# Supplementary material for: Multi‐omic landscaping of human midbrains identifies disease‐relevant molecular targets and pathways in advanced‐stage Parkinson's disease
Source: Clin Transl Med. 2022 Jan 28;12(1):e692. doi: 10.1002/ctm2.692 (PMC8797064; doi:10.1002/ctm2.692)
Supplement: Supplementary file 1 — Supplementary Dataset 1—Differential results RNA sequencing Framework A plus interacting pairs (.xls) [file CTM2-12-e692-s004.xlsx]

## Sheet: Genes
Ensembl gene ID	Gene Name	baseMean	log2FoldChange	lfcSE	stat	pvalue	padj
ENSG00000183615	FAM167B	142.1792274023253	2.431728619629858	0.45988001622955205	5.287745789797584	1.2383290739284396e-7	0.0025582640338287633
ENSG00000158714	SLAMF8	60.08816582088996	1.5508276860349899	0.3021554673919018	5.132548814758115	2.858445590735366e-7	0.002952631372950096
ENSG00000138964	PARVG	466.97228557452667	1.577862227891693	0.32239447167508245	4.894197532896605	9.870765812140564e-7	0.005098003772825298
ENSG00000280152	NA	37.057754373132674	2.1219631682067335	0.43135088208415107	4.919343523662403	8.683495430859659e-7	0.005098003772825298
ENSG00000223519	KIF28P	5.741696230780287	-1.6965361728485466	0.3505531606039011	-4.83959742347183	1.301024021443477e-6	0.005375571051800158
ENSG00000129480	DTD2	115.65859738172333	-0.7797403791799635	0.16516758536882922	-4.720904391977131	2.347982932581982e-6	0.0077869192837471835
ENSG00000183734	ASCL2	21.84075782949094	2.3197178832069407	0.4967523424045201	4.669767377398546	3.01540995546626e-6	0.0077869192837471835
ENSG00000198355	PIM3	1765.143769903445	1.3979542836388972	0.29904964201172485	4.67465626855386	2.944463615947991e-6	0.0077869192837471835
ENSG00000142512	SIGLEC10	317.7828014010026	1.8183553156476175	0.39734645919593775	4.576246430702326	4.733928750385671e-6	0.008890748550383416
ENSG00000175832	ETV4	49.07924063577321	1.796852060011382	0.39140448465094146	4.590780459794254	4.41591637860761e-6	0.008890748550383416
ENSG00000181016	LSMEM1	136.88574457342622	2.0008205151341905	0.436422609505928	4.5845940873670825	4.548692284583677e-6	0.008890748550383416
ENSG00000010327	STAB1	1528.0937623434277	1.6155139243796772	0.3576785693242931	4.5166640188469165	6.2821461266321485e-6	0.009270204059292396
ENSG00000111358	GTF2H3	165.01112043940827	-0.5091616537087682	0.11235318499610364	-4.531795460239295	5.848446430594313e-6	0.009270204059292396
ENSG00000185022	MAFF	973.3606215347503	1.9727312958622631	0.43639786022752164	4.520488012552936	6.169723886862557e-6	0.009270204059292396
ENSG00000125089	SH3TC1	485.0580846972394	1.271412989006471	0.2826623723356	4.497991644593378	6.8598392639832915e-6	0.009447827956975388
ENSG00000101194	SLC17A9	151.55233852979688	1.725055488168445	0.39145535362873596	4.406774545749403	1.0492129617502733e-5	0.010837845288399449
ENSG00000130309	COLGALT1	1097.5464293943464	0.9669279614981053	0.21843941637801703	4.42652694065435	9.576242714061598e-6	0.010837845288399449
ENSG00000160791	CCR5	35.43682177938165	2.0256270056891617	0.4549078676692814	4.452829132341574	8.474619296253189e-6	0.010837845288399449
ENSG00000168071	CCDC88B	655.8923159430769	0.942546141811366	0.21350958369300085	4.414537865272715	1.0122599782588166e-5	0.010837845288399449
ENSG00000177663	IL17RA	655.0831056163147	0.6947871701041168	0.15706329700254654	4.423612539426394	9.706403313364612e-6	0.010837845288399449
ENSG00000129667	RHBDF2	697.0378949611738	0.9891508949920863	0.22528532818333924	4.390658295275697	1.1300801138583328e-5	0.011117297653428237
ENSG00000257702	LBX2-AS1	44.075190486920675	2.148816157736981	0.49227411011672195	4.36508057924777	1.270759061795982e-5	0.011933005208019633
ENSG00000177464	GPR4	499.0718469432968	1.302922364207563	0.29928970868808424	4.353381778206919	1.3405340003708059e-5	0.01204090952767847
ENSG00000137274	BPHL	94.36153107801096	-0.5696277270228158	0.13376804234806836	-4.258324462434965	2.0596485868690967e-5	0.016365492367741798
ENSG00000149781	FERMT3	284.55521297192644	1.407617614924979	0.3299377959974128	4.2663121109532325	1.987307114849018e-5	0.016365492367741798
ENSG00000167711	SERPINF2	135.5898452181223	1.4424831307026103	0.33809800342828866	4.2664645045990754	1.9859507459498353e-5	0.016365492367741798
ENSG00000015520	NPC1L1	22.351674173491762	2.63595491145154	0.6217752787769553	4.239401277960933	2.241167262614136e-5	0.016655702458756447
ENSG00000130766	SESN2	395.64288995607996	1.790399637132803	0.4232731630801391	4.229891694772586	2.3380384883292368e-5	0.016655702458756447
ENSG00000204103	MAFB	215.43746751653705	1.3376645591337437	0.3160712203473808	4.232161845243525	2.3145575233172062e-5	0.016655702458756447
ENSG00000197405	C5AR1	92.50138498156593	1.2382225538713278	0.2932891927860276	4.221848551967228	2.4230690129958203e-5	0.016686060913160217
ENSG00000121966	CXCR4	486.4902983294795	2.0297738636271068	0.48191672359283716	4.211876791688239	2.5325767682266974e-5	0.0168775817596114
ENSG00000105639	JAK3	336.4742493267136	1.0584032812591158	0.25376097487972776	4.1708670206707525	3.0344290643662345e-5	0.01791093429735487
ENSG00000173110	HSPA6	117.98716280058333	1.8367758904759393	0.4397600905269753	4.1767680379428835	2.9568027627282358e-5	0.01791093429735487
ENSG00000180061	TMEM150B	8.604454759053759	2.2993836529834715	0.5500108823863635	4.180614832577502	2.9072194943580818e-5	0.01791093429735487
ENSG00000278000	NA	58.09834672819104	1.7314093816745966	0.41325761234758346	4.189661194234311	2.793712667802238e-5	0.01791093429735487
ENSG00000137474	MYO7A	267.3392135393802	1.4356463449922807	0.3456351030783486	4.153647393467579	3.2721727415477605e-5	0.018270220720982482
ENSG00000148734	NPFFR1	162.150992772319	1.7680333730334474	0.4252784226745337	4.157354990912686	3.219535050189849e-5	0.018270220720982482
ENSG00000142583	SLC2A5	938.7776575568563	1.3644129958527427	0.3290366456986528	4.146690083579128	3.3731615237416506e-5	0.018338458926047043
ENSG00000010310	GIPR	241.20198891433603	1.5244679767395541	0.36934524860485934	4.127487716433283	3.667480157145599e-5	0.018941618141617732
ENSG00000086730	LAT2	526.489302527995	1.283155124618883	0.31062927870010487	4.130824788920484	3.6146400872832334e-5	0.018941618141617732
ENSG00000275395	FCGBP	809.6073022703961	2.0234583334586986	0.4919790063611692	4.112895687205904	3.90726965630005e-5	0.019687874104756763
ENSG00000005339	CREBBP	930.3091619802013	0.4126072026363605	0.10138027416021916	4.069896299395335	4.703406877058025e-5	0.019764788079733774
ENSG00000015285	WAS	278.52586213504924	1.2789356287004332	0.31267303517494244	4.090329145219897	4.307614381538153e-5	0.019764788079733774
ENSG00000104537	ANXA13	97.07873400352516	-1.504162060899856	0.3671849430081272	-4.096469884023984	4.194980323870424e-5	0.019764788079733774
ENSG00000118729	CASQ2	78.0775050525219	-1.9002744650111236	0.4689035024622548	-4.052591748691596	5.065334920996063e-5	0.019764788079733774
ENSG00000123643	SLC36A1	203.11500615082895	0.7158896124497514	0.17666039981387965	4.052349101462331	5.070592808102474e-5	0.019764788079733774
ENSG00000130600	H19	60.93261696075119	2.002175900678109	0.4893199585831515	4.091751962203833	4.281264395854882e-5	0.019764788079733774
ENSG00000136630	HLX	71.58531888973513	1.1577497551032268	0.2821557175267098	4.103229823771444	4.074221691794174e-5	0.019764788079733774
ENSG00000140961	OSGIN1	541.707774599652	1.4866264168669543	0.36592505543066717	4.062652706624046	4.851818734551409e-5	0.019764788079733774
ENSG00000147174	GCNA	150.46542459367097	1.5467082592597396	0.37912420970409083	4.0796873944477365	4.509630374527918e-5	0.019764788079733774
ENSG00000149418	ST14	52.24539344326887	1.4534398245290432	0.35831888080382046	4.056274738491386	4.9861605029316086e-5	0.019764788079733774
ENSG00000172578	KLHL6	54.89799095807566	1.2889392690984065	0.3156728848548614	4.0831485089098765	4.44296095861345e-5	0.019764788079733774
ENSG00000177084	POLE	253.75029349641133	0.7557034620125024	0.18583564150174825	4.0665152061553975	4.772137276495703e-5	0.019764788079733774
ENSG00000051523	CYBA	863.7785943972115	1.2185333312478466	0.3018211613276985	4.037269374644144	5.407696308674625e-5	0.020086176218430035
ENSG00000128965	CHAC1	218.5637124194415	2.275959287676411	0.5633491583868677	4.04005092364662	5.3439596991276185e-5	0.020086176218430035
ENSG00000213654	GPSM3	453.14318643006266	1.297452380373242	0.32149634448297093	4.035667598211107	5.4447256315992156e-5	0.020086176218430035
ENSG00000135723	FHOD1	345.28961630726315	1.0083778723677626	0.25145304902382565	4.010203400922837	6.0666464127619595e-5	0.02179469371691311
ENSG00000137959	IFI44L	204.20648501382766	-0.9254363722117342	0.23088692376081676	-4.008180095856895	6.118845227653615e-5	0.02179469371691311
ENSG00000043143	JADE2	1504.1194341388039	0.7874931660542759	0.19715000509676572	3.994385725061261	6.486219538349976e-5	0.021800612851779918
ENSG00000076944	STXBP2	246.38966194918632	1.4926297985640185	0.37414439679651074	3.9894484892575535	6.622709873493025e-5	0.021800612851779918
ENSG00000127084	FGD3	118.12947513489762	1.013885376549848	0.2536160315024598	3.9977180091630533	6.395607800566434e-5	0.021800612851779918
ENSG00000133055	MYBPH	44.85040663046217	2.214770486969278	0.554080818446527	3.997197544536583	6.409680920477733e-5	0.021800612851779918
ENSG00000169397	RNASE3	19.618795993102026	2.2555034117780157	0.5654960876246373	3.988539374785497	6.648136936260878e-5	0.021800612851779918
ENSG00000099337	KCNK6	91.82709397726464	1.5007957900222377	0.37666588213730157	3.9844219006678454	6.764459911515673e-5	0.021835465205000355
ENSG00000004534	RBM6	3540.7425019872417	0.6559295287493296	0.16498289162960295	3.975742710474084	7.0159947096062685e-05	0.022298989954731677
ENSG00000112941	TENT4A	428.0579676297621	0.497111505572311	0.12533886279221287	3.966140225768793	7.304589809746555e-5	0.022659282265943097
ENSG00000168542	COL3A1	110.85890206597851	-2.4166968432181637	0.6095529628034035	-3.964703628218784	7.348719259490718e-5	0.022659282265943097
ENSG00000224397	SMIM25	12.854338426118604	2.0176688016315727	0.5111541426422328	3.947280542816182	7.904391589063018e-5	0.02366620664325404
ENSG00000152315	KCNK13	39.06134206798768	1.819588867899528	0.4606815991249428	3.949775444375915	7.82245460114422e-5	0.02366620664325404
ENSG00000165092	ALDH1A1	1241.930432704751	-1.698813684812629	0.4314303254681169	-3.937631604754156	8.22898015982694e-5	0.024231588620218302
ENSG00000232803	SLCO4A1-AS1	30.30948612870236	1.2201468659878023	0.3100939583350949	3.934765038760551	8.327812537080687e-5	0.024231588620218302
ENSG00000018280	SLC11A1	939.2115738936083	1.5680866367197273	0.40394132870038973	3.8819663285377866	1.0361522696244666e-4	0.027265244241975593
ENSG00000028277	POU2F2	138.92714607271125	1.1914194148000947	0.30727337558112505	3.8773922815370674	1.0558204847078985e-4	0.027265244241975593
ENSG00000091879	ANGPT2	617.9538035839533	1.9822245798481584	0.5106404471670221	3.8818401300667147	1.0366902480847689e-4	0.027265244241975593
ENSG00000100365	NCF4	190.83159982627689	1.4765992620475368	0.3800589964291201	3.885184342223348	1.0225227131589234e-4	0.027265244241975593
ENSG00000130300	PLVAP	57.80206415610312	1.7858323067920578	0.4604799612977059	3.878197656547959	1.052332042667647e-4	0.027265244241975593
ENSG00000146094	DOK3	215.68800471670266	1.3758298745093929	0.35469835581268816	3.8788729971896223	1.0494152252855567e-4	0.027265244241975593
ENSG00000225231	LINC02470	15.746078986764195	2.0243916114228306	0.5218313752282064	3.8793980345423407	1.0471528457876713e-4	0.027265244241975593
ENSG00000228058	LINC01736	242.9463749631451	1.9308041734828718	0.4958810641840504	3.893684016065267	9.873324221805939e-5	0.027265244241975593
ENSG00000244405	ETV5	553.6257413624335	0.902093173884945	0.2323879584571262	3.881841296227809	1.0366852755854418e-4	0.027265244241975593
ENSG00000141480	ARRB2	1331.7852755594397	0.7213565300436878	0.1863909878072765	3.870125581337398	1.0877930436375239e-4	0.027744094430256307
ENSG00000110077	MS4A6A	288.9051089240724	1.4586924553810194	0.3775100393405325	3.863983214669445	1.1155289051575275e-4	0.027750590179739475
ENSG00000110324	IL10RA	272.5237964796016	1.093238349978689	0.2834583865462573	3.8567860464424273	1.1488763757087122e-4	0.027750590179739475
ENSG00000134061	CD180	64.15065152519907	1.8842969961795177	0.4879574785589314	3.8616008135470112	1.1264651238154093e-4	0.027750590179739475
ENSG00000159335	PTMS	1960.4801707891609	1.2404497454494967	0.3215451519708983	3.857777789048316	1.144226009289253e-4	0.027750590179739475
ENSG00000172216	CEBPB	695.5087255435823	1.1519452067815066	0.2989249486964885	3.8536268444797046	1.1638092613045474e-4	0.027750590179739475
ENSG00000186635	ARAP1	1629.736098863792	0.43455683843960874	0.11279537441086482	3.8526122255395503	1.1686438577072145e-4	0.027750590179739475
ENSG00000149591	TAGLN	2862.2193504544894	-1.708808685314803	0.4465363529525542	-3.8268075466105866	1.2981592990890287e-4	0.030475764727136638
ENSG00000108798	ABI3	252.45126851074917	1.2845206304135965	0.33641808858905337	3.8182270037883845	1.344142162551447e-4	0.03051498124851686
ENSG00000133048	CHI3L1	4346.137575089816	2.0643192932773267	0.5399517471511606	3.8231551322296515	1.3175482603189402e-4	0.03051498124851686
ENSG00000197471	SPN	84.89941029357131	1.654518381732077	0.4333140255456063	3.8182894718184905	1.3438019209547364e-4	0.03051498124851686
ENSG00000196664	TLR7	53.59672306027229	1.385646959354369	0.36352855593233235	3.8116591853441495	1.3803711552617327e-4	0.030996834452774062
ENSG00000173039	RELA	1540.6383543299075	0.7777024309492004	0.20433453062658707	3.8060254846030874	1.4121783803151293e-4	0.03137010017089275
ENSG00000070444	MNT	295.81029719376147	0.4155627171760224	0.10946253919200255	3.796392083022169	1.4681723110602366e-4	0.03161856533602159
ENSG00000101104	PABPC1L	147.27424746224776	0.5828529954007496	0.15353568907511925	3.796205292149251	1.4692784124391658e-4	0.03161856533602159
ENSG00000261195	AC027130.1	84.03045913274222	1.2879073654179443	0.3391885205912908	3.7970252152779174	1.4644289832063326e-4	0.03161856533602159
ENSG00000146070	PLA2G7	32.083709865215226	1.1185830690721794	0.29502469036575096	3.7914896806956677	1.4974637146506587e-4	0.031892889568008204
ENSG00000105246	EBI3	58.30392994220535	1.1997505177499777	0.31716163495774685	3.7827731525908286	1.5509074849837863e-4	0.032158587917288116
ENSG00000171757	LRRC34	35.86594416161099	-0.8351129470953427	0.2208209652627998	-3.781855341957553	1.5566381682215072e-4	0.032158587917288116
ENSG00000196839	ADA	198.39203637641654	0.8876036972744262	0.23446345081696415	3.785680429856598	1.5328856423398366e-4	0.032158587917288116
ENSG00000160570	DEDD2	591.1182401795639	0.8282880622935934	0.219844958936328	3.7676008870118514	1.6482393797200546e-4	0.03285741010567534
ENSG00000163694	RBM47	37.485989301468265	1.4778713956350646	0.3923499965734182	3.7667169836677163	1.6540832813738494e-4	0.03285741010567534
ENSG00000167613	LAIR1	504.73394129612996	1.3033033402631025	0.34586099043609553	3.768286613126764	1.6437191073735415e-4	0.03285741010567534
ENSG00000234665	LERFS	20.14012556843163	-2.40412749324222	0.6375159466342859	-3.7710860503719434	1.6253860796598942e-4	0.03285741010567534
ENSG00000260563	NA	225.35020595759715	0.9609153920730602	0.25527401103488345	3.7642507679395147	1.6704918361523747e-4	0.032867324612449435
ENSG00000171812	COL8A2	161.37233387992197	1.374755059150402	0.36594506188182313	3.7567252638440034	1.7215131144750068e-4	0.03323807423545717
ENSG00000223799	IL10RB-DT	21.838572187888907	1.0276964055164755	0.27343472225550386	3.758470749578657	1.7095501908406753e-4	0.03323807423545717
ENSG00000264920	AC018521.5	113.50747018352284	-0.7659041093243147	0.204090787401405	-3.7527617932990647	1.748970306868954e-4	0.033455534786671966
ENSG00000188305	PEAK3	25.462976461233577	1.4944096696695714	0.39867106894750404	3.748477845695774	1.779110494483375e-4	0.03371985661057986
ENSG00000134070	IRAK2	202.02915195413948	1.0366425391145841	0.2770288246314137	3.7420024450301694	1.8255973869247896e-4	0.03428637856043566
ENSG00000001617	SEMA3F	542.9461063708849	1.5728825767860848	0.4210428506669718	3.7356828985327497	1.8720645458405436e-4	0.03484232563290071
ENSG00000136250	AOAH	95.39415038986901	0.8841692522682748	0.23695899932525885	3.7313174632993396	1.904810040571088e-4	0.03513524163228403
ENSG00000115221	ITGB6	4.457765326564927	-1.9223847234770572	0.5162239355106548	-3.7239356628735387	1.9614093038674822e-4	0.035671061196210344
ENSG00000169385	RNASE2	60.11882891117063	1.9957087089001848	0.5365674265372262	3.7193996694499787	1.9969685085266151e-4	0.035671061196210344
ENSG00000184677	ZBTB40	581.8705765346376	0.36959931356334014	0.09939079668032841	3.718647258177093	2.0029251651872793e-4	0.035671061196210344
ENSG00000213742	ZNF337-AS1	19.887142800488157	-1.2114800428073131	0.325455054491061	-3.7224188903804163	1.9732330566185104e-4	0.035671061196210344
ENSG00000134294	SLC38A2	2143.082523263587	1.1327737813242778	0.30495414868529874	3.7145708173108276	2.0354886249097573e-4	0.03594116196753049
ENSG00000162511	LAPTM5	2309.852911410667	1.3017394550548627	0.35075093347219966	3.711292917080826	2.0620332229106614e-4	0.036101308772975724
ENSG00000050426	LETMD1	818.0456635340591	-0.44449950485873996	0.12050435924361877	-3.6886591294188236	2.2543901033431947e-4	0.03611587150960426
ENSG00000121274	TENT4B	122.24589953177907	0.634912147161794	0.17200107028328998	3.6913267232353735	2.2308735226061915e-4	0.03611587150960426
ENSG00000140044	JDP2	516.6997184074404	0.9220029641492126	0.24896566123255265	3.7033338637330893	2.1278455021652603e-4	0.03611587150960426
ENSG00000155926	SLA	305.9002338170972	1.149210353179427	0.3115597281203161	3.6885715625468527	2.2551659929033108e-4	0.03611587150960426
ENSG00000172403	SYNPO2	282.548204668806	-1.4858508041812741	0.40199690748471073	-3.696174713079816	2.1887237887054686e-4	0.03611587150960426
ENSG00000173369	C1QB	2430.3601727560235	1.3992824425725732	0.3789511616720409	3.6925139281762296	2.2204817575539767e-4	0.03611587150960426
ENSG00000176046	NUPR1	4164.872043458396	1.2801372536285844	0.3457463440372874	3.702533015043325	2.134575723826024e-4	0.03611587150960426
ENSG00000185168	LINC00482	23.347290374275367	1.43517381445454	0.3879197472328188	3.699666811736676	2.158827051024529e-4	0.03611587150960426
ENSG00000204577	LILRB3	76.5869126660221	1.1256008059842268	0.30394880288213555	3.7032579016957317	2.128483020178032e-4	0.03611587150960426
ENSG00000256790	NA	5.266061860875876	1.5437838807743027	0.41815380521315104	3.6919044177712776	2.2258111948917565e-4	0.03611587150960426
ENSG00000272183	NA	11.26868282659347	2.40358879312487	0.6502599586214303	3.696350607564007	2.187208661766973e-4	0.03611587150960426
ENSG00000057252	SOAT1	212.86853478951386	0.6714389540895077	0.182182805886844	3.6855231799786132	2.2823330711392505e-4	0.03612714599928718
ENSG00000123329	ARHGAP9	343.7911476406509	1.7132664034835847	0.4649834392782511	3.6845751025948856	2.2908447291285252e-4	0.03612714599928718
ENSG00000158887	MPZ	83.46269011108592	0.9387126536243665	0.2549233855711492	3.6823324447900507	2.311097618819128e-4	0.03617042856604876
ENSG00000136521	NDUFB5	713.4934774696496	-0.47100910845073635	0.12804473063603017	-3.6784731875424814	2.3463435150013065e-4	0.03618979399062773
ENSG00000183765	CHEK2	54.862449911111476	1.0531531052159595	0.2863103815576411	3.678361572103646	2.3473703445201202e-4	0.03618979399062773
ENSG00000086967	MYBPC2	12.038094862059264	1.7280941795932874	0.4712559943150418	3.666996707606928	2.4541595372347635e-4	0.03701164336419748
ENSG00000104081	BMF	91.54463838218516	1.002849545044417	0.2736165156408875	3.6651645193838496	2.4717963478456024e-4	0.03701164336419748
ENSG00000119715	ESRRB	15.732616822245584	1.1577754281633954	0.315623970076015	3.6682113461932446	2.442532458999717e-4	0.03701164336419748
ENSG00000130429	ARPC1B	664.8453063700438	1.1036364099430942	0.3015729096158848	3.6596006297409223	2.5260863131573865e-4	0.03701164336419748
ENSG00000163449	TMEM169	64.54043183385615	-0.7902240751324363	0.21586825616490368	-3.6606775316180675	2.5154918781934975e-4	0.03701164336419748
ENSG00000175489	LRRC25	63.35891190196884	1.310462165777568	0.3577991609666393	3.6625635516785175	2.497037766837094e-4	0.03701164336419748
ENSG00000205362	MT1A	124.2105547742568	1.61577659765575	0.44151476530053896	3.6596207525605435	2.5258879641208053e-4	0.03701164336419748
ENSG00000185149	NPY2R	8.107658062220217	3.8347481591889427	1.0489337426267902	3.655853561909242	2.5632765445599833e-4	0.03729206347469345
ENSG00000125733	TRIP10	656.4015322474144	1.0638813038913435	0.29189649037813764	3.6447211219057043	2.6768190415345396e-4	0.03867161159374969
ENSG00000235027	NA	30.649261333134486	1.144646354411697	0.31421748548521866	3.6428474139308937	2.6963868983472563e-4	0.038683789536774975
ENSG00000073605	GSDMB	378.74520491960004	0.8461850051111974	0.23314416124795823	3.629449695766756	2.8402607194575545e-4	0.04032366837464533
ENSG00000089685	BIRC5	27.84883387142631	1.7346630184245766	0.47827817138740253	3.6268914665133436	2.8685379462738565e-4	0.04032366837464533
ENSG00000102034	ELF4	88.86004310626875	1.0889837916919245	0.30060753625641584	3.622609749753679	2.9164565515224457e-4	0.04032366837464533
ENSG00000105993	DNAJB6	1150.7085525010436	0.855612679998794	0.23617954664798887	3.6227213242729785	2.915198412513291e-4	0.04032366837464533
ENSG00000165568	AKR1E2	18.546272091469252	1.0328617681391459	0.2848265613356589	3.6262831784215224	2.8753003251231487e-4	0.04032366837464533
ENSG00000182180	MRPS16	393.072530315266	-0.4184983799323012	0.11559146364813602	-3.6204955515246624	2.940393066774512e-4	0.04032366837464533
ENSG00000187796	CARD9	202.81797853338227	1.075325944044249	0.297060679613862	3.6198865007715755	2.947322679980369e-4	0.04032366837464533
ENSG00000073803	MAP3K13	418.60049200695784	-0.3413325153346585	0.0945031536911795	-3.611863752717461	3.040042842183613e-4	0.040344804514723026
ENSG00000105227	PRX	312.6160654407203	0.7643054288135231	0.21140587000934855	3.615346294687678	2.99946399370443e-4	0.040344804514723026
ENSG00000140332	TLE3	595.9898133443478	0.7977732324317444	0.22087461667460043	3.611882815883047	3.039819324020308e-4	0.040344804514723026
ENSG00000163666	HESX1	15.916737288102839	-1.0468277664800039	0.2898745942848322	-3.6113125714335137	3.046512175950817e-4	0.040344804514723026
ENSG00000255508	NA	37.0376550003433	1.4086537338384864	0.3900033645291172	3.6119014910019267	3.039600370679339e-4	0.040344804514723026
ENSG00000175084	DES	711.610080961545	-2.941877978534632	0.8159735284137204	-3.605359581031679	3.117210073178079e-4	0.04064284378653296
ENSG00000181929	PRKAG1	571.5508039609666	-0.3179879282438796	0.08819418394360881	-3.605543064463304	3.115008265908336e-4	0.04064284378653296
ENSG00000243927	MRPS6	563.2761055503646	1.4194598909372613	0.39380663211366224	3.604459080129383	3.128037253525699e-4	0.04064284378653296
ENSG00000100092	SH3BP1	181.73087462658305	1.1048202489351628	0.30740493081387693	3.5940225357155815	3.2561165542421947e-4	0.040828760401006546
ENSG00000123685	BATF3	86.76293464440842	1.0084306375395364	0.2806155136221019	3.593638229487075	3.260925246220088e-4	0.040828760401006546
ENSG00000144837	PLA1A	327.1528650850381	1.1681684417916074	0.3243632362360078	3.6014206028627855	3.1648307965438476e-4	0.040828760401006546
ENSG00000184584	STING1	349.87137546887783	0.7765833032799864	0.2157769575620212	3.599009421832132	3.194316176064562e-4	0.040828760401006546
ENSG00000238279	NA	18.94661953469092	1.7396282503101532	0.48377507706319817	3.5959443402308553	3.232169088805077e-4	0.040828760401006546
ENSG00000272954	NA	4.987997394683157	2.3650057042892314	0.6578852484263018	3.5948605170072696	3.245654185175773e-4	0.040828760401006546
ENSG00000000938	FGR	419.6552111893929	0.8554265450417435	0.24122790227536015	3.546134327633789	3.909268795677777e-4	0.04084016546409523
ENSG00000011304	PTBP1	1420.1594922684951	0.6352378007286124	0.17829824889207999	3.5627820501653265	3.6694532000435643e-4	0.04084016546409523
ENSG00000060558	GNA15	107.39756388105997	1.338061839167401	0.37790391360828496	3.5407461817248196	3.9899721320639216e-4	0.04084016546409523
ENSG00000066336	SPI1	485.819115473901	1.4739512960421326	0.41121467923634525	3.5843839494722425	3.378747511627395e-4	0.04084016546409523
ENSG00000088836	SLC4A11	106.77021052755958	1.3186895705656596	0.3732068146433541	3.533401639050543	4.102487128153212e-4	0.04084016546409523
ENSG00000099875	MKNK2	1977.3570662114485	1.2442433512427293	0.3503399850924243	3.5515310960422672	3.8299673298833965e-4	0.04084016546409523
ENSG00000106399	RPA3	108.84693410678153	-0.4378047098596768	0.12419038095907793	-3.525270689071629	4.230502642585014e-4	0.04084016546409523
ENSG00000111321	LTBR	504.3070055307869	0.7340607424266425	0.2081318316394936	3.5269028127235895	4.2045106523748064e-4	0.04084016546409523
ENSG00000115523	GNLY	195.51016342809874	1.612572612246387	0.45149958465258494	3.5715926815020484	3.548169407820531e-4	0.04084016546409523
ENSG00000117676	RPS6KA1	837.1899690099243	0.7312663930962653	0.20699162487195671	3.532830826119755	4.111354693517956e-4	0.04084016546409523
ENSG00000118640	VAMP8	350.22383272505886	1.115697884912208	0.3118257749180038	3.5779527372475433	3.462960493855235e-4	0.04084016546409523
ENSG00000133874	RNF122	102.12695218004758	0.9739348519259966	0.2761965257367752	3.5262386061082824	4.215070266485153e-4	0.04084016546409523
ENSG00000134830	C5AR2	24.498809826487904	1.41864422718046	0.4019250816707577	3.5296235340260784	4.161513707229875e-4	0.04084016546409523
ENSG00000136444	RSAD1	1183.7314775323887	0.5780609418781867	0.16128659479523788	3.584060675421082	3.382934448535934e-4	0.04084016546409523
ENSG00000138161	CUZD1	44.634196451130855	0.8644254919833211	0.24367487129517768	3.5474543903059734	3.889730938795864e-4	0.04084016546409523
ENSG00000143178	TBX19	99.17652268420534	0.9373166175290564	0.2651145083153471	3.5355161189976885	4.069794151587436e-4	0.04084016546409523
ENSG00000143252	SDHC	1002.0490748239846	-0.44565315941137756	0.12528466164037472	-3.5571246597656905	3.749362590026731e-4	0.04084016546409523
ENSG00000145685	LHFPL2	491.3443735979859	0.9686258667564441	0.2732692294458768	3.544584469757465	3.932324812718409e-4	0.04084016546409523
ENSG00000147168	IL2RG	97.62235756565332	1.624998020989082	0.46059289051226987	3.5280571073986065	4.186218324927547e-4	0.04084016546409523
ENSG00000156304	SCAF4	548.4378163965625	0.29168091180491257	0.08172420934602775	3.5690882070196484	3.5822580948504073e-4	0.04084016546409523
ENSG00000159216	RUNX1	152.89044703744918	1.2603780967044156	0.35582651117066927	3.5421140840736443	3.9693376273580873e-4	0.04084016546409523
ENSG00000166821	PEX11A	111.02189239638187	-0.6427518449211282	0.18132485121287273	-3.544753190871487	3.929808732215533e-4	0.04084016546409523
ENSG00000167604	NFKBID	73.81954668675701	1.0076641579169088	0.28550630910715025	3.529393662326157	4.1651305432647016e-4	0.04084016546409523
ENSG00000172339	ALG14	160.79078389970473	-0.43334759900221886	0.12290723162929917	-3.525810428382601	4.221890595653794e-4	0.04084016546409523
ENSG00000179855	GIPC3	89.19698101864974	1.3372850145428476	0.37626987341407897	3.554058161523835	3.793353134560843e-4	0.04084016546409523
ENSG00000180616	SSTR2	111.42431743919961	1.3562929840414395	0.38051505301296534	3.5643609189758556	3.6474378922633283e-4	0.04084016546409523
ENSG00000181061	HIGD1A	644.1882448865118	-0.5522828108910295	0.1547616211690701	-3.568603163491583	3.5888953780848024e-4	0.04084016546409523
ENSG00000182551	ADI1	1052.6545445336142	-0.4122419624424026	0.11611324975887352	-3.5503438522174213	3.847282893632875e-4	0.04084016546409523
ENSG00000196182	STK40	874.3257509359272	0.8204958223383294	0.2314538721057085	3.5449647693238697	3.9266556607994973e-4	0.04084016546409523
ENSG00000197852	INKA2	277.148994270836	0.7706861379662293	0.21660399662013766	3.5580420952148706	3.7362944575969966e-4	0.04084016546409523
ENSG00000197948	FCHSD1	428.30032224382717	0.6257258273320334	0.1748182019611303	3.5792944917209453	3.4452305583233686e-4	0.04084016546409523
ENSG00000210100	MT-TI	615.4921247125278	1.9943857346873695	0.558083071525947	3.573635962893822	3.520583044747627e-4	0.04084016546409523
ENSG00000214226	C17orf67	56.982661545189835	1.071426078846033	0.29918922409182924	3.581098490757085	3.421526339274406e-4	0.04084016546409523
ENSG00000251322	SHANK3	1860.1153812776147	0.49413559589190054	0.1376069057271415	3.590921496859424	3.29510882209e-4	0.04084016546409523
ENSG00000258867	LINC01146	4.518819500263464	2.3522691305939887	0.6626797007139591	3.5496320893181075	3.857698773358634e-4	0.04084016546409523
ENSG00000267106	ZNF561-AS1	98.89411651016077	-0.4717781908218481	0.1326485586787041	-3.556602465350339	3.756819899085425e-4	0.04084016546409523
ENSG00000269720	CCDC194	9.135566896684484	3.0104178632008156	0.8428900092967351	3.5715429415429383	3.5488434612100395e-4	0.04084016546409523
ENSG00000136490	LIMD2	304.91861183973606	0.7736323507341993	0.21897250430209098	3.5330113851504774	4.1085477792604877e-4	0.04084016546409523
ENSG00000231964	AL731567.1	12.31331333622806	1.4249848544374883	0.40383049782677344	3.5286707222611695	4.176524535319184e-4	0.04084016546409523
ENSG00000250410	NA	5.618947871310232	2.0318262291127174	0.5668704428886171	3.5842867706403694	3.380005629266869e-4	0.04084016546409523
ENSG00000261644	NA	8.431631498382181	1.610372068953409	0.4539304821787325	3.5476182635369575	3.8873118766911453e-4	0.04084016546409523
ENSG00000271862	NA	18.504018988965857	1.0117992661800246	0.2823662686665163	3.583286597787614	3.392979778430257e-4	0.04084016546409523
ENSG00000272578	NA	9.211263344711373	1.080416340625826	0.3047930108533624	3.5447543157268138	3.92979196268028e-4	0.04084016546409523
ENSG00000273113	NA	33.046272518023905	1.5495090771103353	0.43308661222884914	3.577827236764254	3.464623214125245e-4	0.04084016546409523
ENSG00000273321	NA	65.11280350664522	1.2077735460184351	0.34164078145265575	3.535214797492808	4.0744381101425983e-4	0.04084016546409523
ENSG00000275437	NA	25.770261797364757	1.519963495728809	0.4265828291058303	3.5631145747587594	3.664806267758876e-4	0.04084016546409523
ENSG00000275441	NA	12.248143301359288	1.6183227452955558	0.4546432765041916	3.5595439962052	3.7149929515379e-4	0.04084016546409523
ENSG00000276261	NA	19.383822538575128	1.7268159488777963	0.4836449026583406	3.5704210659233686	3.56407846018396e-4	0.04084016546409523
ENSG00000279092	NA	4.75675975286044	4.442977526048806	1.254018603958008	3.5429917164112377	3.956151288725939e-4	0.04084016546409523
ENSG00000204516	MICB	33.63612724199452	1.5596801508877234	0.4428683511678885	3.5217692724591623	4.286770640685852e-4	0.04119088123996698
ENSG00000070814	TCOF1	821.4410033659883	0.24113066635299	0.06850175609804936	3.520065471136971	4.314402865433825e-4	0.04126446703564694
ENSG00000182511	FES	374.83611162959585	0.870605646679066	0.2476244651938161	3.5158304975949832	4.3838076349893897e-4	0.04173506079780912
ENSG00000163814	CDCP1	28.045984135663897	1.5168063785941799	0.43213821426934124	3.510002884514146	4.4810183287930243e-4	0.042085789323644464
ENSG00000183780	SLC35F3	261.1964044769583	1.3856946499549065	0.3947894440965227	3.509958715147702	4.4817627432120535e-4	0.042085789323644464
ENSG00000260368	NA	10.238708283950988	1.2921366601684672	0.36788320979920697	3.5123556219750385	4.4415325220215405e-4	0.042085789323644464
ENSG00000115884	SDC1	40.745356880365634	-2.2068896562978924	0.629200191161284	-3.507452297852523	4.524194589644562e-4	0.042237308683047266
ENSG00000167208	SNX20	74.41578469786516	1.6025056286985297	0.4569975935760908	3.50659533272074	4.5387881928633973e-4	0.042237308683047266
ENSG00000145248	SLC10A4	27.4639912855833	-2.30743484043603	0.6588352451240721	-3.5022941737148456	4.6127002318339553e-4	0.042557562206498395
ENSG00000169688	MT1B	3.82542630606296	4.607537563099841	1.3156138956082284	3.502195878654585	4.6144024077911033e-4	0.042557562206498395
ENSG00000162735	PEX19	868.6637640508529	-0.29520955257725373	0.08437548611093926	-3.4987597249407716	4.674275959958554e-4	0.04291816313634834
ENSG00000026297	RNASET2	1248.316793004667	0.9337158756198425	0.26704039436120347	3.4965342148082743	4.7134404447940573e-4	0.04308626820752231
ENSG00000107719	PALD1	1032.2460144942493	0.9072764940414366	0.2604863275090289	3.4830100401718354	4.958097695681785e-4	0.04511516840289677
ENSG00000182993	C12orf60	49.64519578247394	-0.6966057704899467	0.20006599411863885	-3.4818799344623277	4.979068878387368e-4	0.04511516840289677
ENSG00000166145	SPINT1	36.21051530273043	1.6951487983209792	0.4870888161714975	3.4801636622347325	5.011075686471506e-4	0.0452069050684781
ENSG00000004838	ZMYND10	119.85435988321053	1.1493718344574124	0.33048725898313314	3.477809819337308	5.055284602081908e-4	0.04520891869503515
ENSG00000105366	SIGLEC8	253.30982317527713	1.039853649430187	0.2993295338119935	3.4739427018361337	5.128705413720989e-4	0.04520891869503515
ENSG00000132002	DNAJB1	5028.335079491077	1.6653111824168219	0.479472293098976	3.4732167142618535	5.142599299740191e-4	0.04520891869503515
ENSG00000146112	PPP1R18	708.0436896415439	0.9685800167907301	0.2784614245366464	3.4783274502111943	5.045531596135367e-4	0.04520891869503515
ENSG00000197905	TEAD4	107.00093089283976	1.042195494245183	0.3000549470151883	3.47334881365055	5.140068585039768e-4	0.04520891869503515
ENSG00000275092	NA	7.893739262774103	1.9565214113305547	0.5630584714091994	3.474810362827601	5.11214609481955e-4	0.04520891869503515
ENSG00000132837	DMGDH	33.878925563249624	-0.8410389836803672	0.24235286413452523	-3.4703075892411293	5.198626598711264e-4	0.045507808009650846
ENSG00000236423	LINC01134	10.862345194791716	1.5935944201438688	0.4594928681433412	3.468159204696815	5.240367318467126e-4	0.0456796406886972
ENSG00000095970	TREM2	473.5982984142633	1.0500652534898351	0.30292831436177275	3.4663819910732827	5.275132436480959e-4	0.04578947941397485
ENSG00000131401	NAPSB	375.9396352825227	1.8433872882230362	0.5325764357566465	3.461263331345262	5.376466229041873e-4	0.0463293147873107
ENSG00000143258	USP21	749.4704002341472	0.4048587440007929	0.11697814487889013	3.460977641763352	5.382175104774949e-4	0.0463293147873107
ENSG00000142627	EPHA2	205.76098485942578	0.9783653180941234	0.2829626018833549	3.457578180233983	5.450540686887562e-4	0.04672312035286728
ENSG00000205707	ETFRF1	206.2168740897398	-0.6557840642100364	0.1899499009152875	-3.452405402951478	5.556122571486068e-4	0.04717752311149824
ENSG00000282608	ADORA3	293.37582165394497	1.0480326630905934	0.3035397123209529	3.452703618505239	5.5499842949038e-4	0.04717752311149824
ENSG00000100599	RIN3	442.96656719325216	0.8566496700721105	0.24818680450630065	3.451632619132106	5.57205849228209e-4	0.04717752311149824
ENSG00000167207	NOD2	28.35885997442794	1.313022718353091	0.3805344302513835	3.4504702175981805	5.596109089782442e-4	0.04718776232074101
ENSG00000144214	LYG1	62.64284678981	0.9919883147466062	0.2879649105190982	3.4448235827011158	5.714322160724102e-4	0.047988691674146024
ENSG00000023892	DEF6	280.452588026305	0.8634392750300717	0.2508009498767347	3.4427272921192706	5.75879709560189e-4	0.04816639238787022
ENSG00000011600	TYROBP	682.8601008518409	1.1850945257648395	0.34454827088163387	3.4395602181732237	5.826601455267786e-4	0.04841683999656196
ENSG00000173372	C1QA	1522.6363224426416	1.2939886598414563	0.3762533520554369	3.4391418781321605	5.835613127036124e-4	0.04841683999656196
ENSG00000176142	TMEM39A	217.0023373686779	0.4036686103374492	0.11746525342660888	3.4364937593197067	5.892959294192438e-4	0.04869705842348863
ENSG00000077150	NFKB2	368.5641003403755	0.8750068471216381	0.25475366272100763	3.43471743556401	5.931719862607884e-4	0.048822071968771426
ENSG00000188820	CALHM6	32.687637849392004	1.5723838416286486	0.45802463539763977	3.4329678364648752	5.970129156038661e-4	0.0489432135851598
ENSG00000070495	JMJD6	936.2365285698396	0.9057229470734046	0.264334844542589	3.426422833662691	6.115875102220013e-4	0.049093382157225696
ENSG00000101187	SLCO4A1	1534.5847829627182	1.1130575522031254	0.3246824535815044	3.4281419889655873	6.077275149698312e-4	0.049093382157225696
ENSG00000158169	FANCC	150.54559137272125	0.944303399518391	0.27564860630414006	3.4257506764844043	6.131028896153845e-4	0.049093382157225696
ENSG00000168672	LRATD2	310.9747559940357	0.5698837214190614	0.16622564442458876	3.4283742643428243	6.072077323436272e-4	0.049093382157225696
ENSG00000213445	SIPA1	1094.2509056710908	0.9195347053449345	0.26827626624399675	3.4275663599277153	6.090174348356e-4	0.049093382157225696
ENSG00000254333	NDST1-AS1	3.9222490181931793	-2.385660667233167	0.6954385483786358	-3.430440651866596	6.026017774466658e-4	0.049093382157225696
ENSG00000140030	GPR65	26.08078318479632	1.2186842910098339	0.3558885708182711	3.424342310874984	6.162893890587222e-4	0.04915800188634804
ENSG00000159189	C1QC	1628.1194767790885	1.4042916342202805	0.41021694013129834	3.4232902077881233	6.186798749160637e-4	0.04915887513804215
ENSG00000213983	AP1G2	326.52248130780396	0.7656143903048805	0.2237867846504269	3.4211778479271344	6.235054445525007e-4	0.049164118240496615
ENSG00000232934	NA	16.6726166061381	1.0932108976996506	0.31949667663521847	3.421665944111873	6.223873148906092e-4	0.049164118240496615
ENSG00000089327	FXYD5	649.8363927855514	1.0038008736576876	0.29373783796485736	3.4173359503578213	6.323719259653617e-4	0.049673656344176455
ENSG00000214078	CPNE1	1376.6244784343044	0.5708011774941909	0.16710380475558315	3.4158478816749964	6.358375539194365e-4	0.04975669706977893
ENSG00000222014	RAB6C	17.80280558842449	-1.2320127667262672	0.360974494444686	-3.4130188855075883	6.424748970509859e-4	0.049898078564572616
ENSG00000248208	WDR45P1	8.101012760527441	1.7551084804305799	0.5141035246723749	3.4139203413341037	6.403529530531987e-4	0.049898078564572616
ENSG00000205250	E2F4	871.4848041867223	0.5651206891784608	0.16568918879616115	3.4107275995762136	6.47897847032848e-4	0.050130792591204516
ENSG00000180353	HCLS1	712.0975046317523	0.8706771212937484	0.2556681487042056	3.4054970308447583	6.604373169985993e-4	0.05091035273087337
ENSG00000134802	SLC43A3	150.93316110781112	0.7948154753242894	0.2335251362558086	3.4035542728626482	6.651519766939173e-4	0.051083177273307204
ENSG00000149257	SERPINH1	1146.1254931427536	1.471045665599259	0.4326377968316347	3.4001783394152474	6.734191580855007e-4	0.05119901704461422
ENSG00000187840	EIF4EBP1	273.4678439657946	1.2765050527498552	0.3754532653573341	3.3999039841482097	6.740951951273086e-4	0.05119901704461422
ENSG00000228499	TMSB10P1	58.22184536016904	0.9652977940813414	0.28380820868472234	3.4012328204138527	6.708266808073933e-4	0.05119901704461422
ENSG00000141506	PIK3R5	169.62844750563272	1.1994763669272064	0.3531588936725324	3.396421238196041	6.82732026189879e-4	0.05166505834819307
ENSG00000126882	FAM78A	276.5979418580957	1.1569374990111871	0.3408652111020123	3.3941202015624445	6.884946583926077e-4	0.051910989590266
ENSG00000065911	MTHFD2	221.70000809512499	1.0008227873143902	0.29524575852542106	3.3897956479134925	6.99447421504723e-4	0.05216564722334322
ENSG00000121933	TMIGD3	355.4991509680345	1.2520207171621947	0.36931853357860955	3.390083636015796	6.98713033326233e-4	0.05216564722334322
ENSG00000239998	LILRA2	91.26880216388986	1.209312120349298	0.35674430874436786	3.389856798572936	6.992914234305404e-4	0.05216564722334322
ENSG00000155465	SLC7A7	164.69474559645317	1.1739082550255442	0.34664449816839155	3.3864903704754252	7.07927609221628e-4	0.052333838926394365
ENSG00000171552	BCL2L1	2432.7744771823645	0.5894855979399083	0.17401440294031315	3.3875678563348663	7.051527174511667e-4	0.052333838926394365
ENSG00000173530	TNFRSF10D	211.99358305486166	1.235038599379955	0.3647759426176788	3.3857457553729016	7.09851171009025e-4	0.052333838926394365
ENSG00000256597	LINC02393	11.060003886855974	1.9468017881205384	0.575129549046835	3.384979595200738	7.118354585564072e-4	0.052333838926394365
ENSG00000009950	MLXIPL	675.7833062074891	0.9839468840612128	0.29088196186342063	3.382632865090516	7.179453984724461e-4	0.052469527223037105
ENSG00000125753	VASP	656.4115678957937	0.9474294869887241	0.28027051485831317	3.380410841531739	7.237755287400403e-4	0.052469527223037105
ENSG00000171310	CHST11	491.7300185706051	0.562649412047706	0.1663707370561394	3.381901300694774	7.198600369479797e-4	0.052469527223037105
ENSG00000204387	SNHG32	2255.4610512334666	-0.5077532357270335	0.1502383116049366	-3.3796521692962735	7.257761789953352e-4	0.052469527223037105
ENSG00000244128	LINC01322	8.87646919867231	1.2035263910614797	0.35613363255468716	3.3794235675752096	7.263800177060173e-4	0.052469527223037105
ENSG00000068912	ERLEC1	525.5855761086871	-0.3555376478400732	0.1052365004577284	-3.3784632356041358	7.289217829560446e-4	0.05246966938706943
ENSG00000142347	MYO1F	458.5921510425231	0.9516432474834378	0.28210456220060653	3.373370639808078	7.425392764996831e-4	0.05326430178196859
ENSG00000229604	MTATP8P2	23.218053564591504	2.5137369508959106	0.7460702828566325	3.3693031456380353	7.535849849479026e-4	0.053869592401518056
ENSG00000132522	GPS2	141.4439229140064	0.6964788940427883	0.2067916418913138	3.368022458126455	7.570942869197349e-4	0.05393383059818897
ENSG00000133393	FOPNL	254.46226222835807	-0.23093585647879228	0.06868193628703972	-3.362395834527016	7.726927251031283e-4	0.05471889214575183
ENSG00000140564	FURIN	1312.321046992321	0.9913298861039821	0.29514530765544883	3.3587858603574876	7.828570569158708e-4	0.05471889214575183
ENSG00000153443	UBALD1	763.0030686842407	0.6389230727097879	0.19022922360374653	3.3587009430301036	7.830976395141073e-4	0.05471889214575183
ENSG00000174748	RPL15	5146.763015415746	-0.4171108481642936	0.12433742439359483	-3.3546685577458435	7.94601270328939e-4	0.05471889214575183
ENSG00000166886	NAB2	338.68429646799007	0.6461817304856502	0.1926212335479939	3.3546754871375395	7.945813682585042e-4	0.05471889214575183
ENSG00000250644	NA	7.984446626609839	1.261945468756126	0.3761570321265848	3.3548368393428163	7.941180755444401e-4	0.05471889214575183
ENSG00000270580	AC139256.2	5.864346089937872	1.2944579683574307	0.38519948798178844	3.3604872507479304	7.780512158447491e-4	0.05471889214575183
ENSG00000274184	NA	42.055073414511796	1.0763808417141887	0.32034092094050476	3.360110342924622	7.791134829081208e-4	0.05471889214575183
ENSG00000277020	NA	38.67909551383737	1.277918546357353	0.38075741013273706	3.3562539095742188	7.900599794244351e-4	0.05471889214575183
ENSG00000280011	NA	6.426804432209104	1.2918026394797628	0.38506821812104564	3.35473710550084	7.944044130409622e-4	0.05471889214575183
ENSG00000168397	ATG4B	1975.6791837232447	0.6827426506506521	0.20368956735634414	3.3518783485667183	8.026528023885584e-4	0.055089715098156904
ENSG00000109919	MTCH2	653.7324627161364	-0.41614134846732537	0.12419856782549192	-3.350613100885627	8.063287411794729e-4	0.05515875981465805
ENSG00000153130	SCOC	753.576472822169	-0.6318208896071091	0.18877003029930728	-3.3470402510680093	8.167934952147688e-4	0.05558778910424832
ENSG00000168404	MLKL	319.10139615000537	0.9224691702286735	0.27564062513517906	3.3466372011610344	8.179818910736961e-4	0.05558778910424832
ENSG00000131471	AOC3	94.01081180904546	-1.6143005736597067	0.48294943964136205	-3.3425871140020065	8.300129800513552e-4	0.05603672599634297
ENSG00000230825	NA	10.95064431403883	1.4594544704388144	0.4365346398168967	3.343272989861649	8.279640559444623e-4	0.05603672599634297
ENSG00000153551	CMTM7	133.89814819809166	0.9110198911741424	0.2728431701280887	3.3389873411398057	8.408439596818781e-4	0.05604880809858515
ENSG00000155659	VSIG4	428.773576713739	1.0645431235199385	0.31885073413171233	3.338688011551487	8.417504593989639e-4	0.05604880809858515
ENSG00000266028	SRGAP2	1429.8093560756047	0.411628283624657	0.12329732938595961	3.3385012122698163	8.42316627838391e-4	0.05604880809858515
ENSG00000277938	NA	24.7707837399989	1.0273003237424256	0.30753601960034904	3.3404227741434283	8.365094156990911e-4	0.05604880809858515
ENSG00000280287	NA	109.7485160328116	1.706932975513894	0.5113599309217804	3.3380264512257862	8.437571672714062e-4	0.05604880809858515
ENSG00000280594	BTG3-AS1	5.550893298390222	1.177032866887897	0.3531656499944594	3.3328067633598084	8.597463282295541e-4	0.05692788267594346
ENSG00000168884	TNIP2	591.311183000132	0.6778697963872898	0.2035962528031115	3.329480710250725	8.700809090296217e-4	0.057428119807165987
ENSG00000115325	DOK1	212.9849613037732	0.6405449740816784	0.1927112088015421	3.3238594582286316	8.878092523134453e-4	0.05821991335243272
ENSG00000168003	SLC3A2	3289.7569457878453	0.8948200522525573	0.2692803411345375	3.3230054911639035	8.905316142779776e-4	0.05821991335243272
ENSG00000169403	PTAFR	214.1884616354264	1.2885175522122894	0.3877017526478283	3.3234762118362764	8.890300480319744e-4	0.05821991335243272
ENSG00000111679	PTPN6	277.9209613686808	0.9803412571485646	0.29544295430983564	3.318208279627699	9.059690170466436e-4	0.05897700005426597
ENSG00000167525	PROCA1	124.23289656348265	0.6771832727454281	0.20414252207884356	3.3172083201944944	9.092179596610871e-4	0.05897700005426597
ENSG00000230438	SERPINB9P1	14.744768280499798	-1.0444475699307665	0.3148999033422496	-3.31676052880717	9.106763646503143e-4	0.05897700005426597
ENSG00000087237	CETP	14.893813478557203	1.1948928962404821	0.360388613575301	3.315567837691455	9.145714058989876e-4	0.05904415835770995
ENSG00000129911	KLF16	388.12125034046704	0.7037378614599031	0.21237004305335322	3.313734137554913	9.205899512777377e-4	0.059247563250613026
ENSG00000122122	SASH3	174.0265379650392	1.2364348528826896	0.3735171121664901	3.3102495511144503	9.32128267590816e-4	0.05944861545502244
ENSG00000132003	ZSWIM4	155.27874470307378	0.916666764517953	0.276844491343426	3.3111251738103995	9.292163295720454e-4	0.05944861545502244
ENSG00000279427	NA	4.063244278150479	-1.3559103877698873	0.40961783556547254	-3.3101839569511644	9.323467451196703e-4	0.05944861545502244
ENSG00000011422	PLAUR	138.8347498283534	0.8938938729442643	0.27074924469050876	3.3015562941498398	9.61500383555954e-4	0.05988785014112459
ENSG00000101224	CDC25B	1286.2029363474317	0.4594905211334279	0.13918530116198388	3.3012862514747354	9.624263636600689e-4	0.05988785014112459
ENSG00000135336	ORC3	303.5135664238141	-0.5698950722572766	0.17261309202845146	-3.3015750170522526	9.614362130600431e-4	0.05988785014112459
ENSG00000160999	SH2B2	174.14679906001342	0.9578476433139771	0.29010606427446245	3.301715342316251	9.609553913528098e-4	0.05988785014112459
ENSG00000168005	SPINDOC	451.245022527141	0.8666879684890308	0.26234495846900113	3.303619682828551	9.54452188286255e-4	0.05988785014112459
ENSG00000171700	RGS19	258.407322110809	1.0499857132923183	0.3176476510253287	3.3055044163024334	9.480560997160189e-4	0.05988785014112459
ENSG00000184414	IRS3P	11.418316455656234	1.440696922816904	0.4359194048769362	3.3049616665347235	9.498939093035047e-4	0.05988785014112459
ENSG00000254415	SIGLEC14	50.71880312706456	1.4976303353798066	0.4535061857141965	3.3023371732433793	9.588273790819794e-4	0.05988785014112459
ENSG00000184497	TMEM255B	130.43260059738256	1.0322854201586822	0.3129972796069337	3.298065150773964	9.73535428956301e-4	0.06039720248290758
ENSG00000277218	NA	23.00388900862064	1.5369948618570362	0.4672864174420293	3.289192248023586	0.0010047536903201695	0.06214732481534246
ENSG00000142544	CTU1	169.7491600181877	0.8432461977291583	0.256528616678018	3.2871428094416424	0.0010120949370925297	0.0624145352399838
ENSG00000090376	IRAK3	161.85717607085698	0.6809801789595624	0.2074438397371324	3.28272066224036	0.0010281048649294871	0.06265852561155323
ENSG00000141968	VAV1	157.73020121706665	1.0431695813707578	0.31767659616583754	3.283747036958899	0.0010243682316893078	0.06265852561155323
ENSG00000263142	LRRC37A17P	71.66199489353993	-0.7137503241486237	0.21742788312219893	-3.28269913637287	0.001028183367167653	0.06265852561155323
ENSG00000272644	NA	20.029091150430915	1.0339110358504722	0.3148512597821343	3.2838078417278727	0.001024147259906174	0.06265852561155323
ENSG00000198837	DENND4B	1476.2095382055459	0.42424032014467533	0.12927880880294265	3.281592119179696	0.0010322280116228909	0.0627199955650509
ENSG00000163132	MSX1	196.91630496131356	1.303959457951205	0.39745783481981645	3.2807491605803722	0.001035317749933415	0.06272325336033555
ENSG00000135077	HAVCR2	342.13969410389194	1.1455596542297843	0.34947268966340755	3.277966170498539	0.001045579256250903	0.06308772376160122
ENSG00000201098	RNY1	4.625981028838796	2.004224139442256	0.611516772366247	3.277463889807907	0.0010474412725799515	0.06308772376160122
ENSG00000258479	LINC00640	5.548004202893506	2.0936555722245527	0.6393222902801906	3.2748045923863898	0.0010573508427306987	0.063341558689410285
ENSG00000249852	NA	9.531781671018528	1.8563417392105173	0.5668759324528732	3.274687868963008	0.001057787780040009	0.063341558689410285
ENSG00000152229	PSTPIP2	31.42106733595691	0.917752222702295	0.280359291687592	3.273486022803047	0.0010622964431783153	0.06342769427636073
ENSG00000071073	MGAT4A	412.52994426637764	0.577772491841967	0.17689587177574495	3.2661728396602876	0.0010901169081110396	0.0635563814271066
ENSG00000106153	CHCHD2	1336.8329575668618	-0.42116195563451975	0.12927867223442882	-3.257783734588497	0.0011228594389987487	0.0635563814271066
ENSG00000110719	TCIRG1	737.5860070722645	1.1217968693318003	0.3435184580401959	3.265608712066751	0.0010922906889013222	0.0635563814271066
ENSG00000116017	ARID3A	75.42900782096216	0.930429665471236	0.28564445427866475	3.257299945909474	0.0011247751091663554	0.0635563814271066
ENSG00000137500	CCDC90B	549.9239621859948	-0.5021800561558389	0.15384767244172537	-3.264138145125695	0.0010979761574656094	0.0635563814271066
ENSG00000150779	TIMM8B	271.90264540486925	-0.40472203342699425	0.12407084575736495	-3.262023652345173	0.001106199133663938	0.0635563814271066
ENSG00000156127	BATF	20.580253851944413	1.1291537999461498	0.3459234572067619	3.2641723954303665	0.0010978434291136917	0.0635563814271066
ENSG00000158792	SPATA2L	137.88297386639556	0.927495542949242	0.28353469562689726	3.2711888783083234	0.0010709635643710276	0.0635563814271066
ENSG00000162522	KIAA1522	363.3438016752253	0.9830805044961947	0.30105014818160364	3.2655041375471012	0.001092694091260164	0.0635563814271066
ENSG00000170439	METTL7B	58.645956831061625	1.3476647486097277	0.4121316851857832	3.2699857765175695	0.0010755289218770025	0.0635563814271066
ENSG00000175354	PTPN2	255.63488204423982	0.4079381050764287	0.12516129838180684	3.2592990832677846	0.0011168785790990766	0.0635563814271066
ENSG00000176476	SGF29	320.9300655083779	0.7931103372230622	0.24295699625218276	3.2644062507252736	0.0010969375787941303	0.0635563814271066
ENSG00000177575	CD163	362.93334725382374	1.6754498722853375	0.5144605230265815	3.2567122204608285	0.0011271064052860722	0.0635563814271066
ENSG00000184293	CLECL1	5.876474185246876	1.8317350567388293	0.5606712385715342	3.2670394532911717	0.001086785335892685	0.0635563814271066
ENSG00000185950	IRS2	862.4768383751021	0.42928290286099285	0.13159771491903655	3.2620847795503325	0.0011059606210739085	0.0635563814271066
ENSG00000254635	WAC-AS1	256.5220525792907	-0.5482403267209602	0.16833118157837876	-3.256914860219687	0.0011263021019029492	0.0635563814271066
ENSG00000260549	MT1L	336.87659685340105	1.402891782411116	0.4290899228749489	3.269458702296221	0.0010775346524585143	0.0635563814271066
ENSG00000273899	NOL12	218.1964131295537	0.6316808979096739	0.19377832389425648	3.2598119604666302	0.0011148610085465534	0.0635563814271066
ENSG00000274286	ADRA2B	133.54490608971838	1.1773342002628746	0.3615645543309523	3.256221292049609	0.0011290571655814957	0.0635563814271066
ENSG00000241666	NA	8.192864904835567	1.8589212006368403	0.5707312340586905	3.257086855782069	0.0011256198456531987	0.0635563814271066
ENSG00000270052	NA	4.5059137866034185	2.58068928351763	0.7909564659518407	3.2627450366841826	0.0011033873891621684	0.0635563814271066
ENSG00000119471	HSDL2	861.0205165623237	-0.6712377236511099	0.2062907535456996	-3.25384299642112	0.001138551860057471	0.06391669260034591
ENSG00000101188	NTSR1	42.65650792905339	-2.1799628110737683	0.6704382118260166	-3.251549169812958	0.0011477792068549902	0.06426008302010093
ENSG00000127125	PPCS	287.5447586499269	-0.4577254470627832	0.14082629448753836	-3.250283966701169	0.001152898252220483	0.06437222970979178
ENSG00000139354	GAS2L3	8.256982104608817	2.150483483161901	0.6619617745297536	3.2486520610492473	0.001159532148090474	0.06456812573423477
ENSG00000128815	WDFY4	44.617758034415296	1.1272673415977987	0.34728839266065015	3.2459113676721647	0.0011707528290870585	0.0650176954196493
ENSG00000187678	SPRY4	427.6679787200975	0.684078323561357	0.2108684563329081	3.244099831040494	0.001178224435408722	0.06525720807267771
ENSG00000142634	EFHD2	951.2143723512197	0.8386895498180201	0.2587093688107141	3.2418213289819096	0.0011876845789686452	0.06560528266554343
ENSG00000197063	MAFG	784.8621318249247	0.5724446365765418	0.17667382574771526	3.2401213601044385	0.0011947883614509204	0.0657688652821805
ENSG00000249119	MTND6P4	54.91361206898737	2.0188083064323026	0.6231676693804401	3.239590892832138	0.0011970130861174242	0.0657688652821805
ENSG00000125508	SRMS	9.055689598882616	-1.8909853183365555	0.5841189388840434	-3.2373292363183332	0.0012065412465412024	0.06594162860395424
ENSG00000198399	ITSN2	476.843329324241	0.3178612142858726	0.0981753890842459	3.237687339472734	0.0012050279357515002	0.06594162860395424
ENSG00000106603	COA1	463.4087335139945	-0.29019488213807254	0.08982671900798433	-3.2306076114421844	0.0012352739443598326	0.06733383751063267
ENSG00000237863	AL035425.1	13.841863526834997	1.0536086124914505	0.32645709661607575	3.2274029984728094	0.0012491938747595356	0.06791341120699275
ENSG00000105339	DENND3	1155.360314359045	0.7487108444054568	0.23238935157526552	3.221794971801738	0.001273902585419499	0.06907494360152606
ENSG00000276045	ORAI1	245.30010961739896	0.7938578443838352	0.24646762379530004	3.22094168864614	0.001277701416531816	0.0690995643040073
ENSG00000163141	BNIPL	26.162063678160383	1.3389296198511906	0.4158369580125025	3.2198427630161115	0.0012826092586413864	0.0691838764341316
ENSG00000117009	KMO	4.940393570534111	1.2903762392601836	0.40135016462147854	3.2150883517817004	0.0013040437912783052	0.0698312209845428
ENSG00000168995	SIGLEC7	15.310214889217303	1.7427867586240804	0.5422164850933011	3.2141899159045173	0.0013081312029148584	0.0698312209845428
ENSG00000185291	IL3RA	327.08280393003156	0.8225327097925993	0.25587462900280394	3.2145926815729187	0.0013062973706251364	0.0698312209845428
ENSG00000240219	NA	16.51887984999958	1.5621783597853087	0.4857966842393111	3.2157040392967255	0.0013012495461194788	0.0698312209845428
ENSG00000220201	ZGLP1	91.25968198466984	1.0024810852800323	0.3120955335305162	3.212096866429558	0.0013176993778819463	0.0701606996073792
ENSG00000115233	PSMD14	612.3302459580353	-0.3416891010388235	0.10642108889997283	-3.2107273527334743	0.0013239948867168564	0.07031467960072889
ENSG00000147437	GNRH1	79.63255928009642	0.6707309360019112	0.20895184076884407	3.209978593794332	0.0013274485754103578	0.0703173336394938
ENSG00000128294	TPST2	535.025875438718	1.1064199114708642	0.3453982480425668	3.2033165128692525	0.0013585458043592902	0.07051028259026443
ENSG00000134470	IL15RA	132.71171251670665	1.2619046457524306	0.3940218946905166	3.202625698614007	0.0013618085460823616	0.07051028259026443
ENSG00000155754	C2CD6	13.865097373298585	-1.0868346443917778	0.3391833396158385	-3.2042689526635786	0.001354059218803387	0.07051028259026443
ENSG00000184730	APOBR	138.8371116861676	1.113926300973598	0.3478069108556553	3.2027146850911565	0.0013613878544222547	0.07051028259026443
ENSG00000185527	PDE6G	4.828485534250144	1.5688440840784827	0.48931120748524887	3.2062296143620994	0.0013448662774574848	0.07051028259026443
ENSG00000239569	KMT2E-AS1	89.38493809548544	0.8336693281540213	0.260232660100212	3.2035538038653053	0.0013574267349206826	0.07051028259026443
ENSG00000236106	NA	4.305527031518791	-1.5729260784420547	0.49074133915265505	-3.2052039495143574	0.0013496680989532799	0.07051028259026443
ENSG00000267575	AC006504.5	89.57887329032744	0.8207311296017351	0.25615097651700636	3.2040913556589357	0.0013548947733841958	0.07051028259026443
ENSG00000279491	AP003733.4	33.94082579734433	0.9556943998543165	0.2980581938707565	3.2064020366060566	0.0013440606030285015	0.07051028259026443
ENSG00000132510	KDM6B	332.67069296643274	0.7189341074844626	0.22463484795736802	3.200456714627396	0.001372099770560064	0.0706730093944278
ENSG00000147144	CCDC120	123.61842653168931	0.6688755629660539	0.208991134429203	3.2004973071842886	0.0013719065133298914	0.0706730093944278
ENSG00000226791	LINC02611	19.297413231993772	1.3627961301563498	0.42589997328646534	3.199803276906329	0.0013752141815460564	0.0706730093944278
ENSG00000171346	KRT15	13.107935041162579	1.9526154043996513	0.6106524493027778	3.1975887538469405	0.0013858175822475114	0.07086535997933499
ENSG00000185436	IFNLR1	33.73468773877397	0.9188556446138081	0.28733016027845376	3.1979087880065857	0.0013842805740088991	0.07086535997933499
ENSG00000101236	RNF24	730.9985371062337	0.7919775544071593	0.24776986307997428	3.1964240709594596	0.0013914244279464773	0.07094165589022253
ENSG00000181788	SIAH2	369.132812406471	0.6681712749122153	0.20907441990297507	3.1958537788711445	0.001394177467032787	0.07094165589022253
ENSG00000222009	BTBD19	56.89879249869752	0.9676116549076542	0.30320746450479913	3.1912527499544425	0.0014165729832490946	0.07181384995070288
ENSG00000259250	NA	46.48911879576758	0.9656921270074778	0.30263878129181543	3.190906739993517	0.0014182705251893496	0.07181384995070288
ENSG00000129437	KLK14	28.735907022886174	1.108368399414903	0.3475751051964331	3.1888601422950167	0.0014283496466153945	0.07214737249248761
ENSG00000028137	TNFRSF1B	820.0850235587957	0.879125378059184	0.27605218603132325	3.1846347268535338	0.0014493682667226255	0.07240166417034606
ENSG00000108179	PPIF	1655.7509230934006	-0.4908110840341679	0.1540725586992579	-3.1855840402586364	0.0014446213889544263	0.07240166417034606
ENSG00000110446	SLC15A3	366.0410118832923	0.9098814569604825	0.28591627041055145	3.182335358718726	0.001460925503378004	0.07240166417034606
ENSG00000137992	DBT	279.8531116141386	-0.5165308859038111	0.1623502318069839	-3.181583913707669	0.0014647208408528386	0.07240166417034606
ENSG00000141298	SSH2	639.6916518459639	0.40411913299891494	0.1270110415234708	3.1817637911758747	0.0014638115040244007	0.07240166417034606
ENSG00000165178	NCF1C	16.393321041226162	1.4522208307487956	0.4560969222501489	3.184018045077526	0.0014524595758182775	0.07240166417034606
ENSG00000232295	NA	14.09069601552028	1.1606116066362382	0.3647275008596668	3.1821335213293858	0.0014619440360321174	0.07240166417034606
ENSG00000233968	AL157895.1	3.9389109431854106	1.7309599948514962	0.5441813721175686	3.180851244716124	0.0014684300928106393	0.07240166417034606
ENSG00000260977	NA	16.813517088720502	1.1219879622548914	0.35267908333566333	3.181328338621761	0.0014660137481167926	0.07240166417034606
ENSG00000273837	NA	11.983323253499837	1.4260650424286263	0.44827779646257376	3.1812082902207424	0.001466621413814181	0.07240166417034606
ENSG00000105738	SIPA1L3	368.0555181467136	0.398207610125317	0.12524249225488768	3.1794928618547726	0.001475330030647901	0.07256867405513093
ENSG00000140931	CMTM3	426.64758617741916	0.7475786277281543	0.2352143012335884	3.1782873056929613	0.0014814786920559868	0.07269802446362145
ENSG00000113558	SKP1	2319.559915488241	-0.45806121603703487	0.14418807960974175	-3.17683138076892	0.0014889357758480519	0.07285216369370445
ENSG00000165025	SYK	251.47795208834933	0.9780725206126261	0.30792838069289286	3.1762987172919606	0.0014916726483584386	0.07285216369370445
ENSG00000161944	ASGR2	13.900031341826166	1.2212990395421064	0.3846388822977913	3.1751835182293515	0.0014974176574515268	0.07296026270115824
ENSG00000185262	UBALD2	1350.814190543883	0.7770165465403517	0.2448247631407642	3.1737661524606438	0.0015047487129483748	0.07314494979011876
ENSG00000100412	ACO2	1491.7477061740767	-0.4738769787866353	0.14949771760854869	-3.169794070217549	0.0015254700883747792	0.07372775994319831
ENSG00000143552	NUP210L	13.407489921343053	1.0013943185157428	0.3159552552333696	3.169418143642197	0.0015274447580080777	0.07372775994319831
ENSG00000156795	WDYHV1	173.67352648824587	-0.35669270078873777	0.11250409182879453	-3.170486468452564	0.0015218392069384849	0.07372775994319831
ENSG00000235453	SMIM27	91.94725753248503	-0.6203050610818936	0.1957766122443889	-3.168432909174891	0.001532631180584237	0.0737818705924115
ENSG00000269814	NA	42.06503616327109	1.3661212666059284	0.43124559921454764	3.167849756830269	0.0015357086187490654	0.0737818705924115
ENSG00000103740	ACSBG1	698.903008365377	-0.9527299106967387	0.30086817453845915	-3.166602490137932	0.001542309864385961	0.07392709858085747
ENSG00000102524	TNFSF13B	33.77490655104671	1.0775502081877828	0.34064014141237325	3.1633095375078493	0.0015598638203199434	0.07426577752945236
ENSG00000163154	TNFAIP8L2	95.89549722418802	1.1992394590539661	0.37896956158686934	3.1644743552288443	0.0015536335300520045	0.07426577752945236
ENSG00000184922	FMNL1	445.8504138719526	0.8751436890274967	0.27665929427271024	3.1632542522314284	0.001560160097186811	0.07426577752945236
ENSG00000104856	RELB	100.94477522066828	0.9545243580249418	0.30192824423606796	3.161427843360789	0.0015699771052605882	0.07456128050018045
ENSG00000149922	TBX6	132.66189249194267	0.9275548590974403	0.29349132542467954	3.160416607732021	0.0015754369624269354	0.07464897295132582
ENSG00000125531	FNDC11	5.1541772002670845	1.80885421119694	0.5725161801949615	3.1594813802135033	0.0015805019920565508	0.07471759875033475
ENSG00000174332	GLIS1	27.670433592436325	1.0800015291430372	0.34191235144089405	3.1587087292742497	0.001584697840071974	0.07474491479006143
ENSG00000102359	SRPX2	48.34873905225995	1.269392190174096	0.40196186196025036	3.157991616377837	0.001588601264465194	0.07475834515395544
ENSG00000250899	NA	14.878617529133129	0.889605065555523	0.28195337042213	3.1551496058502146	0.0016041582484021516	0.07531887557668193
ENSG00000089163	SIRT4	41.09322179944497	1.0552599253420936	0.3347064387631996	3.1527924268247376	0.0016171675549252068	0.07553046278044312
ENSG00000223749	MIR503HG	48.19259422033668	1.4503264111562928	0.46007818531142114	3.152347704063789	0.0016196328482373928	0.07553046278044312
ENSG00000183160	TMEM119	322.7414635133151	1.218050069724266	0.3862395750960508	3.153612804750417	0.0016126289002137313	0.07553046278044312
ENSG00000030582	GRN	1623.6299242304012	0.648759115928599	0.20586866536331136	3.1513252139838124	0.00162531408353159	0.0756246929091872
ENSG00000094841	UPRT	90.40277538130448	-0.4486522421158744	0.14244934958503705	-3.1495562698097506	0.00163518615308539	0.07576481324854138
ENSG00000104826	LHB	4.15802215556124	2.2404287785794974	0.7113665711440291	3.1494715516030087	0.00163566032764652	0.07576481324854138
ENSG00000163762	TM4SF18	218.22870412978781	1.1570564860141324	0.3678585046083433	3.14538462892422	0.001658686019246631	0.07645944222512537
ENSG00000213920	MDP1	7.70484927804664	-0.9490372201622123	0.30177570153232613	-3.144843058414866	0.0016617595023515799	0.07645944222512537
ENSG00000216490	IFI30	9.288016392163176	1.7617349945992056	0.5600722801808098	3.1455493459352417	0.0016577522666020783	0.07645944222512537
ENSG00000008128	CDK11A	81.95103550533862	0.8009400158002652	0.2549344143928631	3.141749291509886	0.0016794177234166928	0.07675905032757843
ENSG00000167994	RAB3IL1	346.8782468365711	0.5664042088325677	0.18026396758296395	3.142082227674747	0.0016775091765635316	0.07675905032757843
ENSG00000228623	ZNF883	96.0112934707978	-0.6369076231201307	0.20268137730198343	-3.142408205422719	0.0016756424520323024	0.07675905032757843
ENSG00000131446	MGAT1	2284.071735139894	0.7133016211148389	0.22711864698142142	3.1406563511854126	0.0016856970226991764	0.07687597084313971
ENSG00000279863	NA	48.70751802039887	-1.1955265520209701	0.3809461823285372	-3.138308263685181	0.0016992606608764132	0.0773238457996604
ENSG00000132481	TRIM47	977.9343830332149	1.046784281582798	0.3336253107452572	3.1376045158098935	0.001703345342707931	0.07733936579121571
ENSG00000173442	EHBP1L1	623.7054500241275	0.7873966784441786	0.2510766323844955	3.1360810879380026	0.0017122185504814483	0.07749423832628273
ENSG00000197249	SERPINA1	426.5791859388703	1.3630237987454192	0.43467485533654465	3.1357318740926603	0.0017142585272816307	0.07749423832628273
ENSG00000137802	MAPKBP1	564.940400591646	0.490943584873612	0.15662498891784965	3.1345163263258944	0.0017213767474660551	0.07755470362494259
ENSG00000147687	TATDN1	123.37900848128122	-0.4226542678517475	0.13486789701426588	-3.133838943207074	0.0017253552723261651	0.07755470362494259
ENSG00000158517	NCF1	25.049193344459464	1.2847372980086622	0.4099898176089081	3.133583427757665	0.0017268582055023764	0.07755470362494259
ENSG00000101052	IFT52	217.7424992991343	-0.5615498483956646	0.17941066151924784	-3.1299692205606156	0.0017482462002241293	0.07776664398295045
ENSG00000139146	SINHCAF	13.605099981502697	1.061549427421783	0.3391316184609607	3.1301989246513853	0.0017468796527944953	0.07776664398295045
ENSG00000145912	NHP2	308.6786575572371	-0.32263380810558884	0.10301657765517039	-3.1318630015602724	0.0017370090783113553	0.07776664398295045
ENSG00000175727	MLXIP	823.8432628059867	0.4915865772580086	0.15700720846999366	3.130980940610493	0.0017422346714460024	0.07776664398295045
ENSG00000279641	NA	5.430847282286191	1.5085661621702278	0.48203043264700157	3.1296077176831996	0.0017503988311182517	0.07776664398295045
ENSG00000221539	SNORD99	26.76598425998168	1.0937860453775554	0.3498047590195789	3.126847240281071	0.001766917096679505	0.07829015047356187
ENSG00000244137	NA	8.469871275823817	-1.369038722444568	0.43789981199005706	-3.126374309737437	0.0017697613762115007	0.07829015047356187
ENSG00000204644	ZFP57	366.23870974497333	-1.1046638540640796	0.3535211539994873	-3.124746119338821	0.0017795857928504142	0.07846013341390244
ENSG00000257086	NA	4.919198431860358	1.1578703721411554	0.3705802482762166	3.124479454927998	0.0017811996016806355	0.07846013341390244
ENSG00000100490	CDKL1	20.67244103897408	1.0544503706659973	0.3378206340619818	3.1213320453141162	0.0018003491120413709	0.0784671145689086
ENSG00000220785	MTMR9LP	321.3642774100128	0.4784682007120258	0.15326194290510947	3.1218983111043057	0.0017968899316990331	0.0784671145689086
ENSG00000268758	ADGRE4P	10.558823844732284	1.7324390083528003	0.5548672013647067	3.1222588109223843	0.001794690909346812	0.0784671145689086
ENSG00000224067	NA	6.7045595516948255	1.3904833764710416	0.44531004454414236	3.122506203277898	0.001793183265645201	0.0784671145689086
ENSG00000254288	NA	3.846687976676615	1.9532180195233613	0.6257166208212955	3.1215696603354246	0.0017988968349084123	0.0784671145689086
ENSG00000281205	NA	215.41960638622527	-0.6534881491351661	0.20954246195273823	-3.118643080954917	0.001816859033217148	0.07901998056259592
ENSG00000105281	SLC1A5	304.24193592918283	0.9063478790679738	0.2907499914320594	3.1172756862480027	0.0018253079353050363	0.07922066520056038
ENSG00000163431	LMOD1	648.1412811847995	-1.405669224787623	0.4517249290283023	-3.111781383886282	0.0018596215598637466	0.07988407388241858
ENSG00000167302	TEPSIN	274.6883793097303	0.6618299502368737	0.21264500119079557	3.1123701311137206	0.0018559165054372001	0.07988407388241858
ENSG00000260583	AP000223.1	21.45749566050281	-0.7413926837276653	0.23825717772374988	-3.1117328376452185	0.0018599273700296885	0.07988407388241858
ENSG00000270504	NA	71.97913164420284	0.6971822929008871	0.22387962794420047	3.1140943876977145	0.0018451045398627597	0.07988407388241858
ENSG00000279722	NA	48.633297988880486	-0.532625745637075	0.17115815780097707	-3.1118922549774863	0.001858923316345916	0.07988407388241858
ENSG00000164463	CREBRF	415.09171683722553	0.39541527019920963	0.1271387028689805	3.1101093630528434	0.0018701808637222638	0.08015781423991337
ENSG00000106701	FSD1L	231.6072089318979	-0.37687707474121274	0.1212318912766351	-3.108728823517479	0.0018789408597920457	0.08022943658921704
ENSG00000276600	RAB7B	172.5544756238127	-1.3538612863049786	0.4355181153204595	-3.10862221037302	0.0018796189219798174	0.08022943658921704
ENSG00000180198	RCC1	205.29628098797988	1.0566767870248597	0.3401659305684381	3.1063569042881163	0.001894079554946628	0.08067997840338637
ENSG00000004478	FKBP4	2456.8853559995314	1.0141903408799826	0.3266632329293581	3.1046969436542136	0.001904740745200768	0.08077723242874207
ENSG00000135596	MICAL1	1317.3322826601127	0.6938858794225932	0.223576601230526	3.103571105399976	0.0019120028393269217	0.08077723242874207
ENSG00000177732	SOX12	647.465636691438	0.5331906818558206	0.17178394526510393	3.103844663906043	0.0019102359459101299	0.08077723242874207
ENSG00000242125	SNHG3	264.68136384669265	0.6540689854319199	0.21072377730798653	3.1039163865972066	0.0019097729427210626	0.08077723242874207
ENSG00000140287	HDC	8.21542682357648	2.368376086929052	0.763421465676282	3.102317911418708	0.0019201163256655027	0.08092077900479756
ENSG00000172269	DPAGT1	400.3951839515373	0.4059301460610975	0.13091813453962325	3.1006410799280064	0.0019310220018034724	0.08092077900479756
ENSG00000262097	LINC02185	5.949649176393365	2.04879931403704	0.6605599912488153	3.10160975714515	0.0019247150593673114	0.08092077900479756
ENSG00000272459	NA	11.544953718384349	0.9111774982903188	0.2938681292421434	3.1006339497929045	0.00193106849554021	0.08092077900479756
ENSG00000144741	SLC25A26	385.1136221752199	-0.31690453512305805	0.10226428730526008	-3.098877853390738	0.0019425508917730074	0.0812371637108068
ENSG00000156671	SAMD8	1185.2902217547983	-0.5634498775511739	0.1819083686512254	-3.097437911894431	0.0019520128183887948	0.0814679450809982
ENSG00000124212	PTGIS	45.51608030680404	-1.7922551647724585	0.5790506248665771	-3.0951614380615236	0.001967057997622716	0.0819303451066284
ENSG00000107951	MTPAP	161.1187249068387	-0.34520553482780997	0.11160761600724478	-3.0930284793951843	0.0019812512093913713	0.08235547029138096
ENSG00000160117	ANKLE1	44.30294500182286	0.6935116358394897	0.22428681124622926	3.092074973049264	0.0019876264189504	0.08245456664477172
ENSG00000243802	NA	5.376151686609551	-1.872986179753377	0.606095692483197	-3.090248294093102	0.0019998923370904602	0.08279714587565494
ENSG00000137877	SPTBN5	106.61471165113691	0.9469014986881806	0.30662790029304865	3.0881126530991256	0.0020143209664619413	0.08303990858870304
ENSG00000170836	PPM1D	185.7856623948342	0.4745654702075164	0.15369882365151813	3.08763241600014	0.002017578630131675	0.08303990858870304
ENSG00000226332	NA	59.71832005061976	1.0719091954881945	0.3471660883486948	3.087597641194624	0.002017814710853813	0.08303990858870304
ENSG00000169241	SLC50A1	203.2840129883861	0.6807213638904945	0.22057067872851854	3.086182478172159	0.0020274435652082997	0.0832702914784061
ENSG00000168890	TMEM150A	375.0943902559518	0.5702017614363322	0.18481503832916688	3.0852563005222984	0.0020337681408477554	0.0833643175035194
ENSG00000173020	GRK2	2024.608421380038	0.566404538071538	0.18376139599631933	3.0822825164153786	0.0020541977531448666	0.0840349928360788
ENSG00000180448	ARHGAP45	608.835203122492	0.7187784898208425	0.23324502022679	3.081645597929405	0.002058597729856198	0.08404855830256758
ENSG00000169609	C15orf40	266.33462291135936	-0.43959953193463747	0.142680049522156	-3.0810161154757276	0.002062954830486212	0.0840603231617646
ENSG00000199053	MIR324	7.8007687427717425	1.0521090267373627	0.3415684770689325	3.0802287019157064	0.0020684169956092582	0.08411698171710957
ENSG00000034152	MAP2K3	366.8322578879221	0.8161716835259175	0.2651756832288894	3.0778526657794245	0.002084979705313844	0.08443881294157582
ENSG00000108262	GIT1	4067.0372800061477	0.49161356506119575	0.1597529345215391	3.0773366795018884	0.002088592546258059	0.08443881294157582
ENSG00000130513	GDF15	19.28118167723451	1.2605709411070667	0.4095237812213649	3.0781385572958335	0.0020829804143302597	0.08443881294157582
ENSG00000016864	GLT8D1	547.5720966603216	-0.28379519544662746	0.09226077376806639	-3.076011438621335	0.002097897967434848	0.08464698242622071
ENSG00000163815	CLEC3B	180.9079041302965	-1.0360929490169255	0.33695644450942874	-3.0748571986072624	0.002106033639918556	0.08464698242622071
ENSG00000172932	ANKRD13D	1113.6486613181885	0.5564669793480087	0.18093964693933232	3.07542867890412	0.002102001945567959	0.08464698242622071
ENSG00000037280	FLT4	180.12760463410814	0.9652190393009441	0.3141068637853674	3.0729001832971363	0.0021198938296510717	0.0847096453128849
ENSG00000120860	WASHC3	509.4157653361512	-0.3148444550573993	0.10242037624148866	-3.0740411880059217	0.0021118027469471464	0.0847096453128849
ENSG00000245556	SCAMP1-AS1	155.25540169287868	-0.6777363004969109	0.2205443309410795	-3.07301619409104	0.0021190698785753573	0.0847096453128849
ENSG00000070718	AP3M2	612.211517006308	-0.3891955894611033	0.12671477855617322	-3.071430135424742	0.0021303601264868488	0.08483514150377722
ENSG00000117475	BLZF1	156.76518529542827	-0.3420361496475715	0.11138452227364655	-3.070769103873033	0.0021350818974627014	0.08483514150377722
ENSG00000261556	SMG1P7	191.76200564245352	0.6598871606100056	0.21489578303606072	3.0707310831654286	0.002135353772300893	0.08483514150377722
ENSG00000197019	SERTAD1	359.7404225128561	0.9248086785655781	0.3012634803290948	3.069766961316831	0.002142258539904256	0.08494610206503268
ENSG00000279320	NA	14.034711328520428	1.4268323532124045	0.46518090482147767	3.067263377373539	0.002160284207768345	0.08549676522660199
ENSG00000085788	DDHD2	1144.6038606167078	-0.5954102888028857	0.1943082332985307	-3.064256612781359	0.002182116486070438	0.08607627709237073
ENSG00000166889	PATL1	412.8672840562368	0.41800001140143705	0.13644393340726912	3.0635294729722875	0.0021874265682508653	0.08607627709237073
ENSG00000184956	MUC6	10.309395118236422	1.6769218974864413	0.5473098088050276	3.0639353991256977	0.002184460753631121	0.08607627709237073
ENSG00000179528	LBX2	8.051734619798316	1.7951311884807917	0.586332950674952	3.061624263849307	0.002201395957234876	0.08646129102759563
ENSG00000111186	WNT5B	117.40398926453875	0.6072744406749763	0.19842864275503436	3.0604172474468485	0.00221028831235758	0.08648171637309704
ENSG00000175376	EIF1AD	299.3239525506839	0.549544733450168	0.1795353672536671	3.060927447647189	0.0022065255463511084	0.08648171637309704
ENSG00000132952	USPL1	337.3724028827818	0.34694979022528355	0.11355635637746127	3.0553092868885527	0.002248285393346893	0.087521787025349
ENSG00000134463	ECHDC3	51.772387968460805	0.9867716477396223	0.3231014453941082	3.054061384764131	0.0022576588042833557	0.087521787025349
ENSG00000138617	PARP16	158.01734207368932	0.4596229796039143	0.15050043159531878	3.0539645284194026	0.002258387819976455	0.087521787025349
ENSG00000160447	PKN3	266.09192063214806	0.9025486550294906	0.29558356588901674	3.053446670199425	0.0022622892817433745	0.087521787025349
ENSG00000173120	KDM2A	1147.4113543731278	0.37631958292255924	0.12322042881173645	3.0540356542462845	0.002257852451009367	0.087521787025349
ENSG00000142552	RCN3	237.48622239947684	0.9090955238708707	0.2975915778370653	3.054842917525746	0.0022517842689896306	0.087521787025349
ENSG00000135378	PRRG4	25.277168482592494	1.3085690841674218	0.4286664184707329	3.052651263972907	0.002268293773587954	0.08759005807206269
ENSG00000153094	BCL2L11	149.7179891985742	0.3872408975640978	0.12694677133237908	3.05041942776317	0.002285219865424122	0.08807902462648681
ENSG00000101096	NFATC2	144.39737265316768	0.5438274426988483	0.17840534029901378	3.048268856679816	0.0023016390280200592	0.08821810886802672
ENSG00000137628	DDX60	38.95575163216185	-0.6570046671392222	0.2155145436124324	-3.048539816044793	0.002299564376829432	0.08821810886802672
ENSG00000244165	P2RY11	137.60282693478072	0.779194709508707	0.25558207661247856	3.0487063875380667	0.0022982898412576254	0.08821810886802672
ENSG00000167680	SEMA6B	1109.3515122334982	0.7751659202640305	0.2543648280081108	3.0474571753265876	0.0023078640827468343	0.08829289645456824
ENSG00000141956	PRDM15	184.22661367366473	0.4355459294390869	0.1430244184689853	3.04525572696899	0.002324825433536041	0.08857394988574922
ENSG00000143199	ADCY10	13.215791452705522	1.1337421907624092	0.37236452345840726	3.0447105439383972	0.0023290434676782536	0.08857394988574922
ENSG00000162413	KLHL21	2147.7073723425187	0.6813886922535323	0.22374349046838013	3.0454011905648155	0.002323701177181888	0.08857394988574922
ENSG00000273356	LINC02019	25.172485312086035	0.9856995975374355	0.3237871648650335	3.0442824932492667	0.002332360169313499	0.08857394988574922
ENSG00000114942	EEF1B2	865.7365638270264	-0.3549984646104401	0.11668600906410732	-3.0423395868771537	0.002347468996644463	0.08882177561652106
ENSG00000168439	STIP1	2926.717652001248	0.9236339293365936	0.30366102773836573	3.0416610791833203	0.0023527664256591126	0.08882177561652106
ENSG00000180304	OAZ2	2362.623344788188	-0.250287661569003	0.08232666411174955	-3.040177374723511	0.002364388564316946	0.08882177561652106
ENSG00000183484	GPR132	32.125761367680724	0.7579340309577322	0.2493089291716498	3.040139931915125	0.0023646825397689425	0.08882177561652106
ENSG00000235568	NFAM1	131.42574870592702	0.9929471037179269	0.3266090339794918	3.040170357872818	0.002364443653305742	0.08882177561652106
ENSG00000276445	NA	80.30753297599061	1.2341770907236267	0.4058806653908491	3.0407388081301105	0.002359984581924334	0.08882177561652106
ENSG00000198113	TOR4A	143.47205562030203	1.2121563764886643	0.3989419821021255	3.038427718490563	0.0023781614840003118	0.08916594936109336
ENSG00000230916	MTCO1P53	15.556377019001799	1.7354356934839157	0.5712959162329713	3.0377176593998527	0.0023837718400333096	0.08921438848414519
ENSG00000060491	OGFR	1267.2562231940408	0.6426430049648875	0.21163540300052575	3.0365571915361014	0.002392967078313697	0.08922911580858256
ENSG00000103365	GGA2	750.6795175197202	0.5621469509065944	0.1851583144635459	3.0360340691979584	0.0023971227684671725	0.08922911580858256
ENSG00000108219	TSPAN14	1400.518863031343	0.6208391833936011	0.2044477623323872	3.036664115620169	0.0023921184842922915	0.08922911580858256
ENSG00000140941	MAP1LC3B	2352.040109769554	-0.26854270049549916	0.08847562379176685	-3.035216808728378	0.002403628319577455	0.08931035513336447
ENSG00000247982	LINC00926	120.84939360581836	0.9672955151085156	0.3188540406523864	3.0336624028015944	0.0024160463107752517	0.08961059377792804
ENSG00000145860	RNF145	533.485140948593	0.4091798134405604	0.13494863046732133	3.032115346584758	0.0024284638656978702	0.08990974014597188
ENSG00000229222	KRT18P4	9.44106725320112	1.1100412703597375	0.3661626086705032	3.031552769383464	0.0024329938942809905	0.08991631638989442
ENSG00000162302	RPS6KA4	823.7169483476465	0.41219039364294735	0.13605114664967916	3.029672323926124	0.002448191951762654	0.09025392544949316
ENSG00000179242	CDH4	169.26865632255604	0.6362845443511888	0.21004047701735784	3.0293425028672254	0.002450866555843248	0.09025392544949316
ENSG00000159128	IFNGR2	465.16730494961286	0.5665976344985753	0.18725684842614426	3.025777904844139	0.002479943894973247	0.09067816093142002
ENSG00000171530	TBCA	575.8499580797939	-0.3324499704334692	0.10987190181534867	-3.0257960856287576	0.00247979479221777	0.09067816093142002
ENSG00000186517	ARHGAP30	211.976476046474	0.8397801771617297	0.27741449636754784	3.0271676071646265	0.002468570401913474	0.09067816093142002
ENSG00000253730	NA	17.32993250921805	1.1372042203072008	0.37581863870670673	3.025938852369396	0.002478624230424925	0.09067816093142002
ENSG00000161929	SCIMP	15.800393969605212	1.1381061016806227	0.37650657025406203	3.0228054211979423	0.002504432177569938	0.09141177448130273
ENSG00000123689	G0S2	85.6471113794411	1.3381689194623958	0.44278328882030143	3.022175753352508	0.002509647894520565	0.09144059233315759
ENSG00000151650	VENTX	48.58690426685608	0.941266706882141	0.3115533243194543	3.0212057885699326	0.0025177018325872823	0.09157253901306456
ENSG00000066294	CD84	75.06578102147357	0.8762147081350653	0.2904505826078947	3.0167428147938895	0.0025550649126645794	0.09172397071147036
ENSG00000101040	ZMYND8	1051.71421942212	0.3430060390476568	0.11411243947332145	3.005860190447062	0.0026483073345924353	0.09172397071147036
ENSG00000102924	CBLN1	121.74705660398797	-1.747241295597839	0.5794886572377128	-3.0151432194143895	0.002568579360966215	0.09172397071147036
ENSG00000103064	SLC7A6	67.37379847225783	0.568794027775435	0.18895536228895726	3.010203155312496	0.002610730030919284	0.09172397071147036
ENSG00000104671	DCTN6	317.1268723993994	-0.492132318730121	0.16324203071333165	-3.014740239260755	0.0025719942984982085	0.09172397071147036
ENSG00000106397	PLOD3	1809.9282592674442	0.6666253867328933	0.22176660499240686	3.005977328082008	0.0026472873531139525	0.09172397071147036
ENSG00000111181	SLC6A12	1121.4876186375418	1.1730746795271831	0.39029705922053387	3.005594461485163	0.0026506225139042456	0.09172397071147036
ENSG00000111665	CDCA3	61.772091918762584	0.8802098823617469	0.29202680337645537	3.014140730181734	0.002577082346036293	0.09172397071147036
ENSG00000120889	TNFRSF10B	356.11196523590513	0.6929887367713015	0.22945416583428868	3.0201619319118245	0.0025263957269579824	0.09172397071147036
ENSG00000126217	MCF2L	3314.526424303703	0.623939803271837	0.20699511714290586	3.0142730509004214	0.0025759585461186	0.09172397071147036
ENSG00000128951	DUT	555.331364725969	-0.2714590889211742	0.09021311293803815	-3.0090868176516956	0.002620342260996648	0.09172397071147036
ENSG00000130584	ZBTB46	202.993782940484	0.8669817470037972	0.2882483870135867	3.0077592314954797	0.0026318155580877696	0.09172397071147036
ENSG00000158717	RNF166	405.35477119316914	0.6087568522701802	0.2022397767424056	3.010074783881702	0.0026118337309610526	0.09172397071147036
ENSG00000165689	ENTR1	550.6822550053623	0.5714997815597662	0.18959463892377906	3.014324586411543	0.002575520976268883	0.09172397071147036
ENSG00000167332	OR51E2	4.500423937737629	-2.512930728279392	0.833018276827209	-3.016657374974551	0.0025557851180711966	0.09172397071147036
ENSG00000167895	TMC8	393.70410781230345	0.8954144195554085	0.29674927177091415	3.017410672018951	0.0025494416773563103	0.09172397071147036
ENSG00000170638	TRABD	618.6849380476034	0.6689339986071894	0.2218707530263049	3.0149715069830805	0.002570033980492146	0.09172397071147036
ENSG00000172530	BANP	219.80348479775625	0.47500128103251305	0.15762041528966617	3.0135771445569515	0.002581873901934201	0.09172397071147036
ENSG00000187961	KLHL17	221.70982068256126	0.9575096849170165	0.31752775478009576	3.015514929018224	0.0025654330932586497	0.09172397071147036
ENSG00000188763	FZD9	301.2489586314302	1.2738172771953464	0.4236046191319384	3.0070901488413555	0.002637615307809271	0.09172397071147036
ENSG00000213889	PPM1N	23.778519415719813	0.9621155439437891	0.3188877768053037	3.0170975933367514	0.0025520763316344676	0.09172397071147036
ENSG00000215256	DHRS4-AS1	325.39852014347287	-0.37701367019744264	0.12516481329622584	-3.012137838652542	0.002594147745733501	0.09172397071147036
ENSG00000219392	ZNF602P	33.90996826344877	-1.058916915392034	0.3520085699317397	-3.0082134522957085	0.0026278849221698943	0.09172397071147036
ENSG00000228701	TNKS2-AS1	10.36846171480437	-0.9098932428914168	0.3027180668373711	-3.005744759133381	0.0026493128095851346	0.09172397071147036
ENSG00000245848	CEBPA	183.50163431066127	1.084219189519194	0.36019233092117997	3.010111810949276	0.0026115153392888566	0.09172397071147036
ENSG00000130511	SSBP4	659.14553388575	0.6886956084017769	0.22889051363339252	3.0088429505857164	0.002622446380508875	0.09172397071147036
ENSG00000166927	MS4A7	83.0330591290078	1.1882843372493344	0.39460271924980683	3.0113435090067897	0.002600944304785814	0.09172397071147036
ENSG00000272821	NA	164.11954381046343	0.8168498122723956	0.2713642382259144	3.0101601361059123	0.002611099849971365	0.09172397071147036
ENSG00000274272	NA	229.50860979136124	0.7320585927549014	0.24296385544353688	3.0130349694134924	0.002586491114313776	0.09172397071147036
ENSG00000139083	ETV6	266.2779728333153	0.5771472330699824	0.19207472541753065	3.0048057172300204	0.002657505394099214	0.09180836778711648
ENSG00000104643	MTMR9	279.8102274969203	-0.33219004072148195	0.11058516170273656	-3.0039296014635344	0.002665169858420229	0.09191943924057348
ENSG00000111641	NOP2	712.5309156272147	0.596538558435442	0.19866872990267193	3.0026796805299307	0.0026761394315528075	0.09199062315548993
ENSG00000166928	MS4A14	180.8334811038712	1.49578177082372	0.4980831583641202	3.0030763853497717	0.0026726534037004	0.09199062315548993
ENSG00000114013	CD86	112.88518514162286	1.0155484587089856	0.338357203846715	3.001409301068277	0.002687330819478293	0.09214530801156727
ENSG00000178537	SLC25A20	330.60428852133356	-0.37000533336308666	0.12328757013610844	-3.001156831581674	0.0026895600334466852	0.09214530801156727
ENSG00000115718	PROC	14.823901281536441	1.1880113234452054	0.39603343827779697	2.9997752932465187	0.002701788467265062	0.09225826106649407
ENSG00000260325	HSPB9	16.949212781596362	1.6336665096481453	0.5445267984589376	3.000158145148368	0.0026983946450842462	0.09225826106649407
ENSG00000158869	FCER1G	446.07906484374297	1.1757061690181254	0.3920061855255487	2.9992031055374753	0.0027068679433735468	0.09227918290784505
ENSG00000157873	TNFRSF14	567.0341544586087	0.7762674549850237	0.2589022137867344	2.998303659251283	0.0027148702299987105	0.09239951249018676
ENSG00000156475	PPP2R2B	1484.0785532013658	-0.5953736420194737	0.19875716320586104	-2.9954826906179	0.002740108526283213	0.09258416813481914
ENSG00000170608	FOXA3	4.551371146412555	2.1974014607716494	0.7335388990529993	2.995616815425195	0.002738903718237476	0.09258416813481914
ENSG00000205744	DENND1C	175.19744280614063	0.813824393417644	0.27170803250868875	2.9952165414602505	0.002742500708245536	0.09258416813481914
ENSG00000205903	ZNF316	1012.0873197062238	0.4951509500943734	0.1653151519662474	2.9951939928378066	0.0027427034657296727	0.09258416813481914
ENSG00000277782	NA	12.35250940952171	-1.0528125503501513	0.35148199185548745	-2.995352748493065	0.002741276224124493	0.09258416813481914
ENSG00000187867	PALM3	68.52744865081783	0.8931634549943976	0.2983049583619317	2.994128759706124	0.0027522976739112856	0.09260540333116164
ENSG00000244300	GATA2-AS1	32.09773988602747	1.1765071351193714	0.39288349878395584	2.99454453740325	0.002748549257509946	0.09260540333116164
ENSG00000146842	TMEM209	109.2929712067829	-0.6831741776833982	0.22824353634665126	-2.99318083052222	0.0027608611331761063	0.0927424880492442
ENSG00000274349	ZNF658	9.871627973740107	-0.7985837660989593	0.2668487625301626	-2.9926455664514964	0.0027657073785274286	0.0927544622288931
ENSG00000118308	LRMP	66.22135251126998	0.9029942143921535	0.3019374808645929	2.990666186279507	0.00278369612801667	0.09320644782608815
ENSG00000107796	ACTA2	578.0167551814078	-1.7058155599209275	0.5705581905746377	-2.989731088082208	0.0027922314795222067	0.09326438772789077
ENSG00000142694	EVA1B	198.1767174853882	1.0527572023177543	0.35215302771076784	2.989487863163881	0.0027944554917258527	0.09326438772789077
ENSG00000007968	E2F2	6.715345036371398	3.295989106755557	1.1054481565923202	2.981586325057385	0.0028675918836056813	0.0935168305616225
ENSG00000061273	HDAC7	1183.9088998287434	0.5066357528763997	0.16993570513951228	2.98133786810998	0.002869919675495845	0.0935168305616225
ENSG00000120925	RNF170	551.7529087521756	-0.45006935580768886	0.15089411513279763	-2.982683290276732	0.0028573350129173156	0.0935168305616225
ENSG00000125834	STK35	563.4518296840399	0.390725192257623	0.1308802333571463	2.9853644223831046	0.0028324066497218844	0.0935168305616225
ENSG00000164663	USP49	202.15450004388472	0.34371681212002486	0.11507676756827265	2.9868479918512207	0.0028186983632889438	0.0935168305616225
ENSG00000172349	IL16	96.50629105543727	0.8852964241193846	0.2962903231847288	2.987935665949599	0.0028086866983316012	0.0935168305616225
ENSG00000173726	TOMM20	1847.0008655209683	-0.47344307965589694	0.1585699360091654	-2.9857051820247422	0.00282925263226434	0.0935168305616225
ENSG00000197989	SNHG12	295.14977858264746	0.666223543980379	0.2233103790999832	2.983397129437004	0.0028506784582100295	0.0935168305616225
ENSG00000198286	CARD11	137.58949428533688	1.3460391078223966	0.4511248174305743	2.9837398782201663	0.002847487357377831	0.0935168305616225
ENSG00000198429	ZNF69	38.637534096028716	0.7444342304443899	0.2494066820593033	2.984820712491497	0.0028374457912902188	0.0935168305616225
ENSG00000228775	WEE2-AS1	10.47962754260172	-0.9506617222152586	0.3188192932364584	-2.981819928664675	0.002865404824887799	0.0935168305616225
ENSG00000246263	UBR5-AS1	35.287420306976166	-0.47253381381545645	0.15839698285171055	-2.983224839944314	0.002852283761333084	0.0935168305616225
ENSG00000273841	TAF9	271.16501965463385	-0.44747159336468817	0.14990978082644282	-2.9849392807981343	0.002836346194479804	0.0935168305616225
ENSG00000266179	NA	3.491420125459897	2.557761827478096	0.8575513957104506	2.982633857599966	0.0028577964979037518	0.0935168305616225
ENSG00000278834	NA	24.787033085791677	-0.8812510216647018	0.29540928235074515	-2.98315277926296	0.0028529554297233215	0.0935168305616225
ENSG00000156453	PCDH1	629.2366749990367	0.49160226429262904	0.16497245366479124	2.9799051500532285	0.002883376490770622	0.09353282058880158
ENSG00000181026	AEN	296.2943873715873	0.7846543036001907	0.2633209794271927	2.979839681999758	0.0028839927738548146	0.09353282058880158
ENSG00000260816	NA	16.06440603167219	1.5917262179145768	0.5340027064051831	2.9807456007663546	0.0028754755841193377	0.09353282058880158
ENSG00000214046	SMIM7	547.1156146148578	-0.35314049013176163	0.11854706253810207	-2.978905445407044	0.0028928003142223487	0.0936714133095917
ENSG00000120071	KANSL1	644.273124022833	0.2609633133920436	0.08763367804195114	2.9778884011591726	0.0029024164334212088	0.09374307820869117
ENSG00000257122	RRN3P3	20.3552872500048	0.9966267181778479	0.33469548819866507	2.977711840520182	0.0029040887774607845	0.09374307820869117
ENSG00000225518	LINC01703	6.837942440382606	-1.0187564367221549	0.3423183717436497	-2.9760495515708576	0.0029198767912305443	0.09410567024965961
ENSG00000084112	SSH1	562.2713328726305	0.502785598539887	0.16898041497286692	2.9754075264912743	0.0029259955299332785	0.09415598388300872
ENSG00000101191	DIDO1	862.6964066603427	0.2220370798252101	0.07472388587222842	2.971433795679134	0.0029641277378082307	0.09493940300058952
ENSG00000185955	C7orf61	217.8371347496002	0.9833293426459885	0.3309108087144109	2.971584235843564	0.0029626758840905075	0.09493940300058952
ENSG00000228857	NA	3.38767627447861	-1.5482557190734125	0.5210167244290549	-2.9716046462232777	0.0029624789595235745	0.09493940300058952
ENSG00000065357	DGKA	222.62877920383323	0.7210123919837544	0.24298859456645808	2.967268456654065	0.0030045849203254966	0.09499508008852986
ENSG00000141858	SAMD1	1855.9556460301528	0.6097074005488444	0.20525974724917997	2.9704187436647067	0.0029739406851332917	0.09499508008852986
ENSG00000160180	TFF3	9.203653177203318	-1.9214111504353537	0.647284597126008	-2.9684178473681633	0.002993371067686407	0.09499508008852986
ENSG00000168961	LGALS9	485.9417134950103	0.6699321768125016	0.22572365400797878	2.967930763644386	0.0029981185545483687	0.09499508008852986
ENSG00000174130	TLR6	40.20359565770772	1.1609804054344322	0.39128149670557305	2.9671231970062544	0.003006004847993753	0.09499508008852986
ENSG00000176244	ACBD7	65.65387055951929	-1.0022090628792997	0.3376290037791247	-2.9683737228183755	0.002993800856291002	0.09499508008852986
ENSG00000188672	RHCE	26.843176689021835	-1.4297376754710154	0.4813678540870667	-2.970156115186731	0.0029764844503834442	0.09499508008852986
ENSG00000231355	NA	18.05448970593716	2.0568631374064	0.6929473173713802	2.9682821274334175	0.0029946932072271505	0.09499508008852986
ENSG00000279140	NA	41.16542957155092	1.096795528866533	0.36966534027325	2.966995845636492	0.003007250224013676	0.09499508008852986
ENSG00000124571	XPO5	391.9441635183627	0.271467727395451	0.09153292958167217	2.965793060881202	0.0030190355579066846	0.09520606773858065
ENSG00000127666	TICAM1	176.13212127408676	0.5356634876125846	0.18063940395532374	2.965374530050301	0.0030231463496059297	0.09520606773858065
ENSG00000103126	AXIN1	824.9332205680314	0.5226444286012129	0.1763060826905916	2.964415184236314	0.003032588273838295	0.09535805349958194
ENSG00000059377	TBXAS1	234.43558920920302	0.7928260851173957	0.26756781390902507	2.963084660799158	0.0030457278679815	0.0954932197439543
ENSG00000155906	RMND1	146.29961317239767	-0.3806297000171324	0.128499472710961	-2.962110987593685	0.00305537626461851	0.0954932197439543
ENSG00000158825	CDA	153.6503753706048	1.116534579051461	0.37683156585458516	2.9629539566818517	0.003047021434391959	0.0954932197439543
ENSG00000089639	GMIP	130.1484027947036	0.951593730146769	0.32125198915806624	2.9621411298983564	0.003055077158569793	0.0954932197439543
ENSG00000168002	POLR2G	965.5550964133531	-0.3730131300998802	0.12596374801859628	-2.961273667760438	0.003063695782186625	0.09552497933076363
ENSG00000170899	GSTA4	453.3397710969268	-0.4085983699332398	0.1379897229656586	-2.961078268378924	0.0030656402195796645	0.09552497933076363
ENSG00000204482	LST1	340.5374467250369	0.8161648460218623	0.27581950155678653	2.9590541691767505	0.003085848531576193	0.09600985664733822
ENSG00000161835	GRASP	482.1298662929353	0.798499891409912	0.26995460337291477	2.957904334407166	0.00309738234322763	0.09622379222366859
ENSG00000168010	ATG16L2	645.6569814119291	0.5958675424703725	0.2016154614744977	2.9554655090068267	0.0031219760235380975	0.0967088828419945
ENSG00000198546	ZNF511	240.48497175553092	0.551617099874257	0.18664544378952846	2.955427620811845	0.003122359497343063	0.0967088828419945
ENSG00000074319	TSG101	685.4265264340762	-0.264505222266738	0.08955973350726001	-2.953394476607016	0.003143000435631112	0.09720246407141189
ENSG00000129749	CHRNA10	37.878292869625575	1.0158610633797962	0.3440729569582819	2.9524583168649525	0.0031525462989802793	0.09735194916387682
ENSG00000069399	BCL3	325.15296714647	0.8234436187333488	0.27913474170058983	2.9499861382951917	0.003177881869185613	0.09738560565577865
ENSG00000155760	FZD7	108.76126065204436	1.1812353791715549	0.4002447831011097	2.951282387791052	0.003164574495681957	0.09738560565577865
ENSG00000160767	FAM189B	649.1411244162945	0.5310245394214383	0.1800331095671403	2.949593775823784	0.0031819199292148987	0.09738560565577865
ENSG00000196154	S100A4	455.8131788148921	1.573087734417109	0.5329739296684611	2.9515284835707734	0.003162053806239086	0.09738560565577865
ENSG00000196843	ARID5A	816.3695486344469	0.8500801386058147	0.288107488509494	2.9505659259453854	0.003171923443267134	0.09738560565577865
ENSG00000234019	NA	7.3855377906445	1.5940833513557735	0.540291629253449	2.9504128234568565	0.0031734958736493487	0.09738560565577865
ENSG00000130158	DOCK6	537.563385549174	0.6325163135056006	0.21463446401692804	2.946946644392182	0.003209285731207694	0.09749024404854537
ENSG00000135537	AFG1L	64.62749113863833	-0.387995188847706	0.1316340717030991	-2.94752858304672	0.0032032513759345294	0.09749024404854537
ENSG00000204389	HSPA1A	5412.774347096608	1.53642163626624	0.5214349314569997	2.9465261024480127	0.0032136529453051644	0.09749024404854537
ENSG00000245532	NEAT1	7641.697628030926	0.9254738895245247	0.3139793872314774	2.947562569902815	0.0032028992723774955	0.09749024404854537
ENSG00000268707	NA	18.275181551959378	1.7918546181340005	0.6079612426748667	2.947317184645389	0.003205442253864302	0.09749024404854537
ENSG00000272468	NA	12.77613887118929	0.8583857375550827	0.2911572981835371	2.9481855440696574	0.003196451510363873	0.09749024404854537
ENSG00000101336	HCK	199.48808263671842	0.9377217599491843	0.3183997297515549	2.9451085297116366	0.003228413978373251	0.09751767248468055
ENSG00000134321	RSAD2	45.32087470451456	-1.0785331323245162	0.36617007976743104	-2.945443093028067	0.003224924647367051	0.09751767248468055
ENSG00000178199	ZC3H12D	21.774305857728493	1.0590617867034144	0.35960381683987774	2.945079382110639	0.0032287181363822785	0.09751767248468055
ENSG00000105122	RASAL3	231.69456393537268	1.0655520410219292	0.36208011130366247	2.9428626642469524	0.0032519264478067535	0.09793228642163225
ENSG00000168918	INPP5D	741.8128902811555	0.8200033295665718	0.27861242783923296	2.943168529580943	0.003248715124184705	0.09793228642163225
ENSG00000173559	NABP1	63.03288054851718	0.7006418083233255	0.23814047728181223	2.942136575523007	0.0032595613415821257	0.09801932715537866
ENSG00000110079	MS4A4A	54.16609410834845	1.2321508947510962	0.41898264725230716	2.9408160524822575	0.0032734886414120777	0.09829506081821529
ENSG00000129450	SIGLEC9	91.39353625592257	1.5560381716758178	0.529465716010517	2.9388837173451843	0.003293966323810285	0.0982996594002611
ENSG00000198520	ARMH1	201.8053690863318	0.9506090576702807	0.32349511439047907	2.93855769494817	0.0032974327878590903	0.0982996594002611
ENSG00000204839	MROH6	100.07683583200148	0.8855374874522601	0.3011739904544613	2.9402854015249265	0.003279100567110098	0.0982996594002611
ENSG00000032444	PNPLA6	2430.3817358681667	0.5545294380611616	0.18867306392083313	2.939102310300325	0.003291643972790955	0.0982996594002611
ENSG00000272217	NA	16.754923049632943	1.297564954594928	0.4414046390147454	2.939626908976781	0.0032860766731890433	0.0982996594002611
ENSG00000151575	TEX9	19.95213741882672	-0.8435020224108557	0.28718612221499135	-2.9371266825330746	0.003312687499125218	0.0986121196605589
ENSG00000089820	ARHGAP4	648.420191944147	0.7840786985186471	0.26699531188572995	2.9366759025874627	0.003317506147197315	0.09861346689920768
ENSG00000006757	PNPLA4	206.97959261658067	-0.5951635640502053	0.20276723395743784	-2.9352058142447905	0.003333265164781612	0.09863547349191892
ENSG00000169692	AGPAT2	324.63201096445346	0.8960536715077855	0.3052819700271302	2.93516735177041	0.003333678387560132	0.09863547349191892
ENSG00000185000	DGAT1	902.0382960934527	0.6994974462050896	0.23837976271933137	2.934382676723606	0.0033421187591046635	0.09863547349191892
ENSG00000103168	TAF1C	1056.065801971187	0.3946495886740799	0.1344827921452549	2.9345731329538336	0.003340068326541222	0.09863547349191892
ENSG00000275278	NA	10.480345771656756	1.1803929542108333	0.40205202305036186	2.935920941909985	0.0033255906603992906	0.09863547349191892
ENSG00000104972	LILRB1	117.67944400557256	1.2557406178830661	0.42813912908210394	2.9330199754815065	0.003356822937776327	0.0987033077603298
ENSG00000132005	RFX1	219.54606650854632	0.5376316255634827	0.18336305497018607	2.932060799548191	0.0033672081915076387	0.0987033077603298
ENSG00000173805	HAP1	470.58240512466216	1.017039156125773	0.3468803478664103	2.931959571596868	0.0033683059185358687	0.0987033077603298
ENSG00000198517	MAFK	1379.8795440015783	0.7414338541588453	0.2528468173521971	2.9323440252209396	0.0033641385917247395	0.0987033077603298
ENSG00000124593	AL365205.1	79.96433006366463	0.8844354047023744	0.3015202692568787	2.9332535649498377	0.003354298222804313	0.0987033077603298
ENSG00000101276	SLC52A3	445.31658668330164	0.9988709954685893	0.3408508540613798	2.93052220220846	0.003383928113242144	0.09874091933823369
ENSG00000204033	LRIT2	6.41353863296966	1.6102479664616614	0.5494239839402886	2.9307930005412053	0.0033809798800690846	0.09874091933823369
ENSG00000229852	NA	53.13074142054519	-0.5684424917092815	0.19394225074133534	-2.930988423288047	0.003378853728391793	0.09874091933823369
ENSG00000124549	BTN2A3P	16.408047010754398	0.9589188312391532	0.32743746562282483	2.9285556233315453	0.0034054089548490687	0.0991571134529547
ENSG00000173705	SUSD5	139.90867260780942	-0.9016736717528798	0.3079130865614001	-2.928338258767315	0.0034077908200589495	0.0991571134529547
ENSG00000276980	NA	39.832266806829594	1.569180225487484	0.5359748567695238	2.9277123836468544	0.003414657587708516	0.09921717454918458
ENSG00000039523	RIPOR1	254.56616359993453	0.7439366456555605	0.25425965359383124	2.925893413053913	0.0034346859242788503	0.0996441704401734
ENSG00000181444	ZNF467	173.69468419928631	0.9033674093234796	0.3088824996410655	2.9246312444804436	0.003448646200916016	0.0996441704401734
ENSG00000253661	ZFHX4-AS1	26.572031070901012	-0.977361355092672	0.334136643892242	-2.9250349309424077	0.003444175599718944	0.0996441704401734
ENSG00000254760	NA	3.977697917288582	1.706841258970294	0.5835923992517316	2.9247146829855315	0.0034477217334580043	0.0996441704401734
ENSG00000124164	VAPB	1365.889708073834	-0.29810243682260984	0.10197838025828203	-2.9231925047995637	0.003464622427213743	0.09996597028464904
ENSG00000086717	PPEF1	110.03743569037681	-1.1841389552271528	0.4052668201952817	-2.9218749135608095	0.0034793124432473174	0.10011362848912438
ENSG00000174529	TMEM81	174.46966300902682	0.8340188740675659	0.28545163327941153	2.921751977685112	0.0034806859602838696	0.10011362848912438
ENSG00000183779	ZNF703	534.9509769667699	0.8917450460582353	0.30528782850087094	2.9209977038298183	0.003489123990133576	0.10011362848912438
ENSG00000197766	CFD	67.51916179632957	1.0879142265409287	0.3724368307384718	2.9210704655170665	0.0034883091976913457	0.10011362848912438
ENSG00000122644	ARL4A	95.03592205890911	0.7082378942628383	0.24265650521761276	2.918684968398829	0.003515112639572843	0.10071943414831534
ENSG00000267801	NA	16.814743507937187	1.0558554476472712	0.36186418946087995	2.917822427304365	0.003524850187677839	0.10084177916525983
ENSG00000272078	NA	14.826855088783612	1.3094925371059545	0.4488494470736956	2.917442687393913	0.003529144989422666	0.10084177916525983
ENSG00000120675	DNAJC15	897.1929403116999	-0.5517604907552918	0.1891727564987876	-2.9167016486268094	0.0035375397413806168	0.10094203524472675
ENSG00000092108	SCFD1	333.96605626233367	-0.2991037041538646	0.10256445564511031	-2.916251076189709	0.0035426528644279965	0.10094850417409376
ENSG00000198176	TFDP1	413.4626055605052	-0.29183845719529933	0.10009777318970071	-2.9155339614021227	0.003550804594141951	0.10099651142277989
ENSG00000209082	MT-TL1	24259.529139593247	1.64522311599298	0.5643519339869418	2.9152431610716296	0.0035541150977472765	0.10099651142277989
ENSG00000090661	CERS4	1564.9821750129695	0.4261930096585743	0.1462481197883946	2.9141777020807518	0.0035662684071870896	0.10106383953920177
ENSG00000166002	SMCO4	147.78670397332965	0.720158026035247	0.24709255055544846	2.9145274692271266	0.003562274576565809	0.10106383953920177
ENSG00000087088	BAX	586.416608290189	0.43273593743735034	0.14858969470744052	2.9122876811165654	0.0035879202507570354	0.1014922855905503
ENSG00000115307	AUP1	2876.208582192019	0.587742875176045	0.20184064019753573	2.9119154328921946	0.0035921987480704654	0.1014922855905503
ENSG00000162669	HFM1	14.13640386078815	-1.1476204081319663	0.39415805532882014	-2.9115741581751564	0.0035961253232142322	0.1014922855905503
ENSG00000169413	RNASE6	133.84167671179858	0.9027491439784847	0.3102084059787405	2.9101375932422435	0.003612696724656471	0.10182087535426744
ENSG00000144451	SPAG16	376.86697818515825	-0.6787360791580609	0.2332764298612155	-2.909578475467347	0.0036191651454288484	0.10186421354143675
ENSG00000019102	VSIG2	66.02116601121854	0.9024192143604282	0.31029757693484694	2.9082380316166914	0.003634715627852266	0.10202389966820648
ENSG00000147443	DOK2	14.189556656129326	1.3527758855480685	0.46512195026294595	2.908432691218524	0.0036324536179090637	0.10202389966820648
ENSG00000110811	P3H3	217.0434191770373	0.7658862973247033	0.2634732770065622	2.9068841668736964	0.0036504834611530844	0.10208055454640906
ENSG00000196954	CASP4	238.92024818443386	0.7681470055967808	0.26425935262106576	2.906792126666048	0.00365155766541441	0.10208055454640906
ENSG00000188425	NANOS2	8.00924428365232	1.650816281318314	0.5678620427787857	2.907072769365217	0.0036482831729964774	0.10208055454640906
ENSG00000137965	IFI44	220.18879805828868	-0.6511411836967566	0.2240595164124145	-2.9061081364570804	0.0036595495468995536	0.10216572174242956
ENSG00000124228	DDX27	537.6281539561726	0.32049118463880816	0.1103007082824121	2.9056131155407257	0.0036653433896066765	0.10218937798364956
ENSG00000166986	MARS1	1456.8098146361667	0.4434315718968706	0.15265932256934253	2.9047133475615317	0.0036758958508565356	0.10220771518552513
ENSG00000276550	HERC2P2	1946.5846743552192	0.8501620921944912	0.2926426245465871	2.90512051520762	0.0036711171796523587	0.10220771518552513
ENSG00000105287	PRKD2	375.34033439307444	0.7356714306380825	0.25353387117823084	2.9016692216280466	0.0037118024388168524	0.10279105440149779
ENSG00000267270	PARD6G-AS1	41.60104466203217	1.1078890219496347	0.3817210747297278	2.902352254808199	0.0037037181779571164	0.10279105440149779
ENSG00000282021	NA	11.7861862790159	-0.9392410951310564	0.3236512957209586	-2.902015556708412	0.003707701274941598	0.10279105440149779
ENSG00000065308	TRAM2	202.12175369107038	0.6548310598114276	0.22571623536133947	2.9011252060053927	0.003718252785038981	0.10283183974045557
ENSG00000019582	CD74	10667.429332774327	0.9012676979830737	0.31103498603165475	2.8976409036228152	0.0037598080601170146	0.10356516628527654
ENSG00000106236	NPTX2	1528.013931682674	0.9087029630047248	0.31357396910773216	2.897890298708209	0.003756819701574531	0.10356516628527654
ENSG00000280383	NA	29.4398475089684	1.1465953223505656	0.39560232304447923	2.8983533603306193	0.0037512768240033903	0.10356516628527654
ENSG00000168314	MOBP	45377.58087465371	-0.8780656408199127	0.3031656219240927	-2.896323254751374	0.0037756325837913426	0.10386257463188461
ENSG00000257923	CUX1	1526.7456919407532	-0.29897939107363614	0.10325899525183503	-2.895431921882108	0.003786371491029059	0.10401947956538475
ENSG00000143183	TMCO1	598.2792856429119	-0.35071982641165655	0.12118128742615329	-2.894174784414482	0.003801564850734342	0.1042981782886066
ENSG00000063322	MED29	1652.7906280354782	-0.5270221627355622	0.18212450334424785	-2.8937466022317504	0.003806752357667383	0.10430198535417834
ENSG00000131711	MAP1B	7794.916261119554	-0.4108280174927991	0.14200050654701912	-2.8931447322461907	0.003814055000358657	0.10435493339000033
ENSG00000187097	ENTPD5	255.4787507398461	-0.7361181328090799	0.2544695518584547	-2.892755252771993	0.0038187874361217994	0.10435493339000033
ENSG00000140025	EFCAB11	82.65662739755132	-0.6567902944470668	0.2270886683599764	-2.8922195862540176	0.003825304857469532	0.10439494458449546
ENSG00000114554	PLXNA1	843.25343866622	0.6808942108300103	0.2355507325288366	2.8906478172240617	0.003844486851227816	0.10478001828432117
ENSG00000105085	MED26	77.20863880040837	0.4053747724004796	0.14025886276545405	2.890190070044714	0.00385008964240601	0.10479446893605503
ENSG00000089220	PEBP1	14495.509829931258	-0.41285503196005136	0.14303094768744914	-2.886473442532319	0.003895856246620593	0.10548021253642975
ENSG00000104894	CD37	317.1266014998493	0.9919483090619933	0.3437372277487601	2.885775030998432	0.0039045114506368653	0.10548021253642975
ENSG00000112511	PHF1	2557.9843463591624	0.47302941334172005	0.16384331891236847	2.8870839316598538	0.0038883049170382513	0.10548021253642975
ENSG00000138615	CILP	15.725630833170039	0.9752796269394783	0.3379830926630194	2.8855870252417186	0.0039068443310742796	0.10548021253642975
ENSG00000163882	POLR2H	666.354804631864	0.6360291210706173	0.2202774470489716	2.887400092889295	0.003884399448491696	0.10548021253642975
ENSG00000187554	TLR5	87.16908175611229	0.8464835779331471	0.2933380866256672	2.8856927092912983	0.0039055327885975126	0.10548021253642975
ENSG00000283209	NA	3.6202573361021204	2.0812973135838653	0.7213575907534756	2.885250450348626	0.003911023902556038	0.10548021253642975
ENSG00000143742	SRP9	463.0048978532427	-0.35661847751340287	0.12369309723906757	-2.883091178678704	0.00393793437926233	0.10588277584354373
ENSG00000154059	IMPACT	285.8005906166473	-0.4780960393547436	0.16583402332284342	-2.8829791967598393	0.003939334558315994	0.10588277584354373
ENSG00000176845	METRNL	271.664930795252	0.9438362615425675	0.3274003461521052	2.8828199867084914	0.003941326038224751	0.10588277584354373
ENSG00000140443	IGF1R	1007.2165568886696	0.5055419227523178	0.17565818581830045	2.877986701258811	0.004002220106590211	0.10737904569097036
ENSG00000008710	PKD1	2311.7466034620043	0.4270250141529428	0.1484338698924689	2.8768704505400002	0.004016404498470623	0.1076128062330724
ENSG00000166888	STAT6	680.4020835002352	0.816178833668114	0.283742023331278	2.876482038457866	0.00402135081136221	0.1076128062330724
ENSG00000105538	RASIP1	314.07947026796	0.7204124322921475	0.2505402443315485	2.8754359772188978	0.00403469960558342	0.10783034819113568
ENSG00000070669	ASNS	963.4499681794013	0.6363364132468974	0.22136040567691945	2.8746623015122443	0.004044598349320336	0.10795524198786668
ENSG00000153487	ING1	226.3428282110574	0.4539712397405793	0.15803703494148438	2.8725623706409644	0.004071576997812286	0.10853510864232777
ENSG00000163596	ICA1L	198.3528377560383	-0.505412362616472	0.17599165067021202	-2.8717973874996847	0.004081445558257827	0.10865796879903149
ENSG00000149100	EIF3M	642.0121129400468	-0.28793914223587497	0.1002847533177047	-2.8712155408477327	0.004088966121174199	0.10871808378035748
ENSG00000132357	CARD6	75.51218600511221	0.98632251971883	0.343718373783202	2.869565885764798	0.004110356891783944	0.10899073931448264
ENSG00000137309	HMGA1	519.191988680939	0.9076922192928752	0.3165259808595266	2.8676705047340385	0.0041350592749471345	0.10899073931448264
ENSG00000140450	ARRDC4	534.967063679548	-0.8712521829392439	0.303771904645944	-2.8681131125497488	0.00412927876977214	0.10899073931448264
ENSG00000154589	LY96	35.819092970627054	0.9334189365333511	0.3254017094707457	2.8685127009674405	0.00412406640162393	0.10899073931448264
ENSG00000186185	KIF18B	24.74351214409796	0.8378094184263714	0.29208570885541724	2.8683684036081614	0.0041259479766727605	0.10899073931448264
ENSG00000269946	NA	14.150973844970391	1.2363314688328308	0.4309519380012421	2.86883840125408	0.004119822272849932	0.10899073931448264
ENSG00000272155	NA	16.209508463442894	1.2013483786338277	0.4189405179004401	2.8675869898058517	0.004136150811876392	0.10899073931448264
ENSG00000104903	LYL1	230.73096776815967	0.8662152573481854	0.30228288336014336	2.8655782547772195	0.0041624837974988905	0.10935667851417946
ENSG00000181885	CLDN7	17.805482372899455	1.413026860517435	0.4931485081274256	2.8653171148848333	0.004165918291817573	0.10935667851417946
ENSG00000270164	LINC01480	83.6359224627406	0.8803806829213513	0.30722431814047474	2.8655956932380837	0.00416225453956123	0.10935667851417946
ENSG00000279207	NA	441.7702150916834	0.6215082509307291	0.21702923237822208	2.8637075481500656	0.004187144025306179	0.10977437616599031
ENSG00000053918	KCNQ1	82.54517500258125	0.9843845490502687	0.34413568472469164	2.8604547355726155	0.004230339377271475	0.11055744452193116
ENSG00000100060	MFNG	293.6874741017695	1.0587875922480043	0.37017305283025326	2.8602503184734047	0.00423306736128794	0.11055744452193116
ENSG00000183696	UPP1	704.5496676627515	0.6599519349030069	0.23067969383974418	2.8609017287905845	0.004224379724883033	0.11055744452193116
ENSG00000169599	NFU1	333.1842584778509	-0.31125878357675635	0.10884634514860264	-2.859616307298236	0.00424153850958089	0.11063881826948435
ENSG00000042062	RIPOR3	240.0463467880259	1.1655022665035815	0.40772306155544236	2.8585635113629597	0.004255639092292046	0.1106681393340814
ENSG00000132661	NXT1	149.6785975076058	0.5752338872358048	0.2012480368132793	2.8583329126808565	0.004258733277050908	0.1106681393340814
ENSG00000161921	CXCL16	459.4027845379009	0.5752562580675673	0.2012024251738319	2.8590920689478065	0.004248554570873085	0.1106681393340814
ENSG00000137841	PLCB2	663.9043546298791	0.8340667329201699	0.29203674340452107	2.856033536043251	0.004289698216369758	0.11133275810550607
ENSG00000103018	CYB5B	688.4698044622954	-0.2285996818126601	0.08008324263282142	-2.854525794625735	0.004310113144437911	0.11172224272389311
ENSG00000272434	NA	10.48757327756857	1.6497916214774435	0.5780954339272724	2.8538395646366523	0.00431943388640578	0.11182353967325438
ENSG00000141574	SECTM1	36.70366041337635	0.9425577345254058	0.3304831311081372	2.852060047255459	0.004343689443850154	0.11189062371633457
ENSG00000172766	NAA16	163.04591208104333	0.38833470215476057	0.13614066760525065	2.852451871917979	0.004338338135332519	0.11189062371633457
ENSG00000259354	NA	3.305368800732496	2.2568697168957765	0.7912324489142495	2.8523472716427567	0.004339766118640669	0.11189062371633457
ENSG00000271869	NA	52.140790705107705	0.7052663120264229	0.24721539181280947	2.852841430522448	0.0043330237011527375	0.11189062371633457
ENSG00000198042	MAK16	143.28046090581685	-0.32480688128104734	0.11391018318460894	-2.8514297159424977	0.004352310692294425	0.11197308417448383
ENSG00000089351	GRAMD1A	972.8055181362228	0.3755774287363375	0.13174236540792375	2.8508477707486803	0.004360283916515292	0.11201039819515156
ENSG00000107140	TESK1	702.6270533564989	0.4379809285939951	0.15367879847395371	2.8499762683154137	0.004372249125520848	0.11201039819515156
ENSG00000124839	RAB17	28.45340865115684	1.1378310727479881	0.39934268506260656	2.849259834494291	0.004382107616962362	0.11201039819515156
ENSG00000167311	ART5	6.133590903142289	-1.729660342020646	0.607120727407348	-2.848956169569433	0.004386292276483741	0.11201039819515156
ENSG00000185324	CDK10	1200.6648186288562	0.49477327869021975	0.17357779459169329	2.8504410938857356	0.0043658636486922	0.11201039819515156
ENSG00000197943	PLCG2	219.1686239474134	0.6558378433148276	0.23017567603095104	2.8492925691533064	0.00438165673259506	0.11201039819515156
ENSG00000229391	HLA-DRB6	172.09059460431737	1.2659721786544622	0.4445196011088836	2.847955805540207	0.0044001034429532355	0.11222436670119863
ENSG00000076356	PLXNA2	653.07012644354	0.6910109963739363	0.2428525614812863	2.845393073719686	0.004435664886145038	0.11222813040470812
ENSG00000102879	CORO1A	772.3558204658283	1.0108475003305017	0.35507279014100507	2.8468740168151947	0.004415083118708669	0.11222813040470812
ENSG00000148672	GLUD1	3113.400117086513	-0.3556384416333797	0.12496606902424236	-2.8458800409604694	0.004428887565337776	0.11222813040470812
ENSG00000167797	CDK2AP2	1645.1579466379083	0.6892673380637084	0.24225573056293084	2.8452055043736406	0.004438277871177044	0.11222813040470812
ENSG00000273238	TMEM271	21.10499372789886	0.998675000068461	0.35094440294110557	2.845678665050702	0.004431689056842504	0.11222813040470812
ENSG00000260844	NA	5.588821941862022	1.529097048224498	0.5373472571350388	2.8456403711394143	0.00443222197389576	0.11222813040470812
ENSG00000276809	NA	14.387968875178496	-0.8221248102392066	0.28876047664098187	-2.847082190064954	0.004412196929081731	0.11222813040470812
ENSG00000128604	IRF5	273.9098945365074	1.029024970277849	0.3617439091567943	2.8446227959344252	0.004446404347750605	0.11229617044031755
ENSG00000066827	ZFAT	80.25909566089743	0.4338107655858264	0.1526694282630255	2.8415038329641114	0.004490131220823935	0.11298613994031872
ENSG00000213024	NUP62	505.1345810910427	0.28763521150486565	0.10120521731496235	2.8420986500104197	0.004481762128148269	0.11298613994031872
ENSG00000250742	LINC02381	67.24259028221118	1.1299498996595343	0.39763638629526554	2.841666252394941	0.004487844570636741	0.11298613994031872
ENSG00000173200	PARP15	9.760804141281547	1.09093755243837	0.3841414410372174	2.8399371582840365	0.004512242183123574	0.11312913988003631
ENSG00000183386	FHL3	259.464229457195	0.6928921402526961	0.24396601173383578	2.840117503780132	0.004509691897224088	0.11312913988003631
ENSG00000215302	NA	6.400679002118243	1.2235312042451114	0.43074272906103567	2.840515049231948	0.004504074773779038	0.11312913988003631
ENSG00000248455	LINC02217	3.8753221251777936	-1.7302244675096607	0.6095058327422617	-2.8387332402138163	0.004529300424677748	0.11341917269505164
ENSG00000062822	POLD1	181.6481137673778	0.4590795270359241	0.16193618628990822	2.8349409576316154	0.004583415558722785	0.11353570986529257
ENSG00000083444	PLOD1	1940.2949107001302	0.6992749638012121	0.24661379318468368	2.8355062982123647	0.004575311292815642	0.11353570986529257
ENSG00000119917	IFIT3	308.19976022404734	-0.42875187825126254	0.15115137299111858	-2.8365728326957065	0.004560057645490302	0.11353570986529257
ENSG00000120694	HSPH1	1563.9670924792013	1.154789718799838	0.4072154307971283	2.835820137118393	0.004570817956186187	0.11353570986529257
ENSG00000155749	FLACC1	32.197083456295616	1.302603904333028	0.4594775039519447	2.834967747342127	0.004583031229816073	0.11353570986529257
ENSG00000156050	FAM161B	166.87627794672167	-0.39972184176118275	0.1409269006992363	-2.8363771556593163	0.004562852776529487	0.11353570986529257
ENSG00000242028	HYPK	33.47821898907703	0.6194434423382236	0.21848860787971253	2.835129247009776	0.0045807149514407374	0.11353570986529257
ENSG00000080854	IGSF9B	31.81762672235586	1.2414003673657639	0.4375688654584889	2.837039984700494	0.004553390924669451	0.11353570986529257
ENSG00000255219	NA	4.259105447341325	-1.6355170394471577	0.5763046656381431	-2.8379382242830657	0.004540596960584962	0.11353570986529257
ENSG00000123338	NCKAP1L	248.55396573796196	0.986773688907122	0.3483411517483884	2.832779543715473	0.004614519854361707	0.11408949662149302
ENSG00000167550	RHEBL1	37.02326823449013	1.438300090904358	0.5077833595929812	2.832507335524429	0.004618450648289783	0.11408949662149302
ENSG00000196345	ZKSCAN7	46.816143810373624	-0.5501892483810835	0.19425952201624694	-2.8322382484554263	0.004622339351962324	0.11408949662149302
ENSG00000114902	SPCS1	796.6090929545717	-0.3798257624055654	0.13420262528726723	-2.830240925559615	0.0046512964114349105	0.11431787710813367
ENSG00000125657	TNFSF9	79.32502434770088	0.6801199449454407	0.2402502249231252	2.830881615878046	0.004641989880253522	0.11431787710813367
ENSG00000143110	C1orf162	394.45789076999245	0.7258993067172015	0.2564719205591499	2.830326630434336	0.004650050502635844	0.11431787710813367
ENSG00000182208	MOB2	1124.021148970258	0.5201538537656561	0.1837951537027236	2.8300738255970033	0.004653726446001279	0.11431787710813367
ENSG00000123975	CKS2	47.46232139546743	1.3942879224441311	0.49275452677174253	2.8295791244755093	0.004660927328333507	0.1143587858385296
ENSG00000010610	CD4	471.3622242763339	0.8558130128714366	0.3026131163238945	2.828076400876948	0.0046828629203486535	0.11476069403497371
ENSG00000143641	GALNT2	438.4856576136608	0.45279410233470746	0.16016637472841297	2.827023481692024	0.004698288257036683	0.11500229514469293
ENSG00000137275	RIPK1	354.37344807413467	0.4119453108230001	0.14579098965222556	2.8255882740467535	0.004719388226805631	0.11510961201603015
ENSG00000221869	CEBPD	1335.967795555872	0.7212119131728215	0.25521618219608083	2.8258863014364795	0.004714999678643327	0.11510961201603015
ENSG00000237781	ADAMTSL4-AS2	6.013274155509734	1.2205796969285514	0.4319536347351508	2.8257192410869303	0.004717459240251799	0.11510961201603015
ENSG00000205913	SRRM2-AS1	29.024133544409402	-1.1027950250551553	0.39045107904093707	-2.8244127990731767	0.004736733544755814	0.1153964366758377
ENSG00000135972	MRPS9	328.81098702479113	-0.31642083192584913	0.11206963472358608	-2.8234305635624195	0.004751271650779104	0.11561427683562485
ENSG00000112406	HECA	454.9461264510133	0.6303946817554282	0.2233341959094293	2.822651852254089	0.004762826074585952	0.11575908691161317
ENSG00000088038	CNOT3	711.0319729610794	0.286075199753024	0.10138916138934889	2.8215560305746514	0.004779128818317931	0.11588265523196026
ENSG00000159314	ARHGAP27	432.92084274845377	0.6885137134629264	0.2439866259740309	2.821932188759434	0.004773526959147796	0.11588265523196026
ENSG00000111664	GNB3	78.58005656958524	1.0069663984808095	0.3571770288973522	2.8192361686568534	0.004813808572794237	0.11615680440087543
ENSG00000163823	CCR1	93.52510317285402	1.1339430007001812	0.40211936169015455	2.819916444545437	0.004803615565341092	0.11615680440087543
ENSG00000179562	GCC1	251.60336475367612	0.4177866036271003	0.1481382588549018	2.8202478337234487	0.004798657227893496	0.11615680440087543
ENSG00000184060	ADAP2	132.51815810180162	0.7262849033587964	0.2575940727639844	2.8194938476874074	0.00480994530314337	0.11615680440087543
ENSG00000197283	SYNGAP1	374.8147865564739	0.5070699091799982	0.17988089523009979	2.818920311305796	0.0048185479147853354	0.11615680440087543
ENSG00000171940	ZNF217	102.7142392140405	0.5611982945638758	0.19914236545283975	2.8180758689279353	0.004831239251513923	0.11619158521190469
ENSG00000239704	CDRT4	11.912985311409122	-0.8483729167757574	0.3010167353504323	-2.818357975306967	0.004826996043497808	0.11619158521190469
ENSG00000172331	BPGM	342.61047007180156	-0.43476269748051255	0.15430934066919863	-2.817474921447154	0.004840289454684522	0.11627388353991575
ENSG00000274012	RN7SL2	381.4406930006889	1.1607424932680024	0.41212737832094454	2.8164653801865915	0.00485552756939225	0.1165044646412015
ENSG00000174791	RIN1	113.52690753349268	0.8667394930329336	0.30788685542782096	2.815123405734762	0.004875850654056198	0.1168563789584072
ENSG00000132196	HSD17B7	138.05823348444656	0.6961242826427538	0.24737481405145978	2.81404671414101	0.004892211854925673	0.11711263581797159
ENSG00000234776	C11orf94	6.546558964297147	1.4795802611943851	0.5258900811255408	2.8134781664406003	0.0049008714193226575	0.11718414658771618
ENSG00000072518	MARK2	958.350570833789	0.38233098424695894	0.1360897886713418	2.809402439225562	0.0049633559867635554	0.11724087896815669
ENSG00000074211	PPP2R2C	2684.6038715612544	-0.6674681944240465	0.2376992804989999	-2.808036242359828	0.0049844616871308756	0.11724087896815669
ENSG00000077420	APBB1IP	294.43169881923586	0.9674067434983253	0.3442037655039169	2.8105640915404706	0.004945473805816298	0.11724087896815669
ENSG00000099958	DERL3	81.03880178920997	0.8755785638900679	0.311706453802594	2.808984392875543	0.004969805580774185	0.11724087896815669
ENSG00000105668	UPK1A	5.421338237682071	1.85165343241894	0.6595939246730348	2.8072627159760715	0.0049964474653558175	0.11724087896815669
ENSG00000129993	CBFA2T3	111.17056675688681	0.8891217276685074	0.31619369156754884	2.811952772557334	0.004924173277349687	0.11724087896815669
ENSG00000131844	MCCC2	427.0674536426765	-0.3766724857309256	0.13411089966267092	-2.8086642225081606	0.004974750274036232	0.11724087896815669
ENSG00000132170	PPARG	40.08951543255498	0.9502629185955261	0.33790396292683994	2.812227800954406	0.004919964563369631	0.11724087896815669
ENSG00000132970	WASF3	1233.3246535194635	-0.47112404110226985	0.16782274112854512	-2.807271755509039	0.004996307247577961	0.11724087896815669
ENSG00000135736	CCDC102A	86.75915009339924	0.9492699688849993	0.33781800181573757	2.810004096237528	0.0049540869444831435	0.11724087896815669
ENSG00000139168	ZCRB1	828.5672092673607	-0.44901015184301246	0.15967754997926642	-2.8119804687716896	0.004923749299366817	0.11724087896815669
ENSG00000140320	BAHD1	461.4394455308404	0.30541405454908765	0.10870511634151342	2.809564672094951	0.004960855107192087	0.11724087896815669
ENSG00000153879	CEBPG	712.4398166356601	0.7336557423216061	0.2609324142575671	2.8116696210744156	0.004928509699405179	0.11724087896815669
ENSG00000159307	SCUBE1	44.6667995191011	-1.5225542701957835	0.5416292842824104	-2.811063423597883	0.004937805136952357	0.11724087896815669
ENSG00000170860	3	389.36878415929334	-0.3004540234374784	0.10699329891817062	-2.808157393737978	0.004982586805355013	0.11724087896815669
ENSG00000232629	HLA-DQB2	23.220091739380823	1.534931510352916	0.5465442232090943	2.8084305810431904	0.004978361427167804	0.11724087896815669
ENSG00000269978	NA	12.749155559062968	-1.0253246972980317	0.36526746429361434	-2.8070518114195933	0.004999719946316184	0.11724087896815669
ENSG00000107819	SFXN3	1093.529219820383	0.3085688450221742	0.10995596732484733	2.8062946698523135	0.005011484036875535	0.11725056479933371
ENSG00000140379	BCL2A1	53.70352215257789	1.350597931172534	0.4812319379264664	2.806542593561006	0.005007629168088426	0.11725056479933371
ENSG00000185803	SLC52A2	392.1459134138564	0.4701856858991684	0.16758279963330866	2.8056917949096882	0.005020869101205684	0.11733725651788263
ENSG00000146576	C7orf26	558.2885546218894	0.40527541004997064	0.14453307579152624	2.8040322800196806	0.005046785204244862	0.11780964467174532
ENSG00000071051	NCK2	552.5737243235887	0.5597780378861724	0.19989707549674646	2.800331302972381	0.005105018267602025	0.11810142484926117
ENSG00000107562	CXCL12	199.47648983783972	-1.0736421055138496	0.38337246382376877	-2.8005196168898263	0.005102040637777644	0.11810142484926117
ENSG00000130176	CNN1	275.01936655488333	-1.990401419079465	0.7106294638462507	-2.8008990906547906	0.0050960451466369175	0.11810142484926117
ENSG00000155307	SAMSN1	46.55375037149526	1.0771891034642074	0.3844113073043165	2.802178507749925	0.005075877913780335	0.11810142484926117
ENSG00000167900	TK1	93.66833273070448	0.8320385297532057	0.29688975428601405	2.802516818925474	0.005070557247284889	0.11810142484926117
ENSG00000187626	ZKSCAN4	48.841152904453175	-0.4265091220228547	0.15223144858521245	-2.801714928069634	0.005083176891383186	0.11810142484926117
ENSG00000227582	ADGRF5P1	5.591784172299813	-1.516729195769231	0.5415147345233283	-2.8009010633927462	0.005096013995033792	0.11810142484926117
ENSG00000276043	UHRF1	48.70040611934582	0.8093480408285101	0.2888571307690667	2.80189739015154	0.005080302927671111	0.11810142484926117
ENSG00000038945	MSR1	54.53745569607956	1.2137610668010006	0.43352139853457927	2.799771985659403	0.005113871486296346	0.11817390496129329
ENSG00000044090	CUL7	268.7937657962064	0.4010715128989105	0.1433214373520274	2.7984056000903412	0.005135557866119162	0.11854244687838635
ENSG00000188060	RAB42	9.71858801379026	1.2199952191453216	0.43610693933400807	2.797468027012853	0.005150486459536396	0.11862531048738514
ENSG00000273559	CWC25	303.3718204347803	0.3382482082626648	0.12091266375243144	2.7974589076560883	0.0051506318557134655	0.11862531048738514
ENSG00000095932	SMIM24	18.708369952434357	1.0532977581462726	0.3767073884217737	2.7960634447842754	0.005172924440657127	0.11900606460972783
ENSG00000116205	TCEANC2	356.9451984831069	-0.44897731063692525	0.1606789802357568	-2.7942504363555316	0.005202017547824908	0.11954224752003867
ENSG00000121210	TMEM131L	98.46996371836711	0.5329942656360637	0.1909941594967891	2.7906312268413846	0.005260537067785928	0.11968880537818226
ENSG00000160299	PCNT	862.6530121265741	0.5239249399739239	0.18762874652786737	2.792348985266543	0.005232688641582727	0.11968880537818226
ENSG00000163634	THOC7	485.2998945556879	-0.3311224390696403	0.11862617459741742	-2.791310098242425	0.005249515193461699	0.11968880537818226
ENSG00000197093	GAL3ST4	170.07521505491843	0.8552414125318782	0.30644530834435485	2.7908451826282725	0.005257061116520618	0.11968880537818226
ENSG00000205837	LINC00487	16.984107830524003	1.6919294461287546	0.6062162053946807	2.790967036302195	0.005255082394630103	0.11968880537818226
ENSG00000235423	NA	20.922062111170913	0.654995274840023	0.2346378548866615	2.7915157814428926	0.0052461799266414946	0.11968880537818226
ENSG00000269906	NA	19.05234330112645	-0.8722967693829037	0.3123158957236304	-2.7929951095246293	0.005222248146336207	0.11968880537818226
ENSG00000273096	NA	22.361533298791308	1.0222191105429932	0.36613645521577615	2.791907486897381	0.005239833499927252	0.11968880537818226
ENSG00000273319	NA	10.042071469932383	1.358314359909445	0.486374938824422	2.7927309807378604	0.005226513834355881	0.11968880537818226
ENSG00000083750	RRAGB	203.66368606526376	-0.5323212528051108	0.1907885694292951	-2.7901108247597888	0.005269000249903625	0.11974947872690758
ENSG00000096872	IFT74	98.84798512431807	-0.41111174790554156	0.14739962480644817	-2.7890962982122667	0.005285534636526859	0.11999325280880041
ENSG00000170458	CD14	924.228630630172	1.2602047761359383	0.451986428981053	2.788147376408873	0.005301042224055043	0.12021320670335141
ENSG00000272783	NA	6.928648580785171	1.9116599185499599	0.685903869047563	2.787066824983019	0.005318750977675147	0.12048253996468296
ENSG00000257815	CNOT2-DT	81.27764726606858	0.4900720807108454	0.17586555522160988	2.7866291389084172	0.005325939242370649	0.12051322980080528
ENSG00000280039	RN7SKP23	12.305092140676983	0.8087875815412457	0.29028174330371953	2.7862158065346105	0.005332735591979101	0.12053499408610094
ENSG00000149243	KLHL35	100.73051621046834	-0.8734830492784216	0.31366480185417056	-2.784765916082999	0.0053566378480823795	0.12094293038637582
ENSG00000235111	NA	8.993040554749275	1.3440019886846286	0.4827537681670925	2.7840321035452544	0.005368771994228153	0.12108456400519588
ENSG00000204390	HSPA1L	123.98991832359842	0.798971760015953	0.2871479549044461	2.78243931871925	0.005395195343852567	0.12154780873353346
ENSG00000081181	ARG2	88.8047132837733	1.0536965355057206	0.3787879393722574	2.781758408812986	0.005406527016961626	0.12158579375170932
ENSG00000229117	RPL41	1932.4889449817492	-0.4327378098580043	0.15556981938818326	-2.781630855906709	0.005408652135041428	0.12158579375170932
ENSG00000218891	ZNF579	448.4212900319799	0.5684393779590632	0.20446700460519324	2.7801032203541434	0.0054341622487293784	0.12202647597445676
ENSG00000173141	MRPL57	565.8091639532286	-0.2587228919389072	0.09307909547972919	-2.7796025585062973	0.005442546445465647	0.12208204887825713
ENSG00000137752	CASP1	147.1433718046185	0.8613896027206678	0.31000266183361086	2.778652278743998	0.0054584921697561645	0.12230693029825662
ENSG00000173641	HSPB7	135.72880975083268	-1.1885743282812946	0.42790974127936315	-2.7776285829055887	0.005475716992783619	0.12255995379622618
ENSG00000106404	CLDN15	347.00218265546624	0.5751232632176996	0.20711302329699768	2.7768570708997835	0.005488730947056487	0.12260992531889729
ENSG00000203709	MIR29B2CHG	246.88916852535115	0.9606587420452126	0.3459598450244311	2.7767926129616933	0.005489819493682172	0.12260992531889729
ENSG00000155189	AGPAT5	449.3427564853541	-0.414745616567443	0.14938616714104494	-2.7763321364009252	0.005497601555757059	0.12265113449285646
ENSG00000166126	AMN	21.915256605742186	0.8728352771893348	0.31451591142249796	2.7751704937332438	0.005517277597058407	0.12295732241383994
ENSG00000173811	CCDC13-AS1	112.16769723799325	-0.8845973981761196	0.3188630008111639	-2.7742240270140126	0.005533355924799299	0.12318275867503094
ENSG00000109861	CTSC	239.95238040055446	0.8739715710631436	0.31514329696919136	2.773251341432097	0.005549923697880809	0.12338941789467685
ENSG00000150636	CCDC102B	82.49724184973805	-0.64389322946713	0.23220277474700762	-2.772978187571929	0.005554584376884141	0.12338941789467685
ENSG00000142227	EMP3	399.699350499752	0.8055040494475139	0.2905901983691663	2.7719587720718653	0.005572009323691134	0.12364354523967254
ENSG00000128917	DLL4	307.2311608408431	0.9108949043567844	0.32886311475756846	2.7698299489387206	0.00560855660191205	0.12365759961462226
ENSG00000164877	MICALL2	1256.7622688769832	0.574166397709505	0.2072485959754989	2.770423582398519	0.005598343517800885	0.12365759961462226
ENSG00000164919	COX6C	2221.0099100411762	-0.38323137160791837	0.1383327812328235	-2.77035832137947	0.005599465470380041	0.12365759961462226
ENSG00000167380	ZNF226	418.52951944713703	-0.6250361807067765	0.22563773441832008	-2.770087114719887	0.005604130167125057	0.12365759961462226
ENSG00000221988	PPT2	256.744505043117	0.5124993824684981	0.18491833503530256	2.7714903574632417	0.005580032496827709	0.12365759961462226
ENSG00000249992	TMEM158	97.80612868884309	1.0590745794932783	0.3822548559871744	2.7705981046551122	0.0055953441672948676	0.12365759961462226
ENSG00000158234	FAIM	176.34314702329942	-0.5951132929656935	0.21490715913011613	-2.769164579600536	0.005620023833079793	0.12377832875010174
ENSG00000034713	GABARAPL2	2584.7351596696667	-0.3994988413959792	0.14440583796838338	-2.766500627789346	0.00566614757831888	0.1243963260579062
ENSG00000037749	MFAP3	44.74485577934693	0.6077782025480314	0.21964483024315568	2.7670954143341158	0.005655819918722816	0.1243963260579062
ENSG00000274026	FAM27E3	10.924960041282281	0.9939939031993382	0.3592809615143228	2.766620026315289	0.005664073021633943	0.1243963260579062
ENSG00000125246	CLYBL	120.81744387676146	-0.4414105505637609	0.1596262409812121	-2.765275607885264	0.005687471998301233	0.12460982729201628
ENSG00000234518	PTGES3P1	12.960530010547046	1.3837648185017688	0.5004123735308937	2.7652490060107193	0.005687935869905191	0.12460982729201628
ENSG00000179051	RCC2	633.722838173606	0.4250431013462144	0.15373339691085267	2.764806540980094	0.005695656383131758	0.12464678518974469
ENSG00000204130	RUFY2	659.2632976198328	-0.6279915704036345	0.22722809312457715	-2.763705674629501	0.005714906282020458	0.12493571310080491
ENSG00000077312	SNRPA	725.9859462973806	0.36378996675655245	0.13166802953216847	2.7629331740524994	0.0057284493448454005	0.12496730202234545
ENSG00000184009	ACTG1	16667.476692759683	-0.3703940023335207	0.1340560675174139	-2.7629782761261925	0.005727657844763464	0.12496730202234545
ENSG00000115687	PASK	104.03249081660408	0.7149348052426864	0.258810316858808	2.7623891269864393	0.0057380046467572984	0.1250437109676783
ENSG00000167851	CD300A	233.23923318016034	0.9395250725808096	0.340209674774317	2.7616059807942177	0.005751784573636638	0.1250801236913256
ENSG00000170909	OSCAR	90.73173544950207	0.8805391680187078	0.31882804782099317	2.761799578288949	0.005748375335756478	0.1250801236913256
ENSG00000175264	CHST1	625.5143452313056	0.8036576509412464	0.2910529608467914	2.761207611848646	0.005758805558615609	0.1251011188595582
ENSG00000163017	ACTG2	200.24916714381072	-2.1931197144013495	0.7944073135200344	-2.7606993000650926	0.005767775433539434	0.12516436206038986
ENSG00000110057	UNC93B1	182.86354288255438	0.8368203391210969	0.30338146343977707	2.7583107076916398	0.00581009441810169	0.1255571430667787
ENSG00000115107	STEAP3	220.75894236335722	0.8382167377533729	0.3038990381876707	2.7582079323190816	0.005811921567725297	0.1255571430667787
ENSG00000139636	LMBR1L	550.8853822398823	0.2983081030185171	0.10814817156179324	2.758327752661737	0.005809791441194149	0.1255571430667787
ENSG00000146151	HMGCLL1	57.56234156618068	-0.6989030412741861	0.25334591129252343	-2.75869082594826	0.005803341141208022	0.1255571430667787
ENSG00000178951	ZBTB7A	911.5323591568268	0.3014786721905936	0.10931204735966914	2.7579638244139653	0.005816263416182159	0.1255571430667787
ENSG00000112294	ALDH5A1	500.0378119896421	-0.5723540976031717	0.20773819569904617	-2.7551702549316004	0.005866160138340101	0.12584527756798355
ENSG00000137955	RABGGTB	743.336022658844	-0.32009678384947	0.11613829035862376	-2.756169243244775	0.005848272781910119	0.12584527756798355
ENSG00000160214	RRP1	747.8621474508899	0.42781952611285073	0.15525889569948206	2.755523438353799	0.00585983059500515	0.12584527756798355
ENSG00000163281	GNPDA2	164.22263245388655	-0.3265180789053544	0.11849757805105084	-2.755483143838473	0.005860552418106382	0.12584527756798355
ENSG00000198695	MT-ND6	177453.34203118877	1.7154340795810852	0.6223575593903095	2.756348105197926	0.005845075369012268	0.12584527756798355
ENSG00000224957	LINC01266	3.8331975656571804	-1.1706188735232295	0.42466275361353373	-2.7565847571095357	0.005840847299943865	0.12584527756798355
ENSG00000064547	LPAR2	114.9120584949163	0.672633400492328	0.24436574712874692	2.752568264561004	0.005912981732633897	0.12610302683472724
ENSG00000104381	GDAP1	422.29688399420417	-0.630047927454898	0.22882791905830804	-2.7533699998135037	0.005898519107476165	0.12610302683472724
ENSG00000125864	BFSP1	5.9683124607526565	-1.0250091669062553	0.3723731236078719	-2.7526400320600013	0.005911685806548426	0.12610302683472724
ENSG00000144320	LNPK	285.23682714608657	-0.43097511338732464	0.15654296656507563	-2.7530787415362177	0.005903769468692337	0.12610302683472724
ENSG00000147130	ZMYM3	738.739383231312	0.24208420835929143	0.0879627846180213	2.752120790747393	0.005921067670780064	0.12610302683472724
ENSG00000196209	SIRPB2	73.26387502104001	1.067390871491426	0.3878893079099471	2.7517924565717418	0.005927007069873669	0.12610302683472724
ENSG00000197467	COL13A1	34.389853147009624	-1.567747200717914	0.5693127243309652	-2.7537540155285853	0.005891603088585948	0.12610302683472724
ENSG00000205740	NA	8.330125428915247	-1.0171608170100988	0.36958654423618964	-2.7521586834613423	0.00592038255612084	0.12610302683472724
ENSG00000170276	HSPB2	33.05718944942421	0.6871876261281458	0.24978323491409893	2.751135905355983	0.005938899854708658	0.12622606182965654
ENSG00000272655	POLR2J4	24.023141040293336	0.8240451405830321	0.29968298324357895	2.7497228293181317	0.0059645693295213385	0.12661035759564357
ENSG00000273305	NA	5.4104776982881555	1.258415689429717	0.45769451260426597	2.7494664121476466	0.005969238022080296	0.12661035759564357
ENSG00000131127	ZNF141	171.04381776588735	0.4682140528386852	0.17038694539794444	2.7479455761423246	0.005996996253505305	0.12680854206874728
ENSG00000146676	PURB	687.38371253056	0.31293961041707447	0.11387170572210127	2.7481770685054054	0.005992763574909237	0.12680854206874728
ENSG00000280214	NA	10.46202813634624	0.9011747024757268	0.327940352370615	2.747983576773385	0.005996301253372647	0.12680854206874728
ENSG00000087266	SH3BP2	1153.7357616284987	0.7041694997447425	0.2564290664601529	2.7460596002839055	0.006031580513682114	0.12687334026049954
ENSG00000099381	SETD1A	634.4028813457205	0.5526539356037928	0.20132202598498622	2.745124051379294	0.006048802813920641	0.12687334026049954
ENSG00000163874	ZC3H12A	76.69963068194961	0.9781410174804147	0.3560483083083604	2.7472143376490434	0.006010384144566126	0.12687334026049954
ENSG00000167325	RRM1	273.10237506806277	-0.5019974618100154	0.18289236124759362	-2.744769975004193	0.006055332469957527	0.12687334026049954
ENSG00000187134	AKR1C1	194.2639030802079	1.196946288520989	0.43587103824547874	2.7461019051393807	0.006030802778531588	0.12687334026049954
ENSG00000197956	S100A6	5910.601961225625	0.9609744549143752	0.35009916906711214	2.7448635695852266	0.006053605839874627	0.12687334026049954
ENSG00000211460	TSN	831.8710041934427	-0.252213639426093	0.09188290416931137	-2.744946317340409	0.006052079681119304	0.12687334026049954
ENSG00000221955	SLC12A8	31.563056495957444	0.964429545389541	0.3511455637912205	2.7465235071657026	0.006023056955307156	0.12687334026049954
ENSG00000260428	SCX	76.73299056639479	0.867872085513355	0.3161117875820771	2.745459421654802	0.0060426239739913064	0.12687334026049954
ENSG00000116679	IVNS1ABP	2002.1822940002737	0.473519777740509	0.1725974608320235	2.7434921432671087	0.0060789502878340574	0.12723914285345875
ENSG00000110172	CHORDC1	413.56804491706345	0.8753417667895723	0.319125725743218	2.742937018790861	0.006089236331396686	0.1273254386339313
ENSG00000197921	HES5	17.073042286356664	-1.080475288632326	0.39403423884583977	-2.7420847787165172	0.0061050582161774605	0.12748211719960656
ENSG00000235750	KIAA0040	299.6192896880186	0.771428816529806	0.2813514540319543	2.7418689524248614	0.0061090709147398475	0.12748211719960656
ENSG00000105329	TGFB1	597.588401148516	0.8248185784006772	0.3008715036249549	2.7414313700802904	0.006117213850717906	0.12752323001209
ENSG00000051180	RAD51	8.178694862247445	1.0048761348859443	0.3666001999784907	2.7410681580231073	0.006123980258866257	0.12753559291120764
ENSG00000096080	MRPS18A	118.60856396268444	-0.4627634873786074	0.16890542804574316	-2.7397786603594603	0.00614805725532918	0.12774021943824743
ENSG00000125821	DTD1	578.5449282601282	-0.5156723593512631	0.18819269623299822	-2.7401295038188827	0.006141498016040209	0.12774021943824743
ENSG00000235034	C19orf81	87.43944526335395	0.8555198264931406	0.31228492395919555	2.7395489210517456	0.006152355793651977	0.12774021943824743
ENSG00000179593	ALOX15B	65.96050787842768	1.2654161381221265	0.46212656907925687	2.738245802753448	0.006176789048061126	0.12811875998383013
ENSG00000185988	PLK5	71.44733971337051	0.9480674878551233	0.3464882580906369	2.7362182288068215	0.0062149794972269565	0.12865256656634438
ENSG00000186074	CD300LF	42.529932255030616	1.101349641492131	0.40248404445956193	2.736380874354847	0.00621190815609331	0.12865256656634438
ENSG00000131042	LILRB2	26.593743212227093	0.7568804880603845	0.2767296322318368	2.7350901381832866	0.0062363196169081874	0.12896509205776402
ENSG00000006747	SCIN	169.074277651537	1.0806070188033805	0.3952002203085053	2.734327976740058	0.006250774761678808	0.1291347558015225
ENSG00000263934	SNORD3A	11.414017009414342	0.9457626570422661	0.34594093402769943	2.733884787876936	0.006259194138823829	0.12917951220175972
ENSG00000123901	GPR83	28.240482916472622	1.2067381815045932	0.44165932455807033	2.732282812577477	0.006289712500315013	0.12935729312663757
ENSG00000126524	SBDS	1813.9189760252889	-0.49394530954566324	0.1807724766749985	-2.7324143510723817	0.006287201593895131	0.12935729312663757
ENSG00000132965	ALOX5AP	276.6811571240417	1.2226158560165135	0.4475595587925403	2.7317388982038016	0.006300104735424355	0.12935729312663757
ENSG00000136933	RABEPK	429.02658201302665	-0.24349976555700767	0.0891257713944373	-2.7320915347747046	0.006293365366506288	0.12935729312663757
ENSG00000137462	TLR2	179.3862589141947	0.9682278222646186	0.35453984952185513	2.730942159450918	0.0063153554309915	0.12935729312663757
ENSG00000164440	TXLNB	17.95118883235371	-1.1271399103821402	0.41246199596651434	-2.7327121562822647	0.0062815201959574175	0.12935729312663757
ENSG00000176076	KCNE5	101.20161052577707	-0.831309765349455	0.30447834981687505	-2.7302754558721056	0.006328142597791583	0.12935729312663757
ENSG00000181817	10	658.4364470291407	0.607473454717624	0.2224780689360052	2.730486908767448	0.006324084476154384	0.12935729312663757
ENSG00000205056	LINC02397	8.627442339978098	2.352192689363656	0.8613588451415436	2.730792982078369	0.006318214585133569	0.12935729312663757
ENSG00000258472	NA	24.44006093631563	0.94663523213839	0.34673293644812614	2.730156649770749	0.006330423706424831	0.12935729312663757
ENSG00000121552	CSTA	16.50307065833801	1.1135754731000211	0.4082310441617843	2.7278069343954763	0.006375691182296338	0.13004306673545254
ENSG00000188015	S100A3	31.61305796869442	1.629919862177838	0.597530239609608	2.7277612983114192	0.006376573241832297	0.13004306673545254
ENSG00000130921	C12orf65	289.67972248830165	0.4552182977165819	0.16690819389878778	2.7273573997968237	0.006384384627221709	0.13007396648301114
ENSG00000130813	SHFL	459.37851771671285	0.3329718409105849	0.1221049492364233	2.726931569873345	0.006392629489080274	0.13011362819202896
ENSG00000162367	TAL1	292.02228381612264	0.9917056098301058	0.3637412744811759	2.7264038463730293	0.006402860493917099	0.13019359738566275
ENSG00000145604	SKP2	115.25233059931315	-0.47644519564036714	0.17480492265343475	-2.7255822571138872	0.006418818016519889	0.1302616516731674
ENSG00000187045	TMPRSS6	7.851499251816887	1.4316857439778083	0.5252399710866371	2.7257745464723118	0.0064150800244224485	0.1302616516731674
ENSG00000165325	DEUP1	3.4672573125612867	-1.3583931287935844	0.49855211000846517	-2.724676320737103	0.006436455266219665	0.13049139288010997
ENSG00000015592	STMN4	6583.919770489181	-1.2219482695774166	0.449015189842008	-2.721396285073063	0.006500678031295919	0.13106640780422965
ENSG00000034510	TMSB10	7011.372177876936	0.6385488299695962	0.23451754734993585	2.7228189838468	0.006472751279005203	0.13106640780422965
ENSG00000049323	LTBP1	268.2390451532358	-1.1748699402443845	0.4318359050135443	-2.720639776832673	0.006515571945154356	0.13106640780422965
ENSG00000100376	FAM118A	490.44308318672256	0.844796428921039	0.3104558890963427	2.72114802325066	0.0065055623583581265	0.13106640780422965
ENSG00000145198	VWA5B2	638.8575947733531	0.923931846208916	0.33952144663896183	2.7212768305367194	0.006503027779489423	0.13106640780422965
ENSG00000161911	TREML1	45.593963074497445	0.9196823262184463	0.33803198313370664	2.720696182925008	0.006514460380420712	0.13106640780422965
ENSG00000173457	PPP1R14B	444.317626541996	0.722552336355416	0.2655404334571056	2.721063330915043	0.0065072293585274185	0.13106640780422965
ENSG00000271857	NA	17.431028125609387	0.7250194524802037	0.2663156313848023	2.7224066747798794	0.006480833539633687	0.13106640780422965
ENSG00000160255	ITGB2	686.7724246974126	0.9738291092071164	0.35805664966327494	2.7197626691835737	0.006532878602367302	0.13115912443761524
ENSG00000174837	ADGRE1	9.277509306301095	1.5312325964351456	0.5629855228368813	2.7198436448583476	0.006531279099551597	0.13115912443761524
ENSG00000268903	NA	17.073289333355124	0.9577524403460487	0.35224623911786807	2.718985567438712	0.006548246523571038	0.13134002420432436
ENSG00000076382	SPAG5	173.22784647208846	0.6434800712306995	0.2367503546848713	2.717968773847074	0.006568403677848141	0.1313617149861227
ENSG00000116096	SPR	425.34857767731353	1.041855479880978	0.38328396267636206	2.718233950113644	0.0065631413898079045	0.1313617149861227
ENSG00000227440	ATP5MC1P4	4.56186033562983	1.7580041234903812	0.6467150580603475	2.7183596571310003	0.006560648122965366	0.1313617149861227
ENSG00000267519	AC020916.1	117.78037439894526	0.9518844121684459	0.35026592195820977	2.717604975233689	0.006575629249768994	0.13137903739939813
ENSG00000109180	OCIAD1	1615.492537959976	-0.3642010354294704	0.13403449102646323	-2.717218774364309	0.0065833075842522985	0.13140536365513839
ENSG00000100744	GSKIP	162.5387522018322	-0.3088235408878412	0.1136961423959999	-2.716218284805293	0.006603236542198752	0.13167593023676064
ENSG00000122025	FLT3	31.248710738160977	-0.9065420144752349	0.33382958061816986	-2.71558324099543	0.006615914238666923	0.13180151615874633
ENSG00000130208	APOC1	1091.7689318252785	0.8904162993739805	0.3281207362420616	2.7136849367456666	0.006653941631040383	0.1320509892806768
ENSG00000137038	DMAC1	600.481046691213	-0.37873257483818445	0.13956410594362847	-2.7136818043398554	0.0066540045423875574	0.1320509892806768
ENSG00000137210	TMEM14B	262.64976925574854	-0.33661123249767533	0.12403462072912542	-2.713849008598882	0.006650647153728302	0.1320509892806768
ENSG00000186891	TNFRSF18	8.59818965428017	1.21920243894129	0.44919492282195084	2.714194611288049	0.0066437124293828274	0.1320509892806768
ENSG00000109736	MFSD10	973.1619092216179	0.48737763232763054	0.17969298237285783	2.7122797222895203	0.006682217756307707	0.13248362440264966
ENSG00000188681	TEKT4P2	731.0816598967879	0.5529823308866362	0.20394448576903357	2.711435559541859	0.006699256132256972	0.13269408670785884
ENSG00000167554	ZNF610	94.98039605812517	-0.5075333468807528	0.18726494316694636	-2.7102421750572274	0.0067234097457483785	0.13304494438449785
ENSG00000089063	TMEM230	966.2522929472834	-0.36047815356389123	0.13303698648534307	-2.709608531335801	0.0067362662247460675	0.1331717932411761
ENSG00000142319	SLC6A3	427.64910134978123	-3.025832351042224	1.1170492754699335	-2.708772493289771	0.006753263045934235	0.1333801732944124
ENSG00000259158	ADAM20P1	17.237592052993577	0.8562949913588497	0.31620408300558644	2.7080453333163357	0.006768077685702989	0.13354509733422928
ENSG00000108592	FTSJ3	681.1114990761428	0.2791756156110046	0.10315174026589742	2.7064557019723083	0.006800565466408119	0.13380274473383366
ENSG00000196659	TTC30B	38.70256925523059	-0.5550208074643734	0.2050665546506674	-2.7065398763335935	0.006798841661704337	0.13380274473383366
ENSG00000271605	MILR1	35.95558681815871	1.0399010034333254	0.38420738224806145	2.706613801506601	0.0067973280737479444	0.13380274473383366
ENSG00000040275	SPDL1	141.272105899203	-0.4258124463136811	0.15740951143839707	-2.705125264811744	0.006827863670147187	0.13421202241824046
ENSG00000159579	RSPRY1	249.6956789875037	-0.3040162075793616	0.11242288448364664	-2.7042199546444183	0.006846495278485019	0.13445032885762548
ENSG00000234906	APOC2	27.817065409942632	1.3635945015566258	0.5043297636676068	2.7037755845307245	0.006855657278846399	0.13450239669865885
ENSG00000091483	FH	574.2416017595701	-0.3344957528000254	0.12382175293674154	-2.7014296346693922	0.006904208789867647	0.13495309802865865
ENSG00000104974	LILRA1	39.031563076431745	0.9515324367382982	0.35217168373130686	2.701899331191772	0.00689446334478169	0.13495309802865865
ENSG00000121053	EPX	10.144215003419264	-0.7307990309963346	0.2704720895265354	-2.7019387925593614	0.006893645148078704	0.13495309802865865
ENSG00000143119	CD53	378.206945187672	0.9507289529896645	0.352020867802173	2.7007744141007874	0.006917824232167555	0.13495309802865865
ENSG00000146909	NOM1	169.0652935267192	0.27044412489794123	0.10012480395044444	2.701070206657226	0.006911674697637753	0.13495309802865865
ENSG00000164904	ALDH7A1	1311.7653972461721	-0.7549998953108292	0.27950703016785305	-2.701183919622441	0.006909311909421065	0.13495309802865865
ENSG00000117758	STX12	1054.9807847348704	-0.37400049915305633	0.13857464103883743	-2.6989101061300067	0.006956696482825046	0.13535364252579213
ENSG00000253958	CLDN23	13.033271913651323	1.0878629750191502	0.4030202767976431	2.699276035596014	0.006949051133138935	0.13535364252579213
ENSG00000260751	NA	6.866365206252311	0.8189115452253813	0.3034647357016035	2.6985393981019796	0.0069644493738230916	0.13535364252579213
ENSG00000260997	NA	5.901780468899692	1.4748123377103657	0.5465235473309874	2.6985339330991076	0.006964563725490925	0.13535364252579213
ENSG00000229388	LINC01715	14.937631567287292	-0.7860949403048985	0.29145627517194506	-2.6971282050494216	0.006994033747926212	0.13579863082557106
ENSG00000115657	ABCB6	102.62519344003634	0.3980646275642326	0.1476133733259015	2.6966704885565056	0.007003653568759164	0.13585772683285968
ENSG00000183186	C2CD4C	375.8282569883596	0.8536313148342267	0.3166023388726314	2.6962255486610327	0.007013016252250987	0.13585853759171157
ENSG00000197301	HMGA2-AS1	8.076480510858678	1.9284613813207325	0.7152930949050453	2.696043614927856	0.007016847844056162	0.13585853759171157
ENSG00000154803	FLCN	622.8237566622358	0.5192798228724205	0.19265954729410237	2.695323591099897	0.007032030262010253	0.13602501234351105
ENSG00000054965	FAM168A	3452.9672186050047	-0.3071147479469323	0.11396252119051926	-2.6948749881858673	0.007041504409073968	0.13608086023111235
ENSG00000113749	HRH2	146.38657659955564	0.850857782007559	0.3157725023986651	2.6945277867587873	0.007048844901937658	0.13609540825152341
ENSG00000166900	STX3	364.17307084873426	0.5271934205670391	0.1958106345873388	2.6923635770757453	0.0070947554813411105	0.1368539248263548
ENSG00000023839	ABCC2	21.073413124155763	0.7305115341445572	0.27144196350782285	2.6912255006713584	0.007119005680165174	0.1369832457352954
ENSG00000166743	ACSM1	21.859095912211163	1.1654961393065522	0.4330766511551613	2.691200590467718	0.007119537299449646	0.1369832457352954
ENSG00000175820	CCDC168	5.177929744679763	1.9145193548743165	0.7114221950214416	2.691115582662718	0.007121351755637121	0.1369832457352954
ENSG00000105556	MIER2	472.608651265874	0.5287014036321175	0.19654908046487066	2.6899205144163094	0.007146903968105112	0.13719788093203528
ENSG00000162992	NEUROD1	4.123279691461159	1.9871548132184207	0.7386750696839446	2.6901609310690024	0.007141756924006824	0.13719788093203528
ENSG00000210164	MT-TG	580.6144527754005	1.4847052074400615	0.5520042951494962	2.689662418365725	0.0071524332137955365	0.13719788093203528
ENSG00000159873	CCDC117	255.46089737881704	0.5271639646781358	0.19604036176108444	2.689058314025117	0.007165390082959216	0.13731891811118221
ENSG00000103326	CAPN15	503.8113734319432	0.595986900424669	0.22175168981695959	2.687631832328377	0.007196069006793626	0.13765147186236065
ENSG00000132155	RAF1	1361.2336676744294	0.1940961524964096	0.0722113810586035	2.687888663130399	0.007190536734688802	0.13765147186236065
ENSG00000101916	TLR8	7.306570727030737	1.516316150865904	0.5644028906480467	2.686584664945411	0.007218665113658791	0.1378453688049461
ENSG00000136167	LCP1	479.17153365759845	0.792900688002243	0.29514281639531736	2.686498345737216	0.00722053057458379	0.1378453688049461
ENSG00000163214	DHX57	227.45588404469981	-0.4291415751970269	0.15975577790063367	-2.6862350823013625	0.007226222683370765	0.1378453688049461
ENSG00000256043	CTSO	182.15013827904582	-0.7886202659457688	0.2936190072857005	-2.6858624488789196	0.007234286402273995	0.1378718844876185
ENSG00000260981	NA	5.93349660526442	2.7029904705952945	1.0066969091716564	2.6850092078055594	0.007252780805676083	0.13809695729443522
ENSG00000124782	RREB1	124.09170807048419	0.6208386527182324	0.2312949305910166	2.684186164961911	0.0072706608403839456	0.13830992845441248
ENSG00000087301	TXNDC16	165.88277729990222	-0.4917377211204888	0.18330441293709052	-2.6826289298842556	0.007304598943967404	0.1383627593967015
ENSG00000112357	PEX7	93.07511702398094	-0.5716334414429056	0.21311984136843137	-2.6822159671876498	0.007313622792061477	0.1383627593967015
ENSG00000175564	UCP3	81.19163579787237	0.7290078590235403	0.27174319644219064	2.682708780083942	0.007302855251571074	0.1383627593967015
ENSG00000197070	ARRDC1	512.7572739707211	0.4711220328532519	0.17564515001336953	2.682237641161123	0.00731314893497375	0.1383627593967015
ENSG00000197451	HNRNPAB	823.4235676542656	0.3231573852426914	0.12044503658926495	2.683027830733324	0.007295891855008078	0.1383627593967015
ENSG00000074219	TEAD2	140.01173572415206	0.7665346938738721	0.2857557396788527	2.6824822302269204	0.0073078034045850875	0.1383627593967015
ENSG00000143028	SYPL2	30.64712170405957	1.2018259949052281	0.4483976549649853	2.680268243149213	0.007356318432710863	0.13891607175628312
ENSG00000268001	CARD8-AS1	25.179690901324946	0.8614154726241842	0.3213675295132398	2.6804682910215893	0.0073519229457059375	0.13891607175628312
ENSG00000152061	RABGAP1L	473.40050677355543	-0.32143956139523283	0.11998513585552703	-2.6789948530147534	0.007384352892727317	0.13919100949895405
ENSG00000167315	ACAA2	682.4459740854055	-0.35752538544108314	0.13345313254753932	-2.6790332951811657	0.007383505164020921	0.13919100949895405
ENSG00000108509	CAMTA2	1041.0343651166377	0.33539723086550993	0.1252228704650037	2.678402352701571	0.007397429789090819	0.13931039381296922
ENSG00000277998	NA	12.436175370322694	-0.6545310346488189	0.24440428428144897	-2.678066943765518	0.007404841703441018	0.13932297336191984
ENSG00000137460	FHDC1	83.01473835851888	0.8717644929019346	0.32558715971212127	2.6775149661084123	0.007417053886876977	0.13942576546769014
ENSG00000137819	PAQR5	81.17029609291265	0.9154080828602992	0.34216340754259544	2.6753535377576614	0.007465048282692785	0.14020039315650024
ENSG00000005436	GCFC2	148.0543159970885	-0.3257010078988851	0.1218209225465409	-2.6736048380724844	0.007504081683935299	0.14020592293450992
ENSG00000087365	SF3B2	4975.812500753222	0.5439489904566843	0.20346843195721764	2.6733827219499973	0.007509052701117011	0.14020592293450992
ENSG00000122970	IFT81	104.31163342038704	-0.5387421665099054	0.2016030719287074	-2.6722914554616506	0.0075335184495796655	0.14020592293450992
ENSG00000137496	IL18BP	201.45699421483494	0.7062867630981503	0.2642129232892949	2.673172660539451	0.007513756647303312	0.14020592293450992
ENSG00000138029	HADHB	2449.011592743009	-0.49962375076626475	0.18698472271096048	-2.672003057375865	0.007539996146001283	0.14020592293450992
ENSG00000140374	ETFA	476.27313003449683	-0.32892151432134065	0.12309487644883925	-2.6720975219309566	0.007537873832091889	0.14020592293450992
ENSG00000169064	ZBBX	15.175807705703157	1.686571511409554	0.6310453715421802	2.6726628345087553	0.0075251842717655075	0.14020592293450992
ENSG00000181467	RAP2B	193.17924009812975	0.6099823870529145	0.2280351469516126	2.674948994517711	0.007474062023496913	0.14020592293450992
ENSG00000203721	LINC00862	18.609790140253526	1.0554003976190944	0.39482802149411467	2.673063562270051	0.007516200748537193	0.14020592293450992
ENSG00000247774	PCED1B-AS1	112.58495576452486	1.0172736831486573	0.3805467904350091	2.673189496581473	0.007513379537148007	0.14020592293450992
ENSG00000248367	NA	69.20589407690048	0.765483298605245	0.2862052768760539	2.6745953357692653	0.007481949987647398	0.14020592293450992
ENSG00000170917	NUDT6	50.00634121372812	-0.5102321933326023	0.1909810943121731	-2.6716371857132044	0.0075482211593869844	0.14023264472281988
ENSG00000148225	WDR31	54.512433797069356	-0.6784078042342782	0.25398047124185696	-2.6711022344243682	0.007560261664000602	0.14033013990708756
ENSG00000183307	TMEM121B	137.72967108363082	0.5238095306886689	0.19615984305507111	2.6703198908127765	0.007577901399547742	0.14053129713936874
ENSG00000120333	MRPS14	499.8586138962276	-0.3591569870444809	0.13456707664925435	-2.6689811206987457	0.007608172662334925	0.14067161600697398
ENSG00000129465	RIPK3	33.95330580945855	0.8444223419727418	0.3163680681646217	2.6691136904921384	0.007605170265620524	0.14067161600697398
ENSG00000272047	GTF2H5	477.78551057358754	-0.46358119424093597	0.17370521491511332	-2.668781098296214	0.007612704714448759	0.14067161600697398
ENSG00000259792	NA	5.322010557181268	1.2937241344643498	0.4846757875877946	2.6692567848357873	0.007601930704400811	0.14067161600697398
ENSG00000070785	EIF2B3	341.8224305962701	-0.3282528678682357	0.12312342929316612	-2.6660471508362638	0.0076748927915978975	0.14067675873544533
ENSG00000072694	FCGR2B	23.24159520062509	1.00688354510373	0.3774419139141718	2.6676516517789004	0.007638340843423436	0.14067675873544533
ENSG00000101190	TCFL5	1347.424819887306	-0.5295933930162078	0.19873352189849144	-2.664841783897495	0.007702455155783186	0.14067675873544533
ENSG00000103490	PYCARD	121.06871168226597	0.9976881252985337	0.37407298333839395	2.6670948444197182	0.007651007689436256	0.14067675873544533
ENSG00000116251	RPL22	1500.4698132159513	-0.33058454799799786	0.12404914472611724	-2.664948224575681	0.007700017678080929	0.14067675873544533
ENSG00000121905	HPCA	270.5638353906432	-0.9640777483523393	0.36189210131480093	-2.663992236497342	0.007721934479209788	0.14067675873544533
ENSG00000121957	GPSM2	562.3725247388204	-0.4512026746060749	0.16929746151990924	-2.665147312637135	0.00769546044299115	0.14067675873544533
ENSG00000130254	SAFB2	2129.895757095175	0.38432753398951813	0.14426177282342717	2.664098232453621	0.007719501683510406	0.14067675873544533
ENSG00000141519	CCDC40	181.85661895805612	0.8602098827185194	0.3224876664372594	2.6674194775317863	0.007643620303433389	0.14067675873544533
ENSG00000148835	TAF5	73.6807076157032	0.3923287015098464	0.14725209185335905	2.6643336374504396	0.0077141011766676355	0.14067675873544533
ENSG00000188916	INSYN2A	43.213549576381986	-0.7072778043815623	0.26526175801470536	-2.666339127339844	0.007668229663401528	0.14067675873544533
ENSG00000207863	MIR125B2	4.1774520914888615	1.2772769383424818	0.47904128176611366	2.6663191398316637	0.007668685628327376	0.14067675873544533
ENSG00000213462	ERV3-1	68.14249502728332	-0.7688010475334434	0.28826014340494743	-2.6670390101535224	0.007652278904798849	0.14067675873544533
ENSG00000220804	LINC01881	8.25905299321545	1.018756390627706	0.3818777031899635	2.6677556246873353	0.0076359776409752	0.14067675873544533
ENSG00000225648	SBDSP1	272.07865136520627	-0.4666967809785286	0.17504572992552192	-2.666142048578379	0.007672726583203826	0.14067675873544533
ENSG00000248923	MTND5P11	38.50235594211777	1.435989484159435	0.5387043328428397	2.6656356680508955	0.0076842919548132625	0.14067675873544533
ENSG00000183569	SERHL2	68.1264156333101	0.6547744549090649	0.2460158875236565	2.6615128864232513	0.007779036319386047	0.14159216856581175
ENSG00000116459	ATP5PB	751.857994924685	-0.371341401523858	0.13959062866338506	-2.660217273032897	0.00780902581304205	0.14181754115649878
ENSG00000124635	H2BC11	28.956970087217606	0.8720801991058628	0.327780404563252	2.6605623367506	0.0078010285384351955	0.14181754115649878
ENSG00000147804	SLC39A4	53.82266574919618	0.8104726655424391	0.30467883572751847	2.6600884948479457	0.007812012286949785	0.14181754115649878
ENSG00000147586	MRPS28	87.93409966114217	-0.43959302370318554	0.1655585487060037	-2.655211869994149	0.00792586106283072	0.14375800148992088
ENSG00000058056	USP13	251.15772119383672	-0.4567471602015696	0.17204840421023085	-2.654759643358605	0.007936493585445204	0.1438245798085197
ENSG00000131966	ACTR10	515.354883336294	-0.5182022594298489	0.19525241598840104	-2.6540120223692014	0.007954099288102855	0.14389118843512863
ENSG00000144550	CPNE9	156.2284779396935	1.3060430860916512	0.4920531765282761	2.6542722380262873	0.007947967513650248	0.14389118843512863
ENSG00000049167	ERCC8	61.468006545565345	-0.4506581466356519	0.16998684548702572	-2.651135417828837	0.008022166998902154	0.14389813972044604
ENSG00000105383	CD33	80.13323787304137	0.8789380386093422	0.3317286293118533	2.64956944003487	0.008059440809842874	0.14389813972044604
ENSG00000106346	USP42	144.1628794306599	0.3151281501347961	0.11892641476484966	2.6497742386154615	0.0080545573439474	0.14389813972044604
ENSG00000106462	EZH2	50.305200975494465	0.8482826613844919	0.31966228325032703	2.6536839215410444	0.007961836760800268	0.14389813972044604
ENSG00000126785	RHOJ	243.53776658153055	0.7967617101955097	0.3003280795020863	2.6529710825456627	0.007978670597341012	0.14389813972044604
ENSG00000128165	ADM2	3.8397490651440416	1.5897766094663897	0.5999251389939648	2.6499583133527977	0.008050170303368829	0.14389813972044604
ENSG00000137831	UACA	810.688035544088	-0.5231660887024262	0.1972420165249684	-2.6524069157252805	0.00799201609738851	0.14389813972044604
ENSG00000153140	CETN3	175.82036988513775	-0.4860780468884185	0.18340866815904405	-2.650245769556064	0.008043323658273456	0.14389813972044604
ENSG00000157184	CPT2	143.108067188185	-0.4101477630825316	0.15463082802665035	-2.6524320429290036	0.00799142128237696	0.14389813972044604
ENSG00000163491	NEK10	12.910402588451138	1.1787656982092949	0.44452469253126725	2.651744026854891	0.008007722429730881	0.14389813972044604
ENSG00000163626	COX18	152.4868142648329	-0.4297859049914332	0.16224423125521123	-2.649005771523409	0.008072895296771236	0.14389813972044604
ENSG00000164088	PPM1M	351.02234589554524	0.5343271608202178	0.20170092986095506	2.649106085869622	0.008070499373368425	0.14389813972044604
ENSG00000171566	PLRG1	544.637063122607	-0.41013534964882503	0.15477930149084135	-2.649807472306584	0.0080537651293654	0.14389813972044604
ENSG00000196072	BLOC1S2	582.2176240599179	-0.347574602933158	0.13120340026807803	-2.649128012101706	0.008069975768627264	0.14389813972044604
ENSG00000136315	NA	7.080658758266707	1.6464571514658022	0.620570309458437	2.6531355534921452	0.007974783756760542	0.14389813972044604
ENSG00000167105	TMEM92	18.02642956944218	1.3917713082877015	0.5249027160525849	2.651484295517102	0.008013883975083331	0.14389813972044604
ENSG00000236116	NA	27.730017577570063	1.3545734345655387	0.5110775050325299	2.6504266402398606	0.008039018344686056	0.14389813972044604
ENSG00000197008	ZNF138	76.68223706333677	-0.5782166477274555	0.218370047253751	-2.6478752695215313	0.008099940439824309	0.1442557496089055
ENSG00000223865	HLA-DPB1	933.7660639996055	0.6005722774123854	0.22685623292009338	2.647369524221659	0.008112065685709645	0.14434725667620635
ENSG00000064102	INTS13	397.2701172746174	-0.5671172611849253	0.21427313022423203	-2.646702648117614	0.008128078879839365	0.1445061154436493
ENSG00000100225	FBXO7	3235.9483203151535	-0.4753716482586489	0.1796285013555427	-2.646415489030525	0.008134982925648102	0.1445061154436493
ENSG00000178623	GPR35	107.01339272030395	0.6740502084383998	0.2547372563353016	2.646060565052061	0.008143523467481774	0.1445335492394381
ENSG00000120875	DUSP4	51.73085537866756	0.8894276092849895	0.33617069427363033	2.6457618835775993	0.008150716862662	0.14453704692337704
ENSG00000145041	DCAF1	331.16935206263366	0.224232872663281	0.0847863706383803	2.6446806364627826	0.008176805022676864	0.144751169634517
ENSG00000270130	NA	6.477400880529574	1.262297289847845	0.4772674220701636	2.644842768384626	0.008172888372433117	0.144751169634517
ENSG00000064999	ANKS1A	830.9919991075503	0.49905941488047867	0.18876512996688452	2.6438114654334184	0.0081978304002625485	0.14487508831396406
ENSG00000151366	NDUFC2	276.3976914223493	-0.2999916148018582	0.1134591396597648	-2.64404979362136	0.008192060396460853	0.14487508831396406
ENSG00000141012	GALNS	342.5823272553198	0.36291160915702836	0.13730614653390946	2.643083491294418	0.008215477421811175	0.1450628615873479
ENSG00000168566	SNRNP48	197.12410869139936	0.5171501936159261	0.1957162638270285	2.6423465454714417	0.008233376546791116	0.14525476181055308
ENSG00000149295	DRD2	151.19937596289836	-1.334402432496215	0.5051367302063547	-2.641665815810097	0.008249941275989868	0.14529883786928788
ENSG00000158023	WDR66	83.2889754233558	0.7303345239521437	0.2764660983028373	2.6416784135035063	0.008249634455798491	0.14529883786928788
ENSG00000102760	RGCC	3072.68550984791	0.4308303628520593	0.16315483797423044	2.6406226637306762	0.008275382980174946	0.14562277426527614
ENSG00000277258	PCGF2	356.19545789829056	0.7675324922359946	0.2908667102439286	2.638777368480296	0.008320560335709722	0.14629315402164011
ENSG00000157933	SKI	1171.876015358422	0.34394382250704986	0.13037355733588016	2.6381409661236033	0.008336192120982485	0.14644336141783773
ENSG00000196655	TRAPPC4	616.2449971677976	-0.29199368678233995	0.1107071723703908	-2.637531792478833	0.00835117969884574	0.14658200628585738
ENSG00000116213	WRAP73	439.8208450889086	0.33439537601647984	0.12683592096923615	2.636440634964813	0.008378085855928905	0.14668666052674148
ENSG00000143374	TARS2	401.81477214629933	-0.28053157481206364	0.10641760617044374	-2.6361387453383447	0.008385543641128887	0.14668666052674148
ENSG00000213760	ATP6V1G2	923.202481572092	-0.5452169570012935	0.20679014922237673	-2.636571224749112	0.008374861646167528	0.14668666052674148
ENSG00000273038	NA	42.29363716887072	1.1116387733379653	0.4216763380658846	2.636237021116129	0.00838311521598685	0.14668666052674148
ENSG00000101974	ATP11C	108.59726851146237	0.45104157789992516	0.17120431477551953	2.6345222577557346	0.008425577949025358	0.14684274509795087
ENSG00000197182	MIRLET7BHG	94.54474706612551	0.9271031643058794	0.35181865710318705	2.635173392848133	0.00840943127062084	0.14684274509795087
ENSG00000228253	MT-ATP8	99227.27393221635	1.339468266853185	0.5084637110855026	2.634343882660963	0.008430006083845767	0.14684274509795087
ENSG00000256235	SMIM3	451.9905360899943	0.7039477732406854	0.26712578597984327	2.63526701721639	0.00840711187514899	0.14684274509795087
ENSG00000281732	Z84468.1	5.989254334270177	1.8257935012123498	0.693047872125428	2.6344406709063777	0.00842760307203698	0.14684274509795087
ENSG00000141867	BRD4	1168.8177255280366	0.3678837533990078	0.13966860690091676	2.6339759632598803	0.008439146202126388	0.14687811406042886
ENSG00000166819	PLIN1	82.06316579144567	-0.9991172671351101	0.37946637872808636	-2.632953334321737	0.008464597655759914	0.1470732741550413
ENSG00000104915	STX10	979.8110743476311	0.4270452658829398	0.16219241743788065	2.6329545648858534	0.008464566987956017	0.1470732741550413
ENSG00000161791	FMNL3	1138.0764948164638	0.4651654801815417	0.17672811157294366	2.6320967051670605	0.008485970473996948	0.1470735436428716
ENSG00000167280	ENGASE	1027.0539545414083	0.4580413489030733	0.17402085572339035	2.632106059926169	0.008485736813243522	0.1470735436428716
ENSG00000230314	ELOVL2-AS1	17.357600565727942	-0.91405759857245406	0.3472234490716757	-2.632476582489593	0.008476486622019028	0.1470735436428716
ENSG00000106348	IMPDH1	566.2843042944336	0.706421068045859	0.268559753074117	2.630405561368316	0.008528306079643782	0.1475491416091324
ENSG00000182487	NCF1B	8.667853134063918	1.1807649549435644	0.4489352576168142	2.630145293581282	0.008534838289506425	0.1475491416091324
ENSG00000269044	NA	210.13507877106434	-0.4257228774417072	0.1618412074531501	-2.6304974125019784	0.008526001864098721	0.1475491416091324
ENSG00000155755	TMEM237	211.2847603108982	-0.3247799062872868	0.12352033569943101	-2.6293638569570605	0.008554477699989153	0.1477650123779899
ENSG00000070031	SCT	6.8390854443829925	1.4919163081272742	0.567526153513691	2.628806265386117	0.008568516028466155	0.1478838534938031
ENSG00000138336	TET1	22.650228041905443	-0.8134807073007189	0.3095292997488472	-2.6281218222661926	0.008585776218434324	0.1479348883393104
ENSG00000226532	NA	10.395248364040178	0.9596591075750026	0.36515026270898915	2.6281210930958974	0.008585794623110179	0.1479348883393104
ENSG00000023902	PLEKHO1	991.8114832514176	0.6460889062999973	0.24591716481282436	2.627262341739166	0.00860749449531449	0.14802387011769683
ENSG00000111341	MGP	412.7880736491325	-1.349827204619304	0.5139772664996456	-2.6262391210647733	0.008633414360180097	0.14802387011769683
ENSG00000121316	PLBD1	41.48465551700468	0.9025470974264198	0.3435833902076474	2.62686475292347	0.008617557799818076	0.14802387011769683
ENSG00000150787	PTS	323.90289866834735	-0.3887860756486724	0.14800220053486662	-2.626893885655987	0.00861682006914358	0.14802387011769683
ENSG00000223774	NA	10.68773074480655	-0.9703243250812073	0.36947592184343453	-2.6262180231933554	0.008633949537336013	0.14802387011769683
ENSG00000250220	NA	7.197972436991047	-0.8560987476702385	0.32592722301461907	-2.6266561588561728	0.008622841694808451	0.14802387011769683
ENSG00000002587	HS3ST1	74.54366448398447	0.6203328559007312	0.2362680316290756	2.6255471450094894	0.008650982776184892	0.1481929130789417
ENSG00000083123	BCKDHB	162.78669383492186	-0.6537275293903642	0.24928200398180966	-2.6224417284372734	0.008730219569842091	0.1483203997478353
ENSG00000163565	IFI16	726.5116839864925	0.7280031437895251	0.27750383834928394	2.623398465837486	0.008705738922317139	0.1483203997478353
ENSG00000166275	BORCS7	137.76073141870808	-0.30813816348182804	0.11743589297558193	-2.6238840245026127	0.008693338108159148	0.1483203997478353
ENSG00000178252	WDR6	1628.5538460392206	0.2891198297486873	0.11019847457599835	2.6236282386041183	0.008699868724370294	0.1483203997478353
ENSG00000179627	ZBTB42	41.80644130283259	0.932606348644776	0.35540529770564133	2.6240642856629335	0.008688738389401018	0.1483203997478353
ENSG00000197520	FAM177B	7.261237749986723	1.6831431393141034	0.6417726739119387	2.622646939849385	0.008724963518803239	0.1483203997478353
ENSG00000221829	FANCG	227.20302346977232	0.30780915839034434	0.11736287257642716	2.6227132280687644	0.008723266292330943	0.1483203997478353
ENSG00000273604	EPOP	113.57200221308766	0.9461277631523184	0.3605183334602171	2.6243540905991756	0.008681348004634553	0.1483203997478353
ENSG00000150977	RILPL2	212.7757898831928	0.5654564790025601	0.21556837524653982	2.623095703884499	0.008713479241297875	0.1483203997478353
ENSG00000214530	STARD10	1111.9091338192154	0.7604451815704512	0.2898150503221875	2.6238981748017016	0.008692976956695991	0.1483203997478353
ENSG00000164106	SCRG1	1532.9790817010924	-0.6797844771475036	0.25932564723039564	-2.6213545956893145	0.008758111375827689	0.1484297111976566
ENSG00000166477	LEO1	211.21936357767314	-0.33200773489039076	0.12663155559856823	-2.621840451387021	0.008745636289284804	0.1484297111976566
ENSG00000188001	TPRG1	9.899757833007357	0.9399800638331314	0.35858613449793864	2.6213508370846808	0.00875820794568679	0.1484297111976566
ENSG00000146192	FGD2	218.7387960410943	0.8201299602369106	0.3129309418004318	2.6208017510775248	0.00877232584351734	0.1485471144272334
ENSG00000178462	TUBAL3	19.16385188182965	1.4090799003929708	0.5379147645384993	2.619522633110624	0.008805292944418163	0.14880224752767177
ENSG00000102901	CENPT	1089.9214975222633	0.4580093250466778	0.17485416162212403	2.6193790344920598	0.00880900085804456	0.14880224752767177
ENSG00000205622	NA	4.6352336838575825	1.1969962586004494	0.45692779123762267	2.6196617530273145	0.008801702006976213	0.14880224752767177
ENSG00000085511	MAP3K4	432.1032800880839	0.23235414624811374	0.08879795285945527	2.6166610689310783	0.0088794460421937	0.14957017919998006
ENSG00000149927	DOC2A	143.88659415611215	1.1385420311278185	0.43500863879928914	2.6172860251015297	0.008863203806524122	0.14957017919998006
ENSG00000170323	FABP4	16.812504274538764	-1.2633395406166281	0.4827906687305303	-2.616743906709103	0.008877291610641623	0.14957017919998006
ENSG00000281332	LINC00997	125.66757562918596	0.6888724912578242	0.2632805997427737	2.616495449838901	0.008883754837210364	0.14957017919998006
ENSG00000249825	AC012636.1	20.769711051885768	0.7666213269857907	0.29302518991734994	2.6162301172879445	0.008890661699868121	0.14957017919998006
ENSG00000064652	SNX24	383.99750233082426	-0.5005430393509092	0.1914667250727418	-2.61425602365499	0.008942200044609347	0.1497581072227499
ENSG00000142185	TRPM2	553.488953858585	0.8481980040976458	0.32435007208321665	2.6150695717435464	0.008920928227130701	0.1497581072227499
ENSG00000163219	ARHGAP25	113.53579736703409	0.7553988889915159	0.28894481911546754	2.6143361604612987	0.008940102700418246	0.1497581072227499
ENSG00000250182	EEF1A1P13	15.433109989229564	-0.5510032374533597	0.21077661682332932	-2.614157328064548	0.008944783714035644	0.1497581072227499
ENSG00000261236	1	706.8777852235273	0.36266317392503006	0.1387315320115804	2.614136589328209	0.00894532670085064	0.1497581072227499
ENSG00000068137	PLEKHH3	300.82633817530956	0.5529469849177472	0.21148573113513658	2.6145829411272263	0.008933646704874442	0.1497581072227499
ENSG00000101335	MYL9	2475.393126456133	-1.2557814979211142	0.48069423746599704	-2.612433018837561	0.008990030667397966	0.150314716040728
ENSG00000123136	DDX39A	1052.7120358672219	0.5139368419535026	0.19673614176112833	2.6123153445669924	0.008993125951224153	0.150314716040728
ENSG00000182310	SPACA6	755.2616144571227	0.7212706273272868	0.2763452886240818	2.6100341023307476	0.009053319705947947	0.151198489737412
ENSG00000139572	GPR84	33.0316841266534	1.2867975731623713	0.4931940715234704	2.6091099781217353	0.00907780621280897	0.15148497459646246
ENSG00000130303	BST2	1125.1701404440494	0.9539228384733339	0.3656807262237334	2.6086221396576916	0.009090756293033462	0.15157863943323513
ENSG00000171540	OTP	4.385465585969733	2.1289021583223326	0.8162170899692571	2.60825481907334	0.009100518007262885	0.15161903347745478
ENSG00000182093	GET1	712.2097149780265	-0.3662277937446606	0.14044394286706144	-2.6076439201889756	0.009116773652273565	0.15176746727020113
ENSG00000277290	NA	3.45030329779384	-1.139877655023125	0.4372261919587797	-2.6070662645265066	0.009132168553888282	0.15190134473009503
ENSG00000278129	ZNF8	138.38443484693462	0.3111858655755069	0.11939411345527288	2.6063752773882154	0.009150614292683176	0.15208571252819128
ENSG00000103510	KAT8	903.0801809134343	0.20576573348659966	0.0789671531050342	2.605712950204887	0.009168326170190921	0.1522575967443523
ENSG00000269028	MTRNR2L12	260.93583187330154	1.2447806014895035	0.4778871051932671	2.604758713851652	0.009193898052157598	0.1525596304092561
ENSG00000136826	KLF4	135.2426849932729	0.9951704967669551	0.38211215801195164	2.6043936993384764	0.009203696629307995	0.15259965382413634
ENSG00000106948	AKNA	584.4679587151535	0.5652939038959343	0.21708632247145387	2.6040051600683802	0.009214136953083134	0.15265024483860823
ENSG00000156194	PPEF2	3.6147031108929495	1.5327630520772546	0.5888784902833752	2.602851143942566	0.009245208525079918	0.15279741033570082
ENSG00000166278	C2	35.70772944184126	0.5354270601790043	0.2056907200819071	2.603068626361921	0.009239345729251771	0.15279741033570082
ENSG00000170291	ELP5	663.1237466127625	0.3597451059362829	0.13820695087105458	2.6029451027533392	0.00924267521740009	0.15279741033570082
ENSG00000118849	RARRES1	9.184492228408804	-0.9850978439236564	0.37857329494402203	-2.6021324194811957	0.009264607206469402	0.15299561972697953
ENSG00000255031	NA	13.364901470493848	1.2573814347451746	0.483276611840264	2.6017841624017453	0.009274019871665748	0.15302873524659957
ENSG00000105655	ISYNA1	744.6613889969009	0.9589874522293714	0.36871813546177773	2.6008686853125575	0.00929880402834261	0.15319530021344233
ENSG00000210194	MT-TE	258.761504632081	1.7884898801135436	0.6876523481492612	2.6008634812737315	0.009298945082901239	0.15319530021344233
ENSG00000136811	ODF2	534.988345419915	0.28475463888113484	0.10952269199120054	2.59996018819564	0.009323457628441374	0.15347674194898034
ENSG00000105726	ATP13A1	1292.3607529237872	0.430735363458673	0.16573552879952452	2.5989319645499496	0.009351430549173569	0.15352463848717166
ENSG00000130202	NECTIN2	489.2821041197689	0.6110625616651886	0.23506547801002775	2.5995419099316703	0.00933482790743433	0.15352463848717166
ENSG00000165312	OTUD1	128.23656334333765	0.5819576633187677	0.22393659700736868	2.598760859528549	0.009356092737080648	0.15352463848717166
ENSG00000273391	NA	22.93777996321571	0.814576027144573	0.31344555820809594	2.598779934229527	0.009355572896057821	0.15352463848717166
ENSG00000198744	MTCO3P12	146.44034003193667	1.3478580749754838	0.5187430773774641	2.598315300494532	0.009368242848842592	0.15360200715415803
ENSG00000164674	SYTL3	47.73735442939773	0.7070088701120548	0.27218445877042846	2.597535778882861	0.009389533768000415	0.15370711419423183
ENSG00000204060	FOXO6	50.97830134858208	0.5548891615257897	0.2136100968181507	2.597672908683594	0.00938578524304896	0.15370711419423183
ENSG00000260273	NA	6.592516530815875	-0.8807324617088239	0.33915406567873296	-2.5968506671039187	0.009408281718632616	0.15389207602947838
ENSG00000146232	NFKBIE	182.66418603275932	0.6188211700178039	0.23835694773513044	2.5961952269394595	0.009426248957913837	0.1539989714244334
ENSG00000147432	CHRNB3	6.337718517652867	-2.4947799877766306	0.9609838709260502	-2.5960685327346242	0.009429725487773282	0.1539989714244334
ENSG00000132256	TRIM5	77.05798062018619	0.8688041647557618	0.33473298046242383	2.595514082763922	0.00944495323200897	0.1541258205529805
ENSG00000100219	XBP1	531.1613795263979	0.6479500945093664	0.24977689159950858	2.594115453835847	0.009483463502526056	0.1543190240142171
ENSG00000171960	PPIH	174.88055243712842	-0.2688725709958156	0.10362756246555217	-2.5946048001003024	0.009469973797329669	0.1543190240142171
ENSG00000196071	OR2L13	70.66595284490434	-0.9348183391026166	0.3603477326491795	-2.5942117971163126	0.009480806273545328	0.1543190240142171
ENSG00000260708	NA	142.5039207314251	0.5416049081457487	0.2087914748865229	2.593999148864235	0.009486672176681143	0.1543190240142171
ENSG00000100906	NFKBIA	1743.7569052203041	0.3672176338058448	0.14164812964845927	2.5924636966065235	0.00952912378718396	0.15475929183686044
ENSG00000154370	TRIM11	288.47398007628186	0.471875123245281	0.18208400571410455	2.5915242878948193	0.009555179657137699	0.15475929183686044
ENSG00000159251	ACTC1	51.39056280148381	-1.3838207856364897	0.533948006128781	-2.591677035502837	0.009550938659232617	0.15475929183686044
ENSG00000187325	TAF9B	312.0373769832957	-0.4261264941326347	0.16445594556730367	-2.591128540003087	0.009566175307404558	0.15475929183686044
ENSG00000237499	WAKMAR2	5.148615092627296	1.1280857341741612	0.4351116102781434	2.592635332008348	0.009524370080670285	0.15475929183686044
ENSG00000188368	PRR19	16.902251744299924	0.7382551994545431	0.284893967273657	2.5913332125611723	0.009560487178500348	0.15475929183686044
ENSG00000253978	AC008637.1	11.082312662879119	-0.9256932307077426	0.3571781940908048	-2.591684615753461	0.00955072823925261	0.15475929183686044
ENSG00000173208	ABCD2	17.861817527850317	-0.7469843396909177	0.2883209098469219	-2.5908087626648855	0.009575068395273719	0.15478195459934255
ENSG00000175544	CABP4	20.191131236110618	0.7681784767462858	0.29660104835827916	2.5899385083034665	0.00959930772671945	0.15505246155300792
ENSG00000026559	KCNG1	30.40284643719996	1.1325988233478093	0.437608495774209	2.588155472950853	0.009649141836666755	0.15572181117159067
ENSG00000051108	HERPUD1	1171.4211259168628	0.48144889526646073	0.1860788852025231	2.587337594711324	0.009672077802032478	0.15572181117159067
ENSG00000128606	LRRC17	20.891222286866633	-0.7485776931885304	0.2892965580486289	-2.587578982058609	0.009665303466012671	0.15572181117159067
ENSG00000164916	FOXK1	834.467326222931	0.26477312606647857	0.10234315719089626	2.587111179036706	0.009678435817044506	0.15572181117159067
ENSG00000174574	AKIRIN1	1009.9880487187543	-0.28459612989412453	0.10997432344104961	-2.5878416069245365	0.00965793792114191	0.15572181117159067
ENSG00000130487	KLHDC7B	5.286673057630563	1.552636498550803	0.6002776810217644	2.5865304468891437	0.009694760486039655	0.1557982727211962
ENSG00000248568	KRT8P48	4.2965599917280475	-1.4526483513863604	0.5616475257068955	-2.5864056813177303	0.009698270909504736	0.1557982727211962
ENSG00000048140	TSPAN17	473.2300379955996	0.5632919476869207	0.21786251733844578	2.585538598233748	0.009722698608010666	0.15606933220115957
ENSG00000134815	DHX34	510.6951337347238	0.4982045085271215	0.19280324748719135	2.5840047562488238	0.009766044756854728	0.15664341508684923
ENSG00000198743	SLC5A3	205.48078514086214	1.2692635751305363	0.49126806479988555	2.5836476377668913	0.009776161556550275	0.1566840353737565
ENSG00000125454	SLC25A19	95.25945486407828	0.6955711283847614	0.26930366875574435	2.58285054785361	0.009798775989914632	0.15680318603845575
ENSG00000164032	H2AZ1	657.5303179033633	0.5268934141949936	0.20398507825330145	2.58299978952733	0.009794538274094839	0.15680318603845575
ENSG00000106459	NRF1	316.22986092779604	0.2147290256261112	0.08314694767094702	2.582524453884929	0.00980804111069848	0.1568299700510216
ENSG00000075239	ACAT1	767.6992121953845	-0.30163379216257424	0.1168404874123526	-2.5815862193218218	0.009834742189245103	0.15689261690163286
ENSG00000117601	SERPINC1	13.537396523182418	1.5835654667455112	0.6133230803363272	2.581943379461822	0.009824570195929633	0.15689261690163286
ENSG00000240652	NA	7.290213736652603	0.8849413246831604	0.34276885099173254	2.5817437089827773	0.009830255695601241	0.15689261690163286
ENSG00000101843	PSMD10	566.3387504188744	-0.310478603665108	0.12034311759745649	-2.5799448266218934	0.009881610150269813	0.1569521013729542
ENSG00000102763	VWA8	203.09704071857522	-0.4152115575911077	0.16092040127379278	-2.580229444523069	0.00987346900036507	0.1569521013729542
ENSG00000164258	NDUFS4	490.8271577688956	-0.3702115950869454	0.14350068606497848	-2.5798594086115383	0.009884054595392489	0.1569521013729542
ENSG00000234171	RNASEH1-AS1	113.94730753751114	-0.8154717204684997	0.31602716786416163	-2.580384863680502	0.009869025946902667	0.1569521013729542
ENSG00000166261	ZNF202	244.98742962864432	0.3585234456974356	0.13896783305209914	2.5799023977226794	0.009882824289582025	0.1569521013729542
ENSG00000262877	NA	1027.485356980192	-0.9089494938060388	0.3521869302472607	-2.580872303148474	0.00985510279756159	0.1569521013729542
ENSG00000146374	RSPO3	8.42786296797035	2.0140870734348177	0.780921107001978	2.579117218597238	0.009905316864349745	0.15704830475871173
ENSG00000278959	NA	22.653697470154118	0.8501024170060631	0.3295971038582806	2.5792168895136536	0.009902459123995086	0.15704830475871173
ENSG00000158850	B4GALT3	404.1707990313989	0.37589630781139216	0.1457970384200464	2.578216347086706	0.009931179784532783	0.15721704457368793
ENSG00000197355	UAP1L1	957.631932273749	0.3175180288199219	0.1231434436255513	2.5784403900983603	0.009924742169591673	0.15721704457368793
ENSG00000177426	TGIF1	217.78161939141071	0.6889141268387659	0.2672843813335913	2.5774574758221602	0.009953012714147348	0.15744202883734307
ENSG00000259523	NA	3.5597902207174705	1.2537284374931532	0.48658873035607075	2.5765669430438987	0.00997868809991807	0.15772740432762616
ENSG00000111846	GCNT2	67.80434405151921	0.7213405921706438	0.28001152248793787	2.576110389177707	0.009991874090235345	0.15773574865115758
ENSG00000114850	SSR3	860.6503023625023	-0.2750866901970618	0.1067984296021626	-2.575755947178192	0.01000212162897606	0.15773574865115758
ENSG00000179583	CIITA	171.44063752347262	0.678572875765323	0.2634405575821235	2.5758102017142464	0.010000552428831341	0.15773574865115758
ENSG00000254726	MEX3A	49.4759011297224	0.5456861768072107	0.2119544316883662	2.57454478521839	0.010037209122686902	0.15806812718313792
ENSG00000074201	CLNS1A	925.9913187113236	-0.3514508401375627	0.13651225558838298	-2.5745002792809375	0.010038500550088434	0.15806812718313792
ENSG00000104365	IKBKB	719.3499455098137	0.3364438839265208	0.13070685581787306	2.574033946584422	0.010052041012716229	0.1580806901195063
ENSG00000152527	PLEKHH2	193.84008804361557	0.6169823808181525	0.23970294177751408	2.573945802429155	0.010054602198413828	0.1580806901195063
ENSG00000204446	LINC02872	23.714233659462717	-0.954794231303081	0.371184702615371	-2.5722887408225383	0.010102859359835887	0.1587186095169959
ENSG00000185811	IKZF1	103.5553287609968	0.8464045420546029	0.3291061044526018	2.571828752500405	0.010116291719569041	0.15880886826335625
ENSG00000018510	AGPS	444.89286471422355	-0.41560684824391053	0.16161711917383964	-2.571552137350455	0.010124376957997162	0.15881511281341182
ENSG00000005844	ITGAL	110.01081894432703	0.9372406568645644	0.3645835058978919	2.570716013485962	0.010148851178991503	0.15883720947483745
ENSG00000128654	MTX2	473.09917070356414	-0.38499278206528476	0.149757349261144	-2.57077722038163	0.010147057803808507	0.15883720947483745
ENSG00000187531	SIRT7	541.4648147264793	0.4795745808886807	0.18651882267137845	2.5711859747990573	0.01013508844408367	0.15883720947483745
ENSG00000213225	NOC2LP1	19.181187418523486	-1.0663280758948888	0.4148700852886768	-2.5702698596668196	0.010161932109769546	0.1589215408446094
ENSG00000120280	CXorf21	11.603834056372865	1.0248504430047916	0.39909711933893377	2.567922426256442	0.010231004858719491	0.1592572617251721
ENSG00000130772	MED18	130.1189093392444	0.39669300104282346	0.15442892304189484	2.5687739914834804	0.010205899566856042	0.1592572617251721
ENSG00000158545	ZC3H18	682.5269874461222	0.26103770457779857	0.1016309789933222	2.5684855854330637	0.010214396017934444	0.1592572617251721
ENSG00000164713	BRI3	764.5871789710018	0.4568878103741053	0.1778987311832928	2.5682465936385133	0.010221441493835345	0.1592572617251721
ENSG00000187714	SLC18A3	14.789591331933218	2.1245109272142444	0.826895735091189	2.5692609564372177	0.010191567843899513	0.1592572617251721
ENSG00000188559	RALGAPA2	442.8758383860272	0.36485374095676004	0.14209320773438536	2.5677071182655027	0.010237361129339685	0.1592572617251721
ENSG00000271858	Z84492.1	12.870076874714586	0.9303937761139888	0.3622774268159032	2.5681803701967403	0.010223394525586947	0.1592572617251721
ENSG00000035403	VCL	378.09755946831814	-0.8176870808988229	0.31867814775499287	-2.565871198446527	0.010291703652682714	0.15966420468389614
ENSG00000147853	AK3	731.9653921948652	-0.35513881372274503	0.13839263589425596	-2.5661684339483357	0.010282888214006696	0.15966420468389614
ENSG00000162267	ITIH3	67.1238178667252	-1.522542482172886	0.5933511275355273	-2.5660058800203807	0.010287708420730683	0.15966420468389614
ENSG00000175582	RAB6A	1358.8170733912948	-0.3573594880779963	0.1392791290534346	-2.565779169547326	0.01029443441787839	0.15966420468389614
ENSG00000148841	ITPRIP	324.6901045548604	0.8294080587783224	0.32333194063266324	2.5651906123330117	0.010311913878408975	0.15969552384861394
ENSG00000164749	HNF4G	6.301079707964453	-0.9404786538275808	0.36662784918603397	-2.5652133516741222	0.010311238056336358	0.15969552384861394
ENSG00000129673	AANAT	35.039005944239364	0.7754065639033525	0.30233372445913553	2.5647372462021156	0.010325396327211897	0.1597845413661952
ENSG00000135070	ISCA1	308.89022473526126	-0.28805852003038457	0.11236521571688335	-2.5635915722903078	0.010359536941333743	0.16009626296765972
ENSG00000145284	SCD5	5634.236926462105	-0.6168098680562603	0.24061681021805903	-2.56345293372178	0.010363675120189892	0.16009626296765972
ENSG00000182578	CSF1R	1468.5937033510857	0.779297510900059	0.30402335902185923	2.563281694562251	0.01036878841428572	0.16009626296765972
ENSG00000107263	RAPGEF1	1451.8340446588031	0.5774540251290358	0.22536332373804668	2.562324763191038	0.010397404252300547	0.16026811158627516
ENSG00000135547	HEY2	234.52572491017654	0.5537146597781052	0.21613668679617648	2.5618726186002614	0.010410949501368956	0.16026811158627516
ENSG00000146197	SCUBE3	25.885059915797363	-1.3152961189064412	0.5133627178541892	-2.5621185044450887	0.0104035813605165	0.16026811158627516
ENSG00000165733	BMS1	572.142606147104	0.39315366908666566	0.1534405084859377	2.5622547328999294	0.010399501177645902	0.16026811158627516
ENSG00000104814	MAP4K1	82.68388453584743	0.6232282446787406	0.2433046741363072	2.561513653163884	0.010421714488359922	0.16031437052496472
ENSG00000166793	YPEL4	576.7997180510632	0.39032051904590004	0.15242977857198073	2.560657915418948	0.0104474170992087	0.1604707731245744
ENSG00000182054	IDH2	1981.1404821049343	-0.45259564846412387	0.1767388315999433	-2.5608161170183332	0.010442661171469001	0.1604707731245744
ENSG00000138138	ATAD1	410.78574915144435	-0.2956452757025912	0.11547312188684054	-2.5602951654179127	0.010458329529306231	0.16051904141600107
ENSG00000049759	NEDD4L	381.1053681324519	0.6406562593218106	0.2503048516525282	2.5595039612382986	0.010482166123427644	0.16064619432039445
ENSG00000073756	PTGS2	52.81327815270529	0.8101008082133673	0.316493059149737	2.559616347953141	0.010478777308461052	0.16064619432039445
ENSG00000186665	C17orf58	83.77124374294652	-0.4151492631517881	0.16223655532736256	-2.558913201245525	0.010499995443161107	0.16080015260212402
ENSG00000116604	MEF2D	950.3044452594099	0.3703412290629012	0.14476090700442087	2.5582958598870293	0.010518655818123975	0.16096660040490607
ENSG00000182253	SYNM	2933.4290825822127	-0.296948578239087	0.1160968937250887	-2.5577650590914645	0.01053472391262594	0.161093161592109
ENSG00000108819	PPP1R9B	2007.689689028077	0.39565550582052916	0.1547096467147892	2.5574068212432106	0.010545580618073664	0.16113990383785784
ENSG00000107968	MAP3K8	105.7274222069258	0.5529987110266632	0.2164704239075105	2.5546155499881973	0.010630513920498368	0.16183919460838303
ENSG00000108823	SGCA	25.819861514866993	-1.189676449217756	0.4655421364843835	-2.5554645991913634	0.010604614746896899	0.16183919460838303
ENSG00000148481	MINDY3	254.7248736464491	-0.4715451874311411	0.18454941935780003	-2.5551160717385977	0.01061523933903696	0.16183919460838303
ENSG00000163482	STK36	337.80983653827	0.46310273454923373	0.18125257535322203	2.555013266138408	0.010618375096458436	0.16183919460838303
ENSG00000234418	NA	6.790477344354851	-1.0468027558655721	0.4097631268487995	-2.554653377222585	0.01062935885233746	0.16183919460838303
ENSG00000135451	TROAP	12.728075716719955	2.1125597116733843	0.8272376622527834	2.5537518515783417	0.010656917650168992	0.16212169494465478
ENSG00000125505	MBOAT7	1593.2159156166829	0.5025450879001816	0.19687503557861408	2.5526095089872913	0.010691929252149922	0.1622494198678481
ENSG00000126264	HCST	32.42635162917396	0.7391845446902798	0.28965570180373235	2.5519419783116972	0.010712435679352574	0.1622494198678481
ENSG00000156384	SFR1	103.57213378283274	-0.6319366827181316	0.2475930414169931	-2.5523200454322614	0.010700817232547911	0.1622494198678481
ENSG00000165168	CYBB	228.33402397184776	0.9349958264457833	0.366244663908073	2.5529268234757576	0.01068219365113445	0.1622494198678481
ENSG00000207547	MIR25	6.714852528139678	1.1982562941592354	0.46940525271269706	2.5527117287983074	0.010688792160838467	0.1622494198678481
ENSG00000270015	NA	192.88959875288114	0.5626596190138374	0.22047779611265905	2.552001285092361	0.010710612370888519	0.1622494198678481
ENSG00000244701	NA	149.5922450502177	0.6845410732474756	0.26827593276831946	2.551630577457124	0.010722013816006652	0.1622755189925871
ENSG00000103351	CLUAP1	262.4469153136056	-0.3009645934524778	0.11796953797146748	-2.5512060030723367	0.010735085237246913	0.16235441135891945
ENSG00000173846	PLK3	256.51184019283414	0.6115461730369669	0.23975012541260668	2.550764768045499	0.010748684602886756	0.16244116694296817
ENSG00000162639	HENMT1	173.66593358081124	-0.4170850298179083	0.16361602437389422	-2.5491698103163074	0.01079797085377106	0.16306672504974876
ENSG00000164048	ZNF589	317.92707458643326	0.3188751654616823	0.12512043822202218	2.548545785108654	0.01081730864864302	0.1631202769140994
ENSG00000271992	NA	8.28403363920272	1.0401122326403178	0.40810765876172195	2.548622184146754	0.010814939481229491	0.1631202769140994
ENSG00000112425	EPM2A	452.3970457014135	-0.38079191810182994	0.14949171282338183	-2.5472443315417728	0.010857738219454191	0.16350948790183806
ENSG00000160957	RECQL4	234.1335953663974	0.7862159749495133	0.30865825084039406	2.5472054377579636	0.010858948516449092	0.16350948790183806
ENSG00000214022	REPIN1	1952.015695568958	0.37677136015103585	0.14799126835764106	2.5459026355562853	0.010899558464716323	0.16388208029299456
ENSG00000033030	ZCCHC8	330.00869711716416	0.3414526402059748	0.13411566241424694	2.5459564830789123	0.010897877300759456	0.16388208029299456
ENSG00000146834	MEPCE	978.6907126985877	0.4033415340008024	0.15849230901736605	2.5448650253218794	0.010931998553545407	0.16407589813441711
ENSG00000158669	GPAT4	1155.6144504542208	0.2814764426182043	0.11060491840216201	2.544881789024513	0.010931473768055387	0.16407589813441711
ENSG00000171444	MCC	217.61700300675045	-0.5459488629418692	0.2145605323307681	-2.544498081782489	0.010943491282449293	0.16407589813441711
ENSG00000226252	NA	46.171935786012185	0.7534179642302357	0.2960995848542056	2.544474909011459	0.010944217417552969	0.16407589813441711
ENSG00000136783	NIPSNAP3A	264.5580492643499	-0.45832669361949796	0.18018298103199037	-2.5436736088749963	0.010969353075047695	0.1640954852841494
ENSG00000181274	FRAT2	163.68484719287494	0.4911285583991191	0.19306241534103463	2.5438848754252157	0.010962720966078381	0.1640954852841494
ENSG00000272909	NA	36.544791675943856	-0.5053098976385526	0.19863855787914556	-2.54386612062493	0.010963309575231645	0.1640954852841494
ENSG00000185414	MRPL30	227.35410263880567	-0.34066910333062994	0.1340151770215295	-2.542018828777143	0.011021423609555825	0.16475513049914167
ENSG00000124532	MRS2	242.01383209272544	-0.2803921474515714	0.11034735258104234	-2.540995691270828	0.011053728172271163	0.16499925600502163
ENSG00000170006	TMEM154	13.625957512957086	-0.6589781819497663	0.2593327822448353	-2.5410523738862563	0.011051936275623604	0.16499925600502163
ENSG00000179168	GGN	15.684189243473964	0.7112954770105784	0.28007423652027164	2.539667646149578	0.011095785341333401	0.16550745802643085
ENSG00000245729	LINC02226	7.183302907961751	-1.1687635593217243	0.4604274076225396	-2.5384317700736916	0.011135051288330242	0.16597332219741304
ENSG00000068745	IP6K2	1416.6345257984626	0.5245048978673409	0.20669340459886112	2.5375986180365566	0.011161591589727845	0.16600959010236685
ENSG00000104885	DOT1L	644.3365247722967	0.4746017996247062	0.18700171264186877	2.5379542942134807	0.011150254555786134	0.16600959010236685
ENSG00000210174	MT-TR	166.89072361511776	1.3309392611841062	0.5244598129839241	2.5377335464688935	0.011157289595943542	0.16600959010236685
ENSG00000184863	RBM33	1395.015022984775	0.3675545320335381	0.14489219860729152	2.5367448045269803	0.011188848346990951	0.16629526474855114
ENSG00000156599	ZDHHC5	694.5561099642056	0.2622655602565888	0.10340040148612784	2.536407562128995	0.011199630596950932	0.1663358508284754
ENSG00000137491	SLCO2B1	2207.544732029421	0.5711119895927664	0.22519674366884118	2.5360579388865605	0.011210818426243694	0.16638239789351184
ENSG00000171130	ATP6V0E2	3009.0508266570246	-0.4496146181280918	0.1773296281997092	-2.535473754119274	0.011229534296215683	0.1664210538203155
ENSG00000182162	P2RY8	11.360835317881069	1.3686312634767663	0.53977870691507	2.5355414097357305	0.011227365353821423	0.1664210538203155
ENSG00000184574	LPAR5	138.42934588555784	0.8601811195667863	0.3393156796776119	2.5350467752744446	0.011243231214324741	0.16650459760339414
ENSG00000006125	AP2B1	4411.606247026693	-0.20969148775914698	0.08273840171860987	-2.5343913274068273	0.011264285985196234	0.1666969084299205
ENSG00000104518	GSDMD	682.212811979262	0.678489697374858	0.26774435019117737	2.5340952923577893	0.011273806909611567	0.16671838006132095
ENSG00000115255	REEP6	274.20175416822815	-0.42051835542881577	0.16596858607107898	-2.5337225880126577	0.01128580379284008	0.16677640955385065
ENSG00000166435	XRRA1	146.66762871920437	0.6160414746348437	0.24319286296302633	2.5331396124420937	0.011304591775341188	0.16693464009061731
ENSG00000156853	ZNF689	137.53893144130524	0.2966011818574167	0.11712114077885986	2.5324307796611953	0.011327473258384032	0.16715305003211123
ENSG00000116171	SCP2	811.5956804045463	-0.4266817533644628	0.16861876681252227	-2.5304523418728726	0.011391555940528552	0.16722141612712801
ENSG00000132670	PTPRA	2294.2318097200946	-0.2784449593445353	0.1099974241231124	-2.5313770896388568	0.011361562905000315	0.16722141612712801
ENSG00000168874	ATOH8	994.9540350948706	0.9144486224302026	0.36130232937741347	2.5309790390943676	0.011374464571379552	0.16722141612712801
ENSG00000178966	RMI1	65.63647220948161	-0.3399051623493163	0.13429345245225366	-2.531062804198628	0.01137174848585094	0.16722141612712801
ENSG00000180340	FZD2	39.43848704143645	0.9382710701941581	0.3707762577109359	2.530558660866715	0.011388104044841836	0.16722141612712801
ENSG00000204054	LINC00963	491.0446643914216	0.4442024213935734	0.17550280200701648	2.531027518157884	0.011372892566380046	0.16722141612712801
ENSG00000226800	CACTIN-AS1	5.67064238715593	0.925925251579733	0.3659365600677198	2.530288997110271	0.011396861121399694	0.16722141612712801
ENSG00000253982	AC100810.1	349.4284070282437	-0.3923945162547866	0.15505150340350102	-2.530736611006162	0.011382328553570402	0.16722141612712801
ENSG00000167720	SRR	69.38398929074975	-0.31376454403145676	0.12404045821827737	-2.5295338999741257	0.011421414002530906	0.16726637514577758
ENSG00000170322	NFRKB	274.15824584092667	0.22775576421268362	0.09004169186702494	2.5294478534347964	0.011424214886039603	0.16726637514577758
ENSG00000225465	RFPL1S	95.05800243596856	-0.645363640951666	0.2550904389173402	-2.5299405328193836	0.011408186024018094	0.16726637514577758
ENSG00000032389	EIPR1	415.6594854404482	-0.3789045576063812	0.14984193067036916	-2.5286951116501366	0.011448743239840242	0.16726892588809492
ENSG00000105088	OLFM2	1408.115233472989	0.5412879000104162	0.21407903341918766	2.5284489161090407	0.011456775745759927	0.16726892588809492
ENSG00000151743	AMN1	141.770917375785	-0.45551654348274195	0.18014658939156816	-2.5285882181906163	0.011452230188164833	0.16726892588809492
ENSG00000210112	MT-TM	15165.688851012806	1.3942794480852685	0.5513198586554755	2.5289846287879967	0.011439303696396395	0.16726892588809492
ENSG00000242349	NPPA-AS1	10.870719513345305	1.1963051577759376	0.4732357936662126	2.527926191947618	0.011473847007734933	0.167399862523161
ENSG00000100162	CENPM	15.120753311588611	1.229604734589668	0.48663946379800854	2.5267263057400644	0.011513118622634586	0.16773950770867682
ENSG00000178999	AURKB	6.645854559433482	2.539188779125422	1.0049352587331444	2.5267187682581764	0.01151336569683449	0.16773950770867682
ENSG00000184220	CMSS1	237.42076099648446	-0.32257008765253364	0.12770399368431576	-2.5259201247059417	0.011539571438818048	0.16800282336472308
ENSG00000114745	GORASP1	1072.1109229842664	-0.20867651845649618	0.08263372237025879	-2.525319112716169	0.011559327224278201	0.16817193037067843
ENSG00000005469	CROT	84.41194670726648	-0.36154775327333116	0.14318844335004421	-2.524978586361729	0.011570533935768106	0.16821650990783482
ENSG00000233929	MT1XP1	13.489546524089565	0.8664656171667747	0.34324737790311183	2.5243182408558744	0.011592293363674781	0.16841433797479416
ENSG00000101017	CD40	151.31025371955837	0.6078533708933475	0.24085745462239214	2.523705865140519	0.011612504551777607	0.1684710193364983
ENSG00000204397	CARD16	48.340704459381556	0.8393445056402971	0.3325665816213591	2.5238389905210794	0.01160810815006961	0.1684710193364983
ENSG00000113593	PPWD1	403.2960834118741	-0.4043917064493993	0.1603170546896764	-2.5224496996415944	0.01165406160905694	0.16892400819767592
ENSG00000173653	RCE1	224.98326099310523	0.4543916925730618	0.1801520236377552	2.5222680456076376	0.011660082079959623	0.16892400819767592
ENSG00000143570	SLC39A1	1063.8962084169618	0.36889893075015395	0.14630191701090284	2.521490752049835	0.011685874715820988	0.16917903696856748
ENSG00000123178	SPRYD7	240.94541922718906	-0.27260132584086044	0.10815598844031121	-2.5204459759646394	0.011720622854718072	0.1693261171717627
ENSG00000140968	IRF8	172.04489081849854	0.9016779795085534	0.3577346292300388	2.520521933952152	0.011718093487002798	0.1693261171717627
ENSG00000254087	LYN	153.8269126545248	0.8372543536686288	0.33215719668775706	2.520656972113376	0.0117135979709366	0.1693261171717627
ENSG00000100625	SIX4	26.52325581155782	1.0180663274105788	0.40420657060310955	2.5186783230454166	0.011779621857532013	0.16959577880095572
ENSG00000109133	TMEM33	434.97783530577357	-0.34383496346052705	0.13651519963061878	-2.518657002230313	0.011780335087824747	0.16959577880095572
ENSG00000110852	CLEC2B	132.14357122532627	0.645154448517714	0.2560976358895799	2.5191737763478668	0.011763058587649417	0.16959577880095572
ENSG00000131759	RARA	245.38253621553318	0.5520827981203528	0.2191860864699015	2.5187857815790897	0.011776027705409968	0.16959577880095572
ENSG00000231113	NA	31.825256277287707	0.5941518401835348	0.2358747629275597	2.5189292521557585	0.011771230579209698	0.16959577880095572
ENSG00000133392	MYH11	1365.1087467434827	-1.598187709018917	0.6347320372546006	-2.5178935601416	0.011805899234598405	0.16972725976866282
ENSG00000142961	MOB3C	401.91954003174044	0.4437397409280007	0.1762196151279257	2.5181064015255634	0.011798767218781273	0.16972725976866282
ENSG00000091073	DTX2	185.9908179667072	0.5836498466359843	0.23185452565674763	2.517310563521443	0.011825454215686461	0.16989016595401016
ENSG00000109189	USP46	641.7388457715612	-0.4309976716769197	0.17127223623265095	-2.5164479728720637	0.011854440084574877	0.17004266473827248
ENSG00000113790	EHHADH	54.390657460262844	-0.5738611395164966	0.2280774773217102	-2.516079826273456	0.011866830186177018	0.17004266473827248
ENSG00000128609	NDUFA5	389.273938758738	-0.3834869788098352	0.1524058283450497	-2.516222528849837	0.01186202611914952	0.17004266473827248
ENSG00000247679	NA	30.022006791238084	0.5102089923849682	0.20278451045791387	2.5160156031289063	0.011868992814395126	0.17004266473827248
ENSG00000105939	ZC3HAV1	288.26645411769556	0.6565157123912402	0.26101791022107385	2.515213273430901	0.011896039660605753	0.17019410204186583
ENSG00000185591	SP1	793.8606509083653	0.2718848770212449	0.10809037150727996	2.51534778935359	0.011891501266846604	0.17019410204186583
ENSG00000274211	SOCS7	497.6860996322546	0.23426089055610175	0.093154978760225507	2.5147436419804583	0.011911896463517594	0.17030302355696192
ENSG00000038382	TRIO	837.6230998274675	0.35349719745348646	0.14064900523886203	2.513328813475414	0.011959780568835496	0.17038174930563998
ENSG00000048342	CC2D2A	155.35352958836594	-0.4175043655694313	0.16613230421153377	-2.5130835784823	0.01196809774567722	0.17038174930563998
ENSG00000051341	POLQ	4.052006493615856	1.5377934865022647	0.6118050998416427	2.5135349262376225	0.011952794191325854	0.17038174930563998
ENSG00000112033	PPARD	1318.1619860690732	0.34393193956709595	0.13685980159036415	2.5130238066289223	0.011970125692954827	0.17038174930563998
ENSG00000158623	COPG2	347.50408549013275	-0.31525074010359383	0.12549956273066334	-2.5119668407144857	0.012006036930024328	0.17038174930563998
ENSG00000160796	NBEAL2	437.6019218094878	0.6706032798009605	0.26692844966999363	2.5122960127705913	0.011994842827271873	0.17038174930563998
ENSG00000166402	TUB	785.4257380416939	-0.6757169227422793	0.268866410136291	-2.513206920863606	0.011963913931956432	0.17038174930563998
ENSG00000187068	C3orf70	317.4743664290017	-0.45548619137825946	0.1813053944086428	-2.5122594551800415	0.011996085578658486	0.17038174930563998
ENSG00000197157	SND1	1362.2977668466233	-0.27392376360423454	0.1090190171710936	-2.512623675320249	0.011983709247971427	0.17038174930563998
ENSG00000230510	PPP5D1	26.733749161003317	-0.5039267425265473	0.200424951632655	-2.5142914513466352	0.011927182095386363	0.17038174930563998
ENSG00000253520	NA	13.940462689301814	0.8414872338061568	0.33499955751470145	2.5119055083206434	0.012008123674379777	0.17038174930563998
ENSG00000106692	FKTN	196.8406159474278	-0.5259428275235443	0.2094796648937004	-2.5107106591488573	0.012048840851986712	0.17084214355606964
ENSG00000157992	KRTCAP3	46.67040490393766	0.6351053713027379	0.25304321668011487	2.5098691821706005	0.012077589470551252	0.1710046759971073
ENSG00000170604	IRF2BP1	628.5782810733125	0.38024272967540673	0.15152694058094715	2.5094067643520948	0.012093413603358041	0.1710046759971073
ENSG00000171467	ZNF318	396.945704795357	0.4105025396404891	0.16356371051479288	2.5097409342725983	0.012081976327571317	0.1710046759971073
ENSG00000260279	NA	10.163627033725614	1.356037300957886	0.5403646495766713	2.509485589074384	0.012090714889598595	0.1710046759971073
ENSG00000033011	ALG1	81.09069531552545	-0.3947804227318399	0.15736196985641177	-2.5087409816492867	0.012116229242778696	0.1712101093888954
ENSG00000228084	NA	14.238653653695618	-0.7879294759519252	0.31414595563780906	-2.508163679370615	0.01213604362765461	0.1713728812739006
ENSG00000147889	CDKN2A	46.27822771683593	0.9547050305411475	0.38069553521643806	2.507791508503944	0.012148832634220678	0.17143629329942964
ENSG00000096996	IL12RB1	37.82182181032317	0.7825754122150482	0.3121621837913636	2.5069513632634295	0.01217774668972059	0.17160986962001204
ENSG00000267388	NA	16.946719119876846	1.203100707166436	0.47986369888081726	2.5071717447525605	0.012170156246945072	0.17160986962001204
ENSG00000239306	RBM14	751.3628613501127	0.4585234644881019	0.1829515700709082	2.5062559687811796	0.012201725177106198	0.17183056607623515
ENSG00000128928	IVD	1475.62108648423	-0.3161085943552543	0.12614302808282163	-2.5059537507511482	0.012212159248990629	0.1718603528098756
ENSG00000188599	NPIPP1	207.69303218151467	0.5124323625755158	0.20452168787649655	2.5055160061311232	0.012227286392749705	0.17186657552100396
ENSG00000228510	NA	103.70420015333212	-0.9578168770931974	0.382328599758159	-2.505219012386366	0.012237559058589321	0.17186657552100396
ENSG00000273680	NA	14.682870244170541	-0.6436875843659018	0.2569142580686406	-2.5054568368639383	0.012229332378730856	0.17186657552100396
ENSG00000119535	CSF3R	485.04761124096893	0.7153262560053464	0.28566085609095926	2.504110173840459	0.01227598008786057	0.1722890439097225
ENSG00000213995	NAXD	1388.9803773922433	-0.18473246691124467	0.0737903601066586	-2.5034769669673294	0.01229796848246796	0.17248046902872072
ENSG00000105697	HAMP	546.3408139876253	1.4087170896290289	0.5629249126096695	2.502495551490771	0.01233211752829948	0.17250263251499728
ENSG00000118707	TGIF2	128.40205361467164	0.6479361017956458	0.2589174968589677	2.502480943373929	0.012332626461888409	0.17250263251499728
ENSG00000168569	TMEM223	151.74107778741913	-0.2905539218276089	0.11610677661323329	-2.502471692892497	0.0123329487499226	0.17250263251499728
ENSG00000232533	NA	122.8407075148739	0.8166811703687954	0.32632481829018334	2.502663372794907	0.01232627212016459	0.17250263251499728
ENSG00000243649	CFB	30.09452908205925	0.8499233896178638	0.33968476773740475	2.502094501555342	0.012346096503501502	0.17256969395523514
ENSG00000182324	KCNJ14	25.537918641324598	0.7557839760022421	0.3021749326639511	2.5011471644563907	0.012379172586158466	0.17291502803072872
ENSG00000113356	POLR3G	94.01648707144868	-0.5643404168812466	0.2257514912042092	-2.4998302951219853	0.012425281189922819	0.17332470229751215
ENSG00000122481	RWDD3	41.38817820465595	-0.48016892660978133	0.19206622456903255	-2.500017520973339	0.012418716439233151	0.17332470229751215
ENSG00000165629	ATP5F1C	1162.0925154188433	-0.35613935703134925	0.14248349438110317	-2.4995130739759714	0.012436411016195482	0.17334535426721448
ENSG00000179058	C9orf50	18.36922831229874	-0.9002365502207209	0.36019404467637706	-2.4993099234318406	0.01244354326822591	0.17334535426721448
ENSG00000008952	SEC62	1971.9804135233958	-0.3649128765931769	0.1460984261919315	-2.4977194217943586	0.01249950824923691	0.1734233317132205
ENSG00000071794	HLTF	468.23486674266536	-0.5053874327898853	0.20233346528209295	-2.4977945792866003	0.012496858673732618	0.1734233317132205
ENSG00000083168	KAT6A	741.9299920154866	0.2595666246227803	0.10387381971680769	2.4988647315602677	0.012459185826852065	0.1734233317132205
ENSG00000111911	HINT3	680.7648843664691	-0.45771946579267125	0.1832120978721805	-2.4983037207073693	0.01247892267591909	0.1734233317132205
ENSG00000232653	GOLGA8N	8.581161550938697	-0.7908526964799395	0.31659900556802745	-2.497963299224607	0.012490912492376017	0.1734233317132205
ENSG00000267610	NA	6.805151206785793	2.2515378267861315	0.901163497188551	2.498478726458048	0.012472762852352114	0.1734233317132205
ENSG00000174804	FZD4	364.2723739005549	0.6767711466507299	0.27098632603726025	2.4974365184672633	0.012509486083362588	0.17344528389005887
ENSG00000106665	CLIP2	6436.492453178067	0.38612871957385403	0.15467430429247994	2.4963986186335614	0.012546152628767755	0.1737066806362666
ENSG00000198467	TPM2	2752.3387286174366	-1.1329127231587142	0.4538569194324866	-2.4961891614990357	0.012553563782852318	0.1737066806362666
ENSG00000267498	AC007786.1	19.149920132745383	-0.7726595416509265	0.30953459871004524	-2.496197662138283	0.012553262932035117	0.1737066806362666
ENSG00000103249	CLCN7	925.2034438525773	0.37932317719340936	0.15200871013195055	2.4954042229826134	0.0125813715008722	0.17392307902349471
ENSG00000244486	SCARF2	100.07541764256787	0.6139274599346514	0.24603622958881413	2.495272590385051	0.012586040134572079	0.17392307902349471
ENSG00000145050	MANF	511.2807543371811	0.6464951882587554	0.2592233418956917	2.493969808162172	0.012632328885950492	0.1743295139978966
ENSG00000219186	FTH1P19	23.23142650583607	1.0871770595770143	0.43590939881499224	2.494043630471092	0.01262970190603475	0.1743295139978966
ENSG00000157881	PANK4	320.2265628558591	0.3557449935268574	0.1426789839431347	2.493324410472681	0.012655316084695204	0.17444956169491152
ENSG00000180176	TH	329.7257352378305	-2.4231806290670908	0.9718957984364662	-2.493251470955398	0.012657916306726965	0.17444956169491152
ENSG00000100813	ACIN1	2571.6817790247273	0.21284739780039613	0.08544685627485465	2.490991559897014	0.012738714585998375	0.17544606975476026
ENSG00000101888	NXT2	55.021647253366375	-0.46510291454590574	0.186797410446551	-2.489878812741825	0.012778665931786433	0.17560280872110762
ENSG00000166347	CYB5A	404.4657249014607	-0.33866374528016713	0.13602440447212127	-2.4897278293144636	0.012784095276467683	0.17560280872110762
ENSG00000265683	SYPL1P2	4.857060198954545	-1.0579064121216797	0.42484388787987976	-2.490106230316751	0.012770491876534031	0.17560280872110762
ENSG00000237927	NA	11.803420826009821	1.413464581310841	0.5676217401429481	2.4901522992316654	0.012768836588229377	0.17560280872110762
ENSG00000143353	LYPLAL1	195.2286671317503	-0.5473353953930118	0.2198796199345258	-2.4892502340871494	0.012801282983936062	0.1757220632326479
ENSG00000043355	ZIC2	127.5827504298652	0.7431966500362832	0.2986298227020357	2.488688649083195	0.01282151947423223	0.17576627127947156
ENSG00000226471	NA	12.750093808856567	-0.7423105475570554	0.29825586539638776	-2.4888380537647112	0.01281613297462654	0.17576627127947156
ENSG00000074660	SCARF1	162.86990672214148	0.5672928909956679	0.22809667431173014	2.4870721710759036	0.012879926707347113	0.17607413772232763
ENSG00000125898	FAM110A	78.24852665570194	0.7535332385295915	0.3029189077716324	2.487574130227859	0.012861764567128113	0.17607413772232763
ENSG00000144306	SCRN3	256.1767650641885	-0.5657057535954226	0.22749687113913725	-2.4866528966432977	0.012895114496049262	0.17607413772232763
ENSG00000155959	VBP1	643.2969757575753	-0.43402570893735376	0.17453627614523728	-2.4867363881201805	0.012892088839587706	0.17607413772232763
ENSG00000168116	KIAA1586	32.937591753587384	-0.5263541970122927	0.2116573264234882	-2.486822478136914	0.012888969672118297	0.17607413772232763
ENSG00000168286	THAP11	402.1343624697166	0.30781864514782303	0.12377408419751114	2.4869393875427495	0.012884734942044755	0.17607413772232763
ENSG00000008513	ST3GAL1	264.758718895828	0.5576558000322864	0.22429202594287745	2.48629347248533	0.012908146881082253	0.17607730314554337
ENSG00000108773	KAT2A	3306.467414058077	0.44532532596901053	0.17912056294020323	2.4861764537758617	0.012912392384215026	0.17607730314554337
ENSG00000100836	PABPN1	2300.555995702095	0.34415645926400185	0.1385117117393501	2.4846740751542504	0.012967009354225399	0.17613232606305193
ENSG00000101213	PTK6	94.7448654514445	-0.8932153662252604	0.3594978689029273	-2.4846193635335547	0.012969002173025743	0.17613232606305193
ENSG00000127530	OR7C1	23.165213726089714	1.353559013034852	0.5447039562594757	2.484944339912357	0.012957169190710442	0.17613232606305193
ENSG00000179818	PCBP1-AS1	468.4113897988187	0.33577450611787574	0.13509399337299383	2.485488049722566	0.012937393081353605	0.17613232606305193
ENSG00000186818	LILRB4	201.01020443228447	0.8294299420682395	0.3337541358243434	2.4851525510526495	0.012949592864367051	0.17613232606305193
ENSG00000261218	NA	8.155961609498396	1.2069104813190585	0.48553084796038476	2.4857544816957384	0.012927712024491693	0.17613232606305193
ENSG00000273489	NA	5.611584076658827	1.1525072062564554	0.4638930554185262	2.4844243577146434	0.012976107278569392	0.17613232606305193
ENSG00000065054	SLC9A3R2	2810.8031473814262	0.7714617271754709	0.31080767047237207	2.482119331234609	0.013060352993604366	0.17681116153006068
ENSG00000274290	H2BC6	10.373957349026874	0.6781830748729526	0.2731592947483996	2.4827384164159985	0.013037678854070199	0.17681116153006068
ENSG00000271780	NA	61.997568306054646	-0.5575687040168955	0.22460411901444896	-2.4824509294997688	0.01304820379598187	0.17681116153006068
ENSG00000280385	NA	61.12892202165222	0.8410953239229919	0.3388579918536337	2.482146929225428	0.013059341468513334	0.17681116153006068
ENSG00000131508	UBE2D2	1098.7291654737342	-0.1826641071788353	0.07360257758424997	-2.481762367218008	0.013073442730343103	0.17687246454889205
ENSG00000138614	INTS14	372.58035185314253	-0.3148074955199944	0.12690770014212602	-2.4806020057682576	0.013116072944122198	0.17704944104263273
ENSG00000149150	SLC43A1	132.17499768818234	0.6366933733117331	0.2566545359887467	2.480740778100449	0.013110968160493562	0.17704944104263273
ENSG00000160685	ZBTB7B	836.7316902728276	0.4588719789204252	0.18495342402958506	2.481013700222302	0.013100933760269983	0.17704944104263273
ENSG00000232434	AJM1	699.8056070721296	0.5982276179069369	0.24117477360354747	2.4804734299878595	0.01312080421299534	0.17704944104263273
ENSG00000121940	CLCC1	274.6328769232489	-0.4326204704118841	0.17445793816883062	-2.4797981390403585	0.013145678027449008	0.17715366103657473
ENSG00000148019	CEP78	276.6818953931462	-0.3915858594024486	0.1579086927803032	-2.4798245904502427	0.013144702926322843	0.17715366103657473
ENSG00000100221	JOSD1	1058.7443639288645	0.22460188054611765	0.09063293001006716	2.478148731605276	0.013206608045238587	0.1773933476918922
ENSG00000116752	BCAS2	251.04954296397895	-0.40035714489374247	0.16152341715700042	-2.4786322128425264	0.01318872216587653	0.1773933476918922
ENSG00000117616	RSRP1	1773.124951852264	-0.41846092762155607	0.1688549359235741	-2.4782273928371086	0.013203696595817844	0.1773933476918922
ENSG00000161618	ALDH16A1	333.1390268693696	0.41364570485550073	0.16694807783085033	2.4776907301358766	0.013223571104386173	0.1773933476918922
ENSG00000246695	RASSF8-AS1	222.5173380640428	-0.37081627441502574	0.1496593863589788	-2.4777348313160354	0.013221936885607506	0.1773933476918922
ENSG00000121060	TRIM25	364.5737551804663	0.829986734976486	0.3348477605160388	2.478698778505734	0.013186261317385012	0.1773933476918922
ENSG00000235888	NA	12.613976808408832	0.8580585029203812	0.34621731997578087	2.4783812172666737	0.013198004807884944	0.1773933476918922
ENSG00000160207	HSF2BP	8.559096704669368	-0.8646973361349548	0.34917311015075	-2.47641445173609	0.013270942465422247	0.1779133033050994
ENSG00000130956	HABP4	1654.3730726723816	-0.26280460084042156	0.10614998336520846	-2.4757856055072915	0.01329433834249865	0.17791362365908603
ENSG00000162889	MAPKAPK2	1918.3771423504134	0.5303420629928474	0.21421735211552687	2.4757194398838207	0.013296802116735023	0.17791362365908603
ENSG00000224945	NA	57.47163950932117	0.6472880127883726	0.26144435938187993	2.4758155590685678	0.013293223110324921	0.17791362365908603
ENSG00000112245	PTP4A1	917.8903452444451	-0.42105362085226516	0.17010307817057935	-2.475285135228609	0.013312984110987058	0.17791638788348207
ENSG00000140463	BBS4	294.48393231171127	-0.26816010497884124	0.10835671465320787	-2.474789918069027	0.013331456916773815	0.17791638788348207
ENSG00000164867	NOS3	237.2540859012535	0.764687571420144	0.308965621208343	2.4749924228770315	0.013323900257989386	0.17791638788348207
ENSG00000182199	SHMT2	614.8999531975421	0.5860311322815249	0.2367878396961082	2.474920726645562	0.013326575237742798	0.17791638788348207
ENSG00000117305	HMGCL	587.8258692570009	-0.33931058671895026	0.1372081090006361	-2.4729630718646316	0.013399798832370564	0.17849746058476784
ENSG00000268218	NA	22.75830968693036	0.5433229018034871	0.21970787383495982	2.4729332286544286	0.013400917825982617	0.17849746058476784
ENSG00000278576	NA	63.645000372106864	-0.6683691387208706	0.2702364128428881	-2.47327564664445	0.013388083567027115	0.17849746058476784
ENSG00000162384	CZIB	1136.4236329621249	-0.3475264472287173	0.140637351180658	-2.471082143621267	0.013470487282468727	0.1792406973689258
ENSG00000273802	H2BC8	26.48172243457477	0.6914686222799167	0.27983498356275754	2.470987056287205	0.013474069558736713	0.1792406973689258
ENSG00000140386	SCAPER	416.4823494256543	-0.4828992456664667	0.195470660426358	-2.4704436185623626	0.013494558938450531	0.17939774331367409
ENSG00000112773	TENT5A	110.78198801731882	0.9162397305416552	0.3709518423610222	2.4699694836666732	0.013512457858235696	0.17940479877460877
ENSG00000204256	BRD2	3143.7296760998547	0.2878568557815779	0.11653781777888944	2.4700724731926678	0.013508568150096422	0.17940479877460877
ENSG00000123472	ATPAF1	1438.6902016016977	-0.3556781641400818	0.14401452557845298	-2.469738123369531	0.013521199482164794	0.179405562043701
ENSG00000115944	COX7A2L	1060.2108287590681	-0.3359347852565469	0.13612730408462592	-2.4677987088299873	0.013594674255136613	0.17958384572127628
ENSG00000119227	PIGZ	167.71589853791002	-0.46184816366247683	0.1871016246737984	-2.468434811657484	0.013570536703408208	0.17958384572127628
ENSG00000128789	PSMG2	505.81636247487364	-0.19243956958719666	0.07795878043932822	-2.468478451083052	0.013568882150915373	0.17958384572127628
ENSG00000129347	KRI1	704.6083254804512	0.38196580917885153	0.1547400919155953	2.4684346794055094	0.013570541717902625	0.17958384572127628
ENSG00000149564	ESAM	1016.8490105523749	0.7162208585657885	0.29021645192349177	2.4678851037521543	0.013591393689969552	0.17958384572127628
ENSG00000158246	TENT5B	32.02502115515128	-1.2685760105220971	0.5138542889703706	-2.46874656444727	0.01355872076646415	0.17958384572127628
ENSG00000171608	PIK3CD	315.61863007775224	0.742764091374495	0.300985051231353	2.4677773475320115	0.01359548548855589	0.17958384572127628
ENSG00000110619	CARS1	1088.786714779131	0.4046716912026705	0.16401562322843827	2.467275270716439	0.013614565071065782	0.17972095834066965
ENSG00000069974	RAB27A	80.91967770344941	0.7023029407829967	0.28470851193268387	2.4667437443846016	0.013634789545792197	0.17986439635993537
ENSG00000170837	GPR27	348.4575923276485	-0.6639803652216343	0.2691958970940106	-2.466532262896095	0.013642843753135134	0.17986439635993537
ENSG00000092295	TGM1	39.86007598441021	0.5690670741595508	0.23107572881777946	2.4626864840846303	0.013790043944395616	0.18017269344655154
ENSG00000095303	PTGS1	199.39267497312247	0.8086416526619248	0.32847339659881447	2.461817794180667	0.013823487269807238	0.18017269344655154
ENSG00000111907	TPD52L1	669.4856981373352	0.7374469519092262	0.2991611067487449	2.465049551138953	0.013699430492599482	0.18017269344655154
ENSG00000115956	PLEK	136.8323115374897	0.8678088776616739	0.3520269072876382	2.4651776886833106	0.013694532035276156	0.18017269344655154
ENSG00000121797	CCRL2	30.68707268974515	0.8614587001537753	0.34956751703104244	2.464355691485132	0.013725982330131444	0.18017269344655154
ENSG00000125772	GPCPD1	466.62424346487046	-0.4330842700537153	0.17592015695558266	-2.461822894820762	0.013823290693583581	0.18017269344655154
ENSG00000135605	TEC	14.48015222792305	0.9400127509451617	0.3817599793784786	2.462313499899969	0.01380439454205105	0.18017269344655154
ENSG00000135678	CPM	558.1599988423102	0.41290636659943886	0.16765201280491138	2.4628774787208685	0.013782700511309202	0.18017269344655154
ENSG00000138231	DBR1	134.3317586878498	-0.3088662046381778	0.12547966672560162	-2.4614841009548187	0.01383635301106734	0.18017269344655154
ENSG00000141664	ZCCHC2	299.138202163046	0.39648791871710526	0.16108460140707762	2.4613644957604537	0.013840967034017741	0.18017269344655154
ENSG00000145191	EIF2B5	1231.1966349599268	0.23123656845754537	0.09391965812691255	2.4620678255139947	0.013813854086772695	0.18017269344655154
ENSG00000153395	LPCAT1	628.6063725885638	0.39319480467575013	0.15975553388181038	2.461228072178343	0.013846231520319857	0.18017269344655154
ENSG00000163501	IHH	5.474027477962337	1.8477073993912065	0.7500264070170303	2.463523126792057	0.013757901954866642	0.18017269344655154
ENSG00000164897	TMUB1	871.5633230852977	0.5512690146645715	0.22381464793036457	2.463060482243717	0.013775667563346989	0.18017269344655154
ENSG00000167083	GNGT2	25.911122196070846	0.7226870955500289	0.2934568952129278	2.4626686485783824	0.013790729866953545	0.18017269344655154
ENSG00000170584	NUDCD2	450.4242329393811	-0.37902603250257727	0.15383913666688184	-2.463781588447858	0.013747985806847657	0.18017269344655154
ENSG00000184985	SORCS2	798.3784405070286	-0.8042030906893106	0.3266250988048453	-2.4621595022304534	0.013810323460606875	0.18017269344655154
ENSG00000185482	STAC3	98.75182848870294	0.8694072753810712	0.3526071863245546	2.4656538751902572	0.013676341874972449	0.18017269344655154
ENSG00000133246	PRAM1	383.7278203727717	0.5993357300214811	0.24341828646240166	2.462163951326863	0.013810152138617714	0.18017269344655154
ENSG00000142528	ZNF473	182.82169307743993	0.7156828208280452	0.29050057734876117	2.463619271808987	0.013754212514564237	0.18017269344655154
ENSG00000267040	NA	8.35132938685532	0.9585793205691826	0.3894848469586658	2.4611466352397326	0.013849374954892486	0.18017269344655154
ENSG00000127415	IDUA	237.03430893530796	0.4521220830777531	0.1838001571875461	2.4598568902006788	0.013899242698305987	0.18070764940484796
ENSG00000204764	RANBP17	71.30379439955736	-0.9044953696083555	0.3678359821297754	-2.4589638141742274	0.013933866137572982	0.18086568229499528
ENSG00000235618	FAM21EP	10.948772392258354	-0.6348577278898924	0.2581889386183472	-2.458888174246434	0.013936802097363222	0.18086568229499528
ENSG00000111788	NA	23.588478260847626	0.792827904921877	0.3224363996658008	2.458866014332216	0.013937662336687761	0.18086568229499528
ENSG00000161640	SIGLEC11	16.07487799960648	1.2655257819578694	0.5148287981910343	2.4581487795643446	0.013965530436613449	0.18111355510985389
ENSG00000100528	CNIH1	484.34038304694093	-0.29859100716436365	0.12150949418233836	-2.45734713302563	0.013996736551323552	0.1812085544461242
ENSG00000237017	NA	5.376831249869534	0.9959735343117425	0.4053063650274948	2.4573350439344286	0.013997207620430044	0.1812085544461242
ENSG00000253210	NA	7.084034543705319	1.0640961134694573	0.43303737617326893	2.4572846872314464	0.01399916999351441	0.1812085544461242
ENSG00000152766	ANKRD22	17.344185055109655	1.9447258444548263	0.7916152625307517	2.456655317935182	0.014023716661822786	0.18136801114189693
ENSG00000261101	NA	4.890988418093516	1.1654199250519774	0.47441930235431545	2.4565187783645337	0.014029046991855912	0.18136801114189693
ENSG00000178977	LINC00324	23.033195193681976	1.0563148077178428	0.4300746740286775	2.456119533435739	0.014044643263182343	0.18143768881989833
ENSG00000183087	GAS6	1488.99599606187	0.5068008776833728	0.20635792088252514	2.45593130380434	0.01405200165118531	0.18143768881989833
ENSG00000256950	NA	4.539940971050603	1.108081948243199	0.4513510112831684	2.4550337111087384	0.01408713771425897	0.18177775018043477
ENSG00000109107	ALDOC	7878.48106670629	-0.4427395310253511	0.18037095326086183	-2.45460548398299	0.014103927870555887	0.1818808026702959
ENSG00000128585	MKLN1	583.4824914255761	0.4385002618647266	0.1787172794409404	2.453597454238526	0.014143520968401935	0.18227760429583004
ENSG00000100442	FKBP3	708.0397561517241	-0.23431856547255694	0.09556572218730491	-2.4519101630739746	0.014210013409943842	0.18283326291479296
ENSG00000145936	KCNMB1	93.72861342080338	-1.0667922672964865	0.43508290863133414	-2.4519286925160024	0.014209281710075305	0.18283326291479296
ENSG00000236383	CCDC200	10.978731367103395	0.9256821514854168	0.37754747284510476	2.4518298176112903	0.01421318651634433	0.18283326291479296
ENSG00000204160	ZDHHC18	727.2877867663382	0.44747640972772634	0.18254451141131406	2.4513276584879664	0.014233032598075764	0.18297462379816257
ENSG00000083642	PDS5B	314.4263330663452	0.31419255533813745	0.12827591244583622	2.44934960389234	0.014311446314987245	0.18332304659048876
ENSG00000100796	PPP4R3A	623.2689657905996	0.30279908528474947	0.12361406570679329	2.4495520275417086	0.014303404403662654	0.18332304659048876
ENSG00000125447	GGA3	676.0021631039826	0.25935962610317786	0.10590004652453948	2.449098320679947	0.014321434873518207	0.18332304659048876
ENSG00000125650	PSPN	87.50490207444372	0.6352841907628224	0.25939731115101616	2.4490777793489618	0.014322251667411242	0.18332304659048876
ENSG00000181991	MRPS11	328.8519889961444	-0.22547911156489547	0.09203133953931461	-2.450025314133059	0.0142846171708292	0.18332304659048876
ENSG00000197429	IPP	91.67028462881636	-0.42145428787725775	0.17201542863060743	-2.4500958503106425	0.014281819083868011	0.18332304659048876
ENSG00000235652	AL356599.1	48.154948833252185	-0.8119881104620404	0.33152507625675337	-2.449250957514861	0.014315366795506402	0.18332304659048876
ENSG00000100401	RANGAP1	4604.653187027849	0.3897464931525695	0.15921641011324264	2.447904037500672	0.014368991986466252	0.18346662883090625
ENSG00000104325	DECR1	637.5334582544789	-0.31324375054208164	0.12794833963690277	-2.448204888246444	0.014356998812879706	0.18346662883090625
ENSG00000136286	MYO1G	93.48975308750842	1.1320381762835272	0.4623838411230294	2.448265003236388	0.014354603435710272	0.18346662883090625
ENSG00000186654	PRR5	263.6647522980601	0.7834832259805316	0.3200624855636368	2.4479070847706534	0.01436887046520832	0.18346662883090625
ENSG00000196329	GIMAP5	31.51802719071824	0.7386541689472649	0.30187756367475493	2.4468667361549805	0.014410410957564864	0.1838818282719781
ENSG00000106211	HSPB1	5003.598822758465	0.9725392247366489	0.3975173331740088	2.446532876871889	0.014423764187456202	0.1839386076226282
ENSG00000103066	PLA2G15	360.794590548069	0.5540662861136948	0.22656175416489086	2.445542003132829	0.01446346002724029	0.18404468590251868
ENSG00000152049	KCNE4	219.46177201661766	0.9939580410160463	0.40641393029254	2.4456790649390077	0.014457963397261875	0.18404468590251868
ENSG00000169499	PLEKHA2	359.50028220683475	0.43129543958526323	0.17632711401354464	2.445996136204742	0.014445254854246515	0.18404468590251868
ENSG00000174567	GOLT1A	38.154761927450764	0.872517367634367	0.35682660358460083	2.4452138906383416	0.014476625905977678	0.18404468590251868
ENSG00000185875	THNSL1	91.5740525255894	-0.41931345275698234	0.17148320586316923	-2.4452158486677877	0.014476547306533343	0.18404468590251868
ENSG00000277144	NA	5.239208818110047	-1.5014477088690457	0.6142464974022854	-2.444373252788302	0.014510405670442136	0.1843606831154146
ENSG00000102921	N4BP1	714.277095482943	0.30119516158985954	0.12330996642955011	2.442585707473527	0.0145824665959918	0.18508094167429204
ENSG00000265206	AC004687.1	28.6943797353951	1.0421454406819965	0.42666765888343344	2.4425226964922433	0.014585012490718207	0.18508094167429204
ENSG00000173391	OLR1	192.22132578302418	0.9148305820775579	0.37458737376085327	2.4422355000721687	0.014596621334547743	0.18511454889528658
ENSG00000270223	NA	53.69734207910682	-0.6678704398693975	0.2735540772153396	-2.4414567191541265	0.014628141651883647	0.18540047753758543
ENSG00000199161	MIR126	7.496501586824016	1.1400106300227832	0.4670104301717379	2.4410817325933323	0.014643340218886228	0.1854793167271432
ENSG00000154743	TSEN2	147.01674954920304	-0.2788460312433533	0.11429125182227952	-2.439784557412609	0.014696023400412041	0.18603256582666197
ENSG00000171777	RASGRP4	37.82493651586401	0.7946925276019414	0.32583900854962405	2.4389115690576157	0.01473157273841257	0.18636837795643926
ENSG00000249859	PVT1	20.745617829068483	0.670197338007197	0.27506640859497844	2.4364928506920274	0.014830462617437876	0.18738992490131443
ENSG00000276966	H4C5	101.29659219898646	0.8524594189230973	0.34984152729025414	2.436701627522437	0.014821903719058368	0.18738992490131443
ENSG00000104689	TNFRSF10A	34.99433133183608	0.8162898002387293	0.3351059330453438	2.4359156903625325	0.014854146226006998	0.18757445408501136
ENSG00000239961	LILRA4	52.77303421971186	1.0041087300404592	0.4122968370774748	2.435402457020976	0.014875234596740075	0.18772600582410093
ENSG00000275371	NA	12.078132058085433	0.7492272303718228	0.30769812047449324	2.4349424988896877	0.014894156339255763	0.18785004628369034
ENSG00000213625	LEPROT	623.2638569416372	-0.34719809337151347	0.142604201569373	-2.4346975022514408	0.014904243656648495	0.1878572078621489
ENSG00000228401	AL590226.1	9.65061816860616	1.0420884184293158	0.4280525497087272	2.4344871187858024	0.014912910639136657	0.1878572078621489
ENSG00000100314	CABP7	188.3722329874922	0.6884628627785937	0.28286853173935034	2.433861619549038	0.014938705013174382	0.18806746305129163
ENSG00000136193	SCRN1	5094.838844710191	-0.42400879702677785	0.1742645577708745	-2.433132717579157	0.014968813099143705	0.18821710883457687
ENSG00000143127	ITGA10	217.1520000474051	0.7906659555979229	0.3249497014429699	2.4331948978161724	0.014966242593040111	0.18821710883457687
ENSG00000166484	MAPK7	243.2535238987824	0.4599525562918228	0.18906700648581598	2.4327489224108967	0.014984687648462836	0.18830210591824434
ENSG00000176623	RMDN1	578.6033735778467	-0.401642172710372	0.1651816560806395	-2.4315180162275136	0.01503570053423121	0.18871357067842198
ENSG00000233117	LINC00702	18.506120715983982	-1.4002234674445293	0.5758401878650329	-2.4316181762790023	0.015031543855524989	0.18871357067842198
ENSG00000144655	CSRNP1	618.1479389627465	0.734340147869265	0.3020776796549148	2.4309646072101554	0.015058685467219658	0.18877268390005517
ENSG00000170632	ARMC10	249.52165404224075	-0.2876037214302909	0.11830521510032665	-2.4310316429110386	0.015055899603291897	0.18877268390005517
ENSG00000115241	PPM1G	1155.9810957346024	0.3139988082014059	0.12920389037184957	2.4302581547484015	0.015088071774280714	0.18902636433284734
ENSG00000126391	FRMD8	699.1714559221205	0.45615186401388563	0.18783164209822326	2.4285144873266296	0.015160819395512913	0.1892159708631937
ENSG00000138463	SLC49A4	181.3049317047106	-0.4386258774531976	0.18068232352366242	-2.4276081295564835	0.015198755454112775	0.1892159708631937
ENSG00000150457	LATS2	173.0973379422113	0.4764700983556068	0.1962814535661355	2.42748405261358	0.015203955255961157	0.1892159708631937
ENSG00000181610	MRPS23	505.754313280473	-0.22349673134761952	0.09201046001324267	-2.429036126060587	0.015139023771300652	0.1892159708631937
ENSG00000182183	SHISAL2A	24.279103998896186	0.790105993792784	0.3254731137928256	2.4275614799190834	0.015200710257873389	0.1892159708631937
ENSG00000182544	MFSD5	464.166267710051	0.3640338886340752	0.14994723126928328	2.427746651622554	0.015192952137815035	0.1892159708631937
ENSG00000185684	EP400P1	243.3390439994588	0.2878518273397473	0.11854448977666777	2.4282176917885137	0.01517323272942978	0.1892159708631937
ENSG00000197860	SGTB	174.733613974552	-0.43350358100442615	0.17857322393838163	-2.427595646444792	0.015199278524024307	0.1892159708631937
ENSG00000101639	CEP192	366.2941946255934	-0.6524312197222286	0.2687585817702982	-2.427573532442014	0.015200205188426871	0.1892159708631937
ENSG00000269463	NA	9.828482290661665	0.9445964374315691	0.3890590980642551	2.42789962278575	0.015186545750650619	0.1892159708631937
ENSG00000273240	NA	10.150674280699596	0.928099182646489	0.38207164893368	2.4291233993328527	0.015135379929158596	0.1892159708631937
ENSG00000063180	CA11	2832.627138948538	0.7005618946903333	0.2886502170038858	2.427027084760176	0.015223119321479024	0.1893404106336154
ENSG00000175592	FOSL1	31.640608173597972	0.8111069319802319	0.3343540821373568	2.4258921165108407	0.01527080903705649	0.18981928032283393
ENSG00000243701	DUBR	138.95732396503652	-0.60694396154069	0.25022729218931267	-2.425570593160952	0.015284342867837421	0.18987326476647823
ENSG00000163131	CTSS	236.68274830898784	0.8371819902954414	0.34519053371211655	2.4252750540188277	0.015296792262711786	0.189913720766444
ENSG00000160410	SHKBP1	684.8611477710605	0.43271907068992854	0.17844151474003084	2.4249910191602635	0.01530876545905266	0.18994821959073208
ENSG00000069849	ATP1B3	1052.6412837029413	0.6315276328780461	0.2605384886203348	2.4239322037302857	0.015353471465537678	0.19028024699667462
ENSG00000283486	NA	73.76661006995862	0.9286190849993066	0.38310617114165385	2.4239209779159334	0.015353946064352418	0.19028024699667462
ENSG00000092054	MYH7	37.441433602103665	0.820446430825277	0.33858189802057553	2.4231845695880017	0.015385107755487914	0.1905521229739957
ENSG00000153157	SYCP2L	29.266075624692064	-0.5817433575015265	0.24010836201124924	-2.4228367251710767	0.01539984641109168	0.19062038766131997
ENSG00000177731	FLII	1871.248437273121	0.29120117634709436	0.12020383408776378	2.422561464507706	0.01541151839842718	0.19065063388808806
ENSG00000187808	SOWAHD	15.429749588316733	1.0387950878977308	0.4288641137941439	2.422201006065888	0.015426814835343174	0.19072565390984716
ENSG00000214300	SPDYE3	45.34919580516814	-0.7483690574451428	0.30899636168000305	-2.421934851841895	0.015438117947113366	0.19075124322333434
ENSG00000060762	MPC1	1484.1867936411538	-0.39486326309320263	0.16310940413736294	-2.4208491544771245	0.015484301191733153	0.1908861294861804
ENSG00000113048	MRPS27	578.8278120039193	-0.22717485857199923	0.0938425212820281	-2.42080940993969	0.0154859941439004	0.1908861294861804
ENSG00000182107	TMEM30B	11.563264449216842	-1.1664370279928753	0.48173748157995416	-2.421312587443502	0.015464572891820662	0.1908861294861804
ENSG00000204165	CXorf65	3.292180457080325	2.091026848887399	0.8637327718503947	2.4209187343994647	0.015481337768298716	0.1908861294861804
ENSG00000084754	HADHA	3012.0621231367113	-0.24455162608501207	0.10106836091691379	-2.419665500324606	0.015534789805321981	0.19130499466594983
ENSG00000158258	CLSTN2	127.01308033893638	-0.8524870073022298	0.3523286876544118	-2.4195787546497143	0.015538495621736956	0.19130499466594983
ENSG00000225921	NOL7	632.8919599390625	-0.23647600779499026	0.09775647908834971	-2.4190315567858116	0.015561890110046099	0.19147890874534984
ENSG00000254054	NA	9.486360091251356	0.9086575504817396	0.3756909159898421	2.4186306131136472	0.015579051424999477	0.19157596630301438
ENSG00000116353	MECR	351.75861368107707	-0.45262365204625565	0.1871644953939836	-2.4183200509983327	0.015592355643050606	0.1916255057880919
ENSG00000262902	MTCO1P40	172.6438288726932	1.428262171276746	0.5906563021566081	2.4180935106624037	0.01560206674394184	0.19163085425867685
ENSG00000100055	CYTH4	250.97665648030255	0.5797640290658019	0.23981267376748652	2.4175704309436106	0.015624509925730069	0.19167859296654247
ENSG00000146670	CDCA5	32.54208929368859	1.0299331796007398	0.42600146448830917	2.417675208787937	0.015620012069272878	0.19167859296654247
ENSG00000109016	DHRS7B	296.86446230031333	-0.23036576999443542	0.09532006619222505	-2.416760491226197	0.015659317122479435	0.19199159194854756
ENSG00000076067	RBMS2	697.2210078335087	0.5096327910347604	0.21103468763823385	2.414924279691869	0.015738481141509598	0.19241703093863416
ENSG00000108256	NUFIP2	825.2524973274274	0.39699124579119177	0.16440875064499125	2.4146600727379606	0.01574990073659085	0.19241703093863416
ENSG00000131400	NAPSA	48.60974853573871	0.5299039471747518	0.21945219992155468	2.414666826599009	0.01574960872938273	0.19241703093863416
ENSG00000241472	PTPRG-AS1	27.05828070871869	-0.8357300978891343	0.3459882650697494	-2.415486830805246	0.01571419072786689	0.19241703093863416
ENSG00000271795	NA	12.166643992713192	0.6958671002791755	0.28807440047685157	2.415581180164922	0.015710120044582828	0.19241703093863416
ENSG00000279135	NA	29.71860175141851	0.710496249644382	0.29422741031655064	2.414786062522115	0.015744454277282247	0.19241703093863416
ENSG00000101638	ST8SIA5	249.5814381005341	0.4665113798566075	0.1932659735291376	2.413830905347	0.015785786483652527	0.19244167760905287
ENSG00000110315	RNF141	1665.2750162902962	-0.5608135414415045	0.23237184911058403	-2.4134315046682677	0.015803097896789707	0.19244167760905287
ENSG00000110700	RPS13	2730.6385714328107	-0.29148208266599984	0.12075193393989726	-2.4138916301835907	0.015783155919520658	0.19244167760905287
ENSG00000137767	SQOR	177.80461862625813	0.6349969501986822	0.2632085216683611	2.4125242836885388	0.015842482057078673	0.19244167760905287
ENSG00000138279	ANXA7	1078.4373183200937	-0.31032779932936166	0.12859462072169853	-2.413225355677714	0.01581203964180886	0.19244167760905287
ENSG00000140416	TPM1	791.2995923938583	-0.6666402377456244	0.27627889803103506	-2.412924919335458	0.01582507908359784	0.19244167760905287
ENSG00000162231	NXF1	1417.521723596706	0.3719970331860945	0.1541106528081833	2.413830753472361	0.015785793063255792	0.19244167760905287
ENSG00000170835	CEL	35.013571982965765	0.7269363705894418	0.3012769288517686	2.41285110466292	0.015828284211177247	0.19244167760905287
ENSG00000227165	WDR11-AS1	27.983854173305524	-0.608300674867002	0.25205292556504694	-2.413384702848921	0.015805127542776784	0.19244167760905287
ENSG00000249306	LINC01411	162.08679386532276	-0.7983815365149893	0.33094018772143813	-2.4124647478202617	0.015845069636139162	0.19244167760905287
ENSG00000011009	LYPLA2	459.1696987569382	0.44939706884925684	0.18629906292911816	2.4122347250895215	0.015855070496904648	0.19245000081994895
ENSG00000237721	NA	5.2888764569543065	1.2648102352482207	0.5243855699453154	2.4119852027585718	0.01586592543211661	0.19246867498655137
ENSG00000105321	CCDC9	307.2987699680096	0.39496282929341403	0.16381531571435567	2.411025047145834	0.015907755931191776	0.1926637984222722
ENSG00000133639	BTG1	638.4036916321995	0.42538802354349364	0.176456299748254	2.41072732540796	0.015920746270578368	0.1926637984222722
ENSG00000144395	CCDC150	51.492136012605556	-0.6206826792324434	0.2574862892982036	-2.4105465223960323	0.015928639706919063	0.1926637984222722
ENSG00000150782	IL18	122.19550011571766	0.9528943469210536	0.3952040291869521	2.4111453238000387	0.015902510605657998	0.1926637984222722
ENSG00000224897	POT1-AS1	51.49341862759621	-0.6596145198158382	0.273611491060256	-2.410770531821614	0.015918860488938966	0.1926637984222722
ENSG00000174695	TMEM167A	674.607440123121	-0.2662755243240255	0.11047857010257285	-2.4102006758125523	0.015943748146556577	0.19273369980088492
ENSG00000112031	MTRF1L	112.98334343776332	0.5327338989026883	0.22117575997873484	2.4086450475129304	0.01601186227535278	0.19321791048277634
ENSG00000148384	INPP5E	506.7930609868334	0.3802956900106707	0.15787169795505318	2.408890858442168	0.016001082305230528	0.19321791048277634
ENSG00000231501	MTND4LP1	7.802120573478696	1.7865398348111694	0.7417032886648123	2.4086988181314855	0.016009503634360538	0.19321791048277634
ENSG00000197245	FAM110D	137.25822324090353	0.7557419320839334	0.31385393435491277	2.4079415593029467	0.01604274884796107	0.19347761147111953
ENSG00000188662	H1-9P	36.955348004163476	1.0433880749986355	0.4333824363449154	2.407545824418772	0.016060146553613184	0.19357442686761656
ENSG00000106258	CYP3A5	9.605445171627695	-0.8772559049918036	0.3644911706023831	-2.406796037176951	0.016093154961165767	0.19385917687622367
ENSG00000256616	NA	4.275153744488107	-1.0827057478063993	0.449974467028066	-2.4061492976641903	0.016121674715650434	0.19408955591528107
ENSG00000086062	B4GALT1	224.87187314495668	0.5611456391610963	0.23325796223866466	2.4056869646616557	0.01614208978004863	0.19410909939815174
ENSG00000255642	PABPC1P4	28.07125479392711	-0.5819957440861931	0.24191254776532717	-2.4058104859065494	0.01613663327572747	0.19410909939815174
ENSG00000130347	RTN4IP1	109.25748508774565	-0.34037054910479153	0.14155001660391037	-2.404595614122935	0.016190370282753174	0.1941990771396069
ENSG00000151327	FAM177A1	871.2779704350457	-0.4096210500122735	0.17037419307166063	-2.4042435220220466	0.016205973618698015	0.1941990771396069
ENSG00000160741	CRTC2	1204.54076882281	0.3318977765779152	0.138006573523925	2.40494179446008	0.016175041807051465	0.1941990771396069
ENSG00000164535	DAGLB	459.66329669919406	0.374587574319881	0.15577211573783736	2.40471519915867	0.01618507374924094	0.1941990771396069
ENSG00000175063	UBE2C	4.313704187494039	1.7386226512297882	0.7231421726459876	2.404261177118385	0.016205190899716174	0.1941990771396069
ENSG00000272865	NA	5.495199328533548	-1.4350018361319632	0.5967490071696187	-2.4046991597659773	0.016185784060563625	0.1941990771396069
ENSG00000196924	FLNA	3679.5950674536957	-0.7858065676267515	0.32692632390317616	-2.4036197460180024	0.016233649364044613	0.19437301498661977
ENSG00000270906	MTND4P35	59.44520714593336	1.393082076419012	0.5796074478574138	2.4034923663743477	0.016239306058710767	0.19437301498661977
ENSG00000064687	ABCA7	463.8716758525159	0.7755261533600332	0.32327453794719513	2.398970727124542	0.01644122899271315	0.1945070781072562
ENSG00000100227	POLDIP3	2016.7396098983952	0.2650095939191287	0.11040678698354442	2.400301658616576	0.01638156573301542	0.1945070781072562
ENSG00000104870	FCGRT	1062.4070864316627	0.5009371101149817	0.20888521392348672	2.3981453770991736	0.016478323762631284	0.1945070781072562
ENSG00000117602	RCAN3	186.27254739604743	-0.4418566502791567	0.18404663402936552	-2.4007863692234457	0.01635988432892968	0.1945070781072562
ENSG00000131669	NINJ1	1016.0382662163724	0.4964938421146825	0.2070992655198147	2.397371332382535	0.016513179433543163	0.1945070781072562
ENSG00000136048	DRAM1	108.41797848539544	0.6913406785932965	0.288402125447894	2.39714141329448	0.01652354528671449	0.1945070781072562
ENSG00000140319	SRP14	2789.0560785969296	-0.2793250679787423	0.11635834989958488	-2.400558861652771	0.01637005774112853	0.1945070781072562
ENSG00000148303	RPL7A	2985.7772186542443	-0.2296623434922925	0.09574890641749262	-2.398589728961488	0.016458343559138146	0.1945070781072562
ENSG00000149091	DGKZ	1276.2388056653751	0.42868926357602993	0.17864308319761704	2.399696959449636	0.01640864968752008	0.1945070781072562
ENSG00000159840	ZYX	1277.1039645181356	0.5078691782791691	0.21157804074962622	2.400386998952141	0.016377746577189246	0.1945070781072562
ENSG00000164902	PHAX	337.17930194220537	-0.2628037567266682	0.1094614614126082	-2.400879298843323	0.016355730411152014	0.1945070781072562
ENSG00000165264	NDUFB6	444.42664924067793	-0.2885625115661654	0.12037089668225726	-2.3972780756787344	0.01651738320348281	0.1945070781072562
ENSG00000169105	CHST14	192.4800632123187	0.3961423596346476	0.16508150876460087	2.399677363014228	0.016409528052650498	0.1945070781072562
ENSG00000171860	C3AR1	173.58597611904395	0.9112787806019532	0.3798511139905813	2.399042011561796	0.016438028608399685	0.1945070781072562
ENSG00000173409	ARV1	410.7880365468442	-0.32311804984883524	0.1345018613180692	-2.4023314375161515	0.016290940649637754	0.1945070781072562
ENSG00000174640	SLCO2A1	104.93652741647405	0.9297617197689745	0.38727643403905704	2.4007701942308413	0.0163606074394909	0.1945070781072562
ENSG00000177096	PHETA2	66.54629191103797	0.8395276769133739	0.34967986443067495	2.400846495065525	0.0163571966213983	0.1945070781072562
ENSG00000182362	YBEY	208.45944510224075	-0.3796812598046363	0.15825136031244302	-2.399229043308152	0.016429634237217786	0.1945070781072562
ENSG00000189043	NDUFA4	3446.046560001551	-0.33775514585000177	0.14085112737334032	-2.3979584128904214	0.01648673694167572	0.1945070781072562
ENSG00000197081	IGF2R	632.8830191025085	0.25052910912962345	0.10439071712648798	2.3999175024927046	0.01639876720085751	0.1945070781072562
ENSG00000203663	OR2L2	4.7752428416086286	-1.5587861163886143	0.6499703331695361	-2.3982419455781927	0.016473979766837378	0.1945070781072562
ENSG00000210176	MT-TH	275.3195896019132	1.239601557455495	0.5164928849633598	2.40003607705735	0.016393456061637515	0.1945070781072562
ENSG00000213918	DNASE1	339.9803863928287	0.5235049757325951	0.21809149422742788	2.400391531027245	0.016377543779367766	0.1945070781072562
ENSG00000223482	NUTM2A-AS1	126.31055449482196	0.2824026131344565	0.11774173226719868	2.398492086846341	0.016462732194440974	0.1945070781072562
ENSG00000231738	TSPAN19	32.309786981293946	0.9571191230977253	0.39852218856805904	2.4016708493365857	0.016320385958531712	0.1945070781072562
ENSG00000232177	MTND4P24	24.7087589333149	1.4713226854265258	0.6135448700737597	2.3980685964331263	0.016481778349768248	0.1945070781072562
ENSG00000251596	HADHAP1	5.3586719866684005	-1.1545503436724864	0.48155328085457977	-2.3975547246269087	0.016504915328535506	0.1945070781072562
ENSG00000230615	NA	74.28425570708252	-0.6733974121948268	0.28049100309478475	-2.400780790702472	0.016360133716130047	0.1945070781072562
ENSG00000269925	NA	6.402500266919048	0.9768746334985243	0.4073163468920254	2.398319244863212	0.016470503293232967	0.1945070781072562
ENSG00000165175	MID1IP1	5237.615369791058	0.5893668914397082	0.2458867381856195	2.396903939547956	0.016534257739529858	0.1945223409117012
ENSG00000169118	CSNK1G1	135.44431642403384	0.3385640251329765	0.1413485910378324	2.39524159842781	0.01660941697761441	0.19486243296462658
ENSG00000196233	LCOR	367.630397587596	0.2794397361459237	0.11665329640602289	2.395472264866885	0.016598969987358447	0.19486243296462658
ENSG00000203778	FAM229B	786.1460702402976	-0.4901713852286605	0.2045934657825446	-2.395831085581428	0.016582730300383035	0.19486243296462658
ENSG00000271734	NA	7.845186033433022	0.9710548455672191	0.40541337846164194	2.3952215125507883	0.016610326949547772	0.19486243296462658
ENSG00000275400	NA	65.77105799449453	-0.34730102995167017	0.1449952308810458	-2.3952582980925503	0.016608660448201397	0.19486243296462658
ENSG00000100403	ZC3H7B	2828.6949391733115	-0.2886669973292618	0.12058096179833083	-2.393968276783622	0.016667190281385257	0.1954059391930454
ENSG00000175170	FAM182B	22.0854408870006	-0.7347165476659867	0.30695118335615923	-2.3935941201877893	0.016684200068262243	0.1954059391930454
ENSG00000204261	PSMB8-AS1	77.53512024384283	0.7556912572070359	0.31571644742586663	2.3935758284638613	0.01668503203139223	0.1954059391930454
ENSG00000080845	DLGAP4	732.1811936208346	0.39441658945103586	0.16481334180582294	2.3931108072289624	0.016706194846608978	0.19543220800458372
ENSG00000179886	TIGD5	245.0824391016498	0.5681630938284133	0.23739945416916025	2.393278854902361	0.01669854438786499	0.19543220800458372
ENSG00000130066	SAT1	2480.979122388084	0.320021933817874	0.13375749965616757	2.3925531999365375	0.016731602263817764	0.1955080153666353
ENSG00000137161	CNPY3	1530.7956607164765	0.40140609895147933	0.16775956580580415	2.3927464107539524	0.016722794760392234	0.1955080153666353
ENSG00000122877	EGR2	12.256585288080624	1.4175160384476697	0.5925228856496116	2.392339726918021	0.016741338153881097	0.19551119554608795
ENSG00000276231	PIK3R6	59.076926118538495	1.0289074990136353	0.4301714526919334	2.3918544398400274	0.016763489208207652	0.1956592788431423
ENSG00000087206	UIMC1	409.7760089576258	0.2473348726261619	0.10348917407569029	2.389958899906431	0.016850258346060423	0.19656097525198324
ENSG00000099194	SCD	34377.91828565164	-0.619430449639647	0.2593124290368794	-2.3887418429586793	0.016906177234760452	0.1968797719802233
ENSG00000164089	ETNPPL	892.7786895829506	-0.7181687358198708	0.3006263021742275	-2.3889085240574106	0.01689850929344089	0.1968797719802233
ENSG00000173145	NOC3L	148.55166241319552	-0.2789800922763908	0.1167839545386938	-2.3888563576938724	0.016900908809080725	0.1968797719802233
ENSG00000101216	GMEB2	337.74425125531246	0.3354822702241374	0.14050919397118022	2.387617925507053	0.01695796132176189	0.19714942202941974
ENSG00000149231	CCDC82	332.2699316972626	-0.4185426209957807	0.1752962821744633	-2.387629764898419	0.016957415101482482	0.19714942202941974
ENSG00000275993	SIK1B	29.78428413457396	0.8512339622510465	0.3565070303219131	2.3877059632804793	0.01695389999449026	0.19714942202941974
ENSG00000005302	MSL3	349.2689820890837	0.2214606131979647	0.09283676306385263	2.385484003202969	0.01705666417045485	0.19818539094343463
ENSG00000138663	COPS4	288.418892196104	-0.38295933934037796	0.16058308380975303	-2.3848049885134843	0.01708817698788755	0.1983360285604992
ENSG00000157657	ZNF618	144.4215827104595	0.40084052513608176	0.16809085223848194	2.384665910119737	0.01709463786333933	0.1983360285604992
ENSG00000279794	NA	4.851893165808725	1.2159628470887955	0.5099265508487929	2.3845842995717272	0.017098430072426018	0.1983360285604992
ENSG00000148288	GBGT1	148.35923395970252	0.6718537670975361	0.28178466308618094	2.3842808183355833	0.01711253845507622	0.1983882895305385
ENSG00000176994	SMCR8	237.21009626497607	0.2549455895739238	0.10696882629779693	2.3833634377193738	0.017155248207809778	0.19877188599278867
ENSG00000105443	CYTH2	1116.768276997202	0.27959485854687494	0.11732792177660115	2.3830206340758258	0.017171231826177684	0.1988106296049984
ENSG00000175348	TMEM9B	1039.852342924503	-0.2220607958043175	0.09319819061842183	-2.3826728215517985	0.017187462339635372	0.1988106296049984
ENSG00000182919	C11orf54	286.56660208464365	-0.43707397924937186	0.18343739084109129	-2.3826875057768437	0.017186776834948167	0.1988106296049984
ENSG00000120686	UFM1	812.0341326985201	-0.3242417923085564	0.1360960359041137	-2.3824484684991156	0.017197938811652894	0.1988204912758462
ENSG00000008086	CDKL5	342.6127468530722	-0.5003844400463903	0.2104801794392521	-2.3773470802784504	0.01743767161365494	0.19907912184733564
ENSG00000078795	PKD2L2	3.520757444517556	1.2268524539346484	0.5158154269714428	2.378471813334445	0.017384565968890948	0.19907912184733564
ENSG00000084463	WBP11	675.641383912742	-0.33784965858858307	0.1421738929153811	-2.3763129197683575	0.01748662623163345	0.19907912184733564
ENSG00000100292	HMOX1	598.3923566593895	0.7807918604012488	0.32823796930034504	2.378737176767039	0.017372057207385043	0.19907912184733564
ENSG00000101255	TRIB3	71.06762628916294	0.6837357800493765	0.28736627679873167	2.3793180872376958	0.01734470166580083	0.19907912184733564
ENSG00000104951	IL4I1	22.93622042139327	1.2772648277698677	0.5367512405290836	2.379621566427772	0.017330425614794132	0.19907912184733564
ENSG00000108468	CBX1	950.9776083633077	-0.33636935624843545	0.1415386900844415	-2.3765187882391636	0.017476871329187425	0.19907912184733564
ENSG00000111331	OAS3	159.86296168080156	-0.5502293949548767	0.23142924889174737	-2.377527462884565	0.01742914506345685	0.19907912184733564
ENSG00000113387	SUB1	716.0691551657644	-0.27663213484520366	0.11633154336269257	-2.377963249251616	0.017408560852274473	0.19907912184733564
ENSG00000115129	TP53I3	80.24751832564901	0.6881626181121382	0.28960160197703255	2.3762389897508727	0.01749013050742602	0.19907912184733564
ENSG00000130164	LDLR	419.7021939292707	0.6612699552812152	0.27821266584526905	2.3768506486652465	0.01746115644940463	0.19907912184733564
ENSG00000137033	IL33	56.51168156552938	-1.011938277221887	0.4252997468688983	-2.3793531142961726	0.017343053421668284	0.19907912184733564
ENSG00000145439	CBR4	293.5148499413056	-0.17408004654753773	0.07318554280019045	-2.3786124948585434	0.01737793350804843	0.19907912184733564
ENSG00000149782	PLCB3	426.7829701049725	0.5432904341588308	0.22847322610525325	2.377917287816242	0.017410730817995882	0.19907912184733564
ENSG00000162688	AGL	96.03416617529146	-0.4012054355536057	0.16867639885680638	-2.378551108944406	0.017380827287311513	0.19907912184733564
ENSG00000170485	NPAS2	317.5585140816777	0.5609090950099663	0.2360293027481896	2.376438384891465	0.01748068060549571	0.19907912184733564
ENSG00000186832	KRT16	8.261805236555922	-2.865943298598705	1.2054677993159648	-2.3774532179332923	0.017432654123712154	0.19907912184733564
ENSG00000197024	ZNF398	147.35464892554893	0.2632630307387525	0.11061478854635856	2.379998499282211	0.01731270855783822	0.19907912184733564
ENSG00000210184	MT-TS2	269.6161244427447	1.281480991197795	0.5386801716698506	2.3789273461195752	0.01736309781693418	0.19907912184733564
ENSG00000236104	ZBTB22	361.20367493144227	0.2658599752279284	0.11177328655275594	2.37856453386512	0.017380194390112562	0.19907912184733564
ENSG00000239521	CASTOR3	1272.282329827093	-0.49608124385569313	0.20844407386644187	-2.3799249105712232	0.01731616621562845	0.19907912184733564
ENSG00000256222	MTRNR2L3	19.991898898248834	1.228001820671087	0.5160955602220489	2.3794078370733165	0.017340478644618327	0.19907912184733564
ENSG00000270307	MTATP6P2	10.587907967137678	1.5028845108182622	0.6323793647705844	2.376555268155344	0.017475143257091097	0.19907912184733564
ENSG00000260837	NA	84.68309474840767	0.42982036217765235	0.1807771620604742	2.3776253442559705	0.01742451981485454	0.19907912184733564
ENSG00000263235	NA	7.541442673947861	0.9019866374395703	0.3788595897181173	2.3807939984063093	0.017275369669499555	0.19907912184733564
ENSG00000270240	NA	12.547387185896035	1.43982354331591	0.6057798579212281	2.3768098666349777	0.017463086968948948	0.19907912184733564
ENSG00000270988	NA	3.761067042474146	1.2983010358099762	0.5459456762209016	2.3780773295925055	0.017403175830542492	0.19907912184733564
ENSG00000271714	NA	28.69411512981546	-0.8807091569641036	0.370422941867658	-2.3775772432549735	0.017426792626509154	0.19907912184733564
ENSG00000166828	SCNN1G	4.100209866474225	2.52653807392077	1.0636566775172043	2.375332311003053	0.01753315709642909	0.19923954480480122
ENSG00000196139	AKR1C3	249.21449013657798	0.8693819420481144	0.36598481352517626	2.3754590625611005	0.017527136506491736	0.19923954480480122
ENSG00000203791	EEF1AKMT2	76.8003033969917	-0.45484204952405416	0.19145575715139845	-2.3757031718005552	0.017515546633897972	0.19923954480480122
ENSG00000197774	EME2	263.8388735615705	0.5178172874080295	0.21807972320009134	2.3744403184743796	0.017575577270550764	0.1995021158419276
ENSG00000267419	ZNF56	21.097932439262294	-0.5251031187826573	0.221140365327889	-2.3745240630496243	0.017571590836112063	0.1995021158419276
ENSG00000074621	SLC24A1	89.88536390428088	-0.4344515848897416	0.18302584952031223	-2.373717078917457	0.017610038138545524	0.19956730627149427
ENSG00000100804	PSMB5	1591.2873979697836	-0.20427417745012974	0.08604707460962646	-2.373981664999878	0.017597424295160015	0.19956730627149427
ENSG00000248996	NA	5.346321364013186	1.3321221463526265	0.5611979819971002	2.3737115761038314	0.017610300563092797	0.19956730627149427
ENSG00000113916	BCL6	1462.5928909899649	0.6244729246943614	0.26313978602462595	2.3731604183789985	0.017636602182446028	0.19956913415344074
ENSG00000224578	HNRNPA1P48	12.800763498669802	-0.650046884681985	0.27388829224801425	-2.373401503753755	0.017625093191844642	0.19956913415344074
ENSG00000215237	NA	18.066321896528375	-0.7443879393526763	0.31369129636325904	-2.372995196177405	0.017644493402510588	0.19956913415344074
ENSG00000266392	MIR4740	6.225739496744769	0.9723771007659489	0.4097879703218581	2.3728785889010324	0.017650064575255992	0.19956913415344074
ENSG00000279396	NA	8.858345706433019	1.6716141478758284	0.7045208176333488	2.3726965989325532	0.01765876263287137	0.19956913415344074
ENSG00000221883	ARIH2OS	39.99434895977608	-0.6278349545137848	0.26470013533359993	-2.3718724349064964	0.017698199907852197	0.1999054739728368
ENSG00000130669	PAK4	688.8936346531491	0.32666129766455004	0.1377745758616976	2.370983874357652	0.017740805088004793	0.2001465718401111
ENSG00000140395	WDR61	511.89023106779047	-0.38469966157850216	0.16227850219669482	-2.370613829749394	0.017758574679198794	0.2001465718401111
ENSG00000163631	ALB	24.381961139540103	-1.0213561214258122	0.43085363446195024	-2.370540804886748	0.017762083184852173	0.2001465718401111
ENSG00000214826	DDX12P	6.428294779312667	0.9120804900528945	0.38472583368612673	2.370728477768412	0.01775306759928828	0.2001465718401111
ENSG00000266903	NA	18.199555620697712	1.7249494788184745	0.7276984440133399	2.3704179842754387	0.017767985515018334	0.2001465718401111
ENSG00000138175	3	697.9814514818945	-0.34503449971959305	0.14557761850902134	-2.370106773646744	0.017782948907830012	0.2002059626631391
ENSG00000010671	BTK	97.0564513714424	0.7455753638064548	0.3146726700976191	2.3693680279738283	0.0178185129398039	0.20045881804179339
ENSG00000185507	IRF7	418.2037769892777	0.5820050452940582	0.2456508072713067	2.3692372590140454	0.01782481478981434	0.20045881804179339
ENSG00000146067	FAM193B	1276.9793187708049	0.3765781645215329	0.1589645800815788	2.368943851065925	0.017838961436178895	0.20050876186616964
ENSG00000179943	FIZ1	705.0512182381066	0.5639766864502567	0.2381284297092443	2.368371920727291	0.017866565301708656	0.20070982738879778
ENSG00000141985	SH3GL1	893.8100172226648	0.4049400768895552	0.17102027656923524	2.3677898610204897	0.017894696471055238	0.20080746029089092
ENSG00000185823	NPAP1	6.8088770538252765	-1.2345947151249388	0.5214082946201904	-2.3678079690394163	0.017893820719051445	0.20080746029089092
ENSG00000130638	ATXN10	904.7446420104383	-0.43770029338067107	0.18487980132892906	-2.3674857406512255	0.017909410153827555	0.2008634659977869
ENSG00000223855	AC147651.1	69.05100336255691	0.7716725758618818	0.32600542813002864	2.3670543778617605	0.017930298144634028	0.20098862147042562
ENSG00000105397	TYK2	1409.7173020237938	0.26860436331046283	0.1135034996135878	2.3664852997916506	0.017957887405694345	0.20118871795783053
ENSG00000123454	DBH	5.031936998682679	1.543678482691146	0.6524731698934069	2.3658880608735733	0.017986881908214104	0.20129522932924981
ENSG00000245526	LINC00461	190.86299247640306	-0.5788965159206424	0.24468342788314923	-2.3658999750367222	0.017986303103842704	0.20129522932924981
ENSG00000120833	SOCS2	98.97020910049099	0.6391689752893208	0.2702356500496437	2.365228182040016	0.018018965102495114	0.20146517530844582
ENSG00000136238	RAC1	4337.647610720284	-0.2366134362334521	0.10004057802521965	-2.3651746211802496	0.01802157142020465	0.20146517530844582
ENSG00000266970	AC061992.1	9.314372015975263	1.4306696639239767	0.6049983503970628	2.36474969392069	0.018042260451669023	0.2015873762417687
ENSG00000087448	KLHL42	602.7553292822394	-0.30019192291517677	0.12697796890826465	-2.364126040888642	0.01807266279481704	0.20181791388006767
ENSG00000128708	HAT1	248.3717333991578	-0.2990072151722559	0.12660162619535936	-2.3617960065604287	0.018186646507157508	0.20243422962896926
ENSG00000131504	DIAPH1	500.2790085967102	0.522296060999874	0.22112557019723225	2.361988532280612	0.018177204478432338	0.20243422962896926
ENSG00000182325	FBXL6	272.52703323060695	0.5558918220012136	0.23530886875708237	2.3623921399030663	0.01815742430170227	0.20243422962896926
ENSG00000197971	MBP	761782.0854345195	-0.5825103689510196	0.2465881865778594	-2.362280111772889	0.01816291273404015	0.20243422962896926
ENSG00000213300	HNRNPA3P6	10.299675477954754	0.6780431777646782	0.28697970639568166	2.362686847375216	0.018142993059136678	0.20243422962896926
ENSG00000249550	LINC01234	28.859431779589084	-0.91622417307895	0.38789454960439856	-2.362044462891727	0.018174462281180612	0.20243422962896926
ENSG00000075089	ACTR6	208.33489534884666	-0.4235399652719344	0.17948660317949608	-2.3597302404145006	0.01828822833399756	0.20300186015065508
ENSG00000100342	APOL1	415.95858625220325	0.9146233056250581	0.3876305135360307	2.359523499018977	0.018298421911737018	0.20300186015065508
ENSG00000238286	SLC35E1P1	4.973038744787109	1.3373168988859139	0.5668609618937973	2.35916210285171	0.018316252835123725	0.20300186015065508
ENSG00000242600	MBL1P	6.604035108297078	-0.8655719065550125	0.3668942815757337	-2.3591861471308935	0.01831506604241245	0.20300186015065508
ENSG00000248527	MTATP6P1	110598.89318417072	1.2270775276354522	0.520115748922735	2.359239323510157	0.01831244156818523	0.20300186015065508
ENSG00000251450	RASGRF2-AS1	28.621883127195588	-0.7858701429464703	0.3329257081765143	-2.360497022746615	0.01825046481419007	0.20300186015065508
ENSG00000254703	SENCR	31.75166675473896	1.0465839325376207	0.4434410329878201	2.3601422842760855	0.018267926953219594	0.20300186015065508
ENSG00000280316	NA	43.002450212036855	-0.5416221422409787	0.2295126381045964	-2.3598793805600535	0.018280877926762265	0.20300186015065508
ENSG00000198185	ZNF334	163.7695768792415	-0.5425352573745366	0.2300155947083413	-2.358689018727051	0.01833961731734178	0.2031518252863077
ENSG00000139618	BRCA2	7.942526213342955	1.0701358144275874	0.4537961319630129	2.3581862846614348	0.018364474728669415	0.20331815831703184
ENSG00000243795	LINC02044	33.07436467800762	-0.47774906170779496	0.20262805404734763	-2.3577636569325215	0.018385394138288273	0.20344073781622787
ENSG00000073584	SMARCE1	399.2573417526755	-0.2729881170948267	0.11580278147745136	-2.3573537147549586	0.018405705558910735	0.2035564620672039
ENSG00000134590	RTL8C	4462.069234625098	-0.25651381867896583	0.10884568587865479	-2.35667419069725	0.018439417226149595	0.20360230917959618
ENSG00000178585	CTNNBIP1	759.3784389043067	-0.43656576584614215	0.18522707552328516	-2.356921981372323	0.01842711790109251	0.20360230917959618
ENSG00000183496	MEX3B	34.06153832063237	0.6423582186000618	0.27256812001303343	2.3566887373671803	0.018438694989928388	0.20360230917959618
ENSG00000156232	WHAMM	232.43096198647578	0.3073160364666772	0.13041914496946225	2.3563721149884516	0.0184544207584049	0.20365912310250364
ENSG00000159788	RGS12	818.6183737151823	0.3006890285612324	0.12762254637190226	2.3560807796844974	0.018468900955218987	0.203710104022354
ENSG00000169071	ROR2	22.78118769140976	1.1796499375521272	0.50082330302652	2.3554214239301507	0.018501709543910137	0.2038801025441962
ENSG00000131652	THOC6	310.2738661908081	0.44193198579034504	0.187627064732282	2.35537440411873	0.018504051128823654	0.2038801025441962
ENSG00000125449	ARMC7	186.52997709556513	0.41092014449365666	0.17449384303108292	2.3549263249389187	0.01852637847075654	0.20391302212487378
ENSG00000179066	NA	40.53998040215004	0.7152773179660618	0.3037376392707595	2.354918276455179	0.018526779734178232	0.20391302212487378
ENSG00000026036	RTEL1-TNFRSF6B	33.695695999305194	0.5212716910619664	0.2214013717051554	2.3544194286029727	0.018551665030896038	0.20394482344947412
ENSG00000137806	NDUFAF1	297.0569251815425	-0.2337575123564617	0.09934098787937994	-2.35308222060657	0.018618516725190385	0.20394482344947412
ENSG00000167552	TUBA1A	14514.91090261743	-0.7574064439915471	0.32181300077453767	-2.353560739213847	0.018594569731452123	0.20394482344947412
ENSG00000176108	CHMP6	209.14642193239692	-0.5905632935830193	0.2508678021099703	-2.354081666184249	0.01856853109554338	0.20394482344947412
ENSG00000203497	PDCD4-AS1	12.71072390855803	0.8554070950064162	0.3633803210531097	2.354027021956961	0.018571260999148104	0.20394482344947412
ENSG00000210191	MT-TL2	675.2899557425201	1.461567701312546	0.6210775534291666	2.3532772891932194	0.01860875145338842	0.20394482344947412
ENSG00000269113	TRABD2B	18.926351448304366	-0.9699552068307711	0.4120895975549214	-2.353748341588506	0.018585188711436024	0.20394482344947412
ENSG00000108961	RANGRF	106.30957522796628	0.4698885476824495	0.19966474398798345	2.3533876752459064	0.01860322743505046	0.20394482344947412
ENSG00000213060	NA	6.24580610602062	1.6089265738475	0.68342661959841	2.3542053056009515	0.018562355642336128	0.20394482344947412
ENSG00000160113	NR2F6	510.72599642527825	0.5519942969798287	0.2346371095765796	2.3525447358942673	0.018645446791997873	0.2040234561842606
ENSG00000204634	TBC1D8	195.65820610372995	0.6493887859102977	0.27601558779935376	2.3527250438564473	0.018636408868188382	0.2040234561842606
ENSG00000003987	MTMR7	133.9871237927749	-0.7604390675192616	0.3235115847226026	-2.350577547852902	0.018744301372618087	0.20429727940226827
ENSG00000068120	COASY	1241.2701958750276	0.38230010515816565	0.16256749785950197	2.351639227962814	0.018690893323037774	0.20429727940226827
ENSG00000100347	SAMM50	569.6689969792545	-0.2165773150521541	0.0921393760351555	-2.3505402833368407	0.01874617839484942	0.20429727940226827
ENSG00000105771	SMG9	1502.1205219301544	0.36634089287974	0.15580700587267432	2.351247884059297	0.0187105644514859	0.20429727940226827
ENSG00000162946	DISC1	159.3230194351762	0.31457028736913656	0.1337809992298361	2.3513824024344743	0.01870380076548765	0.20429727940226827
ENSG00000166816	LDHD	484.4992635902152	-0.4563585396529396	0.19410852110074373	-2.3510484602377977	0.018720595569948158	0.20429727940226827
ENSG00000237612	NA	4.85085924764671	-1.501818156327901	0.6389430348696824	-2.3504726937577605	0.01874958331703861	0.20429727940226827
ENSG00000275180	NA	32.19656320465939	0.6159273085470054	0.26197385589125644	2.351102198544089	0.018717892043178527	0.20429727940226827
ENSG00000167005	NUDT21	445.1513368330535	-0.3672546409414599	0.15629146034509211	-2.349806189861943	0.018783188389372388	0.20438287565328647
ENSG00000168476	REEP4	285.3055252837869	0.3754032004674776	0.15977783991288572	2.3495323298409554	0.018797011653092808	0.20438287565328647
ENSG00000174243	DDX23	1312.4080101214895	0.2122192883480447	0.09032237581831563	2.349576020618921	0.018794805736114032	0.20438287565328647
ENSG00000225972	MTND1P23	90.18647744617824	1.2964534179665594	0.5517703678806068	2.3496249407998087	0.018792336058931505	0.20438287565328647
ENSG00000161610	HCRT	11.4529749239413	2.0385254862119577	0.8677149079422316	2.3493032879269986	0.018808579525714245	0.20440107544541325
ENSG00000149346	SLX4IP	123.66016507227374	-0.3394492421204474	0.1445376864771687	-2.348517195714677	0.01884832886445957	0.20451030777881843
ENSG00000164587	RPS14	6065.3082548798975	-0.2205944115081422	0.09391647316934837	-2.348836195226056	0.018832189567102472	0.20451030777881843
ENSG00000231533	NA	63.81726263948475	-0.6464652928758378	0.2752548114942422	-2.3486066941625854	0.01884379960556093	0.20451030777881843
ENSG00000151552	QDPR	20369.623583192984	0.5405202376612265	0.23019245837247293	2.348123137842397	0.018868282326341294	0.20461934098681617
ENSG00000018189	RUFY3	2401.6089908450776	-0.372043437329222	0.1584875068349912	-2.3474622369861238	0.018901789089910095	0.20482680711378795
ENSG00000197961	ZNF121	309.34002821730667	0.30965770072867993	0.1319287021675494	2.3471594553807917	0.018917157073096828	0.20482680711378795
ENSG00000278971	NA	7.989503534253522	-1.193080845169093	0.5083001965764996	-2.3471972924754385	0.018915236016300453	0.20482680711378795
ENSG00000157823	AP3S2	632.9627213537295	-0.20799846440930997	0.08864030419142863	-2.346545020424502	0.018948376922152236	0.20505736974056735
ENSG00000012963	UBR7	525.1807881983655	-0.20058193599364862	0.08550124436220194	-2.345953412606953	0.01897847947453859	0.20527560600235217
ENSG00000075275	CELSR1	46.38158571871787	1.0362528007882492	0.44199239013935443	2.3445037152371158	0.01905242070805779	0.2055222711165113
ENSG00000092850	TEKT2	38.00061218287751	0.7101943199857775	0.30291444976550186	2.3445376096636106	0.019050689065055842	0.2055222711165113
ENSG00000114023	FAM162A	933.6698229060776	-0.3041928363861754	0.12975648282727256	-2.34433632723466	0.019060974464361086	0.2055222711165113
ENSG00000178700	DHFR2	160.0406261082899	-0.6887786197441457	0.2937892499248815	-2.344465020147124	0.01905439778189352	0.2055222711165113
ENSG00000248184	LINC02283	9.974990092373737	-0.8655228960141244	0.3691340653806481	-2.3447386117604836	0.019040422833083766	0.2055222711165113
ENSG00000236255	NA	71.1014856258611	0.47552344520399	0.20278634035044954	2.3449481083499215	0.019029727891038246	0.2055222711165113
ENSG00000081320	STK17B	59.436582211388476	0.5014892855303132	0.21395525199454035	2.3438979920114797	0.019083389904687578	0.205644414374847
ENSG00000182742	HOXB4	3.60578912886578	2.263087753469128	0.9655941529369959	2.3437256186624738	0.01909221098654129	0.205644414374847
ENSG00000176973	FAM89B	218.30054049191733	0.5154389154536898	0.2199506533320719	2.343429799571919	0.019107357623302016	0.20566722796206302
ENSG00000261226	NA	3.961255588140629	1.3261515897165386	0.5659344343765016	2.3432954582054712	0.019114239686681883	0.20566722796206302
ENSG00000082146	STRADB	284.19319743107144	-0.29346450405813096	0.1252992456194282	-2.3421091053450684	0.01917510850181398	0.20610747478614724
ENSG00000225190	PLEKHM1	691.677885698551	0.4637281133016139	0.19797989564122073	2.342299008693197	0.019165353657830946	0.20610747478614724
ENSG00000140525	FANCI	90.28361248608039	0.43574986649536274	0.18610030206336023	2.3414785557253213	0.0192075293409944	0.2062446796269736
ENSG00000164252	AGGF1	329.0728583860418	-0.2866661862685978	0.12243962044400054	-2.341286139478916	0.019217432303752672	0.2062446796269736
ENSG00000204301	NOTCH4	1035.368783546917	0.6344068827275865	0.2709659999589506	2.3412785472114384	0.01921782314158111	0.2062446796269736
ENSG00000175806	MSRA	326.58417074264634	0.42884609590840533	0.18324485701147614	2.3402899426615167	0.019268774315109323	0.2066841166022033
ENSG00000138758	SEPTIN11	574.8046175395798	-0.4091062996466374	0.17484244499520563	-2.3398568903440786	0.019291130330530645	0.20670926426267253
ENSG00000170946	DNAJC24	92.35293283788639	-0.3455807111137466	0.14768573626889583	-2.3399735129771604	0.019285107541547632	0.20670926426267253
ENSG00000231871	IPO9-AS1	3.7948572801310703	1.0027455886768555	0.4286835744412324	2.339127618742762	0.019328829685002095	0.2070058540500043
ENSG00000260686	NA	28.65580479121228	-0.5137471884037985	0.21965854638113724	-2.3388445242297915	0.019343481460916797	0.20705543186584463
ENSG00000131061	ZNF341	164.70910941254073	0.3356081866647999	0.14359350647913924	2.337210051441678	0.019428264789177054	0.20785526788172387
ENSG00000132305	IMMT	697.3340923102328	-0.30872864859107413	0.1321192801632954	-2.336741830635884	0.019452612075666533	0.2080080294364363
ENSG00000173011	TADA2B	391.69681234152824	0.24150240776025403	0.10337519431417058	2.3361736765040266	0.019482191648941185	0.20817993072041222
ENSG00000259556	NA	9.729579507399777	0.7951854629935388	0.34039802649493445	2.336046043455461	0.019488841958143047	0.20817993072041222
ENSG00000168827	GFM1	335.0079179810532	-0.43005169774937974	0.18412926489604028	-2.335596668960731	0.01951227236424378	0.20832249859065233
ENSG00000112799	LY86	181.58983337872982	0.700138942342095	0.2999580431128505	2.334122916246283	0.019589286671904557	0.2084982345980815
ENSG00000116127	ALMS1	309.1218796885317	-0.31063292351672955	0.13307294466933905	-2.334305626801851	0.019579724319559656	0.2084982345980815
ENSG00000143226	FCGR2A	196.70857864957716	0.7951530020348745	0.34060200758720294	2.334551718199414	0.01956685130730264	0.2084982345980815
ENSG00000156256	USP16	553.8319411244227	-0.41828631580672193	0.17918561044678988	-2.3343744777482245	0.01957612198948545	0.2084982345980815
ENSG00000158406	H4C8	126.13926838935622	0.7474416358088642	0.32009605576741446	2.335054188708792	0.01954059008986121	0.2084982345980815
ENSG00000183291	SELENOF	881.0194127547051	-0.31760396738806873	0.1360267851891863	-2.334863438449601	0.019550555871136365	0.2084982345980815
ENSG00000154237	LRRK1	120.66015454781615	0.6549682284368366	0.28067474760534467	2.3335488284032735	0.019619358722542727	0.20871077850103512
ENSG00000103653	CSK	855.9518689909883	0.39808647437909234	0.1706618439946515	2.33260385017033	0.019668946684585038	0.20894776969378234
ENSG00000117154	IGSF21	511.9640815527662	0.3647380827014618	0.15641254813196456	2.331897837210183	0.019706066292123483	0.20894776969378234
ENSG00000123575	FAM199X	525.9367269795642	-0.21039388729159716	0.09025666153375195	-2.3310621478384648	0.019750082867574247	0.20894776969378234
ENSG00000131650	KREMEN2	42.923947842204626	-0.9592448321290554	0.4115148784203001	-2.3310088709583234	0.01975289192177535	0.20894776969378234
ENSG00000144792	ZNF660	44.21955321392424	-0.4638438487479962	0.1988922289717114	-2.332136610596129	0.01969350561064036	0.20894776969378234
ENSG00000160219	GAB3	151.42830694240234	0.545114114255039	0.23384167569396797	2.331124734875907	0.019746783375568518	0.20894776969378234
ENSG00000164096	C4orf3	2780.0263863377622	-0.43915348218351985	0.18838761707142596	-2.331116498049963	0.019747217580810838	0.20894776969378234
ENSG00000215788	TNFRSF25	146.33591656599455	0.6738025212730663	0.2889602119798922	2.3318176459531186	0.01971028632483612	0.20894776969378234
ENSG00000233337	UBE2FP3	6.18030448615462	-0.7396804247800072	0.3171718942340059	-2.3321121392751123	0.01969479260360038	0.20894776969378234
ENSG00000257829	NA	6.8983732554900925	-1.3367562941947326	0.5733452802779508	-2.331503092772804	0.01972684717992228	0.20894776969378234
ENSG00000277977	NA	5.011529753883279	-0.8978993791185688	0.3851775950139611	-2.3311308620794096	0.0197464603847274	0.20894776969378234
ENSG00000112343	TRIM38	144.48959836915043	0.5744837569625224	0.2466062559043425	2.329558732627457	0.019829485402764746	0.20965063405103218
ENSG00000053702	NRIP2	545.1172266352432	0.7444245211035803	0.31962227764024664	2.329075828504899	0.019855048948029332	0.20978404227133976
ENSG00000121807	CCR2	3.8597740833719136	1.6733988559548532	0.7185247961538046	2.328936822935547	0.019862412831344236	0.20978404227133976
ENSG00000136327	NKX2-8	37.978343463946075	-0.9503638388520212	0.4081958091670933	-2.328205771615342	0.01990117986608241	0.20997879205995734
ENSG00000167034	NKX3-1	36.92579227898815	0.7246250782255188	0.3112323451669491	2.32824476465266	0.019899110431755452	0.20997879205995734
ENSG00000006282	SPATA20	1064.1639074218813	0.5559689288434243	0.23883495635202664	2.327837337278064	0.019920742650359202	0.2100779083276012
ENSG00000079385	CEACAM1	21.26213943109133	1.0820686394665848	0.46499521717210746	2.32705326744486	0.019962430346642242	0.21019564145325284
ENSG00000203782	LORICRIN	4.036807758736197	1.361673893586276	0.5851470969309011	2.327062546713914	0.019961936538308824	0.21019564145325284
ENSG00000204071	TCEAL6	169.22705691280174	-0.5892340890320495	0.2531696423502445	-2.3274278999726232	0.01994250226398961	0.21019564145325284
ENSG00000232815	DUX4L50	34.538865097048884	0.6148165866172899	0.264247647019806	2.326668159778194	0.019982933757041122	0.21030434461880415
ENSG00000069509	FUNDC1	275.6736516028436	-0.4150093392937877	0.17842563655247737	-2.3259512887977167	0.020021149446726057	0.21042773582168603
ENSG00000214100	PLAC9P1	61.229977224669526	-1.4094711150193373	0.6060932143655106	-2.3255022191509664	0.020045121392206617	0.21042773582168603
ENSG00000226808	LINC00840	8.94452677767167	-1.437406662040609	0.6180992037780055	-2.3255274448741456	0.020043774145187186	0.21042773582168603
ENSG00000244005	NFS1	460.2383284248598	-0.23432634966700489	0.10076413876136506	-2.325493499447744	0.02004558710959282	0.21042773582168603
ENSG00000249673	NOP14-AS1	257.09515740609464	-0.4791200636518681	0.20598836694621953	-2.3259569011339325	0.020020850011005807	0.21042773582168603
ENSG00000273466	NA	7.8819374909764335	1.0092053883797671	0.4340162805644433	2.325270810273024	0.020057484089007784	0.21044569009386077
ENSG00000089177	KIF16B	242.75273527752518	-0.4694308872255749	0.20201218839612783	-2.323775069972822	0.020137552559966673	0.2108726392954979
ENSG00000157103	SLC6A1	2039.4675191653523	-0.6180673663927192	0.2659759781276118	-2.3237713824523603	0.02013775030078869	0.2108726392954979
ENSG00000163145	C1QTNF7	8.455250066289716	-1.2689628927270333	0.5461292846390804	-2.323557678408787	0.020149212932344878	0.2108726392954979
ENSG00000224509	MRPS9-AS2	12.164783877186828	-0.8758511866804799	0.37689962647948855	-2.3238314000508704	0.02013453210778602	0.2108726392954979
ENSG00000235387	SPAAR	68.54042317767414	0.7460692558149766	0.32108370127310454	2.323597407332712	0.02014708152639244	0.2108726392954979
ENSG00000114744	COMMD2	245.01437661175194	-0.3750102458579198	0.16141102498124657	-2.3233248528190074	0.020161707683286702	0.21089656659697215
ENSG00000146083	RNF44	577.6981179077121	0.257420830031791	0.11080829017748633	2.323118871516465	0.02017276745267618	0.21090546700649654
ENSG00000168994	PXDC1	741.5155137723358	0.48882329357213294	0.21049321886459166	2.322275730348294	0.0202180934973512	0.21127242972270027
ENSG00000205336	ADGRG1	3001.19542518413	0.4903182088442814	0.21118971549018875	2.3216954845846183	0.02024933826330232	0.21138508296188105
ENSG00000256223	ZNF10	121.59205366628512	-0.33571396296024897	0.14459186840810676	-2.321803892959631	0.020243497548499252	0.21138508296188105
ENSG00000042445	RETSAT	761.5203862322081	-0.4842391194366117	0.2086752153981285	-2.320539688974269	0.020311700486319948	0.2114266778188095
ENSG00000120314	WDR55	234.63625699952283	0.2777237541743552	0.11966618366878055	2.320820683502836	0.020296523721982658	0.2114266778188095
ENSG00000129657	SEC14L1	2103.129114308166	0.21883965184461665	0.09430777515029688	2.3204836663345647	0.020314727502315544	0.2114266778188095
ENSG00000152942	RAD17	257.56316193793583	-0.3042977451175816	0.13109123338974676	-2.3212669318082875	0.020272441785377498	0.2114266778188095
ENSG00000166575	TMEM135	122.50929568005	-0.3321607268569714	0.14310485807478202	-2.321100284963036	0.020281432019176447	0.2114266778188095
ENSG00000274712	NA	183.4139109815599	0.36736331417212115	0.15831198362137902	2.320502249853125	0.020313723353781957	0.2114266778188095
ENSG00000110801	PSMD9	124.37970838216711	-0.3127785013875124	0.1348120066908855	-2.3201086391710763	0.020335001111784504	0.21153111176654385
ENSG00000074603	DPP8	465.1046716757069	-0.3015083537850176	0.12996885259803753	-2.3198508547083243	0.020348946926829176	0.21156965000571915
ENSG00000090975	PITPNM2	335.23556377067797	0.43151949875196405	0.1861255030613796	2.318432947953723	0.02042580314512421	0.21170113638146232
ENSG00000100749	VRK1	82.37142287463313	-0.36381423015573505	0.15699951021871666	-2.317295319258665	0.020487650114320407	0.21170113638146232
ENSG00000118503	TNFAIP3	102.89313011217133	0.5538889629763518	0.23891198088354493	2.318380856949736	0.0204286315011432	0.21170113638146232
ENSG00000147677	EIF3H	1641.1020806458462	-0.23128582772072473	0.09979138200609627	-2.3176934026887754	0.020465989833068254	0.21170113638146232
ENSG00000149177	PTPRJ	722.6786209409137	0.3048676596903512	0.13146912553889648	2.318929698822352	0.020398848496243512	0.21170113638146232
ENSG00000164169	PRMT9	101.61138442988327	-0.33618985874601126	0.1449967605441935	-2.318602550044862	0.02041659672178484	0.21170113638146232
ENSG00000170545	SMAGP	36.7402195366582	0.7372339943589129	0.31811753814907284	2.3174893111785564	0.020477092243922836	0.21170113638146232
ENSG00000173269	MMRN2	428.4024564076503	0.6245720837741597	0.26936792531118026	2.3186579584508404	0.02041358980017433	0.21170113638146232
ENSG00000205763	RP9P	177.88826879560756	0.4973272301552523	0.21457476476517864	2.3177340107980813	0.020463781411544476	0.21170113638146232
ENSG00000250067	YJEFN3	357.401429701851	0.543669612654039	0.23462718016094355	2.3171638182801604	0.020494809659854042	0.21170113638146232
ENSG00000263874	LINC00672	374.8920382433788	-0.4252938285284503	0.18349595781172	-2.317728595225145	0.020464075918732436	0.21170113638146232
ENSG00000079462	PAFAH1B3	275.50829224075903	0.5129671054905461	0.22129084315976924	2.318067472499033	0.020445654371246257	0.21170113638146232
[truncated: 39,661 more rows]

## Sheet: SmallRNA
smallRNA	baseMean	log2FoldChange	lfcSE	stat	pvalue	padj
hsa_piR_002852	14.624105895036298	0.9254975941480682	0.30441039381816615	3.0402956434559094	0.002363460218469416	0.9340554095495247
hsa_piR_004987	3.876069871532179	1.2024923331790407	0.4235488080203656	2.839087987992215	0.004524267964323704	0.9340554095495247
hsa_piR_005076	5.01971983607692	1.2610262747673495	0.38637394508729983	3.263745629851995	0.001099498310552694	0.9340554095495247
hsa_piR_016735	3841.9190982415844	-1.3605471772086313	0.4851031113803357	-2.8046556397819526	0.0050370362496772484	0.9340554095495247
hsa_piR_020345	2.2576109886001996	-1.369817797528266	0.4852220155423398	-2.8230742910483984	0.004756554827016242	0.9340554095495247
hsa_piR_020401	7.929467149497309	1.156895222012052	0.3516241905404679	3.2901468475016844	0.001001351096560089	0.9340554095495247
hsa-let-7b-5p	14425.415152952763	-0.35350208907552333	0.11079518364619695	-3.1905907589301363	0.0014198223820371027	0.9340554095495247
hsa-miR-100-5p	11251.920471324853	-0.37853425734809065	0.13196699804942952	-2.8684009104026673	0.004125524034192784	0.9340554095495247
hsa-miR-191-5p	19093.144594654692	-0.20851625112948713	0.07405784649932373	-2.8155862070792352	0.004868833236600221	0.9340554095495247
hsa-miR-219b-5p	521.2453349781654	-0.49249122472521256	0.16874692139728031	-2.918519761114587	0.0035169758289305035	0.9340554095495247
hsa-miR-376a-5p	28.985517702435438	0.5714856117569037	0.194149998547853	2.9435262221547074	0.003244963324331581	0.9340554095495247
hsa-miR-381-3p	664.3385910666391	0.335807465510259	0.11747469425986025	2.858551517209613	0.0042557999801688595	0.9340554095495247
hsa-miR-539-3p	55.37218135129178	0.5278340552869226	0.1773274589115248	2.9766064349361625	0.0029145789447838433	0.9340554095495247
hsa-miR-92a-3p	9840.56058236887	-0.2730381687152304	0.09006600260055024	-3.0315342174802185	0.0024331434110172515	0.9340554095495247
SNORD113-9-201	17.02660330948257	0.9169064408214803	0.32113811573906725	2.855177868598101	0.00430127322914951	0.9340554095495247
SNORD45B-201	61.19624953727929	0.8176691697554577	0.2862166023993304	2.856819495797951	0.00427909106745577	0.9340554095495247
hsa_piR_000012	0.4322149623568516	2.139551558436762	1.8063149416375126	1.1844842275938625	0.2362214361600052	0.9995957541403293
hsa_piR_000023	0.041328579095682376	1.1676705687292734	3.0511910390984616	0.3826933658910739	0.7019471339441743	0.9995957541403293
hsa_piR_000045	148.11229139908335	0.05395701439953057	0.18389395051284874	0.29341375422657295	0.7692059135177456	0.9995957541403293
hsa_piR_000055	0.041328579095682376	1.1676705687292734	3.0511910390984616	0.3826933658910739	0.7019471339441743	0.9995957541403293
hsa_piR_000111	0.007806268459030951	0.548596425756169	3.0506575261295072	0.17982891263844863	0.8572868846172643	0.9995957541403293
hsa_piR_000203	0.009260208762660522	0.5059146049562101	3.0500244623376966	0.16587231060056842	0.8682574385413812	0.9995957541403293
hsa_piR_000222	0.03914415593684278	-0.1491355916710374	3.0406077334425916	-0.049047955127768265	0.9608810792367681	0.9995957541403293
hsa_piR_000245	0.007828831187368556	0.5479126287877664	3.0506472459936935	0.17960537046927352	0.8574623882237571	0.9995957541403293
hsa_piR_000265	0.018928096375945846	1.0768420971049395	3.0522052893666523	0.3528078864342672	0.7242324709851504	0.9995957541403293
hsa_piR_000284	0.018520417525321044	0.26544907750954744	3.0467671295831256	0.0871248330507844	0.93057228651652	0.9995957541403293
hsa_piR_000291	0.31411524790121176	0.4777349696165351	1.992350367507689	0.23978461690659006	0.810497233049994	0.9995957541403293
hsa_piR_000397	0.02879497242909489	0.2915324743492676	3.0470963342563557	0.09567550296056397	0.9237782974331105	0.9995957541403293
hsa_piR_000441	23.47161605101758	0.03969287750025327	0.22168907163572657	0.17904751554679937	0.8579003924596137	0.9995957541403293
hsa_piR_000469	0.007828831187368556	0.5479126287877664	3.0506472459936935	0.17960537046927352	0.8574623882237571	0.9995957541403293
hsa_piR_000483	0.041328579095682376	1.1676705687292734	3.0511910390984616	0.3826933658910739	0.7019471339441743	0.9995957541403293
hsa_piR_000552	75.25042921201391	-0.19908051694457943	0.1876917734052349	-1.0606779046983361	0.2888363046665906	0.9995957541403293
hsa_piR_000560	7.694048256316857	-0.2867456437710914	0.3323954574550616	-0.8626641469968288	0.38832215027781547	0.9995957541403293
hsa_piR_000586	9.758209325086462	0.10859037310069267	0.3207287237257808	0.3385738945961576	0.7349307513377834	0.9995957541403293
hsa_piR_000651	3.3258720578254697	0.4933524602823438	0.51977893540924	0.9491582414626138	0.3425401363862459	0.9995957541403293
hsa_piR_000675	0.031847197107662845	1.1676705687292737	3.0511910390984616	0.38269336589107394	0.7019471339441743	0.9995957541403293
hsa_piR_000681	0.007828831187368556	0.5479126287877664	3.0506472459936935	0.17960537046927352	0.8574623882237571	0.9995957541403293
hsa_piR_000688	0.009260208762660522	0.5059146049562101	3.0500244623376966	0.16587231060056842	0.8682574385413812	0.9995957541403293
hsa_piR_000705	0.009260208762660522	0.5059146049562101	3.0500244623376966	0.16587231060056842	0.8682574385413812	0.9995957541403293
hsa_piR_000708	0.02364785606744835	1.1259152341664345	3.051650072959681	0.3689529294800342	0.7121628101256893	0.9995957541403293
hsa_piR_000753	6.907832316246301	0.11779447834648397	0.3754380996255279	0.3137520631602796	0.7537093551788351	0.9995957541403293
hsa_piR_000765	0.19246392532753082	0.07581174181337032	1.0939096053177375	0.06930347941441652	0.9447480562269022	0.9995957541403293
hsa_piR_000775	0.3693968031253811	-1.026868931808488	1.1914845596308126	-0.8618398983925302	0.38877562591820464	0.9995957541403293
hsa_piR_000779	0.007806268459030951	0.548596425756169	3.0506575261295072	0.17982891263844863	0.8572868846172643	0.9995957541403293
hsa_piR_000794	0.013018606242488044	0.40673376542513356	3.0486191108257987	0.13341573697442283	0.8938646003600051	0.9995957541403293
hsa_piR_000796	4.902253055403621	-0.4775988165284891	0.6025600896803396	-0.7926160804673558	0.4280015369781561	0.9995957541403293
hsa_piR_000798	0.020125736070895826	1.089686949046161	3.052058294340654	0.3570334652738242	0.7210667529130304	0.9995957541403293
hsa_piR_000799	0.44622930177050185	0.9320079989959835	1.3164915286077004	0.7079483450848026	0.4789773357957449	0.9995957541403293
hsa_piR_000801	0.07997161999512074	0.1841657571965507	2.3915853521091552	0.07700572218095152	0.9386189928450658	0.9995957541403293
hsa_piR_000805	202.88819947904494	5.156134349406934e-4	0.17661032850019312	0.0029194976268906584	0.9976705812273242	0.9995957541403293
hsa_piR_000823	47.46536118935008	0.15636750857590817	0.22836387004839756	0.6847296314551374	0.4935145470955911	0.9995957541403293
hsa_piR_000827	0.21276715720296238	1.1676705687292734	3.0511910390984616	0.3826933658910739	0.7019471339441743	0.9995957541403293
hsa_piR_000837	0.033843480944007034	-0.047469613215986875	3.0420915042843117	-0.01560426869117294	0.9875501001750714	0.9995957541403293
hsa_piR_000840	0.02170228566002877	1.1061787406450285	3.051871304403415	0.36245917023072705	0.7170089295600569	0.9995957541403293
hsa_piR_000848	0.06226412883796636	0.12521141554631185	2.537633288079723	0.049341808422233374	0.9606469017730342	0.9995957541403293
hsa_piR_000900	0.007828831187368556	0.5479126287877664	3.0506472459936935	0.17960537046927352	0.8574623882237571	0.9995957541403293
hsa_piR_000925	0.18098477742784777	0.5366639571829571	1.56087336151061	0.343822868924853	0.7309795006575356	0.9995957541403293
hsa_piR_000930	0.02818830513860637	0.7500171760298511	3.047252188662152	0.24612901381133614	0.8055823640097731	0.9995957541403293
hsa_piR_000976	0.02364785606744835	1.1259152341664345	3.051650072959681	0.3689529294800342	0.7121628101256893	0.9995957541403293
hsa_piR_000979	0.023486493562105668	0.15468096762447878	3.0453512662264104	0.0507924879930678	0.9594908768654096	0.9995957541403293
hsa_piR_000989	0.018928096375945846	1.0768420971049395	3.0522052893666523	0.3528078864342672	0.7242324709851504	0.9995957541403293
hsa_piR_000990	0.041328579095682376	1.1676705687292734	3.0511910390984616	0.3826933658910739	0.7019471339441743	0.9995957541403293
hsa_piR_001028	0.007828831187368556	0.5479126287877664	3.0506472459936935	0.17960537046927352	0.8574623882237571	0.9995957541403293
hsa_piR_001029	0.02879497242909489	0.2915324743492676	3.0470963342563557	0.09567550296056397	0.9237782974331105	0.9995957541403293
hsa_piR_001042	49.45804357211392	0.14527018421137564	0.15507459921116645	0.9367761383897562	0.3488737219038685	0.9995957541403293
hsa_piR_001072	0.013018606242488044	0.40673376542513356	3.0486191108257987	0.13341573697442283	0.8938646003600051	0.9995957541403293
hsa_piR_001078	1.4955630305834773	-0.2623138622583657	0.6386619007233357	-0.410724143652963	0.6812748212146258	0.9995957541403293
hsa_piR_001101	14.49630185757757	-0.027337452148903367	0.24233818534172366	-0.11280703497203519	0.9101835408472871	0.9995957541403293
hsa_piR_001103	0.041328579095682376	1.1676705687292734	3.0511910390984616	0.3826933658910739	0.7019471339441743	0.9995957541403293
hsa_piR_001104	0.024917871137397633	0.12369722498767166	3.044823400856127	0.04062541852275937	0.9675945198300595	0.9995957541403293
hsa_piR_001107	2.902487525466319	1.10357092563439	0.6559533491484952	1.6823923943173018	0.09249277524549852	0.9995957541403293
hsa_piR_001149	0.007806268459030951	0.548596425756169	3.0506575261295072	0.17982891263844863	0.8572868846172643	0.9995957541403293
hsa_piR_001152	37.18327108289463	0.10260507134304818	0.2062926209060562	0.4973763525442512	0.6189236781835488	0.9995957541403293
hsa_piR_001159	8.921775118253077	0.4025031971850908	0.2911794523135773	1.3823200572258327	0.16687345011962385	0.9995957541403293
hsa_piR_001168	3.567713818446584	0.39130278415975894	0.5266741582515646	0.7429694015343242	0.45750020587972773	0.9995957541403293
hsa_piR_001170	140.45197813895052	-0.5415079366731346	0.22109813765692707	-2.4491745720327147	0.014318403217112575	0.9995957541403293
hsa_piR_001179	0.49355303687415997	0.11334947255984601	0.9880111955480333	0.11472488679338592	0.9086631873591957	0.9995957541403293
hsa_piR_001184	31.58506180388879	-0.3077550825498473	0.3009668547965249	-1.0225547353309443	0.30651842057497136	0.9995957541403293
hsa_piR_001205	18.884067833891137	0.2466720010301627	0.2287309159512378	1.0784375168713516	0.2808385519570737	0.9995957541403293
hsa_piR_001207	7.910531619118872	-0.1559145648660994	0.2462666099449078	-0.6331128889173363	0.526659926038228	0.9995957541403293
hsa_piR_001211	0.06542199241567884	0.524065356570216	3.0392970793488523	0.1724297898126146	0.8630996540214613	0.9995957541403293
hsa_piR_001286	0.02364785606744835	1.1259152341664345	3.051650072959681	0.3689529294800342	0.7121628101256893	0.9995957541403293
hsa_piR_001312	1526.1886295473396	0.3233688843050648	0.4203858269207795	0.7692192828518043	0.4417631450894742	0.9995957541403293
hsa_piR_001318	1.4411886179450664	-0.7550286330251813	0.671969128051171	-1.1236061323455402	0.2611801534350259	0.9995957541403293
hsa_piR_001332	0.04161067499320037	1.3033188633863275	3.049781200849814	0.42734831699505554	0.6691256453844892	0.9995957541403293
hsa_piR_001345	0.03147668725481691	0.8410885157652852	3.047319536184811	0.2760092946531996	0.7825409273333385	0.9995957541403293
hsa_piR_001346	43.675225214428124	-0.32267279748044464	0.1842918417688171	-1.7508794441656186	0.07996667829331981	0.9995957541403293
hsa_piR_001349	0.018928096375945846	1.0768420971049395	3.0522052893666523	0.3528078864342672	0.7242324709851504	0.9995957541403293
hsa_piR_001356	0.21970552969367602	0.5659767858185294	1.216043618342795	0.4654247407587514	0.6416273201683611	0.9995957541403293
hsa_piR_001358	0.039387214088845546	1.1676705687292734	3.0511910390984616	0.3826933658910739	0.7019471339441743	0.9995957541403293
hsa_piR_001386	0.03456319602234535	0.574854080971885	3.044827512339752	0.18879692811569052	0.85025197955488	0.9995957541403293
hsa_piR_001413	0.23542251537018075	0.29153253616925506	3.047096335044263	0.09567552322398766	0.9237782813390673	0.9995957541403293
hsa_piR_001450	0.14183437415844624	-0.13881994597243813	1.376438764657955	-0.10085442922477912	0.919666018792311	0.9995957541403293
hsa_piR_001511	0.48499445818723236	1.124791145410714	1.3761268155035604	0.8173600955513128	0.4137226729837959	0.9995957541403293
hsa_piR_001514	0.021484938922304547	1.1039323967655614	3.05189665975413	0.3617201104229058	0.7175611973316836	0.9995957541403293
hsa_piR_001585	0.0957215828480958	1.2971200432554222	2.2982920425069677	0.5643843424878802	0.5724925923894187	0.9995957541403293
hsa_piR_001619	0.041328579095682376	1.1676705687292734	3.0511910390984616	0.3826933658910739	0.7019471339441743	0.9995957541403293
hsa_piR_001637	0.041328579095682376	1.1676705687292734	3.0511910390984616	0.3826933658910739	0.7019471339441743	0.9995957541403293
hsa_piR_001727	0.007806268459030951	0.548596425756169	3.0506575261295072	0.17982891263844863	0.8572868846172643	0.9995957541403293
hsa_piR_001757	0.039387214088845546	1.1676705687292734	3.0511910390984616	0.3826933658910739	0.7019471339441743	0.9995957541403293
hsa_piR_001776	0.06281351801798692	1.406260955917728	3.0486499159273195	0.4612733487603414	0.6446025033599382	0.9995957541403293
hsa_piR_001802	0.007806268459030951	0.548596425756169	3.0506575261295072	0.17982891263844863	0.8572868846172643	0.9995957541403293
hsa_piR_001842	0.4092277934532881	0.6262328035480776	1.445078175013139	0.43335565810644383	0.6647564090348236	0.9995957541403293
hsa_piR_001875	0.007828831187368556	0.5479126287877664	3.0506472459936935	0.17960537046927352	0.8574623882237571	0.9995957541403293
hsa_piR_001884	0.2514417721325404	0.8346629792697774	1.37713057641054	0.6060884810540681	0.5444559996230693	0.9995957541403293
hsa_piR_001918	0.2322028941405807	2.1226845463400266	1.5519456725762832	1.367756992946987	0.1713881536660713	0.9995957541403293
hsa_piR_001925	0.007828831187368556	0.5479126287877664	3.0506472459936935	0.17960537046927352	0.8574623882237571	0.9995957541403293
hsa_piR_002041	0.013018606242488044	0.40673376542513356	3.0486191108257987	0.13341573697442283	0.8938646003600051	0.9995957541403293
hsa_piR_002069	0.23641501327041073	1.4270020311445686	2.7801362140680514	0.5132849332790421	0.6077520217156802	0.9995957541403293
hsa_piR_002137	0.007828831187368556	0.5479126287877664	3.0506472459936935	0.17960537046927352	0.8574623882237571	0.9995957541403293
hsa_piR_002158	59.98440204088915	-0.043063103596489086	0.14309532834336658	-0.3009399684464636	0.7634602717848495	0.9995957541403293
hsa_piR_002177	0.042969877844609095	1.3145584418600915	3.0496697676943882	0.43104943879019536	0.6664324232268319	0.9995957541403293
hsa_piR_002183	0.009260208762660522	0.5059146049562101	3.0500244623376966	0.16587231060056842	0.8682574385413812	0.9995957541403293
hsa_piR_002270	0.05758994485818978	-0.36433050644540577	3.0377758362008045	-0.11993330847645949	0.9045359785557316	0.9995957541403293
hsa_piR_002286	0.6440307885293003	0.43647045140815643	0.9178237639396554	0.4755493032068118	0.6343955004112393	0.9995957541403293
hsa_piR_002298	0.01708903995002908	0.2972649114895505	3.047169441533389	0.09755444099621895	0.9222861026904858	0.9995957541403293
hsa_piR_002320	0.05810874253876799	0.32675277258588514	3.040611448732565	0.10746285018498082	0.9144217958689613	0.9995957541403293
hsa_piR_002372	0.23268959479312926	-0.49621035311737155	1.1263834904772965	-0.44053411410274324	0.6595503100964228	0.9995957541403293
hsa_piR_002427	0.041328579095682376	1.1676705687292734	3.0511910390984616	0.3826933658910739	0.7019471339441743	0.9995957541403293
hsa_piR_002437	0.039653465566693795	0.883527560094461	3.046870137593718	0.2899787389009732	0.7718325030127202	0.9995957541403293
hsa_piR_002441	1.865014918518164	1.1128790109810989	0.5856645270575551	1.9001987649351566	0.05740704031061932	0.9995957541403293
hsa_piR_002442	0.02364785606744835	1.1259152341664345	3.051650072959681	0.3689529294800342	0.7121628101256893	0.9995957541403293
hsa_piR_002468	6.463373311484153	-0.29649401355220933	0.4314517284421657	-0.6872008941133564	0.49195614100919854	0.9995957541403293
hsa_piR_002485	0.20814901282619283	-0.37820497593813523	1.538727713187381	-0.2457907092312691	0.8058442494429845	0.9995957541403293
hsa_piR_002528	0.6675918521950127	0.6186197474194961	0.8954525183314627	0.6908459519128924	0.4896623545209128	0.9995957541403293
hsa_piR_002622	0.07189866213576245	-0.5712119388034625	2.4717460188183344	-0.23109653437473376	0.8172398074261981	0.9995957541403293
hsa_piR_002623	0.009260208762660522	0.5059146049562101	3.0500244623376966	0.16587231060056842	0.8682574385413812	0.9995957541403293
hsa_piR_002633	0.02170228566002877	1.1061787406450285	3.051871304403415	0.36245917023072705	0.7170089295600569	0.9995957541403293
hsa_piR_002725	0.015657662374737112	0.33021852661730217	3.047595030767074	0.10835380793168795	0.9137150412620875	0.9995957541403293
hsa_piR_002753	0.041328579095682376	1.1676705687292734	3.0511910390984616	0.3826933658910739	0.7019471339441743	0.9995957541403293
hsa_piR_002769	0.021484938922304547	1.1039323967655614	3.05189665975413	0.3617201104229058	0.7175611973316836	0.9995957541403293
hsa_piR_002772	0.020125736070895826	1.089686949046161	3.052058294340654	0.3570334652738242	0.7210667529130304	0.9995957541403293
hsa_piR_002780	0.16193102900429807	2.086832077224122	2.0779897062812727	1.0042552525241684	0.3152555961831556	0.9995957541403293
hsa_piR_002798	0.030085083464179516	0.020847920836998355	3.0431454752464004	0.006850780222825305	0.9945339109876196	0.9995957541403293
hsa_piR_002801	0.3512354639174614	1.2308235629930093	1.8550198241744862	0.6635096546964104	0.5070041981494375	0.9995957541403293
hsa_piR_002802	0.041328579095682376	1.1676705687292734	3.0511910390984616	0.3826933658910739	0.7019471339441743	0.9995957541403293
hsa_piR_002803	0.007828831187368556	0.5479126287877664	3.0506472459936935	0.17960537046927352	0.8574623882237571	0.9995957541403293
hsa_piR_002811	0.10366124679168576	1.7598566619405756	2.7536951642429552	0.6390891354978264	0.522764947297331	0.9995957541403293
hsa_piR_002825	0.009260208762660522	0.5059146049562101	3.0500244623376966	0.16587231060056842	0.8682574385413812	0.9995957541403293
hsa_piR_002908	0.031847197107662845	1.1676705687292737	3.0511910390984616	0.38269336589107394	0.7019471339441743	0.9995957541403293
hsa_piR_002928	0.015635099646399506	0.3307513539706166	3.0476019874308133	0.10852839554992098	0.9135765571457354	0.9995957541403293
hsa_piR_002973	0.009260208762660522	0.5059146049562101	3.0500244623376966	0.16587231060056842	0.8682574385413812	0.9995957541403293
hsa_piR_002980	0.029531116847397326	0.8213520328457308	3.047541082120314	0.269513030575548	0.7875349161287768	0.9995957541403293
hsa_piR_003078	0.03274670232476619	-0.03559206695417665	3.0422713837532895	-0.011699175538464376	0.9906656213980576	0.9995957541403293
hsa_piR_003081	0.007806268459030951	0.548596425756169	3.0506575261295072	0.17982891263844863	0.8572868846172643	0.9995957541403293
hsa_piR_003145	0.013018606242488044	0.40673376542513356	3.0486191108257987	0.13341573697442283	0.8938646003600051	0.9995957541403293
hsa_piR_003149	0.018520417525321044	0.26544907750954744	3.0467671295831256	0.0871248330507844	0.93057228651652	0.9995957541403293
hsa_piR_003179	0.041328579095682376	1.1676705687292734	3.0511910390984616	0.3826933658910739	0.7019471339441743	0.9995957541403293
hsa_piR_003181	0.02879497242909489	0.2915324743492676	3.0470963342563557	0.09567550296056397	0.9237782974331105	0.9995957541403293
hsa_piR_003209	0.009260208762660522	0.5059146049562101	3.0500244623376966	0.16587231060056842	0.8682574385413812	0.9995957541403293
hsa_piR_003239	0.13391572765542165	0.5228464219904245	1.6822894081041966	0.3107945752209365	0.755956793951062	0.9995957541403293
hsa_piR_003245	0.009260208762660522	0.5059146049562101	3.0500244623376966	0.16587231060056842	0.8682574385413812	0.9995957541403293
hsa_piR_003256	0.042527160361547765	0.4916792332146613	3.043074647920089	0.16157317519329312	0.8716419828077532	0.9995957541403293
hsa_piR_003280	0.02170228566002877	1.1061787406450285	3.051871304403415	0.36245917023072705	0.7170089295600569	0.9995957541403293
hsa_piR_003304	0.029313770109673103	0.8191056902349847	3.047566473510883	0.2687736911908444	0.7881038399913489	0.9995957541403293
hsa_piR_003320	0.02170228566002877	1.1061787406450285	3.051871304403415	0.36245917023072705	0.7170089295600569	0.9995957541403293
hsa_piR_003349	0.031847197107662845	1.1676705687292737	3.0511910390984616	0.38269336589107394	0.7019471339441743	0.9995957541403293
hsa_piR_003353	0.02170228566002877	1.1061787406450285	3.051871304403415	0.36245917023072705	0.7170089295600569	0.9995957541403293
hsa_piR_003381	0.041328579095682376	1.1676705687292734	3.0511910390984616	0.3826933658910739	0.7019471339441743	0.9995957541403293
hsa_piR_003383	0.020125736070895826	1.089686949046161	3.052058294340654	0.3570334652738242	0.7210667529130304	0.9995957541403293
hsa_piR_003384	0.34734866274293247	0.5397325936022099	1.239963507736706	0.4352810306388604	0.6633584521786191	0.9995957541403293
hsa_piR_003387	0.02170228566002877	1.1061787406450285	3.051871304403415	0.36245917023072705	0.7170089295600569	0.9995957541403293
hsa_piR_003407	0.020125736070895826	1.089686949046161	3.052058294340654	0.3570334652738242	0.7210667529130304	0.9995957541403293
hsa_piR_003478	0.041328579095682376	1.1676705687292734	3.0511910390984616	0.3826933658910739	0.7019471339441743	0.9995957541403293
hsa_piR_003574	0.039387214088845546	1.1676705687292734	3.0511910390984616	0.3826933658910739	0.7019471339441743	0.9995957541403293
hsa_piR_003636	0.041328579095682376	1.1676705687292734	3.0511910390984616	0.3826933658910739	0.7019471339441743	0.9995957541403293
hsa_piR_003642	0.02364785606744835	1.1259152341664345	3.051650072959681	0.3689529294800342	0.7121628101256893	0.9995957541403293
hsa_piR_003648	0.034585758750682954	0.5743212539223022	3.0448205493485365	0.18862236529676035	0.8503888024908153	0.9995957541403293
hsa_piR_003654	0.05818482273628488	0.17529940142326053	2.6036450309599934	0.06732845658251103	0.9463202232050895	0.9995957541403293
hsa_piR_003669	0.1794807904621583	2.1682155187236383	2.4842347277614243	0.8727901170101768	0.38277748742873935	0.9995957541403293
hsa_piR_003672	0.2081349656599445	0.5543985678165848	1.2292497362736046	0.45100564308210483	0.6519854818551838	0.9995957541403293
hsa_piR_003674	0.03576083571729533	0.5876989265662392	3.0446801615964785	0.19302484838278686	0.8469395078293124	0.9995957541403293
hsa_piR_003677	0.03290806483010888	0.7990902874764761	3.0466960697560603	0.2622809329125031	0.7931048609472636	0.9995957541403293
hsa_piR_003678	0.0668233766971504	0.6415503493750512	3.040021889591159	0.21103477957565986	0.8328601322742646	0.9995957541403293
hsa_piR_003686	0.031847197107662845	1.1676705687292737	3.0511910390984616	0.38269336589107394	0.7019471339441743	0.9995957541403293
hsa_piR_003725	0.030962494422689293	0.7793538033019308	3.046917660864178	0.2557843335618356	0.7981173715977387	0.9995957541403293
hsa_piR_003728	3.973480281748021	-0.06282921688938847	0.46479351400732183	-0.1351766214371028	0.8924722308113291	0.9995957541403293
hsa_piR_003759	0.013018606242488044	0.40673376542513356	3.0486191108257987	0.13341573697442283	0.8938646003600051	0.9995957541403293
hsa_piR_003778	0.018520417525321044	0.26544907750954744	3.0467671295831256	0.0871248330507844	0.93057228651652	0.9995957541403293
hsa_piR_003782	0.2540753555474679	0.15276500792531503	1.3240906969342383	0.11537352258347766	0.9081490647156116	0.9995957541403293
hsa_piR_003791	0.21276715720296238	1.1676705687292734	3.0511910390984616	0.3826933658910739	0.7019471339441743	0.9995957541403293
hsa_piR_003810	0.031847197107662845	1.1676705687292737	3.0511910390984616	0.38269336589107394	0.7019471339441743	0.9995957541403293
hsa_piR_003817	0.024917871137397633	0.12369722498767166	3.044823400856127	0.04062541852275937	0.9675945198300595	0.9995957541403293
hsa_piR_003832	0.007806268459030951	0.548596425756169	3.0506575261295072	0.17982891263844863	0.8572868846172643	0.9995957541403293
hsa_piR_003834	0.020125736070895826	1.089686949046161	3.052058294340654	0.3570334652738242	0.7210667529130304	0.9995957541403293
hsa_piR_003858	0.023418805377092854	0.15618037723776326	3.0453770816137005	0.051284413408340744	0.9590988880584922	0.9995957541403293
hsa_piR_003925	0.039653465566693795	0.883527560094461	3.046870137593718	0.2899787389009732	0.7718325030127202	0.9995957541403293
hsa_piR_003930	0.02170228566002877	1.1061787406450285	3.051871304403415	0.36245917023072705	0.7170089295600569	0.9995957541403293
hsa_piR_003932	0.015657662374737112	0.33021852661730217	3.047595030767074	0.10835380793168795	0.9137150412620875	0.9995957541403293
hsa_piR_003994	0.02879497242909489	0.2915324743492676	3.0470963342563557	0.09567550296056397	0.9237782974331105	0.9995957541403293
hsa_piR_004001	0.036623803616463446	0.05556023690226334	3.0436992704038146	0.018254180839256184	0.9854360797624792	0.9995957541403293
hsa_piR_004064	0.013018606242488044	0.40673376542513356	3.0486191108257987	0.13341573697442283	0.8938646003600051	0.9995957541403293
hsa_piR_004073	0.018928096375945846	1.0768420971049395	3.0522052893666523	0.3528078864342672	0.7242324709851504	0.9995957541403293
hsa_piR_004080	0.007806268459030951	0.548596425756169	3.0506575261295072	0.17982891263844863	0.8572868846172643	0.9995957541403293
hsa_piR_004150	16.721147038899524	0.5602808668459425	1.3315891232842099	0.4207610719018753	0.6739295602867479	0.9995957541403293
hsa_piR_004152	0.06303086475571114	1.408397463329275	3.048624374712129	0.4619780236003214	0.6440970802244304	0.9995957541403293
hsa_piR_004153	26.91526143078749	-0.35223377673319584	0.37232070771860454	-0.9460493854653119	0.34412339783032275	0.9995957541403293
hsa_piR_004224	0.041328579095682376	1.1676705687292734	3.0511910390984616	0.3826933658910739	0.7019471339441743	0.9995957541403293
hsa_piR_004249	0.23542251537018075	0.29153253616925506	3.047096335044263	0.09567552322398766	0.9237782813390673	0.9995957541403293
hsa_piR_004262	0.11964228201728931	-0.5928578202508827	1.9020059119307104	-0.31170135514935265	0.7552674979748573	0.9995957541403293
hsa_piR_004271	3.9453473342599037	0.7705857418570871	0.539801340410426	1.4275358065454027	0.1534255118645145	0.9995957541403293
hsa_piR_004287	0.14273476548833916	0.2915325871244406	3.0470963356928786	0.09567553992616024	0.9237782680735159	0.9995957541403293
hsa_piR_004291	0.042969877844609095	1.3145584418600915	3.0496697676943882	0.43104943879019536	0.6664324232268319	0.9995957541403293
hsa_piR_004308	29.33422687936907	0.19619331643196897	0.3808711818142093	0.5151172517107712	0.6064710880603223	0.9995957541403293
hsa_piR_004309	78.30236410737648	0.21153245659137826	0.2977619751401074	0.7104078903689596	0.47745123160164976	0.9995957541403293
hsa_piR_004318	0.007806268459030951	0.548596425756169	3.0506575261295072	0.17982891263844863	0.8572868846172643	0.9995957541403293
hsa_piR_004337	0.020125736070895826	1.089686949046161	3.052058294340654	0.3570334652738242	0.7210667529130304	0.9995957541403293
hsa_piR_004346	0.007828831187368556	0.5479126287877664	3.0506472459936935	0.17960537046927352	0.8574623882237571	0.9995957541403293
hsa_piR_004397	0.023418805377092854	0.15618037723776326	3.0453770816137005	0.051284413408340744	0.9590988880584922	0.9995957541403293
hsa_piR_004423	0.009260208762660522	0.5059146049562101	3.0500244623376966	0.16587231060056842	0.8682574385413812	0.9995957541403293
hsa_piR_004438	0.0511910930028979	0.37904547482457257	3.040858397870701	0.12465081408920305	0.900799998253832	0.9995957541403293
hsa_piR_004460	0.0263492487126896	0.09366666749465852	3.0443218112867387	0.03076766298076371	0.975454829407296	0.9995957541403293
hsa_piR_004506	1.3949945566271702	-0.2539116451931983	0.6273835216613084	-0.4047151964094332	0.6856868705969061	0.9995957541403293
hsa_piR_004597	0.013018606242488044	0.40673376542513356	3.0486191108257987	0.13341573697442283	0.8938646003600051	0.9995957541403293
hsa_piR_004700	0.08265715819136475	1.5356979792488894	3.0471643078068125	0.5039760984711072	0.6142781731231762	0.9995957541403293
hsa_piR_004721	0.019736968476418593	0.29153248480637367	3.0470963343894653	0.09567550638821103	0.9237782947107324	0.9995957541403293
hsa_piR_004726	0.02364785606744835	1.1259152341664345	3.051650072959681	0.3689529294800342	0.7121628101256893	0.9995957541403293
hsa_piR_004735	0.310578420067873	0.9348244367324001	1.2332532052923313	0.7580150067486009	0.4484419989509012	0.9995957541403293
hsa_piR_004800	0.6934388873703122	0.2635507461610301	0.8151278183931869	0.3233244409208755	0.7464495460169578	0.9995957541403293
hsa_piR_004801	0.2452434130111999	-0.32743383651518304	1.1956755544715498	-0.27384839916702847	0.7842011276118264	0.9995957541403293
hsa_piR_004907	0.06037720821268748	1.4646182933559126	3.047964748506204	0.4805233702501699	0.6308552894941166	0.9995957541403293
hsa_piR_004911	0.041328579095682376	1.1676705687292734	3.0511910390984616	0.3826933658910739	0.7019471339441743	0.9995957541403293
hsa_piR_004918	0.6930389577101215	0.9440490466580852	0.9451799500694833	0.9988035046539921	0.3178898879599045	0.9995957541403293
hsa_piR_004923	0.05984899662100342	0.6003809112240269	3.042974907201167	0.19730064477470124	0.8435922748061008	0.9995957541403293
hsa_piR_004962	1.8839894912645545	0.9425526127570536	0.8453438731066613	1.1149931320767106	0.264853364821136	0.9995957541403293
hsa_piR_004993	17.57595680316677	-0.2079310628225593	0.2829978609792816	-0.734744291363326	0.46249524047861373	0.9995957541403293
hsa_piR_005007	0.20437609887121835	1.4303565145979598	1.5697616643387897	0.9111934296092332	0.36219346533838626	0.9995957541403293
hsa_piR_005016	0.041328579095682376	1.1676705687292734	3.0511910390984616	0.3826933658910739	0.7019471339441743	0.9995957541403293
hsa_piR_005018	3.9018103441136227	-0.04558107420958067	0.37889092105932337	-0.12030131015581656	0.9042444662968396	0.9995957541403293
hsa_piR_005019	50.83656110344352	-0.12165840656475999	0.23822309324513796	-0.5106910707417027	0.609567394205746	0.9995957541403293
hsa_piR_005023	0.02170228566002877	1.1061787406450285	3.051871304403415	0.36245917023072705	0.7170089295600569	0.9995957541403293
hsa_piR_005030	0.04915741028305093	0.8828437652022113	3.0468598447152906	0.28975529239833064	0.7720034526895578	0.9995957541403293
hsa_piR_005035	0.07907488378049433	-0.09313879511717026	3.0346819868743142	-0.030691451532653704	0.9755156086412208	0.9995957541403293
hsa_piR_005045	0.007828831187368556	0.5479126287877664	3.0506472459936935	0.17960537046927352	0.8574623882237571	0.9995957541403293
hsa_piR_005047	0.06624645023308001	0.45862892052190124	3.041028739100518	0.15081374096370936	0.8801226465290896	0.9995957541403293
hsa_piR_005050	0.041328579095682376	1.1676705687292734	3.0511910390984616	0.3826933658910739	0.7019471339441743	0.9995957541403293
hsa_piR_005056	0.020125736070895826	1.089686949046161	3.052058294340654	0.3570334652738242	0.7210667529130304	0.9995957541403293
hsa_piR_005085	0.009260208762660522	0.5059146049562101	3.0500244623376966	0.16587231060056842	0.8682574385413812	0.9995957541403293
hsa_piR_005177	0.213553080731676	0.9539541591252026	1.2649231238222336	0.7541597913418072	0.45075327826602224	0.9995957541403293
hsa_piR_005180	0.043612229633001494	0.4116284032917996	3.0424272691824266	0.13529605373357506	0.892377805056042	0.9995957541403293
hsa_piR_005194	0.013018606242488044	0.40673376542513356	3.0486191108257987	0.13341573697442283	0.8938646003600051	0.9995957541403293
hsa_piR_005209	0.020125736070895826	1.089686949046161	3.052058294340654	0.3570334652738242	0.7210667529130304	0.9995957541403293
hsa_piR_005235	0.007828831187368556	0.5479126287877664	3.0506472459936935	0.17960537046927352	0.8574623882237571	0.9995957541403293
hsa_piR_005262	0.02170228566002877	1.1061787406450285	3.051871304403415	0.36245917023072705	0.7170089295600569	0.9995957541403293
hsa_piR_005264	0.06259234479262792	1.0704218209838068	3.0437993516891653	0.3516729249547192	0.7250835678435527	0.9995957541403293
hsa_piR_005273	0.007828831187368556	0.5479126287877664	3.0506472459936935	0.17960537046927352	0.8574623882237571	0.9995957541403293
hsa_piR_005294	0.02170228566002877	1.1061787406450285	3.051871304403415	0.36245917023072705	0.7170089295600569	0.9995957541403293
hsa_piR_005336	0.047280205411868136	-0.25324625239144094	3.039187511960669	-0.08332695873314652	0.9335915648613974	0.9995957541403293
hsa_piR_005337	0.12649187365298398	0.8313114302789665	1.9410888066626941	0.4282706836624527	0.6684540601324032	0.9995957541403293
hsa_piR_005341	0.007828831187368556	0.5479126287877664	3.0506472459936935	0.17960537046927352	0.8574623882237571	0.9995957541403293
hsa_piR_005359	0.041328579095682376	1.1676705687292734	3.0511910390984616	0.3826933658910739	0.7019471339441743	0.9995957541403293
hsa_piR_005378	0.15184069600229602	-0.10012436194668486	1.8493044799512217	-0.054141631641602794	0.9568223236172084	0.9995957541403293
hsa_piR_005462	0.007806268459030951	0.548596425756169	3.0506575261295072	0.17982891263844863	0.8572868846172643	0.9995957541403293
hsa_piR_005490	0.009260208762660522	0.5059146049562101	3.0500244623376966	0.16587231060056842	0.8682574385413812	0.9995957541403293
hsa_piR_005516	0.021484938922304547	1.1039323967655614	3.05189665975413	0.3617201104229058	0.7175611973316836	0.9995957541403293
hsa_piR_005525	0.007828831187368556	0.5479126287877664	3.0506472459936935	0.17960537046927352	0.8574623882237571	0.9995957541403293
hsa_piR_005541	0.054347185338170415	0.7416651836370202	3.0448291910742387	0.2435818685038799	0.8075546722344319	0.9995957541403293
hsa_piR_005555	0.05758994485818978	-0.36433050644540577	3.0377758362008045	-0.11993330847645949	0.9045359785557316	0.9995957541403293
hsa_piR_005557	0.041328579095682376	1.1676705687292734	3.0511910390984616	0.3826933658910739	0.7019471339441743	0.9995957541403293
hsa_piR_005562	0.007828831187368556	0.5479126287877664	3.0506472459936935	0.17960537046927352	0.8574623882237571	0.9995957541403293
hsa_piR_005613	0.019736968476418593	0.29153248480637367	3.0470963343894653	0.09567550638821103	0.9237782947107324	0.9995957541403293
hsa_piR_005627	0.007828831187368556	0.5479126287877664	3.0506472459936935	0.17960537046927352	0.8574623882237571	0.9995957541403293
hsa_piR_005653	0.009260208762660522	0.5059146049562101	3.0500244623376966	0.16587231060056842	0.8682574385413812	0.9995957541403293
hsa_piR_005660	11.935092084468595	0.5391222110555377	0.3360598530686896	1.604244619321853	0.10866014305029141	0.9995957541403293
hsa_piR_005718	0.041328579095682376	1.1676705687292734	3.0511910390984616	0.3826933658910739	0.7019471339441743	0.9995957541403293
hsa_piR_005734	0.03805518119175541	0.01705208666249568	3.0430856704780958	0.0056035512992365566	0.9955290363305692	0.9995957541403293
hsa_piR_005743	0.05058878785834289	0.8408457220825031	3.0462362861873755	0.27602774147730125	0.7825267590236799	0.9995957541403293
hsa_piR_005770	0.039473936952837185	-0.12709875399752876	3.0409210113057217	-0.0417961379216998	0.966661213816436	0.9995957541403293
hsa_piR_005799	5.175616164222847	0.6395010150994368	0.4823835721043651	1.3257106006111643	0.18493557477367562	0.9995957541403293
hsa_piR_005843	0.05223008660726962	0.9877334036964984	3.044712542440505	0.3244094113741114	0.7456280954643384	0.9995957541403293
hsa_piR_005870	0.11816164226653664	1.8392160020598687	3.043391831367343	0.604330991199888	0.5456236058875664	0.9995957541403293
hsa_piR_005901	0.013018606242488044	0.40673376542513356	3.0486191108257987	0.13341573697442283	0.8938646003600051	0.9995957541403293
hsa_piR_005919	0.039473936952837185	-0.12709875399752876	3.0409210113057217	-0.0417961379216998	0.966661213816436	0.9995957541403293
hsa_piR_005928	0.009260208762660522	0.5059146049562101	3.0500244623376966	0.16587231060056842	0.8682574385413812	0.9995957541403293
hsa_piR_005940	0.01708903995002908	0.2972649114895505	3.047169441533389	0.09755444099621895	0.9222861026904858	0.9995957541403293
hsa_piR_005945	0.021484938922304547	1.1039323967655614	3.05189665975413	0.3617201104229058	0.7175611973316836	0.9995957541403293
hsa_piR_006061	0.9226282312136649	0.6058064847831056	0.7508838563388773	0.8067911963600698	0.4197867920609392	0.9995957541403293
hsa_piR_006063	0.007828831187368556	0.5479126287877664	3.0506472459936935	0.17960537046927352	0.8574623882237571	0.9995957541403293
hsa_piR_006075	0.007806268459030951	0.548596425756169	3.0506575261295072	0.17982891263844863	0.8572868846172643	0.9995957541403293
hsa_piR_006110	0.013018606242488044	0.40673376542513356	3.0486191108257987	0.13341573697442283	0.8938646003600051	0.9995957541403293
hsa_piR_006117	0.07877442817769109	1.5356979792488883	3.0471643078068125	0.5039760984711068	0.6142781731231766	0.9995957541403293
hsa_piR_006138	0.007828831187368556	0.5479126287877664	3.0506472459936935	0.17960537046927352	0.8574623882237571	0.9995957541403293
hsa_piR_006144	0.007806268459030951	0.548596425756169	3.0506575261295072	0.17982891263844863	0.8572868846172643	0.9995957541403293
hsa_piR_006184	0.039387214088845546	1.1676705687292734	3.0511910390984616	0.3826933658910739	0.7019471339441743	0.9995957541403293
hsa_piR_006245	0.08098204466237617	1.2158234185047123	2.8988587155176697	0.4194145137175456	0.6749132188331617	0.9995957541403293
hsa_piR_006308	0.02170228566002877	1.1061787406450285	3.051871304403415	0.36245917023072705	0.7170089295600569	0.9995957541403293
hsa_piR_006394	0.08030726315103737	0.9994130427253487	2.422639212046408	0.41253069700012923	0.6799504857868441	0.9995957541403293
hsa_piR_006410	0.039473936952837185	-0.12709875399752876	3.0409210113057217	-0.0417961379216998	0.966661213816436	0.9995957541403293
hsa_piR_006426	1.631920291900252	-0.19035247821499177	0.5465186498037324	-0.3483000594460075	0.7276148492048188	0.9995957541403293
hsa_piR_006429	0.07278270362216167	1.1430094069646741	2.980662387329826	0.38347496577383894	0.7013676286275063	0.9995957541403293
hsa_piR_006462	0.041328579095682376	1.1676705687292734	3.0511910390984616	0.3826933658910739	0.7019471339441743	0.9995957541403293
hsa_piR_006465	0.5672404726281964	0.9083806643053784	1.0032128762285473	0.9054714964587789	0.3652156536898738	0.9995957541403293
hsa_piR_006537	0.021484938922304547	1.1039323967655614	3.05189665975413	0.3617201104229058	0.7175611973316836	0.9995957541403293
hsa_piR_006562	0.009260208762660522	0.5059146049562101	3.0500244623376966	0.16587231060056842	0.8682574385413812	0.9995957541403293
hsa_piR_006586	0.041328579095682376	1.1676705687292734	3.0511910390984616	0.3826933658910739	0.7019471339441743	0.9995957541403293
hsa_piR_006613	0.6510006593304093	0.8600098481536234	1.5293538418670336	0.5623354286040987	0.5738875041895897	0.9995957541403293
hsa_piR_006650	0.03905383244684167	1.2817311196181582	3.0499974894284176	0.4202400572658701	0.6743100946215099	0.9995957541403293
hsa_piR_006687	0.03785619275189169	1.2714056059287355	3.0501020009654227	0.41684035665899316	0.676795181620667	0.9995957541403293
hsa_piR_006688	0.029531116847397326	0.8213520328457308	3.047541082120314	0.269513030575548	0.7875349161287768	0.9995957541403293
hsa_piR_006701	0.692384645383672	-0.08312037194956763	0.7858797269995993	-0.10576729376505473	0.9157669869900852	0.9995957541403293
hsa_piR_006740	0.013018606242488044	0.40673376542513356	3.0486191108257987	0.13341573697442283	0.8938646003600051	0.9995957541403293
hsa_piR_006769	0.015612536918061902	0.33128449379719227	3.047608950589453	0.10870308467007125	0.9134379951435768	0.9995957541403293
hsa_piR_006807	0.02364785606744835	1.1259152341664345	3.051650072959681	0.3689529294800342	0.7121628101256893	0.9995957541403293
hsa_piR_006892	0.0731642967385377	-0.6197522269541216	3.0336496190729747	-0.20429261937754895	0.8381248372378458	0.9995957541403293
hsa_piR_006896	0.041328579095682376	1.1676705687292734	3.0511910390984616	0.3826933658910739	0.7019471339441743	0.9995957541403293
hsa_piR_006952	0.007828831187368556	0.5479126287877664	3.0506472459936935	0.17960537046927352	0.8574623882237571	0.9995957541403293
hsa_piR_006975	0.009260208762660522	0.5059146049562101	3.0500244623376966	0.16587231060056842	0.8682574385413812	0.9995957541403293
hsa_piR_006999	0.042969877844609095	1.3145584418600915	3.0496697676943882	0.43104943879019536	0.6664324232268319	0.9995957541403293
hsa_piR_007025	0.007806268459030951	0.548596425756169	3.0506575261295072	0.17982891263844863	0.8572868846172643	0.9995957541403293
hsa_piR_007140	0.028631143160549946	0.04917185038126488	3.04359641064327	0.016155837945305077	0.9871100670749752	0.9995957541403293
hsa_piR_007144	0.023486493562105668	0.15468096762447878	3.0453512662264104	0.0507924879930678	0.9594908768654096	0.9995957541403293
hsa_piR_007150	0.05696367874208188	0.6656830415733614	3.0438108031925153	0.218700531871152	0.8268833346420623	0.9995957541403293
hsa_piR_007156	0.020125736070895826	1.089686949046161	3.052058294340654	0.3570334652738242	0.7210667529130304	0.9995957541403293
hsa_piR_007186	0.007806268459030951	0.548596425756169	3.0506575261295072	0.17982891263844863	0.8572868846172643	0.9995957541403293
hsa_piR_007232	0.12352190075765274	0.20357149199813832	2.321035095056335	0.08770720116715743	0.930109395980221	0.9995957541403293
hsa_piR_007251	0.007828831187368556	0.5479126287877664	3.0506472459936935	0.17960537046927352	0.8574623882237571	0.9995957541403293
hsa_piR_007336	0.06436218935658818	0.8141791211303279	3.041520402421833	0.267688199783908	0.7889393336472199	0.9995957541403293
hsa_piR_007411	0.46016256769426295	0.8185465202927229	1.2561383238116104	0.6516372478859936	0.5146352129978093	0.9995957541403293
hsa_piR_007412	0.007806268459030951	0.548596425756169	3.0506575261295072	0.17982891263844863	0.8572868846172643	0.9995957541403293
hsa_piR_007419	0.02170228566002877	1.1061787406450285	3.051871304403415	0.36245917023072705	0.7170089295600569	0.9995957541403293
hsa_piR_007422	0.06281351801798692	1.406260955917728	3.0486499159273195	0.4612733487603414	0.6446025033599382	0.9995957541403293
hsa_piR_007444	0.0472957121348967	1.349139466956218	3.049331906546009	0.4424377235092109	0.6581724861706779	0.9995957541403293
hsa_piR_007453	0.031847197107662845	1.1676705687292737	3.0511910390984616	0.38269336589107394	0.7019471339441743	0.9995957541403293
hsa_piR_007472	0.02879497242909489	0.2915324743492676	3.0470963342563557	0.09567550296056397	0.9237782974331105	0.9995957541403293
hsa_piR_007489	0.0614543151665782	1.3927270121333537	3.0488125273135265	0.45680965938583334	0.6478078623034815	0.9995957541403293
hsa_piR_007524	0.0263492487126896	0.09366666749465852	3.0443218112867387	0.03076766298076371	0.975454829407296	0.9995957541403293
hsa_piR_007525	0.018928096375945846	1.0768420971049395	3.0522052893666523	0.3528078864342672	0.7242324709851504	0.9995957541403293
hsa_piR_007540	0.3806221076194161	0.17011500749941297	1.917895579154946	0.0886987849329984	0.9293212982139294	0.9995957541403293
hsa_piR_007551	0.007828831187368556	0.5479126287877664	3.0506472459936935	0.17960537046927352	0.8574623882237571	0.9995957541403293
hsa_piR_007581	0.007806268459030951	0.548596425756169	3.0506575261295072	0.17982891263844863	0.8572868846172643	0.9995957541403293
hsa_piR_007635	3.6349649099842085	-0.19709617722222492	0.44071206200899155	-0.4472221076132101	0.6547147006606912	0.9995957541403293
hsa_piR_007691	0.042969877844609095	1.3145584418600915	3.0496697676943882	0.43104943879019536	0.6664324232268319	0.9995957541403293
hsa_piR_007760	0.007828831187368556	0.5479126287877664	3.0506472459936935	0.17960537046927352	0.8574623882237571	0.9995957541403293
hsa_piR_007786	0.06497643516313073	1.4271960270077706	3.048401151420711	0.46817854872631315	0.6396569110769927	0.9995957541403293
hsa_piR_007812	0.020125736070895826	1.089686949046161	3.052058294340654	0.3570334652738242	0.7210667529130304	0.9995957541403293
hsa_piR_007819	0.2258079276528161	1.7555149759763629	2.0728066994020566	0.8469265255090004	0.39703607643410366	0.9995957541403293
hsa_piR_007821	0.007806268459030951	0.548596425756169	3.0506575261295072	0.17982891263844863	0.8572868846172643	0.9995957541403293
hsa_piR_007825	0.11374038935386539	0.3806782253287302	1.907544157667463	0.1995645677708567	0.8418211411237532	0.9995957541403293
hsa_piR_007832	1.7431403075375416	0.4117747396298881	0.6320256560690324	0.6515158612246469	0.5147135416639708	0.9995957541403293
hsa_piR_007838	0.013018606242488044	0.40673376542513356	3.0486191108257987	0.13341573697442283	0.8938646003600051	0.9995957541403293
hsa_piR_007851	0.041328579095682376	1.1676705687292734	3.0511910390984616	0.3826933658910739	0.7019471339441743	0.9995957541403293
hsa_piR_007860	0.19747771944870904	0.04108490084393075	2.448584617533965	0.016779040654640906	0.986612890678852	0.9995957541403293
hsa_piR_007863	0.042969877844609095	1.3145584418600915	3.0496697676943882	0.43104943879019536	0.6664324232268319	0.9995957541403293
hsa_piR_007864	0.039387214088845546	1.1676705687292734	3.0511910390984616	0.3826933658910739	0.7019471339441743	0.9995957541403293
hsa_piR_007870	0.007828831187368556	0.5479126287877664	3.0506472459936935	0.17960537046927352	0.8574623882237571	0.9995957541403293
hsa_piR_007871	0.019736968476418593	0.29153248480637367	3.0470963343894653	0.09567550638821103	0.9237782947107324	0.9995957541403293
hsa_piR_007890	0.007828831187368556	0.5479126287877664	3.0506472459936935	0.17960537046927352	0.8574623882237571	0.9995957541403293
hsa_piR_007896	0.041328579095682376	1.1676705687292734	3.0511910390984616	0.3826933658910739	0.7019471339441743	0.9995957541403293
hsa_piR_007900	0.021484938922304547	1.1039323967655614	3.05189665975413	0.3617201104229058	0.7175611973316836	0.9995957541403293
hsa_piR_007934	0.007828831187368556	0.5479126287877664	3.0506472459936935	0.17960537046927352	0.8574623882237571	0.9995957541403293
hsa_piR_007941	0.007828831187368556	0.5479126287877664	3.0506472459936935	0.17960537046927352	0.8574623882237571	0.9995957541403293
hsa_piR_007979	0.2809798484436654	0.9630115783499184	1.2404274474046937	0.7763546190184653	0.4375396317690048	0.9995957541403293
hsa_piR_008026	0.4799991427905809	1.351764982626949	1.1844263953610112	1.1412823860742594	0.2537524295875999	0.9995957541403293
hsa_piR_008033	5.653601648376856	0.18316406950549996	0.38784812599415663	0.47225719870632954	0.6367432169676243	0.9995957541403293
hsa_piR_008065	0.02170228566002877	1.1061787406450285	3.051871304403415	0.36245917023072705	0.7170089295600569	0.9995957541403293
hsa_piR_008068	0.013018606242488044	0.40673376542513356	3.0486191108257987	0.13341573697442283	0.8938646003600051	0.9995957541403293
hsa_piR_008112	81.07615245392773	0.009611732374492908	0.1336046111328012	0.07194162157276873	0.9426483666190513	0.9995957541403293
hsa_piR_008113	1710.7575845799913	-0.29757796284770943	0.15915969836684296	-1.869681621045988	0.06152804323228454	0.9995957541403293
hsa_piR_008114	459.873395976911	-0.10016160789610219	0.15396681503688356	-0.6505402340894559	0.5153433215335059	0.9995957541403293
hsa_piR_008158	0.007828831187368556	0.5479126287877664	3.0506472459936935	0.17960537046927352	0.8574623882237571	0.9995957541403293
hsa_piR_008213	0.042969877844609095	1.3145584418600915	3.0496697676943882	0.43104943879019536	0.6664324232268319	0.9995957541403293
hsa_piR_008252	0.175596546562008	1.6957069082191734	1.7798581605868973	0.952720248033711	0.3407318314579205	0.9995957541403293
hsa_piR_008274	0.031847197107662845	1.1676705687292737	3.0511910390984616	0.38269336589107394	0.7019471339441743	0.9995957541403293
hsa_piR_008309	0.01708903995002908	0.2972649114895505	3.047169441533389	0.09755444099621895	0.9222861026904858	0.9995957541403293
hsa_piR_008362	0.132662646790921	0.2915325944685564	3.047096335786362	0.09567554233342634	0.9237782661615663	0.9995957541403293
hsa_piR_008389	0.007806268459030951	0.548596425756169	3.0506575261295072	0.17982891263844863	0.8572868846172643	0.9995957541403293
hsa_piR_008400	0.02364785606744835	1.1259152341664345	3.051650072959681	0.3689529294800342	0.7121628101256893	0.9995957541403293
hsa_piR_008408	0.04340457132005754	1.31810947267067	3.049634727836267	0.4322188033338262	0.665582394326832	0.9995957541403293
hsa_piR_008488	14.093937170245447	0.5474984994343465	0.25922764861266745	2.1120374403133493	0.03468323809509051	0.9995957541403293
hsa_piR_008515	0.1145043552990276	1.8169715122292025	3.0437047103260797	0.5969605087066892	0.5505337471573934	0.9995957541403293
hsa_piR_008520	0.007828831187368556	0.5479126287877664	3.0506472459936935	0.17960537046927352	0.8574623882237571	0.9995957541403293
hsa_piR_008547	0.2638392139758358	1.2207999919283055	1.6316430952258123	0.7482028364538582	0.45433782038878273	0.9995957541403293
hsa_piR_008592	0.02170228566002877	1.1061787406450285	3.051871304403415	0.36245917023072705	0.7170089295600569	0.9995957541403293
hsa_piR_008596	0.019736968476418593	0.29153248480637367	3.0470963343894653	0.09567550638821103	0.9237782947107324	0.9995957541403293
hsa_piR_008608	0.041328579095682376	1.1676705687292734	3.0511910390984616	0.3826933658910739	0.7019471339441743	0.9995957541403293
hsa_piR_008646	0.039387214088845546	1.1676705687292734	3.0511910390984616	0.3826933658910739	0.7019471339441743	0.9995957541403293
hsa_piR_008676	0.015612536918061902	0.33128449379719227	3.047608950589453	0.10870308467007125	0.9134379951435768	0.9995957541403293
hsa_piR_008683	0.08414595502374408	-0.17779019838135557	2.407274417025065	-0.07385539310514942	0.9411254500089442	0.9995957541403293
hsa_piR_008701	0.04025147214179165	1.2919435401074846	3.0498947986114295	0.42360265694924515	0.671855617301254	0.9995957541403293
hsa_piR_008758	0.013018606242488044	0.40673376542513356	3.0486191108257987	0.13341573697442283	0.8938646003600051	0.9995957541403293
hsa_piR_008802	0.02364785606744835	1.1259152341664345	3.051650072959681	0.3689529294800342	0.7121628101256893	0.9995957541403293
hsa_piR_008803	0.02170228566002877	1.1061787406450285	3.051871304403415	0.36245917023072705	0.7170089295600569	0.9995957541403293
hsa_piR_008921	1.2921526367602962	0.48344667099350397	0.714083481664641	0.6770170202880393	0.49839515546483293	0.9995957541403293
hsa_piR_008927	1.156292042499783	0.34220947382982675	0.5966882134425265	0.5735147202849661	0.5662962350895218	0.9995957541403293
hsa_piR_008942	0.015657662374737112	0.33021852661730217	3.047595030767074	0.10835380793168795	0.9137150412620875	0.9995957541403293
hsa_piR_008944	0.02879497242909489	0.2915324743492676	3.0470963342563557	0.09567550296056397	0.9237782974331105	0.9995957541403293
hsa_piR_008959	0.013018606242488044	0.40673376542513356	3.0486191108257987	0.13341573697442283	0.8938646003600051	0.9995957541403293
hsa_piR_008981	0.168851540637198	1.625961499305106	2.4990747097074615	0.6506254066711911	0.5152883256016898	0.9995957541403293
hsa_piR_008982	0.595711612000962	0.7636316037060387	0.9531389961570085	0.8011754914917439	0.42303005754422074	0.9995957541403293
hsa_piR_008983	2.840243632420458	0.5809227057813905	0.5426456771129323	1.0705377934126474	0.2843773068575754	0.9995957541403293
hsa_piR_008990	0.02170228566002877	1.1061787406450285	3.051871304403415	0.36245917023072705	0.7170089295600569	0.9995957541403293
hsa_piR_009017	0.08914341168534053	0.2906747044374335	2.3680893553133386	0.12274651029752728	0.9023078324245135	0.9995957541403293
hsa_piR_009038	0.02364785606744835	1.1259152341664345	3.051650072959681	0.3689529294800342	0.7121628101256893	0.9995957541403293
hsa_piR_009051	285.6774700137031	0.1630009684634943	0.19396888765227974	0.8403459463854822	0.40071444684897417	0.9995957541403293
hsa_piR_009059	0.007806268459030951	0.548596425756169	3.0506575261295072	0.17982891263844863	0.8572868846172643	0.9995957541403293
hsa_piR_009102	0.029291207381335498	0.8197894887372191	3.047576764047637	0.268997158138329	0.7879318695728125	0.9995957541403293
hsa_piR_009124	0.09826969510942665	1.0342445356470114	3.03978127075009	0.340236498460892	0.7336784341714286	0.9995957541403293
hsa_piR_009154	12.418068264771264	0.7940542611586765	0.38321595733331193	2.0720803660793994	0.0382579470239145	0.9995957541403293
hsa_piR_009168	0.009260208762660522	0.5059146049562101	3.0500244623376966	0.16587231060056842	0.8682574385413812	0.9995957541403293
hsa_piR_009177	0.009260208762660522	0.5059146049562101	3.0500244623376966	0.16587231060056842	0.8682574385413812	0.9995957541403293
hsa_piR_009222	0.04181357867158293	-0.07490341124839552	3.0416813334453607	-0.024625660296751478	0.9803535515465555	0.9995957541403293
hsa_piR_009226	0.03714260129704166	0.6014115434288471	3.0445111720922076	0.19753960798099263	0.8434052893416866	0.9995957541403293
hsa_piR_009265	3.7857965425286917	0.14667427447004977	0.5486364945795308	0.26734326994134683	0.7892048741415344	0.9995957541403293
hsa_piR_009271	0.018928096375945846	1.0768420971049395	3.0522052893666523	0.3528078864342672	0.7242324709851504	0.9995957541403293
hsa_piR_009294	52.757070303585564	0.17030848591295714	0.14017056984338336	1.2150088717142817	0.22436270771902977	0.9995957541403293
hsa_piR_009297	0.027932004529926776	0.8055440494651391	3.0477386278147773	0.2643087704809886	0.7915420026501154	0.9995957541403293
hsa_piR_009302	0.009260208762660522	0.5059146049562101	3.0500244623376966	0.16587231060056842	0.8682574385413812	0.9995957541403293
hsa_piR_009303	0.02364785606744835	1.1259152341664345	3.051650072959681	0.3689529294800342	0.7121628101256893	0.9995957541403293
hsa_piR_009316	0.132662646790921	0.2915325944685564	3.047096335786362	0.09567554233342634	0.9237782661615663	0.9995957541403293
hsa_piR_009397	0.07282037060841527	0.7734923525832907	2.447379097329029	0.3160492599726169	0.7519651188284238	0.9995957541403293
hsa_piR_009420	0.02364785606744835	1.1259152341664345	3.051650072959681	0.3689529294800342	0.7121628101256893	0.9995957541403293
hsa_piR_009430	0.007828831187368556	0.5479126287877664	3.0506472459936935	0.17960537046927352	0.8574623882237571	0.9995957541403293
hsa_piR_009441	0.007828831187368556	0.5479126287877664	3.0506472459936935	0.17960537046927352	0.8574623882237571	0.9995957541403293
hsa_piR_009478	0.031847197107662845	1.1676705687292737	3.0511910390984616	0.38269336589107394	0.7019471339441743	0.9995957541403293
hsa_piR_009495	0.013018606242488044	0.40673376542513356	3.0486191108257987	0.13341573697442283	0.8938646003600051	0.9995957541403293
hsa_piR_009511	0.0263492487126896	0.09366666749465852	3.0443218112867387	0.03076766298076371	0.975454829407296	0.9995957541403293
hsa_piR_009580	0.053431641540738435	0.8672247916546988	3.0435173307655865	0.284941630819152	0.7756888606576958	0.9995957541403293
hsa_piR_009582	0.031847197107662845	1.1676705687292737	3.0511910390984616	0.38269336589107394	0.7019471339441743	0.9995957541403293
hsa_piR_009584	0.21992960565060038	0.20811595733692503	1.6941336279031916	0.12284506600256062	0.902229786988833	0.9995957541403293
hsa_piR_009596	0.020125736070895826	1.089686949046161	3.052058294340654	0.3570334652738242	0.7210667529130304	0.9995957541403293
hsa_piR_009599	0.041328579095682376	1.1676705687292734	3.0511910390984616	0.3826933658910739	0.7019471339441743	0.9995957541403293
hsa_piR_009601	0.020125736070895826	1.089686949046161	3.052058294340654	0.3570334652738242	0.7210667529130304	0.9995957541403293
hsa_piR_009633	0.013018606242488044	0.40673376542513356	3.0486191108257987	0.13341573697442283	0.8938646003600051	0.9995957541403293
hsa_piR_009647	0.019736968476418593	0.29153248480637367	3.0470963343894653	0.09567550638821103	0.9237782947107324	0.9995957541403293
hsa_piR_009741	0.013018606242488044	0.40673376542513356	3.0486191108257987	0.13341573697442283	0.8938646003600051	0.9995957541403293
hsa_piR_009799	0.039473936952837185	-0.12709875399752876	3.0409210113057217	-0.0417961379216998	0.966661213816436	0.9995957541403293
hsa_piR_009857	0.013018606242488044	0.40673376542513356	3.0486191108257987	0.13341573697442283	0.8938646003600051	0.9995957541403293
hsa_piR_009894	0.16841338423523483	-0.04500564487817495	1.5463686247268345	-0.02910408563554837	0.9767815773136882	0.9995957541403293
hsa_piR_009895	0.3237649197676645	1.2532842088917822	1.3937572506221192	0.8992126916881434	0.3685393813837899	0.9995957541403293
hsa_piR_009900	0.09340101778501209	1.1550561280251295	2.310151250881366	0.4999915601129813	0.6170810202476751	0.9995957541403293
hsa_piR_009901	0.5638401568859805	0.1869433338452221	1.152696359468491	0.16217916566633542	0.871164765981457	0.9995957541403293
hsa_piR_009961	0.013018606242488044	0.40673376542513356	3.0486191108257987	0.13341573697442283	0.8938646003600051	0.9995957541403293
hsa_piR_009968	0.021484938922304547	1.1039323967655614	3.05189665975413	0.3617201104229058	0.7175611973316836	0.9995957541403293
hsa_piR_009981	3.1964381608967947	0.988382002342638	0.6722715577191022	1.4702124327497095	0.1415042285038276	0.9995957541403293
hsa_piR_010023	1.4282737860036077	0.5458457186704987	0.7058408160964486	0.7733269403280193	0.4393289158676152	0.9995957541403293
hsa_piR_010024	3.682886809542057	0.14326523443980313	0.5279744294227151	0.27134881247269627	0.7861227672548792	0.9995957541403293
hsa_piR_010062	0.041328579095682376	1.1676705687292734	3.0511910390984616	0.3826933658910739	0.7019471339441743	0.9995957541403293
hsa_piR_010155	0.10348203289288374	0.9172251653462167	2.7480265446773173	0.33377594809729916	0.7385486342408316	0.9995957541403293
hsa_piR_010182	0.02364785606744835	1.1259152341664345	3.051650072959681	0.3689529294800342	0.7121628101256893	0.9995957541403293
hsa_piR_010200	0.020847437429856598	0.21776792597506106	3.0461796312273646	0.07148886550965419	0.9430086859213614	0.9995957541403293
hsa_piR_010227	0.007806268459030951	0.548596425756169	3.0506575261295072	0.17982891263844863	0.8572868846172643	0.9995957541403293
hsa_piR_010290	0.039676028295031404	0.8828437652022122	3.0468598447152906	0.2897552923983309	0.7720034526895576	0.9995957541403293
hsa_piR_010324	0.04025147214179165	1.2919435401074846	3.0498947986114295	0.42360265694924515	0.671855617301254	0.9995957541403293
hsa_piR_010360	0.3045317207538447	-0.030821848582772534	2.3182895291113597	-0.013295081652112314	0.989392372115383	0.9995957541403293
hsa_piR_010373	0.02364785606744835	1.1259152341664345	3.051650072959681	0.3689529294800342	0.7121628101256893	0.9995957541403293
hsa_piR_010402	0.007828831187368556	0.5479126287877664	3.0506472459936935	0.17960537046927352	0.8574623882237571	0.9995957541403293
hsa_piR_010489	0.041328579095682376	1.1676705687292734	3.0511910390984616	0.3826933658910739	0.7019471339441743	0.9995957541403293
hsa_piR_010541	0.06818218651794043	0.6264638060730233	3.043304511834299	0.20584985946589784	0.8369081929025174	0.9995957541403293
hsa_piR_010549	0.2705581401735007	0.6189622490163644	1.6995795412385204	0.3641855141215181	0.7157194834015395	0.9995957541403293
hsa_piR_010562	0.009260208762660522	0.5059146049562101	3.0500244623376966	0.16587231060056842	0.8682574385413812	0.9995957541403293
hsa_piR_010589	0.018928096375945846	1.0768420971049395	3.0522052893666523	0.3528078864342672	0.7242324709851504	0.9995957541403293
hsa_piR_010600	0.021484938922304547	1.1039323967655614	3.05189665975413	0.3617201104229058	0.7175611973316836	0.9995957541403293
hsa_piR_010624	0.4623529580421975	1.5466138623372543	1.2525537341068491	1.2347684735777733	0.21691668370690848	0.9995957541403293
hsa_piR_010790	0.10197074863244011	0.9643312659273942	2.7302028641000633	0.3532086492940002	0.723932024064066	0.9995957541403293
hsa_piR_010791	0.2233155267176587	-0.12252099546800911	1.326770336771249	-0.09234529298127743	0.9264237034861036	0.9995957541403293
hsa_piR_010798	0.042015783481567155	-0.17851861733957544	3.0401970103853517	-0.058719424014218015	0.953175587905333	0.9995957541403293
hsa_piR_010838	0.06497643516313073	1.4271960270077706	3.048401151420711	0.46817854872631315	0.6396569110769927	0.9995957541403293
hsa_piR_010846	0.02879497242909489	0.2915324743492676	3.0470963342563557	0.09567550296056397	0.9237782974331105	0.9995957541403293
hsa_piR_010862	2.1801295924600232	0.502307262108166	0.6213878786229348	0.8083634705288028	0.4188813743446649	0.9995957541403293
hsa_piR_010890	0.007806268459030951	0.548596425756169	3.0506575261295072	0.17982891263844863	0.8572868846172643	0.9995957541403293
hsa_piR_010894	227.80837752073415	-0.28737116989838035	0.255873652075683	-1.1230979335589462	0.2613959036741783	0.9995957541403293
hsa_piR_010907	0.08265715819136475	1.5356979792488894	3.0471643078068125	0.5039760984711072	0.6142781731231762	0.9995957541403293
hsa_piR_010925	0.007828831187368556	0.5479126287877664	3.0506472459936935	0.17960537046927352	0.8574623882237571	0.9995957541403293
hsa_piR_010942	0.013018606242488044	0.40673376542513356	3.0486191108257987	0.13341573697442283	0.8938646003600051	0.9995957541403293
hsa_piR_010959	0.013018606242488044	0.40673376542513356	3.0486191108257987	0.13341573697442283	0.8938646003600051	0.9995957541403293
hsa_piR_010962	0.020125736070895826	1.089686949046161	3.052058294340654	0.3570334652738242	0.7210667529130304	0.9995957541403293
hsa_piR_010981	0.020125736070895826	1.089686949046161	3.052058294340654	0.3570334652738242	0.7210667529130304	0.9995957541403293
hsa_piR_011049	0.021484938922304547	1.1039323967655614	3.05189665975413	0.3617201104229058	0.7175611973316836	0.9995957541403293
hsa_piR_011094	0.1956745829309112	1.3544313610268337	1.573981770270696	0.8605127369384312	0.38950646550983076	0.9995957541403293
hsa_piR_011127	0.007806268459030951	0.548596425756169	3.0506575261295072	0.17982891263844863	0.8572868846172643	0.9995957541403293
hsa_piR_011170	0.19427397172437108	0.8412593546227817	2.8967690140664324	0.2904129913492263	0.7715003061134915	0.9995957541403293
hsa_piR_011181	0.04486580335015089	0.7416651836370202	3.0448291910742387	0.2435818685038799	0.8075546722344319	0.9995957541403293
hsa_piR_011187	0.08840311800522008	1.2702363432579122	2.861511470727255	0.4439039843985252	0.6571120037482674	0.9995957541403293
hsa_piR_011188	3.0415879576058016	0.8458778736931863	0.5410380432956708	1.5634351117725822	0.11795028690730026	0.9995957541403293
hsa_piR_011204	0.018928096375945846	1.0768420971049395	3.0522052893666523	0.3528078864342672	0.7242324709851504	0.9995957541403293
hsa_piR_011217	0.03791391465154807	-0.12229661034442942	2.861399803947375	-0.04274013375401721	0.9659086866753541	0.9995957541403293
hsa_piR_011255	0.039387214088845546	1.1676705687292734	3.0511910390984616	0.3826933658910739	0.7019471339441743	0.9995957541403293
hsa_piR_011328	0.23542251537018075	0.29153253616925506	3.047096335044263	0.09567552322398766	0.9237782813390673	0.9995957541403293
hsa_piR_011331	0.007828831187368556	0.5479126287877664	3.0506472459936935	0.17960537046927352	0.8574623882237571	0.9995957541403293
hsa_piR_011333	0.02364785606744835	1.1259152341664345	3.051650072959681	0.3689529294800342	0.7121628101256893	0.9995957541403293
hsa_piR_011349	0.08308059961508894	1.2858085109136306	2.9075167929595307	0.44223597058052405	0.6583184591492527	0.9995957541403293
hsa_piR_011351	0.017066477221691474	0.29777891009584684	3.0471760098153577	0.09772291102865785	0.92215232226026	0.9995957541403293
hsa_piR_011370	0.6338724475274724	0.4909977911176025	1.1032159810579751	0.44506044106317205	0.6562760758245074	0.9995957541403293
hsa_piR_011371	0.009260208762660522	0.5059146049562101	3.0500244623376966	0.16587231060056842	0.8682574385413812	0.9995957541403293
hsa_piR_011374	0.49780267531009315	0.5834468708179589	0.9138088221721437	0.6384780455840784	0.5231625409486156	0.9995957541403293
hsa_piR_011398	0.007828831187368556	0.5479126287877664	3.0506472459936935	0.17960537046927352	0.8574623882237571	0.9995957541403293
hsa_piR_011458	0.039473936952837185	-0.12709875399752876	3.0409210113057217	-0.0417961379216998	0.966661213816436	0.9995957541403293
hsa_piR_011496	0.05744867831798244	-0.37930554144068246	2.5818384235642626	-0.14691296634939924	0.8832007173098154	0.9995957541403293
hsa_piR_011516	0.14568125303340904	-0.07490319173964512	3.0416813367017452	-0.024625588103475225	0.9803536091309931	0.9995957541403293
hsa_piR_011537	0.029291207381335498	0.8197894887372191	3.047576764047637	0.268997158138329	0.7879318695728125	0.9995957541403293
hsa_piR_011569	0.2700860578008027	-0.3496310665540483	1.184168241500209	-0.2952545544635657	0.7677994300289372	0.9995957541403293
hsa_piR_011583	0.007828831187368556	0.5479126287877664	3.0506472459936935	0.17960537046927352	0.8574623882237571	0.9995957541403293
hsa_piR_011612	0.013018606242488044	0.40673376542513356	3.0486191108257987	0.13341573697442283	0.8938646003600051	0.9995957541403293
hsa_piR_011681	0.03905581872746412	-0.13560454595109603	3.0407995550026574	-0.04459502953030967	0.9644301045803843	0.9995957541403293
hsa_piR_011835	0.06818218651794043	0.6264638060730233	3.043304511834299	0.20584985946589784	0.8369081929025174	0.9995957541403293
hsa_piR_011872	0.0817992572996893	1.1018681408117952	2.9173171363731103	0.3776991287898402	0.7056541150713271	0.9995957541403293
hsa_piR_011876	0.029313770109673103	0.8191056902349847	3.047566473510883	0.2687736911908444	0.7881038399913489	0.9995957541403293
hsa_piR_011895	0.041328579095682376	1.1676705687292734	3.0511910390984616	0.3826933658910739	0.7019471339441743	0.9995957541403293
hsa_piR_011901	0.06763059555329579	0.8834818680573306	3.0415010774043694	0.2904756058187223	0.771452410395991	0.9995957541403293
hsa_piR_011954	0.02170228566002877	1.1061787406450285	3.051871304403415	0.36245917023072705	0.7170089295600569	0.9995957541403293
hsa_piR_011966	0.007828831187368556	0.5479126287877664	3.0506472459936935	0.17960537046927352	0.8574623882237571	0.9995957541403293
hsa_piR_011968	0.09895033792409334	0.6213616888935207	2.846023854389113	0.21832624063753442	0.8271749304971651	0.9995957541403293
hsa_piR_011977	0.031847197107662845	1.1676705687292737	3.0511910390984616	0.38269336589107394	0.7019471339441743	0.9995957541403293
hsa_piR_012001	0.02364785606744835	1.1259152341664345	3.051650072959681	0.3689529294800342	0.7121628101256893	0.9995957541403293
hsa_piR_012007	0.02879497242909489	0.2915324743492676	3.0470963342563557	0.09567550296056397	0.9237782974331105	0.9995957541403293
hsa_piR_012143	0.007828831187368556	0.5479126287877664	3.0506472459936935	0.17960537046927352	0.8574623882237571	0.9995957541403293
hsa_piR_012174	0.0472160452762141	0.8828437652022113	3.0468598447152906	0.28975529239833064	0.7720034526895578	0.9995957541403293
hsa_piR_012266	0.041328579095682376	1.1676705687292734	3.0511910390984616	0.3826933658910739	0.7019471339441743	0.9995957541403293
hsa_piR_012349	0.013018606242488044	0.40673376542513356	3.0486191108257987	0.13341573697442283	0.8938646003600051	0.9995957541403293
hsa_piR_012443	1.7822814815678603	-0.5835441223715208	0.6100273019943949	-0.9565868944942443	0.3387758062573024	0.9995957541403293
hsa_piR_012448	0.02364785606744835	1.1259152341664345	3.051650072959681	0.3689529294800342	0.7121628101256893	0.9995957541403293
hsa_piR_012488	0.041328579095682376	1.1676705687292734	3.0511910390984616	0.3826933658910739	0.7019471339441743	0.9995957541403293
hsa_piR_012556	0.009260208762660522	0.5059146049562101	3.0500244623376966	0.16587231060056842	0.8682574385413812	0.9995957541403293
hsa_piR_012588	0.019736968476418593	0.29153248480637367	3.0470963343894653	0.09567550638821103	0.9237782947107324	0.9995957541403293
hsa_piR_012681	417.34812654957636	-0.04255693905920928	0.12193525588843918	-0.3490125866315925	0.7270798602617093	0.9995957541403293
hsa_piR_012698	0.015612536918061902	0.33128449379719227	3.047608950589453	0.10870308467007125	0.9134379951435768	0.9995957541403293
hsa_piR_012717	0.08409743965513512	0.7508894679722674	2.4238700043967873	0.3097894963880855	0.7567210396199692	0.9995957541403293
hsa_piR_012734	0.554950202414524	-0.43283952429918787	0.9289252991217533	-0.46595730002015595	0.6412460650491467	0.9995957541403293
hsa_piR_012753	8.062179699309139	-0.44861541503205055	0.2535935856078047	-1.7690329743823132	0.07688837193516894	0.9995957541403293
hsa_piR_012793	0.09375450642698042	0.2076338082232579	2.4191294724407624	0.08582996924665108	0.9316015823654424	0.9995957541403293
hsa_piR_012834	0.020847437429856598	0.21776792597506106	3.0461796312273646	0.07148886550965419	0.9430086859213614	0.9995957541403293
hsa_piR_012901	0.007806268459030951	0.548596425756169	3.0506575261295072	0.17982891263844863	0.8572868846172643	0.9995957541403293
hsa_piR_012916	0.007806268459030951	0.548596425756169	3.0506575261295072	0.17982891263844863	0.8572868846172643	0.9995957541403293
hsa_piR_012925	0.5995953636534999	0.8077618791656667	0.8768813995939703	0.9211757479856357	0.3569586778676677	0.9995957541403293
hsa_piR_012933	0.02879497242909489	0.2915324743492676	3.0470963342563557	0.09567550296056397	0.9237782974331105	0.9995957541403293
hsa_piR_012963	0.15870662918956394	1.574458872969885	2.5258917567932935	0.6233279271510489	0.5330690493025723	0.9995957541403293
hsa_piR_012992	0.3480704990065572	-0.1906319400039418	1.4942837038427843	-0.12757412766645446	0.8984860069309815	0.9995957541403293
hsa_piR_013006	0.041328579095682376	1.1676705687292734	3.0511910390984616	0.3826933658910739	0.7019471339441743	0.9995957541403293
hsa_piR_013094	0.013018606242488044	0.40673376542513356	3.0486191108257987	0.13341573697442283	0.8938646003600051	0.9995957541403293
hsa_piR_013114	0.2213488272730767	1.1217513338336325	1.926367250008311	0.5823143711713292	0.5603549471415432	0.9995957541403293
hsa_piR_013194	10.224810313529671	0.16762805552811993	0.41176740269213774	0.40709404006282846	0.6839389205831755	0.9995957541403293
hsa_piR_013215	0.0669304510242951	0.4208011538396325	3.0403977225224104	0.13840332490794083	0.8899216694106155	0.9995957541403293
hsa_piR_013220	0.02170228566002877	1.1061787406450285	3.051871304403415	0.36245917023072705	0.7170089295600569	0.9995957541403293
hsa_piR_013233	0.019736968476418593	0.29153248480637367	3.0470963343894653	0.09567550638821103	0.9237782947107324	0.9995957541403293
hsa_piR_013290	0.2686849774230559	1.167670568729274	3.051191039098462	0.38269336589107406	0.7019471339441742	0.9995957541403293
hsa_piR_013306	3.662381126466906	0.5778080965221088	0.49888935070731455	1.1581888763568615	0.24678696673874714	0.9995957541403293
hsa_piR_013334	0.041328579095682376	1.1676705687292734	3.0511910390984616	0.3826933658910739	0.7019471339441743	0.9995957541403293
hsa_piR_013350	0.5765787465560743	0.7506685903836707	1.2053108456135695	0.622800826123438	0.5334154153876136	0.9995957541403293
hsa_piR_013393	0.05373293953162787	0.3162703083806755	2.6301421194451713	0.12024837214781106	0.9042864003070507	0.9995957541403293
hsa_piR_013402	0.041328579095682376	1.1676705687292734	3.0511910390984616	0.3826933658910739	0.7019471339441743	0.9995957541403293
hsa_piR_013458	0.1553812055914574	1.4913845779599655	1.8512136636970709	0.8056253079839049	0.4204589285204431	0.9995957541403293
hsa_piR_013515	0.009260208762660522	0.5059146049562101	3.0500244623376966	0.16587231060056842	0.8682574385413812	0.9995957541403293
hsa_piR_013580	0.021484938922304547	1.1039323967655614	3.05189665975413	0.3617201104229058	0.7175611973316836	0.9995957541403293
hsa_piR_013588	0.15579911961464812	1.740381346283002	2.120757048801781	0.8206415474447251	0.4118504746841995	0.9995957541403293
hsa_piR_013589	0.013018606242488044	0.40673376542513356	3.0486191108257987	0.13341573697442283	0.8938646003600051	0.9995957541403293
hsa_piR_013605	0.019736968476418593	0.29153248480637367	3.0470963343894653	0.09567550638821103	0.9237782947107324	0.9995957541403293
hsa_piR_013624	0.11936194678074478	1.1500509212606929	2.210076539219954	0.5203670103057169	0.602807798820013	0.9995957541403293
hsa_piR_013704	0.3867686891365355	0.3196031246396537	1.1258080775675465	0.28388775228029756	0.7764964027905291	0.9995957541403293
hsa_piR_013731	0.031847197107662845	1.1676705687292737	3.0511910390984616	0.38269336589107394	0.7019471339441743	0.9995957541403293
hsa_piR_013745	4.715926008250153	0.8376680877176358	0.525902990475455	1.5928186431499891	0.11120088156984347	0.9995957541403293
hsa_piR_013755	0.4190693464061392	1.6182618917571128	1.3118290074993824	1.2335920935624491	0.21735494066904168	0.9995957541403293
hsa_piR_013817	0.10246698358468072	1.3955198542762297	2.262641634925567	0.6167657452843333	0.5373892491089012	0.9995957541403293
hsa_piR_013845	0.039387214088845546	1.1676705687292734	3.0511910390984616	0.3826933658910739	0.7019471339441743	0.9995957541403293
hsa_piR_013851	0.049134847554713326	0.883527560094461	3.046870137593718	0.2899787389009732	0.7718325030127202	0.9995957541403293
hsa_piR_013855	0.7394120241299387	0.39570960330492705	1.043359329966557	0.3792649300578075	0.704491139437924	0.9995957541403293
hsa_piR_013856	0.047811624906656545	0.3653287148045182	3.041242394316232	0.12012482644832251	0.9043842661274969	0.9995957541403293
hsa_piR_013857	0.018928096375945846	1.0768420971049395	3.0522052893666523	0.3528078864342672	0.7242324709851504	0.9995957541403293
hsa_piR_013891	0.02170228566002877	1.1061787406450285	3.051871304403415	0.36245917023072705	0.7170089295600569	0.9995957541403293
hsa_piR_013961	0.14049147797828956	0.05556016058318179	3.0436992691723943	0.018254155772192644	0.9854360997597702	0.9995957541403293
hsa_piR_013983	0.031847197107662845	1.1676705687292737	3.0511910390984616	0.38269336589107394	0.7019471339441743	0.9995957541403293
hsa_piR_013993	0.018928096375945846	1.0768420971049395	3.0522052893666523	0.3528078864342672	0.7242324709851504	0.9995957541403293
hsa_piR_014071	0.018928096375945846	1.0768420971049395	3.0522052893666523	0.3528078864342672	0.7242324709851504	0.9995957541403293
hsa_piR_014112	0.020125736070895826	1.089686949046161	3.052058294340654	0.3570334652738242	0.7210667529130304	0.9995957541403293
hsa_piR_014150	0.04915741028305093	0.8828437652022113	3.0468598447152906	0.28975529239833064	0.7720034526895578	0.9995957541403293
hsa_piR_014172	0.12085680072321765	0.7181544767251704	1.911755688435685	0.3756518058606161	0.7071757712686872	0.9995957541403293
hsa_piR_014181	0.02364785606744835	1.1259152341664345	3.051650072959681	0.3689529294800342	0.7121628101256893	0.9995957541403293
hsa_piR_014275	0.16523472679409432	0.8009173974575657	1.3792193570376516	0.5807034199243053	0.5614403564071244	0.9995957541403293
hsa_piR_014292	0.013018606242488044	0.40673376542513356	3.0486191108257987	0.13341573697442283	0.8938646003600051	0.9995957541403293
hsa_piR_014338	0.009260208762660522	0.5059146049562101	3.0500244623376966	0.16587231060056842	0.8682574385413812	0.9995957541403293
hsa_piR_014364	0.019736968476418593	0.29153248480637367	3.0470963343894653	0.09567550638821103	0.9237782947107324	0.9995957541403293
hsa_piR_014432	0.007806268459030951	0.548596425756169	3.0506575261295072	0.17982891263844863	0.8572868846172643	0.9995957541403293
hsa_piR_014440	0.2029270276730089	0.15827809782334867	1.5491624585820696	0.10217010936878679	0.9186216528398053	0.9995957541403293
hsa_piR_014460	0.2649903967951137	0.22447099203654883	1.4780260812476678	0.15187214548139966	0.8792877781023037	0.9995957541403293
hsa_piR_014539	0.02364785606744835	1.1259152341664345	3.051650072959681	0.3689529294800342	0.7121628101256893	0.9995957541403293
hsa_piR_014605	0.009260208762660522	0.5059146049562101	3.0500244623376966	0.16587231060056842	0.8682574385413812	0.9995957541403293
hsa_piR_014620	302.7873202934128	0.4298459159526478	0.23373594375154505	1.8390235966855073	0.06591171545229377	0.9995957541403293
hsa_piR_014626	3.1743703773522847	0.9487599989486898	0.46345663243422835	2.0471386804100455	0.040644470057933334	0.9995957541403293
hsa_piR_014629	1.6700641213490701	1.0315805814501677	0.5988663398180029	1.7225556236199016	0.08496891576736537	0.9995957541403293
hsa_piR_014632	0.27713440768179126	2.21521171337691	1.8952420773803664	1.1688278451683654	0.2424729991888159	0.9995957541403293
hsa_piR_014658	0.05333213602996739	1.3972467634796812	3.0487580673531762	0.45830030871971467	0.646736702369232	0.9995957541403293
hsa_piR_014677	0.019736968476418593	0.29153248480637367	3.0470963343894653	0.09567550638821103	0.9237782947107324	0.9995957541403293
hsa_piR_014684	0.14273476548833916	0.2915325871244406	3.0470963356928786	0.09567553992616024	0.9237782680735159	0.9995957541403293
hsa_piR_014730	0.019736968476418593	0.29153248480637367	3.0470963343894653	0.09567550638821103	0.9237782947107324	0.9995957541403293
hsa_piR_014782	0.007828831187368556	0.5479126287877664	3.0506472459936935	0.17960537046927352	0.8574623882237571	0.9995957541403293
hsa_piR_014817	0.05885856168492377	-0.42849211296693857	3.0367216795989016	-0.14110351825970927	0.887788164293112	0.9995957541403293
hsa_piR_014823	0.132662646790921	0.2915325944685564	3.047096335786362	0.09567554233342634	0.9237782661615663	0.9995957541403293
hsa_piR_014860	0.007806268459030951	0.548596425756169	3.0506575261295072	0.17982891263844863	0.8572868846172643	0.9995957541403293
hsa_piR_014879	0.2942066754910307	1.383677998492427	1.4513354456587229	0.9533826260712678	0.3403962409898617	0.9995957541403293
hsa_piR_014880	0.053156410186508074	1.0496074237534843	3.045158011209137	0.3446807751485835	0.7303343726496143	0.9995957541403293
hsa_piR_014923	0.37746279341826644	0.5891649407259837	1.3176014792877244	0.447149574425552	0.6547670670665885	0.9995957541403293
hsa_piR_014938	0.007828831187368556	0.5479126287877664	3.0506472459936935	0.17960537046927352	0.8574623882237571	0.9995957541403293
hsa_piR_014954	0.11186564605251437	1.4825724845821724	2.2477677549156527	0.6595754749750852	0.509526296932159	0.9995957541403293
hsa_piR_014959	1.4385872206582824	1.0853697635048905	0.8095603028056223	1.3406904460895865	0.18002097775029982	0.9995957541403293
hsa_piR_014982	0.007806268459030951	0.548596425756169	3.0506575261295072	0.17982891263844863	0.8572868846172643	0.9995957541403293
hsa_piR_015026	3.585649900411569	0.8395467649197381	0.5595543257611127	1.5003847281097795	0.13351477317107524	0.9995957541403293
hsa_piR_015094	0.009260208762660522	0.5059146049562101	3.0500244623376966	0.16587231060056842	0.8682574385413812	0.9995957541403293
hsa_piR_015124	0.036017136325974926	0.5413675748587028	3.0443945764549554	0.17782437895717781	0.858860900839709	0.9995957541403293
hsa_piR_015149	0.722866527876163	0.6632252783053345	0.8356041223830585	0.7937075231437144	0.42736571954750185	0.9995957541403293
hsa_piR_015150	1.531449075523914	0.2699668027892589	0.6064938239472795	0.4451270435570441	0.6562279462689118	0.9995957541403293
hsa_piR_015151	0.6069340882424201	2.4669497374854124	1.1268975169969528	2.189151808639652	0.028585807989510426	0.9995957541403293
hsa_piR_015198	0.009260208762660522	0.5059146049562101	3.0500244623376966	0.16587231060056842	0.8682574385413812	0.9995957541403293
hsa_piR_015210	0.007806268459030951	0.548596425756169	3.0506575261295072	0.17982891263844863	0.8572868846172643	0.9995957541403293
hsa_piR_015232	0.16873393342564302	0.511623879109446	1.4056458101920573	0.36397780678444264	0.7158745819906762	0.9995957541403293
hsa_piR_015247	0.10502297331100807	1.758537931321152	3.044548632283059	0.577602181379002	0.5635327338673066	0.9995957541403293
hsa_piR_015249	180.5712227646866	-0.09473432489690752	0.15541143283600864	-0.6095711439509853	0.5421459315576564	0.9995957541403293
hsa_piR_015254	4.637949624191596	0.825534090616389	0.38458029371362423	2.1465844821240863	0.03182637640465551	0.9995957541403293
hsa_piR_015267	0.16362296362229622	1.4727467103765093	1.7997024997501463	0.8183278684010116	0.41316999714371694	0.9995957541403293
hsa_piR_015280	0.018928096375945846	1.0768420971049395	3.0522052893666523	0.3528078864342672	0.7242324709851504	0.9995957541403293
hsa_piR_015300	0.018928096375945846	1.0768420971049395	3.0522052893666523	0.3528078864342672	0.7242324709851504	0.9995957541403293
hsa_piR_015341	0.04340457132005754	1.31810947267067	3.049634727836267	0.4322188033338262	0.665582394326832	0.9995957541403293
hsa_piR_015350	0.04486580335015089	0.7416651836370202	3.0448291910742387	0.2435818685038799	0.8075546722344319	0.9995957541403293
hsa_piR_015366	0.007806268459030951	0.548596425756169	3.0506575261295072	0.17982891263844863	0.8572868846172643	0.9995957541403293
hsa_piR_015378	0.10672899543595547	1.4315448007652558	2.7296629694079177	0.5244401293525872	0.5999724514567522	0.9995957541403293
hsa_piR_015424	0.007828831187368556	0.5479126287877664	3.0506472459936935	0.17960537046927352	0.8574623882237571	0.9995957541403293
hsa_piR_015428	0.10854784432616332	0.5969145018268867	1.8931367782525592	0.31530447703723896	0.7525304860659405	0.9995957541403293
hsa_piR_015501	0.02170228566002877	1.1061787406450285	3.051871304403415	0.36245917023072705	0.7170089295600569	0.9995957541403293
hsa_piR_015508	0.1474210598542289	1.167670568729274	3.051191039098462	0.38269336589107406	0.7019471339441742	0.9995957541403293
hsa_piR_015640	0.015612536918061902	0.33128449379719227	3.047608950589453	0.10870308467007125	0.9134379951435768	0.9995957541403293
hsa_piR_015646	0.019736968476418593	0.29153248480637367	3.0470963343894653	0.09567550638821103	0.9237782947107324	0.9995957541403293
hsa_piR_015663	0.021484938922304547	1.1039323967655614	3.05189665975413	0.3617201104229058	0.7175611973316836	0.9995957541403293
hsa_piR_015666	0.007806268459030951	0.548596425756169	3.0506575261295072	0.17982891263844863	0.8572868846172643	0.9995957541403293
hsa_piR_015708	0.007806268459030951	0.548596425756169	3.0506575261295072	0.17982891263844863	0.8572868846172643	0.9995957541403293
hsa_piR_015736	0.007828831187368556	0.5479126287877664	3.0506472459936935	0.17960537046927352	0.8574623882237571	0.9995957541403293
hsa_piR_015752	0.007806268459030951	0.548596425756169	3.0506575261295072	0.17982891263844863	0.8572868846172643	0.9995957541403293
hsa_piR_015800	2.1029909342686812	0.44189795201202947	0.555401556782068	0.7956368624033658	0.42624313435283556	0.9995957541403293
hsa_piR_015820	0.013018606242488044	0.40673376542513356	3.0486191108257987	0.13341573697442283	0.8938646003600051	0.9995957541403293
hsa_piR_015882	0.007806268459030951	0.548596425756169	3.0506575261295072	0.17982891263844863	0.8572868846172643	0.9995957541403293
hsa_piR_015939	0.007828831187368556	0.5479126287877664	3.0506472459936935	0.17960537046927352	0.8574623882237571	0.9995957541403293
hsa_piR_015943	0.007806268459030951	0.548596425756169	3.0506575261295072	0.17982891263844863	0.8572868846172643	0.9995957541403293
hsa_piR_015951	0.08854462437189647	1.2482115170013517	2.8330512938682655	0.44058909900534704	0.6595104960397724	0.9995957541403293
hsa_piR_015997	0.015657662374737112	0.33021852661730217	3.047595030767074	0.10835380793168795	0.9137150412620875	0.9995957541403293
hsa_piR_016018	0.031847197107662845	1.1676705687292737	3.0511910390984616	0.38269336589107394	0.7019471339441743	0.9995957541403293
hsa_piR_016034	0.007806268459030951	0.548596425756169	3.0506575261295072	0.17982891263844863	0.8572868846172643	0.9995957541403293
hsa_piR_016117	0.02170228566002877	1.1061787406450285	3.051871304403415	0.36245917023072705	0.7170089295600569	0.9995957541403293
hsa_piR_016144	0.06031431837738475	0.923133925676666	3.042966180847214	0.3033664756075763	0.7616105911752957	0.9995957541403293
hsa_piR_016162	0.013018606242488044	0.40673376542513356	3.0486191108257987	0.13341573697442283	0.8938646003600051	0.9995957541403293
hsa_piR_016239	0.1791818491730622	-0.016977024479703694	1.233671356509872	-0.013761383362042775	0.9890203512276246	0.9995957541403293
hsa_piR_016271	1.6566800468003227	0.0048222279202533	0.7146062215824925	0.006748091150920147	0.9946158431186415	0.9995957541403293
hsa_piR_016273	0.4857121519640013	0.38970868823190774	1.6567994280134493	0.23521778293898846	0.814039704368419	0.9995957541403293
hsa_piR_016309	0.02879497242909489	0.2915324743492676	3.0470963342563557	0.09567550296056397	0.9237782974331105	0.9995957541403293
hsa_piR_016349	0.02170228566002877	1.1061787406450285	3.051871304403415	0.36245917023072705	0.7170089295600569	0.9995957541403293
hsa_piR_016374	5.944141738310908	0.19702548119020646	0.6045075937634551	0.3259272227890373	0.7444794185359837	0.9995957541403293
hsa_piR_016375	0.043612229633001494	0.4116284032917996	3.0424272691824266	0.13529605373357506	0.892377805056042	0.9995957541403293
hsa_piR_016479	0.02364785606744835	1.1259152341664345	3.051650072959681	0.3689529294800342	0.7121628101256893	0.9995957541403293
hsa_piR_016539	0.02879497242909489	0.2915324743492676	3.0470963342563557	0.09567550296056397	0.9237782974331105	0.9995957541403293
hsa_piR_016648	0.015657662374737112	0.33021852661730217	3.047595030767074	0.10835380793168795	0.9137150412620875	0.9995957541403293
hsa_piR_016658	2881.694583487073	-0.14884985809222737	0.1315383446525622	-1.131608113857528	0.2577992273565724	0.9995957541403293
hsa_piR_016659	91.07053608502792	-0.27145219092235884	0.15438393752724763	-1.7582929627925155	0.07869767445982498	0.9995957541403293
hsa_piR_016664	0.08971925346098851	0.06141967430028984	1.964905584532939	0.031258333623642984	0.9750635191083921	0.9995957541403293
hsa_piR_016677	5.939275838252844	1.7966660687496916	0.7336915686225748	2.4488029378921916	0.014333184261751664	0.9995957541403293
hsa_piR_016710	0.02170228566002877	1.1061787406450285	3.051871304403415	0.36245917023072705	0.7170089295600569	0.9995957541403293
hsa_piR_016729	0.013018606242488044	0.40673376542513356	3.0486191108257987	0.13341573697442283	0.8938646003600051	0.9995957541403293
hsa_piR_016792	0.14464557490676172	0.19884655307598043	1.409123728021167	0.14111362197783775	0.8877801825540067	0.9995957541403293
hsa_piR_016796	0.5791424709082004	1.8770521060576166	1.040611457256738	1.8037972703144218	0.07126309393927924	0.9995957541403293
hsa_piR_016828	0.04063038203597461	1.2950481332976502	3.0498637130746014	0.4246249193843806	0.6711101241982674	0.9995957541403293
hsa_piR_016896	0.018928096375945846	1.0768420971049395	3.0522052893666523	0.3528078864342672	0.7242324709851504	0.9995957541403293
hsa_piR_016919	0.08892536557279934	-0.18515625004303518	1.9714045179275372	-0.09392098291307707	0.9251719255590244	0.9995957541403293
hsa_piR_016924	0.10571333118060816	1.1003441185551568	2.273700689405061	0.48394413727475893	0.6284255151788571	0.9995957541403293
hsa_piR_016926	23.67301921841483	-0.37179932474515387	0.3833038852617263	-0.9699857972774867	0.33205357159820625	0.9995957541403293
hsa_piR_016931	0.02170228566002877	1.1061787406450285	3.051871304403415	0.36245917023072705	0.7170089295600569	0.9995957541403293
hsa_piR_016945	842.6221289699517	0.23934797567042412	0.2802512815145266	0.8540477473535396	0.39307853415416905	0.9995957541403293
hsa_piR_016946	1.303793813802643	0.8466939008386349	0.6906485942548197	1.2259402362965517	0.22022116581893916	0.9995957541403293
hsa_piR_016970	52.459973686879344	0.14657492108667805	0.2655451523406584	0.551977393654855	0.5809638417036782	0.9995957541403293
hsa_piR_016975	6.273594211800091	0.27958070154593867	0.5044721333303201	0.5542044507003002	0.5794389327235093	0.9995957541403293
hsa_piR_016976	0.026756927563314402	0.7920154073228891	3.047875541734532	0.25985818530902244	0.7949731667484965	0.9995957541403293
hsa_piR_016980	1.5484599640315642	-0.5853751025720694	0.620880757596551	-0.9428140515065644	0.3457760231402954	0.9995957541403293
hsa_piR_016984	7.384124784770837	-0.27736995961875555	0.43826503787981597	-0.6328817853246551	0.5268108433216451	0.9995957541403293
hsa_piR_017002	0.07094356820234506	1.54153555400244	3.0471001940023887	0.5059024829694299	0.6129251091674612	0.9995957541403293
hsa_piR_017008	0.0955602203427531	0.5322927970907704	2.369439903164419	0.22464920776420036	0.8222521808916161	0.9995957541403293
hsa_piR_017022	0.04340457132005754	1.31810947267067	3.049634727836267	0.4322188033338262	0.665582394326832	0.9995957541403293
hsa_piR_017033	163.842490409791	-0.11552075603878234	0.1300595296500882	-0.8882144687865553	0.3744253973153976	0.9995957541403293
hsa_piR_017061	7.532406828489822	0.04036076330148653	0.2680720720315337	0.15055937381175177	0.880323310982868	0.9995957541403293
hsa_piR_017081	0.09697844910081332	0.6941599267944368	2.834608880078642	0.24488737464731936	0.806543637677548	0.9995957541403293
hsa_piR_017094	0.07924241475333059	1.0830980096096707	2.9410778706268523	0.36826566900074037	0.712675148655553	0.9995957541403293
hsa_piR_017104	3.1686480748043593	0.5038363519078347	0.510696134475099	0.9865677805172447	0.3238545717587653	0.9995957541403293
hsa_piR_017118	0.007828831187368556	0.5479126287877664	3.0506472459936935	0.17960537046927352	0.8574623882237571	0.9995957541403293
hsa_piR_017138	0.5426829564211535	0.911008789931469	1.327976293734619	0.6860128409141044	0.4927050110067616	0.9995957541403293
hsa_piR_017174	0.061176222612865955	0.14634055139535712	3.0378049026315592	0.04817312371462259	0.9615782694807273	0.9995957541403293
hsa_piR_017178	76.78777588665923	0.19247123242663883	0.22449350260029807	0.8573576972039425	0.39124723068964723	0.9995957541403293
hsa_piR_017183	0.013018606242488044	0.40673376542513356	3.0486191108257987	0.13341573697442283	0.8938646003600051	0.9995957541403293
hsa_piR_017184	65.28266030488311	0.06382106179448414	0.5986382358230999	0.10661040003021713	0.9150980675807687	0.9995957541403293
hsa_piR_017194	53.733179268595485	0.14577318747490026	0.25240270372722856	0.5775420996774949	0.5635733075313092	0.9995957541403293
hsa_piR_017212	0.026756927563314402	0.7920154073228891	3.047875541734532	0.25985818530902244	0.7949731667484965	0.9995957541403293
hsa_piR_017230	0.021484938922304547	1.1039323967655614	3.05189665975413	0.3617201104229058	0.7175611973316836	0.9995957541403293
hsa_piR_017318	0.32110408249155364	-0.04131083603676504	0.9310565028130735	-0.04436984856660084	0.9646095953284243	0.9995957541403293
hsa_piR_017355	0.2105924667747292	-0.1265412186569839	2.075993182117478	-0.06095454443059104	0.951395409989918	0.9995957541403293
hsa_piR_017373	0.0425759524433942	1.3110715440284832	3.049704252312365	0.4299012086284743	0.6672675062480589	0.9995957541403293
hsa_piR_017489	0.031847197107662845	1.1676705687292737	3.0511910390984616	0.38269336589107394	0.7019471339441743	0.9995957541403293
hsa_piR_017524	0.041328579095682376	1.1676705687292734	3.0511910390984616	0.3826933658910739	0.7019471339441743	0.9995957541403293
hsa_piR_017556	0.04340457132005754	1.31810947267067	3.049634727836267	0.4322188033338262	0.665582394326832	0.9995957541403293
hsa_piR_017576	0.07440333784132216	0.38991616498251536	2.460853960599849	0.15844750286907344	0.8741041846321713	0.9995957541403293
hsa_piR_017658	0.02170228566002877	1.1061787406450285	3.051871304403415	0.36245917023072705	0.7170089295600569	0.9995957541403293
hsa_piR_017716	0.8481464748235348	0.7884945641226818	0.9623243335666662	0.8193646742780384	0.41257838336653674	0.9995957541403293
hsa_piR_017724	3044.5103609998055	0.6651944135550303	0.3030127542324585	2.1952686950091924	0.028144329115065838	0.9995957541403293
hsa_piR_017787	0.021484938922304547	1.1039323967655614	3.05189665975413	0.3617201104229058	0.7175611973316836	0.9995957541403293
hsa_piR_017791	4.878322949617121	0.13089080042695228	0.36994656852783486	0.3538100135590365	0.7234812685659887	0.9995957541403293
hsa_piR_017816	0.013018606242488044	0.40673376542513356	3.0486191108257987	0.13341573697442283	0.8938646003600051	0.9995957541403293
hsa_piR_017829	0.04686017348252331	-0.2694368240020648	3.038975263200579	-0.08866042026228939	0.9293517886667951	0.9995957541403293
hsa_piR_017833	0.09891852395387216	-0.029399507674588744	3.0339723504185994	-0.009690104021723359	0.992268536603657	0.9995957541403293
hsa_piR_017848	2.6894573790216865	-0.12427865517322763	0.6610581431554524	-0.18799958288087018	0.8508769781634046	0.9995957541403293
hsa_piR_017888	0.007828831187368556	0.5479126287877664	3.0506472459936935	0.17960537046927352	0.8574623882237571	0.9995957541403293
hsa_piR_017936	8.220418387793712	0.025382755033410715	0.2589266174173207	0.09803069026503551	0.9219079234228525	0.9995957541403293
hsa_piR_017950	0.009260208762660522	0.5059146049562101	3.0500244623376966	0.16587231060056842	0.8682574385413812	0.9995957541403293
hsa_piR_017952	0.04915741028305093	0.8828437652022113	3.0468598447152906	0.28975529239833064	0.7720034526895578	0.9995957541403293
hsa_piR_018048	0.058196445820352445	0.42859843712031	3.040526524974687	0.14096191353695825	0.8879000304430229	0.9995957541403293
hsa_piR_018085	0.02170228566002877	1.1061787406450285	3.051871304403415	0.36245917023072705	0.7170089295600569	0.9995957541403293
hsa_piR_018105	0.041328579095682376	1.1676705687292734	3.0511910390984616	0.3826933658910739	0.7019471339441743	0.9995957541403293
hsa_piR_018133	0.013018606242488044	0.40673376542513356	3.0486191108257987	0.13341573697442283	0.8938646003600051	0.9995957541403293
hsa_piR_018145	0.6017469863992629	1.0477399943621566	1.017026408483748	1.030199398582185	0.30291641200530506	0.9995957541403293
hsa_piR_018165	7.837010688255756	0.4035401719503657	0.3587530403959274	1.1248411205240525	0.26065636599146363	0.9995957541403293
hsa_piR_018185	0.02364785606744835	1.1259152341664345	3.051650072959681	0.3689529294800342	0.7121628101256893	0.9995957541403293
hsa_piR_018208	0.041328579095682376	1.1676705687292734	3.0511910390984616	0.3826933658910739	0.7019471339441743	0.9995957541403293
hsa_piR_018251	0.007828831187368556	0.5479126287877664	3.0506472459936935	0.17960537046927352	0.8574623882237571	0.9995957541403293
hsa_piR_018286	0.02879497242909489	0.2915324743492676	3.0470963342563557	0.09567550296056397	0.9237782974331105	0.9995957541403293
hsa_piR_018288	0.021484938922304547	1.1039323967655614	3.05189665975413	0.3617201104229058	0.7175611973316836	0.9995957541403293
hsa_piR_018292	2300.2016484807623	0.06023667934713916	0.27695890094062076	0.217493206185324	0.8278240009693063	0.9995957541403293
hsa_piR_018297	0.018928096375945846	1.0768420971049395	3.0522052893666523	0.3528078864342672	0.7242324709851504	0.9995957541403293
hsa_piR_018346	0.009260208762660522	0.5059146049562101	3.0500244623376966	0.16587231060056842	0.8682574385413812	0.9995957541403293
hsa_piR_018367	0.015612536918061902	0.33128449379719227	3.047608950589453	0.10870308467007125	0.9134379951435768	0.9995957541403293
hsa_piR_018380	0.020125736070895826	1.089686949046161	3.052058294340654	0.3570334652738242	0.7210667529130304	0.9995957541403293
hsa_piR_018395	0.2948421197084578	1.5356979792488894	3.0471643078068125	0.5039760984711072	0.6142781731231762	0.9995957541403293
hsa_piR_018467	0.013018606242488044	0.40673376542513356	3.0486191108257987	0.13341573697442283	0.8938646003600051	0.9995957541403293
hsa_piR_018514	0.26310915632459186	1.3273890097851162	1.1454581453067556	1.1588280333277818	0.24652628824890183	0.9995957541403293
hsa_piR_018570	825.715123323958	-0.03854576965994922	0.25661010048831295	-0.1502114281027872	0.8805978098727775	0.9995957541403293
hsa_piR_018596	0.03680344569811007	-0.09398990882692138	3.041400284439702	-0.030903498400979647	0.9753464999366429	0.9995957541403293
hsa_piR_018703	0.02170228566002877	1.1061787406450285	3.051871304403415	0.36245917023072705	0.7170089295600569	0.9995957541403293
hsa_piR_018716	0.09488226726395675	1.6938733759250795	2.7865418776797597	0.6078765187392408	0.5432693742722318	0.9995957541403293
hsa_piR_018735	0.2588790039118267	1.9001913118379457	1.746576284541573	1.0879520858355707	0.2766162603678243	0.9995957541403293
hsa_piR_018747	0.0472957121348967	1.349139466956218	3.049331906546009	0.4424377235092109	0.6581724861706779	0.9995957541403293
hsa_piR_018780	51.41475113390711	-0.00846519479499662	0.15336598078845573	-0.05519603990061541	0.9559822838295399	0.9995957541403293
hsa_piR_018800	0.6024510222733068	0.7103332962872518	0.9214229431090507	0.7709090614679688	0.440760835718663	0.9995957541403293
hsa_piR_018811	0.020125736070895826	1.089686949046161	3.052058294340654	0.3570334652738242	0.7210667529130304	0.9995957541403293
hsa_piR_018827	0.07929223051821856	-0.09089246653824057	3.0346564877459676	-0.029951484428391493	0.9761057456099596	0.9995957541403293
hsa_piR_018849	28.48137940947065	-1.005763635713584	0.6278055030831698	-1.6020306142177019	0.10914883986068527	0.9995957541403293
hsa_piR_018855	0.02364785606744835	1.1259152341664345	3.051650072959681	0.3689529294800342	0.7121628101256893	0.9995957541403293
hsa_piR_018883	0.4055340148561094	1.3997104117238142	1.257670578780059	1.1129388214531772	0.2657347054575534	0.9995957541403293
hsa_piR_018961	0.013018606242488044	0.40673376542513356	3.0486191108257987	0.13341573697442283	0.8938646003600051	0.9995957541403293
hsa_piR_018989	0.007828831187368556	0.5479126287877664	3.0506472459936935	0.17960537046927352	0.8574623882237571	0.9995957541403293
hsa_piR_019010	0.03805518119175541	0.01705208666249568	3.0430856704780958	0.0056035512992365566	0.9955290363305692	0.9995957541403293
hsa_piR_019050	10.610646948615837	0.4269118381381738	0.3567709455089043	1.196599228474783	0.2314628013439063	0.9995957541403293
hsa_piR_019068	1.009267589591178	-0.5523414219680248	0.7430050904658465	-0.7433884761431714	0.4572465191534586	0.9995957541403293
hsa_piR_019095	0.021484938922304547	1.1039323967655614	3.05189665975413	0.3617201104229058	0.7175611973316836	0.9995957541403293
hsa_piR_019102	26.53497812580629	0.14285453570798384	0.2304119975496957	0.6199960819191834	0.535260366479823	0.9995957541403293
hsa_piR_019166	5.417358734824668	0.2945533592533619	0.35225341796404924	0.8361973063478516	0.4030439135393452	0.9995957541403293
hsa_piR_019167	53.73416203433439	0.2240580503559666	0.37878807884713805	0.5915129405283803	0.5541767871952665	0.9995957541403293
hsa_piR_019168	35.823810603676314	0.24686502637905186	0.3747684320842178	0.6587135021115559	0.5100797609218756	0.9995957541403293
hsa_piR_019169	0.42835936609772873	0.4263361367670429	0.9457777971953164	0.4507783308419097	0.6521493203956448	0.9995957541403293
hsa_piR_019179	1.499552771994508	1.2901137584981908	0.698858020241081	1.8460312697751506	0.06488766521943595	0.9995957541403293
hsa_piR_019201	9.371074460003568	0.5936442112822323	0.3494005487726002	1.6990362876292815	0.08931234657914566	0.9995957541403293
hsa_piR_019224	14.562779925526588	0.0643444361059657	0.3296574214120247	0.19518576536320215	0.8452475223407926	0.9995957541403293
hsa_piR_019227	0.05027991135139944	0.5627249969685062	3.0440119657805824	0.18486293854768257	0.8533365406642692	0.9995957541403293
hsa_piR_019308	0.2267413409172548	1.192641547760402	1.6065630080973146	0.7423559124350011	0.45787172384631203	0.9995957541403293
hsa_piR_019324	2.811374814931389	0.9610493261406122	0.7480918048183423	1.2846676302970357	0.19890845437419818	0.9995957541403293
hsa_piR_019354	32.47802260837907	-0.29726059056959864	0.21832463776797006	-1.3615531147039837	0.17333896029277118	0.9995957541403293
hsa_piR_019368	7.984298303064056	0.8235457657431707	0.45563670124720673	1.8074614347107962	0.070690362551093	0.9995957541403293
hsa_piR_019373	0.030085083464179516	0.020847920836998355	3.0431454752464004	0.006850780222825305	0.9945339109876196	0.9995957541403293
hsa_piR_019381	0.009260208762660522	0.5059146049562101	3.0500244623376966	0.16587231060056842	0.8682574385413812	0.9995957541403293
hsa_piR_019420	31.291669425729463	0.0077705705883495	0.2773109788576888	0.02802114297947512	0.9776452881076108	0.9995957541403293
hsa_piR_019443	0.3415915132576606	0.7068537860192117	1.9048855722381255	0.3710741455134763	0.7105823073616753	0.9995957541403293
hsa_piR_019485	4.693028857936551	0.5203289521127297	0.4210492915483925	1.235791064270029	0.21653623734610195	0.9995957541403293
hsa_piR_019521	2.0158094611614272	0.26666010518928884	0.7122682781551214	0.37438155448952093	0.7081204641905141	0.9995957541403293
hsa_piR_019537	0.11082601952585007	1.819795520184223	2.7366537127158006	0.6649710599951261	0.5060690034366317	0.9995957541403293
hsa_piR_019539	0.019736968476418593	0.29153248480637367	3.0470963343894653	0.09567550638821103	0.9237782947107324	0.9995957541403293
hsa_piR_019544	4.356394653754756	1.0490564057001914	0.4255779449868441	2.4650159108518204	0.013700716753953929	0.9995957541403293
hsa_piR_019557	1.1597630699983645	1.2446859584380396	0.8531482699913918	1.4589327579022089	0.14458361594268937	0.9995957541403293
hsa_piR_019565	0.9518799618820567	0.08326548287636294	0.8371253977746386	0.09946596184718641	0.9207683123573661	0.9995957541403293
hsa_piR_019574	2.1887767853750284	0.8342861995619695	0.7214853515010782	1.1563453060082298	0.24753994361051462	0.9995957541403293
hsa_piR_019628	0.04161067499320037	1.3033188633863275	3.049781200849814	0.42734831699505554	0.6691256453844892	0.9995957541403293
hsa_piR_019632	0.8632022045231416	0.9891562305943506	1.2997417140588452	0.7610406128348414	0.446632809967227	0.9995957541403293
hsa_piR_019640	0.021484938922304547	1.1039323967655614	3.05189665975413	0.3617201104229058	0.7175611973316836	0.9995957541403293
hsa_piR_019651	0.04110740587032337	0.840845722082503	3.0462362861873755	0.2760277414773012	0.78252675902368	0.9995957541403293
hsa_piR_019662	0.020847437429856598	0.21776792597506106	3.0461796312273646	0.07148886550965419	0.9430086859213614	0.9995957541403293
hsa_piR_019673	0.965229930813135	0.018273050040142545	0.8857402883215917	0.020630257289942788	0.9835406037717017	0.9995957541403293
hsa_piR_019675	18.11808152806144	-0.03129409770108075	0.33703745180713085	-0.09285050528743241	0.9260223268612958	0.9995957541403293
hsa_piR_019676	40.19929562856926	-0.19135016812993827	0.15250588803892817	-1.2547067565095902	0.20958523211473165	0.9995957541403293
hsa_piR_019677	0.026734364834976796	0.7926992058534567	3.047885831231494	0.260081659795363	0.7948007846152219	0.9995957541403293
hsa_piR_019685	0.009260208762660522	0.5059146049562101	3.0500244623376966	0.16587231060056842	0.8682574385413812	0.9995957541403293
hsa_piR_019715	0.02364785606744835	1.1259152341664345	3.051650072959681	0.3689529294800342	0.7121628101256893	0.9995957541403293
hsa_piR_019723	0.3412972212487832	0.23736585441275435	1.6527224099745697	0.1436211265607554	0.8857996570321071	0.9995957541403293
hsa_piR_019750	0.23542251537018075	0.29153253616925506	3.047096335044263	0.09567552322398766	0.9237782813390673	0.9995957541403293
hsa_piR_019752	458.1672289041054	0.4107190171462362	0.31039854131088096	1.323198928099597	0.18576923238799142	0.9995957541403293
hsa_piR_019778	0.031847197107662845	1.1676705687292737	3.0511910390984616	0.38269336589107394	0.7019471339441743	0.9995957541403293
hsa_piR_019822	0.3164883425138497	0.2009900070491565	1.0688463609266254	0.1880438708467981	0.8508422606054102	0.9995957541403293
hsa_piR_019824	0.02170228566002877	1.1061787406450285	3.051871304403415	0.36245917023072705	0.7170089295600569	0.9995957541403293
hsa_piR_019825	4.583513654007935	0.1460957778841574	0.5474610654832631	0.26686058077060426	0.789576508263336	0.9995957541403293
hsa_piR_019837	0.018928096375945846	1.0768420971049395	3.0522052893666523	0.3528078864342672	0.7242324709851504	0.9995957541403293
hsa_piR_019850	0.02364785606744835	1.1259152341664345	3.051650072959681	0.3689529294800342	0.7121628101256893	0.9995957541403293
hsa_piR_019911	2.7053477561263426	0.3870718564061558	0.4857140721009719	0.7969129960181388	0.42550156260798244	0.9995957541403293
hsa_piR_019912	5827.935532495579	0.01899898572262131	0.3034488770575257	0.06261016981459983	0.950076930967181	0.9995957541403293
hsa_piR_019914	1573.3109241319482	0.40605624334290047	0.3463701670723186	1.1723187558994363	0.24106910411926422	0.9995957541403293
hsa_piR_019949	2.884590878741938	-0.0802008808121408	0.5574398918717094	-0.14387359423246737	0.8856002874695674	0.9995957541403293
hsa_piR_019951	505.5033493844222	0.2819432363054333	0.2212578342282571	1.2742745914007776	0.202566118028754	0.9995957541403293
hsa_piR_019990	0.031847197107662845	1.1676705687292737	3.0511910390984616	0.38269336589107394	0.7019471339441743	0.9995957541403293
hsa_piR_019997	0.039387214088845546	1.1676705687292734	3.0511910390984616	0.3826933658910739	0.7019471339441743	0.9995957541403293
hsa_piR_020008	3.8493054544976624	-0.6030119354273393	0.3812376553632711	-1.5817218654666878	0.11371307884939225	0.9995957541403293
hsa_piR_020009	674.7216893754788	-0.3411226156491367	0.1767114884134772	-1.930392973947247	0.05355816483773732	0.9995957541403293
hsa_piR_020027	0.06926058362560915	1.1086021689240801	3.0195212570019154	0.3671450122609211	0.71351085322150265	0.9995957541403293
hsa_piR_020068	0.02364785606744835	1.1259152341664345	3.051650072959681	0.3689529294800342	0.7121628101256893	0.9995957541403293
hsa_piR_020071	0.05758994485818978	-0.36433050644540577	3.0377758362008045	-0.11993330847645949	0.9045359785557316	0.9995957541403293
hsa_piR_020097	0.4758705957822775	0.5136573942030553	1.1450534151918288	0.4485881509003693	0.6537287830308369	0.9995957541403293
hsa_piR_020150	0.021484938922304547	1.1039323967655614	3.05189665975413	0.3617201104229058	0.7175611973316836	0.9995957541403293
hsa_piR_020270	0.013018606242488044	0.40673376542513356	3.0486191108257987	0.13341573697442283	0.8938646003600051	0.9995957541403293
hsa_piR_020305	0.039676028295031404	0.8828437652022122	3.0468598447152906	0.2897552923983309	0.7720034526895576	0.9995957541403293
hsa_piR_020312	0.007806268459030951	0.548596425756169	3.0506575261295072	0.17982891263844863	0.8572868846172643	0.9995957541403293
hsa_piR_020326	6.877666011964551	-0.16585119928096023	0.45734244162924137	-0.36264117253174716	0.7168729497168909	0.9995957541403293
hsa_piR_020357	3.701466357682283	-0.49210006914417903	0.5459685955312367	-0.9013340202568929	0.36741075068172274	0.9995957541403293
hsa_piR_020364	0.9958388561860873	-0.480180602827843	0.7057092224284609	-0.6804227400847377	0.49623682635923944	0.9995957541403293
hsa_piR_020365	263.8039842183239	0.35451732104745454	0.25056587418247706	1.4148667379552007	0.1571075720111365	0.9995957541403293
hsa_piR_020381	5.723473070003584	-0.5929880834293704	0.5049418088121242	-1.174369151218385	0.24024719601893077	0.9995957541403293
hsa_piR_020388	80.9655952235139	0.05862812192426133	0.22090550581439905	0.26539909771882125	0.7907020311637536	0.9995957541403293
hsa_piR_020391	12.48317819993598	-0.24926070549319393	0.35161845430210914	-0.7088954019433523	0.4783893886913187	0.9995957541403293
hsa_piR_020424	0.009260208762660522	0.5059146049562101	3.0500244623376966	0.16587231060056842	0.8682574385413812	0.9995957541403293
hsa_piR_020439	5.640981500510726	0.4938982360479899	0.42094865336850124	1.1732980545150433	0.24067630218460687	0.9995957541403293
hsa_piR_020450	89.06063334278033	0.1562853375243613	0.165404622460115	0.9448668072263053	0.34472687934956714	0.9995957541403293
hsa_piR_020453	0.25409573629864474	1.5319620691003926	2.763461709916896	0.5543634144098427	0.579330159059979	0.9995957541403293
hsa_piR_020457	0.18765882211858725	0.9551098243058952	1.5647255433871656	0.6104008644470431	0.5415962956576478	0.9995957541403293
hsa_piR_020466	1.8374200924714883	0.4660212636124256	0.5802695746234782	0.8031116639448391	0.421910196629935	0.9995957541403293
hsa_piR_020485	725.4108176559064	0.15873712285335792	0.26258455033971	0.6045181357699723	0.545499215421233	0.9995957541403293
hsa_piR_020488	0.041328579095682376	1.1676705687292734	3.0511910390984616	0.3826933658910739	0.7019471339441743	0.9995957541403293
hsa_piR_020490	0.8917521127716145	-0.6371201479158182	0.9056789942386936	-0.7034723693148875	0.48176142017679174	0.9995957541403293
hsa_piR_020492	4.079660687239937	1.1369541259696314	0.5872076522016999	1.9362045465631963	0.052842653861911434	0.9995957541403293
hsa_piR_020496	17.469683972554602	-0.08710885343827929	0.24829932727315937	-0.35082194702222846	0.7257219310670862	0.9995957541403293
hsa_piR_020497	0.054922669973583166	0.736445263250893	3.042292471656201	0.24206918634945632	0.8087265539673671	0.9995957541403293
hsa_piR_020498	0.6216491928529833	-0.7413038189229445	0.8929059381615113	-0.8302149053340212	0.4064172893887633	0.9995957541403293
hsa_piR_020499	10.308121021800348	-0.0019228328010117693	0.35785057948906757	-0.0053732840219433324	0.9957127602684197	0.9995957541403293
hsa_piR_020500	100.40144587802384	-0.01156045031331649	0.3044288699960223	-0.037974224696453854	0.969708232913243	0.9995957541403293
hsa_piR_020501	0.02364785606744835	1.1259152341664345	3.051650072959681	0.3689529294800342	0.7121628101256893	0.9995957541403293
hsa_piR_020541	12.9787914434338	0.15643725180452273	0.3253114584153723	0.48088454235994543	0.6305985594554825	0.9995957541403293
hsa_piR_020545	0.28788689432645154	1.3214358960757433	1.6519357561976358	0.7999317716309835	0.4237503286099448	0.9995957541403293
hsa_piR_020548	102.76112668830552	-0.05011131179644746	0.17395987032362997	-0.2880624807504272	0.7732989118664552	0.9995957541403293
hsa_piR_020572	0.007806268459030951	0.548596425756169	3.0506575261295072	0.17982891263844863	0.8572868846172643	0.9995957541403293
hsa_piR_020574	0.04606365446077059	-0.24497431842860584	3.039296835921228	-0.08060230101031009	0.93575823622004894	0.9995957541403293
hsa_piR_020575	7.702084939295494	-0.09802279074460629	0.30040480282841814	-0.32630234211199965	0.744195616372952	0.9995957541403293
hsa_piR_020582	115.43143985491518	0.2879847737408662	0.31717816789121167	0.9079590050461529	0.3638998811567683	0.9995957541403293
hsa_piR_020599	0.16443705114836793	0.5649712128333199	3.043986543223285	0.18560240159112873	0.852756570094678	0.9995957541403293
hsa_piR_020610	0.007828831187368556	0.5479126287877664	3.0506472459936935	0.17960537046927352	0.8574623882237571	0.9995957541403293
hsa_piR_020614	0.02364785606744835	1.1259152341664345	3.051650072959681	0.3689529294800342	0.7121628101256893	0.9995957541403293
hsa_piR_020619	4.3258915549680115	0.3380038786280187	0.41931485685848396	0.8060861023631528	0.4201932043421836	0.9995957541403293
hsa_piR_020642	0.041328579095682376	1.1676705687292734	3.0511910390984616	0.3826933658910739	0.7019471339441743	0.9995957541403293
hsa_piR_020657	0.5482042174664772	1.264439530183399	0.9214388471282249	1.3722446520723293	0.1699872892736933	0.9995957541403293
hsa_piR_020665	0.02879497242909489	0.2915324743492676	3.0470963342563557	0.09567550296056397	0.9237782974331105	0.9995957541403293
hsa_piR_020667	0.007828831187368556	0.5479126287877664	3.0506472459936935	0.17960537046927352	0.8574623882237571	0.9995957541403293
hsa_piR_020668	0.36063020809675006	-1.65148529380181	1.1993931079644848	-1.376934120127287	0.1685326170097327	0.9995957541403293
hsa_piR_020676	0.013018606242488044	0.40673376542513356	3.0486191108257987	0.13341573697442283	0.8938646003600051	0.9995957541403293
hsa_piR_020681	0.1762160322833238	0.6286973924449143	2.9342898431733238	0.21425879038759232	0.8303452522848664	0.9995957541403293
hsa_piR_020728	0.039387214088845546	1.1676705687292734	3.0511910390984616	0.3826933658910739	0.7019471339441743	0.9995957541403293
hsa_piR_020742	0.018928096375945846	1.0768420971049395	3.0522052893666523	0.3528078864342672	0.7242324709851504	0.9995957541403293
hsa_piR_020786	0.4859717931053464	-0.23569568689392897	1.0145177701908734	-0.23232287675905836	0.8162872453838815	0.9995957541403293
hsa_piR_020793	0.22977209141338512	0.6969926255473566	1.2295171410268881	0.5668832115388249	0.5707935310666865	0.9995957541403293
hsa_piR_020809	0.6703953490285511	0.832721863412584	1.3639448018015516	0.6105246065036447	0.541514348429447	0.9995957541403293
hsa_piR_020813	69.635491883181	0.04075106900057966	0.13186119857266354	0.3090451887415792	0.757287152522799	0.9995957541403293
hsa_piR_020814	129.24052719219415	-0.03437043856196411	0.2352843577948634	-0.14608042321253906	0.8838579006360094	0.9995957541403293
hsa_piR_020815	45.169208193522536	0.3613892374751845	0.2747871030013566	1.3151608409853222	0.1884558526353093	0.9995957541403293
hsa_piR_020828	483.6256573867458	0.15796262918587478	0.27491421577651465	0.574588799417659	0.5655694288972958	0.9995957541403293
hsa_piR_020829	2033.372688032977	0.5664733160405734	0.4027384654149836	1.4065537928116119	0.15955974294447894	0.9995957541403293
hsa_piR_020840	0.4173684125182054	-0.11366812278282871	1.059801363094511	-0.10725417681189756	0.9145873363795184	0.9995957541403293
hsa_piR_020871	0.007806268459030951	0.548596425756169	3.0506575261295072	0.17982891263844863	0.8572868846172643	0.9995957541403293
hsa_piR_020876	0.007828831187368556	0.5479126287877664	3.0506472459936935	0.17960537046927352	0.8574623882237571	0.9995957541403293
hsa_piR_020880	0.007828831187368556	0.5479126287877664	3.0506472459936935	0.17960537046927352	0.8574623882237571	0.9995957541403293
hsa_piR_020890	0.054347185338170415	0.7416651836370202	3.0448291910742387	0.2435818685038799	0.8075546722344319	0.9995957541403293
hsa_piR_020947	0.1474210598542289	1.167670568729274	3.051191039098462	0.38269336589107406	0.7019471339441742	0.9995957541403293
hsa_piR_020972	0.02170228566002877	1.1061787406450285	3.051871304403415	0.36245917023072705	0.7170089295600569	0.9995957541403293
hsa_piR_021026	0.015657662374737112	0.33021852661730217	3.047595030767074	0.10835380793168795	0.9137150412620875	0.9995957541403293
hsa_piR_021032	29.255756175618956	-0.29702011851185156	0.17527996289810335	-1.6945469042831793	0.0901614066997398	0.9995957541403293
hsa_piR_021046	0.007828831187368556	0.5479126287877664	3.0506472459936935	0.17960537046927352	0.8574623882237571	0.9995957541403293
hsa_piR_021055	0.0472957121348967	1.349139466956218	3.049331906546009	0.4424377235092109	0.6581724861706779	0.9995957541403293
hsa_piR_021057	0.16355964018985816	-0.2313094009618637	2.5496283326091906	-0.09072279202559325	0.9277128598935408	0.9995957541403293
hsa_piR_021065	0.05121083977908849	1.0339664476128012	3.0453116218673713	0.33952730491954636	0.7342125310496908	0.9995957541403293
hsa_piR_021090	0.05951295015974137	1.3927270121333537	3.0488125273135265	0.45680965938583334	0.6478078623034815	0.9995957541403293
hsa_piR_021104	0.007806268459030951	0.548596425756169	3.0506575261295072	0.17982891263844863	0.8572868846172643	0.9995957541403293
hsa_piR_021107	0.020125736070895826	1.089686949046161	3.052058294340654	0.3570334652738242	0.7210667529130304	0.9995957541403293
hsa_piR_021145	0.039387214088845546	1.1676705687292734	3.0511910390984616	0.3826933658910739	0.7019471339441743	0.9995957541403293
hsa_piR_021214	11.757936963545449	0.2582382804083886	0.42948351326580536	0.6012763527166318	0.5476559371025161	0.9995957541403293
hsa_piR_021243	0.02879497242909489	0.2915324743492676	3.0470963342563557	0.09567550296056397	0.9237782974331105	0.9995957541403293
hsa_piR_021244	0.018928096375945846	1.0768420971049395	3.0522052893666523	0.3528078864342672	0.7242324709851504	0.9995957541403293
hsa_piR_021246	0.18501376296171054	1.167670568729274	3.051191039098462	0.38269336589107406	0.7019471339441742	0.9995957541403293
hsa_piR_021283	0.031315324749474224	-0.009418236788080233	3.0426727367716233	-0.0030953827778643374	0.9975302458157158	0.9995957541403293
hsa_piR_021437	0.02364785606744835	1.1259152341664345	3.051650072959681	0.3689529294800342	0.7121628101256893	0.9995957541403293
hsa_piR_021462	0.40087126488344615	-0.07034895005498785	1.0568419644796059	-0.06656525045315363	0.9469278104839651	0.9995957541403293
hsa_piR_021466	0.013018606242488044	0.40673376542513356	3.0486191108257987	0.13341573697442283	0.8938646003600051	0.9995957541403293
hsa_piR_021496	0.031539023767809087	-0.006680699948596271	3.042715112272367	-0.0021956376795351624	0.9982481360019535	0.9995957541403293
hsa_piR_021535	0.039387214088845546	1.1676705687292734	3.0511910390984616	0.3826933658910739	0.7019471339441743	0.9995957541403293
hsa_piR_021543	0.1385342706816128	0.5274624094620233	1.4156581016368612	0.3725916652136151	0.7094523770771053	0.9995957541403293
hsa_piR_021563	0.019736968476418593	0.29153248480637367	3.0470963343894653	0.09567550638821103	0.9237782947107324	0.9995957541403293
hsa_piR_021650	0.2485527935270226	0.09526102650614846	1.5736058604869703	0.06053677664664317	0.9517281260187284	0.9995957541403293
hsa_piR_021764	0.08631540597523486	1.3169257334141937	2.922017839723023	0.4506905178713846	0.6522126173430824	0.9995957541403293
hsa_piR_021768	0.11615202144300005	-0.2828779674130157	2.7448122747534685	-0.10305913086111618	0.9179160410978058	0.9995957541403293
hsa_piR_021774	0.041328579095682376	1.1676705687292734	3.0511910390984616	0.3826933658910739	0.7019471339441743	0.9995957541403293
hsa_piR_021808	0.007806268459030951	0.548596425756169	3.0506575261295072	0.17982891263844863	0.8572868846172643	0.9995957541403293
hsa_piR_021830	0.6322136153927805	0.6062202798976535	0.7636061519568327	0.7938912989950919	0.4272587154947111	0.9995957541403293
hsa_piR_021839	0.015657662374737112	0.33021852661730217	3.047595030767074	0.10835380793168795	0.9137150412620875	0.9995957541403293
hsa_piR_021842	0.007828831187368556	0.5479126287877664	3.0506472459936935	0.17960537046927352	0.8574623882237571	0.9995957541403293
hsa_piR_021845	0.018928096375945846	1.0768420971049395	3.0522052893666523	0.3528078864342672	0.7242324709851504	0.9995957541403293
hsa_piR_021851	0.007828831187368556	0.5479126287877664	3.0506472459936935	0.17960537046927352	0.8574623882237571	0.9995957541403293
hsa_piR_021927	0.031847197107662845	1.1676705687292737	3.0511910390984616	0.38269336589107394	0.7019471339441743	0.9995957541403293
hsa_piR_021952	0.007806268459030951	0.548596425756169	3.0506575261295072	0.17982891263844863	0.8572868846172643	0.9995957541403293
hsa_piR_021983	0.2774382988517479	-0.5609888829221175	1.9970077614740138	-0.28091472338998086	0.7787758075544033	0.9995957541403293
hsa_piR_022010	0.013018606242488044	0.40673376542513356	3.0486191108257987	0.13341573697442283	0.8938646003600051	0.9995957541403293
hsa_piR_022017	2.532157870931436	0.12417159543582378	0.5648957047234552	0.21981331137331273	0.8260165521944792	0.9995957541403293
hsa_piR_022036	0.007828831187368556	0.5479126287877664	3.0506472459936935	0.17960537046927352	0.8574623882237571	0.9995957541403293
[truncated: 2,072 more rows]

## Sheet: Pairs up-reg miRNA - gene
Gene.Name	miRNA	log2FC_miRNA	log2FC_mRNA	padj_mRNA
[truncated: 2,927 more rows]

## Sheet: Pairs down-reg miRNA - gene
Gene.Name	miRNA	log2FC_miRNA	log2FC_mRNA	padj_mRNA
[truncated: 1,969 more rows]
