# Supplementary material for: Multi‐omic landscaping of human midbrains identifies disease‐relevant molecular targets and pathways in advanced‐stage Parkinson's disease
Source: Clin Transl Med. 2022 Jan 28;12(1):e692. doi: 10.1002/ctm2.692 (PMC8797064; doi:10.1002/ctm2.692)
Supplement: Supplementary file 2 — Supplementary Dataset 2—Differential results RNA sequencing Framework B plus interacting pairs (.xls) [file CTM2-12-e692-s001.xlsx]

## Sheet: Genes
Gene Name	feature	baseMean	log2FoldChange	lfcSE	stat	pvalue	padj
KIF28P	ENSG00000223519	5.74169623078029	-1.2404345806247	0.251677187132038	-4.9286730941328	8.27899667302198e-7	0.0159660450839229
FAM167B	ENSG00000183615	142.179227402325	1.26036371964237	0.269102225218488	4.68358713354771	2.8189753883605e-6	0.0271819701822661
SLAMF8	ENSG00000158714	106.889861583697	1.21819865514637	0.281488771249576	4.32769893356165	1.50675235603662e-5	0.0408088778449575
MPZ	ENSG00000158887	465.112354254997	1.1575093737238	0.274859481877062	4.21127685251739	2.53931311454234e-5	0.0408088778449575
KLHL6	ENSG00000172578	54.8979909580757	1.03065665768875	0.244721657316727	4.21154657495166	2.53628246192447e-5	0.0408088778449575
SH3TC1	ENSG00000125089	485.058084697239	0.984285493380726	0.233471814519133	4.21586432352871	2.48823331291008e-5	0.0408088778449575
ANXA13	ENSG00000104537	97.0787340035252	-1.11870853618184	0.261102541587041	-4.28455628728113	1.83104249241402e-5	0.0408088778449575
GTF2H3	ENSG00000111358	165.011120439408	-0.463315740627962	0.109245169445951	-4.2410638655944	2.22462819790838e-5	0.0408088778449575
DTD2	ENSG00000129480	115.658597381723	-0.677074706123039	0.154685492941051	-4.37710539786085	1.20265826100493e-5	0.0408088778449575
RP11-331F4.5	ENSG00000280152	37.0577543731327	1.05833964560488	0.241301398106803	4.38596565916476	1.15472339651147e-5	0.0408088778449575
C5AR1	ENSG00000197405	92.5013849815659	1.00442591033965	0.236485447561923	4.24730536569972	2.16356979953531e-5	0.0408088778449575
PARVG	ENSG00000138964	466.972285574527	1.09369595584074	0.248770259326482	4.39640959816417	1.1005616640225e-5	0.0408088778449575
CXCR4	ENSG00000121966	486.49029832948	1.17303530539733	0.281371060967372	4.16899769778867	3.0594207908218e-5	0.0453853307315372
JAK3	ENSG00000105639	336.474249326714	0.900987399833057	0.218218148260919	4.12883807792083	3.64601044502192e-5	0.0487805701676407
PIM3	ENSG00000198355	1765.14376990344	0.927748984061883	0.225199932400549	4.11966812854878	3.79418487173767e-5	0.0487805701676407
RHBDF2	ENSG00000129667	697.037894961174	0.830097020919192	0.202578241203852	4.0976613084713	4.17345324980386e-5	0.0503031537015422
ETV4	ENSG00000175832	49.0792406357732	1.0583966608444	0.259719167777988	4.07515806360943	4.59831030704549e-5	0.0521637731008073
SLC2A5	ENSG00000142583	938.777657556856	1.01740555463931	0.251755725269106	4.04124098290829	5.31690858309725e-5	0.0539666221184371
MS4A6A	ENSG00000110077	288.905108924072	1.0691140501845	0.2637551632292	4.05343363555485	5.04713223826164e-5	0.0539666221184371
BPHL	ENSG00000137274	94.361531078011	-0.507612202435724	0.126472083134651	-4.01363043807291	5.97919364084196e-5	0.0576543746818186
SIGLEC10	ENSG00000142512	317.782801401003	1.07670205144747	0.269377597162428	3.99699924117387	6.41505065822074e-5	0.0589115485446605
GIPR	ENSG00000010310	241.201988914336	1.05249466762753	0.264067500651578	3.98570314419811	6.72805860778964e-5	0.0589775501141923
RP11-262H14.3	ENSG00000234665	20.1401255684316	-1.12810284875836	0.28495893508763	-3.95882602667449	7.53190740998747e-5	0.0631534062615689
CCR5	ENSG00000160791	35.4368217793817	1.09379015258033	0.277816078907192	3.93710168570092	8.24716658086297e-5	0.0662694197966427
ASCL2	ENSG00000183734	21.8407578294909	1.09535884799912	0.279582510683696	3.91783751179753	8.93468974474064e-5	0.0689221966909293
RP11-153M7.1	ENSG00000248208	8.10101276052744	1.09807038939577	0.281193512002596	3.90503458481513	9.42119106056688e-5	0.0697368606550363
LSMEM1	ENSG00000181016	136.885744573426	1.0518254258862	0.271767435738756	3.87031442169288	1.08695073239875e-4	0.0697368606550363
CCDC88B	ENSG00000168071	655.892315943077	0.70505113996199	0.180973353951896	3.89588370091985	9.78413319671184e-5	0.0697368606550363
ST14	ENSG00000149418	142.021729778739	1.09366531921798	0.284253897809847	3.84749453796264	1.19331936822204e-4	0.0697368606550363
RP11-429A20.3	ENSG00000256790	5.26606186087588	1.04185327878094	0.270471155867813	3.85199403403342	1.17159878057657e-4	0.0697368606550363
MAFB	ENSG00000204103	215.437467516537	0.954360949245908	0.246966084087544	3.86434012901791	1.11389917095766e-4	0.0697368606550363
COLGALT1	ENSG00000130309	1097.54642939435	0.700529541496999	0.181723740672325	3.85491482238504	1.15769929278071e-4	0.0697368606550363
PRX	ENSG00000105227	474.655133633689	1.0572241312288	0.272768230849781	3.87590639839226	1.06228517149207e-4	0.0697368606550363
SERPINF2	ENSG00000167711	135.589845218122	0.923489522592651	0.240513996503019	3.83964981672516	1.23209925172279e-4	0.0698853943219821
STAB1	ENSG00000010327	1528.09376234343	0.984974768689991	0.258312460504288	3.81311364835859	1.3722697147496e-4	0.0715249228349892
SLC36A1	ENSG00000123643	203.115006150829	0.641754079965803	0.168116189150069	3.81732469198991	1.34906580269458e-4	0.0715249228349892
IL17RA	ENSG00000177663	655.083105616315	0.549017981615135	0.143627723234698	3.82250702893897	1.32101711794762e-4	0.0715249228349892
MYBPH	ENSG00000133055	44.8504066304622	1.08171127303528	0.284369763276549	3.80388990929152	1.42441503732725e-4	0.0722890631443577
NPFFR1	ENSG00000148734	162.150992772319	1.02606182885893	0.271320221469605	3.78173739981957	1.55737602613708e-4	0.0740467807631139
SLC38A2	ENSG00000134294	2143.08252326359	0.913804683531204	0.241668703630403	3.78122888815896	1.56056109734522e-4	0.0740467807631139
TMEM150B	ENSG00000180061	8.60445475905376	1.05922805556018	0.280289034614082	3.77905634809647	1.57423801466822e-4	0.0740467807631139
SLC17A9	ENSG00000101194	151.552338529797	1.00322997648375	0.266512447542098	3.7642893821133	1.67023374732264e-4	0.0766915662312314
LBX2-AS1	ENSG00000257702	44.0751904869207	0.999631948094503	0.268574530030691	3.72199086778732	1.97658173327315e-4	0.0794132890128598
LRRC34	ENSG00000171757	35.865944161611	-0.660915979555313	0.176737554475884	-3.73953335223666	1.84362186770531e-4	0.0794132890128598
NPC1L1	ENSG00000015520	22.3516741734918	1.05707957482077	0.283468433906506	3.72909096174504	1.92171778043451e-4	0.0794132890128598
PSTPIP2	ENSG00000152229	31.4210673359569	0.835369504957908	0.224198419134171	3.72602763295126	1.94521088767752e-4	0.0794132890128598
GPR4	ENSG00000177464	499.071846943297	0.736916658708956	0.197604751784412	3.7292456383485	1.92053864421134e-4	0.0794132890128598
MAFF	ENSG00000185022	973.36062153475	1.02011682818169	0.273285295823569	3.73279076397972	1.89369897533868e-4	0.0794132890128598
TREM2	ENSG00000095970	473.598298414263	0.885219518437689	0.239106254937099	3.70220142785709	2.13736818418858e-4	0.0795897578986075
SCIN	ENSG00000006747	169.074277651537	0.940517188664972	0.254231592486851	3.69945048711291	2.16066786312299e-4	0.0795897578986075
ESRRB	ENSG00000119715	15.7326168222456	0.90873777523184	0.245848190969859	3.69633704298133	2.18732546986061e-4	0.0795897578986075
ZNF337-AS1	ENSG00000213742	19.8871428004882	-0.907546497193465	0.244862693346421	-3.70634858577459	2.10268847614362e-4	0.0795897578986075
SLCO4A1-AS1	ENSG00000232803	30.3094861287024	0.903028334333614	0.243226415563019	3.71270666569373	2.0505449861071e-4	0.0795897578986075
MLIP	ENSG00000146147	41.654954190834	0.992648710918619	0.26962222645803	3.6816278982591	2.31749481236448e-4	0.0827600341358313
VENTX	ENSG00000151650	48.5869042668561	0.859512210707646	0.233756070616216	3.67696209318476	2.36028098391015e-4	0.0827600341358313
AC016739.2	ENSG00000218175	44.3580898111899	-1.0258305240626	0.282062309627499	-3.6368932999852	2.75946170345174e-4	0.0878715734996829
TLR2	ENSG00000137462	179.386258914195	0.892494791543248	0.245631936249963	3.63346397528299	2.79641506071115e-4	0.0878715734996829
LAT2	ENSG00000086730	526.489302527995	0.892539662812711	0.244541243617543	3.64985329104085	2.62390128520289e-4	0.0878715734996829
AC068580.6	ENSG00000235027	30.6492613331345	0.887926984528421	0.244722732415438	3.62829793441946	2.85295916370817e-4	0.0878715734996829
USPL1	ENSG00000132952	337.372402882782	0.390178144111345	0.107299871604102	3.63633374652081	2.76545987104646e-4	0.0878715734996829
CTD-2380F24.1	ENSG00000261195	84.0304591327422	0.932051316759548	0.25499840782702	3.65512602491155	2.57055672794274e-4	0.0878715734996829
OSGIN1	ENSG00000140961	541.707774599652	0.944951168511653	0.259550185435304	3.64072623152563	2.71870101158075e-4	0.0878715734996829
ZNF561-AS1	ENSG00000267106	98.8941165101608	-0.469448896138404	0.129442159759621	-3.62670784395276	2.87057771868293e-4	0.0878715734996829
C1QB	ENSG00000173369	2430.36017275602	0.950632433193298	0.266288615095821	3.56993269446095	3.57072960297997e-4	0.0918116340200974
SESN2	ENSG00000130766	395.64288995608	0.976274967380645	0.27111062138313	3.60102072873415	3.16970301075568e-4	0.0918116340200974
RAB6C	ENSG00000222014	17.8028055884245	-0.886055956153223	0.246940466458626	-3.58813591332419	3.33050670730959e-4	0.0918116340200974
RBM6	ENSG00000004534	3540.74250198724	0.434255474289656	0.122773414213218	3.53704812293884	4.04625932824172e-4	0.0918116340200974
HCLS1	ENSG00000180353	712.097504631752	0.781898344958992	0.21671071658224	3.60802805366695	3.08533135331965e-4	0.0918116340200974
NDUFB5	ENSG00000136521	713.49347746965	-0.353145100432552	0.0992081739830581	-3.55963713728729	3.71367567470742e-4	0.0918116340200974
JADE2	ENSG00000043143	1504.1194341388	0.602199629422221	0.170147349284386	3.53928305057341	4.01215404158432e-4	0.0918116340200974
PLA2G7	ENSG00000146070	32.0837098652152	0.847522507594675	0.236934387023838	3.5770346307284	3.47514148998582e-4	0.0918116340200974
AOAH	ENSG00000136250	95.394150389869	0.742874493547112	0.208541118014013	3.56224470560858	3.67697407602912e-4	0.0918116340200974
WAS	ENSG00000015285	278.525862135049	0.87247747114209	0.243641457934971	3.580989370762	3.42295580974903e-4	0.0918116340200974
SLA	ENSG00000155926	305.900233817097	0.867485948552071	0.245607167115289	3.53200583981683	4.1242024757819e-4	0.0918116340200974
ALDH1A1	ENSG00000165092	1241.93043270475	-0.966744981864998	0.273413176731911	-3.53583903095101	4.06482293036379e-4	0.0918116340200974
FGD3	ENSG00000127084	118.129475134898	0.760393252951821	0.214738608901554	3.54101787676393	3.98586571346762e-4	0.0918116340200974
FERMT3	ENSG00000149781	284.555212971926	0.86301294937201	0.243208099104549	3.54845481112462	3.87498482895594e-4	0.0918116340200974
AC091814.2	ENSG00000225231	15.7460789867642	1.0056544804289	0.28249433434911	3.55991026420411	3.70981540921967e-4	0.0918116340200974
POLE	ENSG00000177084	253.750293496411	0.572731219590063	0.16133502646618	3.54994964289494	3.85304846866676e-4	0.0918116340200974
CREBBP	ENSG00000005339	930.309161980201	0.351262659513645	0.0975269182057006	3.6016995715252	3.16143589180032e-4	0.0918116340200974
MT1A	ENSG00000205362	124.210554774257	0.980545687243257	0.277678766198194	3.53122314921044	4.13642622899429e-4	0.0918116340200974
RP11-6N17.4	ENSG00000264920	113.507470183523	-0.667089617901928	0.187027248906313	-3.56680441915762	3.61360973331908e-4	0.0918116340200974
AC139100.4	ENSG00000278000	58.098346728191	0.958306381778403	0.268347165133111	3.57114404880351	3.5542534076644e-4	0.0918116340200974
POU2F2	ENSG00000028277	138.927146072711	0.865614287914006	0.243514779706339	3.55466838176259	3.78456093665513e-4	0.0918116340200974
C5AR2	ENSG00000134830	24.4988098264879	0.955704897755362	0.270127488029564	3.53797721485777	4.03204850476373e-4	0.0918116340200974
LILRB3	ENSG00000204577	76.5869126660221	0.864462636667776	0.241964926242964	3.57267745408581	3.53349880784475e-4	0.0918116340200974
AP000432.1	ENSG00000280594	5.55089329839022	0.893095192489767	0.252938791397082	3.53087475257095	4.14187822647056e-4	0.0918116340200974
HLX	ENSG00000136630	71.5853188897351	0.789158718004838	0.223910461274317	3.52443880251769	4.24380830457779e-4	0.0923957423240562
SLC11A1	ENSG00000018280	939.211573893608	0.956524139838869	0.271723167499526	3.52021562475174	4.31196101071561e-4	0.0923957423240562
EBI3	ENSG00000105246	58.3039299422054	0.86854927875797	0.246540966495121	3.5229409988346	4.26786358787774e-4	0.0923957423240562
RBM47	ENSG00000163694	37.4859893014683	0.943226371343108	0.268761707208623	3.50952664030721	4.4890508645701e-4	0.0951333471683894
MTHFD2	ENSG00000065911	221.700008095125	0.828559825651968	0.237387899362417	3.49032039070793	4.8244178238462e-4	0.0975546755065838
MTCO1P22	ENSG00000271207	19.1002759769825	-0.981795633286126	0.281223474145363	-3.49115818396668	4.80931419488511e-4	0.0975546755065838
ARAP1	ENSG00000186635	1629.73609886379	0.394929602119136	0.113170971224043	3.4896722882876	4.83613206683727e-4	0.0975546755065838
BMF	ENSG00000104081	91.5446383821852	0.796866085195972	0.228422411696414	3.48856348761019	4.8562348190988e-4	0.0975546755065838
ADA	ENSG00000196839	198.392036376417	0.721690888216289	0.206618762313116	3.49286231384262	4.77872835269393e-4	0.0975546755065838
F2RL3	ENSG00000127533	31.557538521447	0.968886430244137	0.277964688326494	3.48564573463409	4.90950717176126e-4	0.0976080884612536
MYO7A	ENSG00000137474	267.33921353938	0.879605116886486	0.252896977357429	3.47811637006364	5.04950656867758e-4	0.0983633678555022
HCK	ENSG00000101336	199.488082636718	0.839586182882724	0.241253553273612	3.48009872389539	5.01229048151733e-4	0.0983633678555022
RP11-523H20.3	ENSG00000272183	11.2686828265935	0.983463404615245	0.284484001594313	3.45700777233058	5.46209095040195e-4	0.0993389402873465
NEB	ENSG00000183091	70.122465269542	0.762254175435578	0.222347673388649	3.42820846208365	6.07578720067083e-4	0.0993389402873465
IRAK2	ENSG00000134070	202.029151954139	0.792120354609445	0.229792289402826	3.44711459495865	5.66608191381418e-4	0.0993389402873465
HESX1	ENSG00000163666	15.9167372881028	-0.798432678877685	0.231538677391792	-3.44837712589434	5.63966003608743e-4	0.0993389402873465
AGTR1	ENSG00000144891	11.3006160959234	-0.941437496752356	0.274034734547108	-3.43546776399806	5.91531833574481e-4	0.0993389402873465
ETV5	ENSG00000244405	553.625741362433	0.705084154040632	0.203999566934455	3.45630221002957	5.47640951871535e-4	0.0993389402873465
PAPD7	ENSG00000112941	428.057967629762	0.380158401364118	0.109572676024096	3.4694635118751598	5.21498898787366e-4	0.0993389402873465
HLA-DRB6	ENSG00000229391	172.090594604317	0.942156611191928	0.272127613594483	3.46218672462951	5.35805281757722e-4	0.0993389402873465
RNASET2	ENSG00000026297	1248.31679300467	0.778954415374107	0.225548040480686	3.45360754947818	5.53141693177931e-4	0.0993389402873465
IL10RA	ENSG00000110324	272.523796479602	0.795094265601033	0.230878494388526	3.44377793915719	5.73646641751403e-4	0.0993389402873465
RNASE3	ENSG00000169397	19.618795993102	0.975836773372323	0.284433516907317	3.43080795815741	6.01786467367867e-4	0.0993389402873465
KCNK13	ENSG00000152315	39.0613420679877	0.955375011459529	0.2788962016086	3.42555763021934	6.13538758131522e-4	0.0993389402873465
RCOR1	ENSG00000089902	205.046305049618	0.351666629289657	0.102543015545159	3.42945472609771	6.04795323804148e-4	0.0993389402873465
PABPC1L	ENSG00000101104	147.274247462248	0.495902491610779	0.144732435355735	3.42633971709182	6.11774707626307e-4	0.0993389402873465
SRMS	ENSG00000125508	9.05568959888262	-0.981475953318682	0.28557880320498	-3.43679552650204	5.8863980097615e-4	0.0993389402873465
ADGRE4P	ENSG00000268758	10.5588238447323	0.973308952558288	0.284299728326577	3.42353106802916	6.18131855560362e-4	0.0993389402873465
FCGBP	ENSG00000275395	809.607302270396	0.971652460599235	0.281639571053802	3.44998558605821	5.60616485828889e-4	0.0993389402873465
MYBPC2	ENSG00000086967	12.0380948620593	0.965131798239258	0.280168188691854	3.44483005992079	5.71418523693872e-4	0.0993389402873465
AP000347.2	ENSG00000272578	9.21126334471137	0.822942244924344	0.237853095952938	3.45987611230073	5.40423965201541e-4	0.0993389402873465
IL10RB-AS1	ENSG00000223799	21.8385721878889	0.660589900211666	0.192492057593511	3.43177743783407	5.99639441018684e-4	0.0993389402873465
RUNX1	ENSG00000159216	152.890447037449	0.897715761800301	0.260146338527286	3.45081067403201	5.58905490364029e-4	0.0993389402873465
DMGDH	ENSG00000132837	33.8789255632496	-0.62664553107699	0.183185130143759	-3.42083186875056	6.24299144467707e-4	0.0994916210404578
CHAC1	ENSG00000128965	218.563712419441	0.971111902275752	0.28425039147208	3.41639600651574	6.34558951930324e-4	0.0994916210404578
LAIR1	ENSG00000167613	504.73394129613	0.879057644251268	0.257298683886832	3.41648713849583	6.34346601855884e-4	0.0994916210404578
MRPS16	ENSG00000182180	393.072530315266	-0.396393337914988	0.116108285525839	-3.41399699530292	6.40172817720476e-4	0.0995623612075757
MAP3K13	ENSG00000073803	418.600492006958	-0.328089392430179	0.0962476807286981	-3.40880309994164	6.52485560294615e-4	0.0998665399228703
ACRC	ENSG00000147174	150.465424593671	0.875781445901845	0.256845640852139	3.409757872457	6.50205765486766e-4	0.0998665399228703
LINC01272	ENSG00000224397	12.8543384261186	0.951702519471418	0.280201338900117	3.39649526018386	6.82547394718594e-4	0.103645090607465
RPA3	ENSG00000106399	108.846934106782	-0.326971268512264	0.0969574239040386	-3.3723180273011	7.45383244135375e-4	0.112302467680865
MTCO2P12	ENSG00000229344	3661.04517650638	0.832613940879973	0.248069672975472	3.35637134073337	7.89724554219427e-4	0.113522923525591
RAB42	ENSG00000188060	25.5849209895971	0.945705296163615	0.281518777453954	3.35929739648823	7.81409254765042e-4	0.113522923525591
RP11-552D4.1	ENSG00000228058	242.946374963145	0.948611395586188	0.282325837957667	3.35998788650873	7.79458900495809e-4	0.113522923525591
RP3-467D16.3	ENSG00000282024	988.916547822862	0.906179327402708	0.269830649277129	3.35832615690747	7.84160280811212e-4	0.113522923525591
VSIG4	ENSG00000155659	597.004544447168	0.927631618929315	0.275992036463419	3.36108110515089	7.76380239940228e-4	0.113522923525591
LETMD1	ENSG00000050426	818.045663534059	-0.364772477365248	0.108469719110779	-3.36289685596687	7.7129175850189e-4	0.113522923525591
ABI3	ENSG00000108798	252.451268510749	0.849474985945758	0.25322406215565	3.35463770194007	7.9468989763831e-4	0.113522923525591
MNT	ENSG00000070444	295.810297193761	0.351270149360587	0.104808836997175	3.35153179278247	8.03658105457654e-4	0.11395990120405
CD84	ENSG00000066294	75.0657810214736	0.775579639409709	0.231970617199276	3.34343913368753	8.27468439220361e-4	0.114803804678883
TMEM169	ENSG00000163449	64.5404318338561	-0.625019913004221	0.186729836366809	-3.34718824353513	8.16357540480263e-4	0.114803804678883
GPR65	ENSG00000140030	26.0807831847963	0.868551180714506	0.259662636403415	3.34492167508118	8.23058101163382e-4	0.114803804678883
TREML1	ENSG00000161911	45.5939630744974	0.815239492855984	0.244523026864854	3.33399886018327	8.56070085749335e-4	0.114907606544177
METTL7B	ENSG00000170439	58.6459568310616	0.907683154873584	0.272297845255464	3.33342026273478	8.57852566458813e-4	0.114907606544177
CYBA	ENSG00000051523	863.778594397211	0.785311806451982	0.235323389580377	3.33716001563776	8.46392033567487e-4	0.114907606544177
PLVAP	ENSG00000130300	57.8020641561031	0.92594911273922	0.277781705264044	3.33336967551216	8.58008573625175e-4	0.114907606544177
SCAF4	ENSG00000156304	548.437816396563	0.279244860223156	0.0836294792605875	3.33907209146951	8.40587463483665e-4	0.114907606544177
ZBTB40	ENSG00000184677	581.870576534638	0.301440815019797	0.0911627476495732	3.30662274659081	9.44279692821688e-4	0.115075911466501
SDC1	ENSG00000115884	40.7453568803656	-0.935589933431967	0.282860310352239	-3.30760413953764	9.40977184357864e-4	0.115075911466501
C4orf3	ENSG00000164096	2780.02638633776	-0.529993778070628	0.160517201480292	-3.30178805251411	9.60706338921789e-4	0.115075911466501
CD74	ENSG00000019582	10667.4293327743	0.798845832571661	0.239984021568155	3.32874591963111	8.72379500956341e-4	0.115075911466501
HLA-DQA1	ENSG00000196735	144.668436088953	0.779804934216858	0.234194361365604	3.32973402805158	8.69289775972634e-4	0.115075911466501
RP6-24A23.3	ENSG00000237863	13.841863526835	0.82499338391465	0.248239328648016	3.32337904879057	8.89339799039852e-4	0.115075911466501
DENND3	ENSG00000105339	1155.36031435905	0.682495054771329	0.205275638860997	3.32477374596545	8.84903146738772e-4	0.115075911466501
CARD9	ENSG00000187796	202.817978533382	0.789414970680717	0.238935952346642	3.30387688804343	9.53576980039219e-4	0.115075911466501
RP11-864I4.1	ENSG00000255508	37.0376550003433	0.883064716810752	0.267432031941	3.30201550802102	9.5992762720454e-4	0.115075911466501
GAS2L3	ENSG00000139354	8.25698210460882	0.940840421435738	0.283646649662549	3.3169452999182	9.10074323900219e-4	0.115075911466501
PEX11A	ENSG00000166821	111.021892396382	-0.466886751395243	0.1412942082366	-3.30435873644184	9.51939364862211e-4	0.115075911466501
FOPNL	ENSG00000133393	254.46226222835799	-0.231193460421474	0.0698147380136332	-3.31152800969227	9.27879506370605e-4	0.115075911466501
PAPD5	ENSG00000121274	122.245899531779	0.537395626158609	0.161965477708912	3.31796401159281	9.06761667427196e-4	0.115075911466501
ARRB2	ENSG00000141480	1331.78527555944	0.560343792761577	0.168993758177799	3.31576620819355	9.13922507247135e-4	0.115075911466501
SSH2	ENSG00000141298	639.691651845964	0.416366612028082	0.125286760813212	3.32330893803564	8.89563370810496e-4	0.115075911466501
STXBP2	ENSG00000076944	246.389661949186	0.846200417781523	0.255742436403674	3.30879939082869	9.369694683403e-4	0.115075911466501
DEDD2	ENSG00000160570	591.118240179564	0.650976740331077	0.196256422136693	3.3169703862107	9.09992613536751e-4	0.115075911466501
FHOD1	ENSG00000135723	345.289616307263	0.654965822121512	0.198615040439334	3.29766477237946	9.74924537418321e-4	0.116058146321681
SLC10A4	ENSG00000145248	27.4639912855833	-0.929740332716892	0.282285506557853	-3.29361696267728	9.8907181509544e-4	0.116096334909271
RP11-714G18.1	ENSG00000250410	5.61894787131023	0.936546481706841	0.284446588704387	3.29252140436162	9.92933394243637e-4	0.116096334909271
C3	ENSG00000125730	4563.46126749028	0.757863170651975	0.230184507721562	3.29241606289468	9.93305432202729e-4	0.116096334909271
SCOC	ENSG00000153130	753.576472822169	-0.470429177257854	0.143082475927376	-3.28781826152231	0.0010096699482726	0.116595718278066
SERPINB9P1	ENSG00000230438	14.7447682804998	-0.801373802384561	0.243641464956936	-3.28915196157684	0.00100489752325667	0.116595718278066
RP11-343L5.2	ENSG00000271862	18.5040189889659	0.746860099432162	0.227780803332691	3.27885444473263	0.00104229381024626	0.118513550601444
ORC3	ENSG00000135336	303.513566423814	-0.420944478324671	0.128407200974035	-3.27819993841148	0.00104471369469772	0.118513550601444
SAMSN1	ENSG00000155307	46.5537503714953	0.859942333137461	0.262060121250658	3.28146964533736	0.00103267639066108	0.118513550601444
UHRF1	ENSG00000276043	48.7004061193458	0.735949167380309	0.224651724361378	3.27595601356903	0.0010530496025745	0.118760594068124
C1QC	ENSG00000159189	1628.11947677909	0.892140765017194	0.272924977400268	3.26881318637536	0.00107999581490765	0.119015538802824
RELA	ENSG00000173039	1540.63835432991	0.59731951067526	0.182587062152334	3.2714229783538	0.00107007732128283	0.119015538802824
CLECL1	ENSG00000184293	5.87647418524688	0.931628081548453	0.284929515263087	3.26967910182363	0.00107669552259657	0.119015538802824
C19orf35	ENSG00000188305	25.4629764612336	0.792702274032632	0.242427969827207	3.26984660473641	0.00107605819097433	0.119015538802824
SEPT7P3	ENSG00000226102	7.56104590836784	0.903850508223918	0.276871642855257	3.26451094414329	0.00109653226757502	0.120091970658077
RP11-327F22.1	ENSG00000261644	8.43163149838218	0.861711037410139	0.264081833610706	3.26304549475532	0.00110221824249311	0.120091970658077
RP11-248J18.2	ENSG00000269906	19.0523433011264	-0.764432233321607	0.234503955666783	-3.25978396035171	0.00111497106915166	0.120138591709499
AC006262.5	ENSG00000268621	13.7960287964572	0.919062670393194	0.281942704458297	3.25974978554246	0.00111510541436351	0.120138591709499
C1QA	ENSG00000173372	1522.63632244264	0.865616968806477	0.265881574700628	3.25564857129015	0.00113133688165507	0.120540506976343
ALS2CR11	ENSG00000155754	13.8650973732986	-0.80545284083989	0.247382687303914	-3.25589817791242	0.00113034279936947	0.120540506976343
BATF3	ENSG00000123685	86.7629346444084	0.7501853990735	0.230833931384	3.24989222587706	0.00115448751913495	0.121399340453432
GPSM3	ENSG00000213654	453.143186430063	0.74218360135898	0.228437369371947	3.24895879951472	0.00115828253271617	0.121399340453432
VAV1	ENSG00000141968	157.730201217067	0.804479958269362	0.247414730969441	3.25154430020065	0.0011477988690974	0.121399340453432
SDHC	ENSG00000143252	1002.04907482398	-0.403458740532833	0.124924111907397	-3.22963064834037	0.00123950234198969	0.129209744136601
BIVM	ENSG00000134897	193.697302120406	-0.360059008499493	0.111552027443116	-3.22772267570931	0.001247798811719	0.129375269268822
LYRM5	ENSG00000205707	206.21687408974	-0.521003008060216	0.161569337440064	-3.2246403699804	0.00126131005226039	0.130076814747816
LAPTM5	ENSG00000162511	2309.85291141067	0.830022755253477	0.257816581064662	3.21943123993759	0.00128445160988423	0.130753804306146
ALG14	ENSG00000172339	160.790783899705	-0.368189113253319	0.114987809445105	-3.20198388881467	0.00136484631339013	0.130753804306146
CHI3L1	ENSG00000133048	4346.13757508982	0.914611457727238	0.284137969040478	3.21889911726983	0.00128683749595984	0.130753804306146
ADI1	ENSG00000182551	1052.65454453361	-0.373026922854277	0.116376058998803	-3.20535792381588	0.00134894623498663	0.130753804306146
HIGD1A	ENSG00000181061	644.188244886512	-0.449753669872381	0.140828854608724	-3.19361874469522	0.00140501540193365	0.130753804306146
FYB	ENSG00000082074	134.670129500529	0.799693249517298	0.249217683090582	3.20881423661513	0.00133283574936078	0.130753804306146
TCOF1	ENSG00000070814	821.441003365988	0.217015715076626	0.0679218140604628	3.19508125745056	0.00139791476276595	0.130753804306146
HLA-DQB2	ENSG00000232629	23.2200917393808	0.904954457859071	0.283581815838255	3.19115827361521	0.00141703630282523	0.130753804306146
ZNF318	ENSG00000171467	396.945704795357	0.466626211436836	0.145841621051465	3.19954076259321	0.00137646721047526	0.130753804306146
RRAGB	ENSG00000083750	203.663686065264	-0.31980892086853	0.100078430973722	-3.1955828819149	0.00139548695914996	0.130753804306146
RP11-521I2.3	ENSG00000260368	10.238708283951	0.822462853656166	0.256690085442398	3.20410837932705	0.00135481466018984	0.130753804306146
AKR1E2	ENSG00000165568	18.5462720914693	0.631889817268767	0.197067063733238	3.20647096119589	0.0013437386648859	0.130753804306146
CUZD1	ENSG00000138161	44.6341964511309	0.667192111794816	0.207940596346217	3.20857073374914	0.00133396492026519	0.130753804306146
RP11-253E3.3	ENSG00000250899	14.8786175291331	0.733281133610657	0.229707149602814	3.19224340591301	0.00141172313005773	0.130753804306146
C12orf60	ENSG00000182993	49.6451957824739	-0.550340333510723	0.171266604748132	-3.21335460768937	0.0013119420199836	0.130753804306146
PRKAG1	ENSG00000181929	571.550803960967	-0.251721165933872	0.078277495954234	-3.21575393879544	0.00130102332375736	0.130753804306146
FLJ37505	ENSG00000256597	11.060003886856	0.913339961344545	0.284620927527242	3.20896980162194	0.0013321148254239	0.130753804306146
PKD1P6-NPIPP1	ENSG00000270580	5.86434608993787	0.836973923230875	0.260186786095601	3.21681948491936	0.00129620126134892	0.130753804306146
SPN	ENSG00000197471	84.8994102935713	0.876989360093394	0.274330853694464	3.19683093710684	0.00138946337947174	0.130753804306146
CEBPB	ENSG00000172216	695.508725543582	0.751033609525944	0.234634508395482	3.20086595386924	0.00137015257112718	0.130753804306146
DIDO1	ENSG00000101191	862.696406660343	0.23926481817435	0.0747124744016594	3.20247482218359	0.00136252210214656	0.130753804306146
CHEK2	ENSG00000183765	54.8624499111115	0.742188098657136	0.231150780497267	3.21083968248124	0.00132347747585902	0.130753804306146
SLC35F3	ENSG00000183780	261.196404476958	0.856228616007839	0.268625784980701	3.18744016353215	0.00143538153939857	0.13089242384456
DOK3	ENSG00000146094	215.688004716703	0.813428998523211	0.255254913112333	3.18673199510654	0.00143890038138691	0.13089242384456
NCF4	ENSG00000100365	190.831599826277	0.838803875437917	0.263176699574949	3.18722697257261	0.00143644003569789	0.13089242384456
C8orf33	ENSG00000182307	835.977949600619	-0.222986304106338	0.0700884979702943	-3.1814964018896	0.00146516342866456	0.132655759257259
RP4-671O14.7	ENSG00000280011	6.4268044322091	0.829513247005676	0.261102544308248	3.17696347694868	0.00148825777022059	0.134117061208897
TBXAS1	ENSG00000059377	234.435589209203	0.707594921948947	0.222938005890817	3.17395375957337	0.00150377645574731	0.134885250925986
ARHGAP9	ENSG00000123329	343.791147640651	0.88693917296354	0.279838939541928	3.16946302903872	0.00152720885998426	0.136352883633317
TMEM39A	ENSG00000176142	217.002337368678	0.371032648664085	0.117116946841542	3.1680526061364	0.00153463748819019	0.136384718708516
RP11-367H1.1	ENSG00000273113	33.0462725180239	0.869489571385775	0.274642044155994	3.1659011789612	0.00154603307060905	0.136767191590346
TMIGD3	ENSG00000121933	355.499150968034	0.83560538936236906	0.264117170388825	3.16376776311899	0.00155741015735999	0.136772203791183
DNAJC15	ENSG00000120675	897.1929403117	-0.551762407582322	0.174502740552928	-3.16191256271398	0.00156736619330316	0.136772203791183
RNASE2	ENSG00000169385	60.1188289111706	0.898199713977642	0.284055587466238	3.16205613834087	0.00156659359957635	0.136772203791183
TLR6	ENSG00000174130	40.2035956577077	0.844272966882343	0.267314090126257	3.15835565002795	0.00158661863365083	0.137828560134938
DNAJB6	ENSG00000105993	1150.70855250104	0.650510551178818	0.206203273787906	3.15470525384535	0.00160660324132725	0.138651514192142
DNAJB1	ENSG00000132002	5028.33507949108	0.888141423905014	0.28159176484331	3.15400354267894	0.00161047130822088	0.138651514192142
LRRC25	ENSG00000175489	63.3589119019688	0.813443067455447	0.258016745061795	3.15267548724648	0.00161781546739242	0.138664761282946
FCGR1B	ENSG00000198019	29.0110951571775	0.786077140342102	0.250217124531863	3.14158010493004	0.00168038834582871	0.139082786477711
DAPL1	ENSG00000163331	12.9895269415429	-0.899362086766158	0.285563734396349	-3.14942682994153	0.00163591068937991	0.139082786477711
RP11-804H8.6	ENSG00000273356	25.172485312086	0.779477219328358	0.248048901326234	3.142433669977	0.00167549670875366	0.139082786477711
ELF4	ENSG00000102034	88.8600431062687	0.746423042979663	0.237235264159193	3.14634101985271	0.00165327114703097	0.139082786477711
ZFHX4-AS1	ENSG00000253661	26.572031070901	-0.696479060375871	0.22149155145009	-3.14449492911161	0.00166373794723544	0.139082786477711
RP11-67C2.2	ENSG00000231964	12.3133133362281	0.839889052497137	0.267198527356109	3.14331467619869	0.00167046155235224	0.139082786477711
DEGS2	ENSG00000168350	160.380747598649	-0.51103255379814	0.16242664194803	-3.14623603412087	0.00165386475708945	0.139082786477711
SHANK3	ENSG00000251322	1860.11538127761	0.349748926708653	0.111311961336399	3.14206058818482	0.001677633163653	0.139082786477711
LINC01322	ENSG00000244128	8.87646919867231	0.788478111267607	0.251316704081754	3.13738839663882	0.00170460154941679	0.139441316504626
ANGPT2	ENSG00000091879	617.953803583953	0.882549135455184	0.281439706608444	3.13583732050659	0.00171364231327956	0.139441316504626
RP11-390K5.1	ENSG00000243802	5.37615168660955	-0.894136440723845	0.285098029962516	-3.13624208782293	0.00171127880146721	0.139441316504626
IL16	ENSG00000172349	96.5062910554373	0.744258693909962	0.23731720811721	3.13613454251651	0.00171190648591616	0.139441316504626
RP11-324O2.3	ENSG00000232934	16.6726166061381	0.758086548694562	0.24185885320213	3.13441719688054	0.0017219584443622	0.139529279829937
C6orf48	ENSG00000204387	2255.46105123347	-0.462664880580797	0.147722547319956	-3.13198552945813	0.00173628432751179	0.139615263509631
FAM84B	ENSG00000168672	310.974755994036	0.501042364561831	0.160046485098734	3.13060523792656	0.00174446483318513	0.139615263509631
CTD-3128G10.7	ENSG00000276980	39.8322668068296	0.888570672002046	0.28383768410252	3.1305591955193	0.00174473832023962	0.139615263509631
DDC	ENSG00000132437	37.3521254114299	-0.809904695365822	0.258913889801802	-3.12808515597908	0.0017594919595478	0.140214059668923
NOD2	ENSG00000167207	28.3588599744279	0.828610695267908	0.26513155785436	3.12528128289834	0.00177635112627498	0.140397260123824
RP13-516M14.1	ENSG00000260563	225.350205957597	0.592654195630401	0.189625744865774	3.12538888667206	0.0017757013942859	0.140397260123824
PEX19	ENSG00000162735	868.663764050853	-0.247267955396883	0.079235899746379	-3.12065561429033	0.00180448928702356	0.14146169065142
CTC-429P9.3	ENSG00000269044	210.135078771064	-0.463346930551103	0.148446552137913	-3.12130476510248	0.00180051591466583	0.14146169065142
BIRC5	ENSG00000089685	27.8488338714263	0.865060974579572	0.277312191906784	3.11944804385072	0.00181190212374115	0.141467742738251
RP11-666O2.2	ENSG00000275441	12.2481433013593	0.829759634153417	0.266116035843124	3.11803695528729	0.00182059973742096	0.1415736529684
LINC01134	ENSG00000236423	10.8623451947917	0.845154922678006	0.271491616996257	3.11300559490077	0.00185192506956891	0.141871599300795
ADORA3	ENSG00000282608	293.375821653945	0.751589581179813	0.24188500347997	3.10721859712998	0.00188856691996866	0.141871599300795
CD180	ENSG00000134061	64.1506515251991	0.873475116011333	0.280753290543709	3.11118389501243	0.00186338857268074	0.141871599300795
MICB	ENSG00000204516	33.6361272419945	0.859927882476336	0.276286734423861	3.11244723446292	0.00185543178769658	0.141871599300795
DEF6	ENSG00000023892	280.452588026305	0.672027792291905	0.216341733814402	3.10632525885381	0.00189428228602253	0.141871599300795
RNF122	ENSG00000133874	102.126952180048	0.693704459939126	0.223168203095206	3.10843771790904	0.0018807928295735	0.141871599300795
RP11-295K3.1	ENSG00000250644	7.98444662660984	0.805671584760069	0.25874137555197	3.11381039480578	0.00184688132945955	0.141871599300795
JDP2	ENSG00000140044	516.69971840744	0.632083502170665	0.203520671506161	3.10574595441785	0.00189799702461007	0.141871599300795
SERPINF1	ENSG00000132386	567.095166474405	0.861724559551105	0.277100047969967	3.10979577904837	0.00187216736207454	0.141871599300795
GNA15	ENSG00000060558	107.39756388106	0.824572736161847	0.264972051865034	3.11192342874656	0.00185872703369341	0.141871599300795
SLC18A2	ENSG00000165646	8.85895591503351	-0.778865058011239	0.251099665988856	-3.10181638411978	0.00192337218577583	0.14211583372677
MDP1	ENSG00000213920	7.70484927804664	-0.732307945290885	0.236027383427016	-3.10263976432772	0.00191802955892976	0.14211583372677
BATF	ENSG00000156127	40.0344510685116	0.880330154983324	0.28370995268154803	3.10292306160812	0.00191619449515606	0.14211583372677
NUPR1	ENSG00000176046	4164.8720434584	0.771906536610157	0.248982588348872	3.10024304000153	0.00193361908907966	0.142327649362219
HYPK	ENSG00000242028	33.478218989077	0.601205954479554	0.194058022065406	3.09807318492054	0.00194783320420427	0.142828757958476
MTCO2P22	ENSG00000270225	193.79069792905	0.847189811289603	0.274052438696964	3.0913419903057	0.00199253998681465	0.144025826148367
FAM60A	ENSG00000139146	13.6050999815027	0.781348126037407	0.252862678627689	3.09000968540657	0.0020014996840945	0.144025826148367
MIR324	ENSG00000199053	7.80076874277174	0.780859723537169	0.252353665627251	3.09430703768959	0.00197273213648899	0.144025826148367
LRRC37A17P	ENSG00000263142	71.6619948935399	-0.559980733475913	0.181185344668649	-3.09065136863029	0.00199717978444861	0.144025826148367
LIMD2	ENSG00000136490	304.918611839736	0.59873375356234	0.193710577860555	3.09086762413845	0.00199572585166636	0.144025826148367
LRMP	ENSG00000118308	66.22135251127	0.739697718059449	0.239711470167609	3.08578357782481	0.00203016531426445	0.144471358249409
CHST11	ENSG00000171310	491.730018570605	0.494770054459761	0.160236892143608	3.08774120516726	0.00201684024114128	0.144471358249409
NAPSB	ENSG00000131401	375.939635282523	0.876717201954354	0.284069394081155	3.08627828348128	0.00202679037194342	0.144471358249409
FSD1L	ENSG00000106701	231.607208931898	-0.372733380009641	0.120833960236357	-3.08467403766752	0.00203775349311522	0.144478221010026
COL8A2	ENSG00000171812	161.372333879922	0.7955684934123	0.258222406613326	3.08094291214481	0.00206346207211238	0.145765077145374
IL4I1	ENSG00000104951	38.0052502325867	0.869011492746508	0.282650564330527	3.07450825299008	0.00210849887665858	0.148135039400846
SIGLEC8	ENSG00000105366	253.309823175277	0.727908634558619	0.236798306468049	3.07396047469975	0.00211237416827756	0.148135039400846
RP4-647J21.1	ENSG00000260997	5.90178046889969	0.871437447493112	0.283727709745653	3.07138646512288	0.00213067176930967	0.148876829967888
RAB7B	ENSG00000276600	172.554475623813	-0.847044671056255	0.276491532457283	-3.06354651633724	0.00218730197027267	0.149053422249853
RP11-99J16__A.2	ENSG00000244137	8.46987127582382	-0.845274968689364	0.27566799953292	-3.06627889389251	0.00216741044606089	0.149053422249853
ZMYND10	ENSG00000004838	119.854359883211	0.759831952799278	0.247701490285321	3.06753080865217	0.00215835210516764	0.149053422249853
PLA1A	ENSG00000144837	327.152865085038	0.754482836201989	0.245841739563926	3.06897778034068	0.00214792566051016	0.149053422249853
HSPB1	ENSG00000106211	7229.77753194015	0.8665202806241	0.282758152340209	3.06452801962547	0.00218013751409767	0.149053422249853
ZNF883	ENSG00000228623	96.0112934707978	-0.569612732729025	0.185752123827353	-3.06652069969574	0.00216565812759464	0.149053422249853
MRPS6	ENSG00000243927	563.276105550365	0.822988258923011	0.268562487657244	3.06442000184836	0.00218092493211924	0.149053422249853
CD86	ENSG00000114013	112.885185141623	0.777012037955663	0.253984151692981	3.05929339597112	0.00221859755673358	0.149852853244024
LA16c-329F2.2	ENSG00000275092	7.8937392627741	0.85835162929682	0.280618228512793	3.05878785510788	0.00222234462161219	0.149852853244024
UBE2C	ENSG00000175063	12.8448480488575	0.817387233500387	0.26709936433701	3.06023653605202	0.00221162248261895	0.149852853244024
RP3-455J7.4	ENSG00000241666	8.19286490483557	0.867485930448696	0.283757630265314	3.05713692927868	0.00223462170171567	0.150155677761626
ERLEC1	ENSG00000068912	525.585576108687	-0.278066096675838	0.0910805181926996	-3.05297007739385	0.00226588531192054	0.150198044260388
HLA-DRA	ENSG00000204287	1871.91959750145	0.715648191784278	0.234490074142106	3.05193383729573	0.00227372212059336	0.150198044260388
SPI1	ENSG00000066336	485.819115473901	0.829681810508143	0.271860002453951	3.05187156263885	0.00227419387731571	0.150198044260388
TIMM8B	ENSG00000150779	271.902645404869	-0.378506595949662	0.123941320584835	-3.05391772625646	0.00225874016650276	0.150198044260388
GSDMB	ENSG00000073605	378.7452049196	0.520711769915582	0.170576967742499	3.05264993748536	0.00226830379937611	0.150198044260388
FCHSD1	ENSG00000197948	428.300322243827	0.480776858890074	0.157727315855483	3.04815216237234	0.0023025330479204	0.151550682010734
SOAT1	ENSG00000057252	212.868534789514	0.485153259738491	0.159232090590829	3.04683093676869	0.00231267744914884	0.151700627914406
ZFP57	ENSG00000204644	366.238709744973	-0.79019537314712	0.259777172440691	-3.04181990173723	0.00235152544289645	0.153725993783925
ADRA2B	ENSG00000274286	133.544906089718	0.794888516846473	0.261793382459216	3.03632012917785	0.00239484948671038	0.153878425128873
COA1	ENSG00000106603	463.408733513994	-0.220575394192855	0.0726443740843352	-3.0363726988243	0.00239443193723392	0.153878425128873
RP11-521C22.2	ENSG00000279863	48.7075180203989	-0.804995922027044	0.265368753462225	-3.03349927798351	0.00241735289721059	0.153878425128873
PTMS	ENSG00000159335	1960.48017078916	0.718824283602185	0.236630289446193	3.03775262788426	0.00238349526179638	0.153878425128873
PTPN6	ENSG00000111679	277.920961368681	0.724672684333618	0.23888837269894	3.03352011714228	0.00241718594506236	0.153878425128873
IRS2	ENSG00000185950	862.476838375102	0.399191283083872	0.131594470298169	3.03349587698767	0.00241738014516454	0.153878425128873
KANSL1	ENSG00000120071	644.273124022833	0.27139331746839	0.0894623082730574	3.03360513167223	0.00241650496364863	0.153878425128873
SECTM1	ENSG00000141574	68.5160566814513	0.859890508233632	0.283468818170392	3.03345713219419	0.00241769057889803	0.153878425128873
RPS6KA1	ENSG00000117676	837.189969009924	0.557135790945559	0.183959291896989	3.02858194984538	0.00245704427162791	0.154849996007661
CDCP1	ENSG00000163814	28.0459841356639	0.832126339298309	0.274667813593613	3.02957353616062	0.00244899276691285	0.154849996007661
MLXIPL	ENSG00000009950	675.783306207489	0.71673745214218	0.236633613262285	3.0288911294599	0.00245453119298787	0.154849996007661
SIRPB2	ENSG00000196209	73.26387502104	0.803526883575123	0.265523296140307	3.02620107258132	0.00247647557209214	0.155566226084029
NCMAP	ENSG00000184454	56.6837332934315	0.855076038307354	0.283977547257794	3.01106917277203	0.00260329540018578	0.156889224351821
FCGR2A	ENSG00000143226	196.708578649577	0.741289755487044	0.245910552249516	3.01446907709307	0.00257429451924739	0.156889224351821
ADCY10	ENSG00000143199	13.2157914527055	0.795345111701786	0.263344177828519	3.02017351687832	0.00252629908957533	0.156889224351821
ITSN2	ENSG00000198399	476.843329324241	0.301375581153248	0.100015507477433	3.01328852649423	0.00258433086037817	0.156889224351821
GNLY	ENSG00000115523	195.510163428099	0.836414053673936	0.277186401452947	3.0175147456356	0.00254856641661541	0.156889224351821
DCLK3	ENSG00000163673	16.4923532162345	0.807607833149445	0.267836899690317	3.01529712329866	0.00256727624200236	0.156889224351821
LHFPL2	ENSG00000145685	491.344373597986	0.683528202264536	0.226470358730098	3.01817953615356	0.00254298199931464	0.156889224351821
SMIM10	ENSG00000184785	201.994228890155	-0.495722451179157	0.164267242690055	-3.01778031372027	0.00254633423008563	0.156889224351821
SYK	ENSG00000165025	251.477952088349	0.737657820217561	0.244208718521567	3.020603951748	0.00252271096135524	0.156889224351821
AP1G2	ENSG00000213983	326.522481307804	0.593687582019602	0.197067414975626	3.01261160853524	0.00259010174180599	0.156889224351821
RP11-278A23.1	ENSG00000226180	28.4995317538375	-0.638475617110689	0.211881239549871	-3.01336549883836	0.00258367539841393	0.156889224351821
SIPA1L3	ENSG00000105738	368.055518146714	0.377624365402372	0.125386980101289	3.01167126839901	0.00259813791162481	0.156889224351821
AP000223.42	ENSG00000260583	21.4574956605028	-0.621151895034764	0.206228552964627	-3.01195875210018	0.00259567865279906	0.156889224351821
ZMYM3	ENSG00000147130	738.739383231312	0.264077935960085	0.0877461285977336	3.00956794539315	0.00261619554833729	0.157175486447616
CTSO	ENSG00000256043	182.150138279046	-0.51776479519239	0.172107501421751	-3.00838017468863	0.00262644352354565	0.157301128421049
SPINT1	ENSG00000166145	36.2105153027304	0.847305120697751	0.281769760621826	3.00708322577933	0.0026376753793931	0.157484735887294
UBALD1	ENSG00000153443	763.003068684241	0.407983221495651	0.135780267935583	3.00473130373559	0.00265815559690921	0.158217687303685
SNX20	ENSG00000167208	74.4157846978652	0.838121168523553	0.279022699378502	3.00377413877219	0.00266653199080579	0.158227905977507
PTPN2	ENSG00000175354	255.63488204424	0.374164836346753	0.124608660040667	3.0027193633624	0.00267579053328623	0.158290246731365
USP21	ENSG00000143258	749.470400234147	0.31573367549146	0.105191020877686	3.00152686852037	0.00268629331784317	0.158425586038549
MKNK2	ENSG00000099875	1977.35706621145	0.754949685093639	0.251625873093371	3.00028640064967	0.00269725858502529	0.158587292110405
MOBP	ENSG00000168314	45377.5808746537	-0.722644476838492	0.24102161987175	-2.99825582959328	0.00271529637050613	0.159162585122221
MFAP3	ENSG00000037749	44.7448557793469	0.584616849567484	0.195090880182899	2.9966385359449	0.00272974174349127	0.159524453100694
RP11-621L6.3	ENSG00000273321	65.112803506645193	0.727380232540156	0.243076077831327	2.99239743799426	0.00276795655195214	0.160839015203339
TYROBP	ENSG00000011600	682.860100851841	0.766516380776207	0.256163664066146	2.99229160220897	0.00276891641418246	0.160839015203339
OLR1	ENSG00000173391	192.221325783024	0.770679239607758	0.257700929247414	2.99059550098806	0.00278434049281068	0.161249268480042
CTD-2521M24.13	ENSG00000269720	9.13556689668448	0.801658417304301	0.268183604396377	2.98921486683968	0.00279695365609772	0.161494764245044
TBX19	ENSG00000143178	99.1765226842053	0.645693874846186	0.216633454634981	2.98058245867037	0.00287700770228906	0.16270701917491
TLR5	ENSG00000187554	87.1690817561123	0.703672057607187	0.235911001923865	2.98278610098176	0.00285637542851191	0.16270701917491
RP11-440D17.4	ENSG00000273305	5.41047769828816	0.82602959436169	0.276976930090476	2.9823046781978	0.00286087132943604	0.16270701917491
ADGRF5P1	ENSG00000227582	5.59178417229981	-0.846168341450067	0.283639386864933	-2.98325402125131	0.00285201180717671	0.16270701917491
APBB1IP	ENSG00000077420	294.431698819236	0.76141163961283	0.255053525531014	2.98530137165363	0.00283299058917819	0.16270701917491
WAC-AS1	ENSG00000254635	256.522052579291	-0.477400580627719	0.160032684114146	-2.98314424500438	0.00285303498601858	0.16270701917491
C17orf67	ENSG00000214226	56.9826615451898	0.689440266907159	0.231264110071857	2.98118141501912	0.00287138636871534	0.16270701917491
PPCS	ENSG00000127125	287.544758649927	-0.345405891920966	0.116024569939547	-2.97700644010949	0.00291077895682929	0.163657061756422
CD53	ENSG00000143119	378.206945187672	0.763952348084369	0.256578744474948	2.9774576598217	0.00290649786634996	0.163657061756422
SRGN	ENSG00000122862	555.824169596451	0.636896914100489	0.214134247789901	2.97428795568181	0.0029366934592507	0.164156908294637
RP11-158H5.8	ENSG00000274184	42.0550734145118	0.723962489703106	0.243363730938023	2.97481669479943	0.00293163671362312	0.164156908294637
DUSP4	ENSG00000120875	51.7308553786676	0.736723352026926	0.2481855493163	2.96843774368188	0.00299317728902013	0.166830705256512
ENTPD5	ENSG00000187097	255.478750739846	-0.551548819140244	0.185867573932089	-2.96742894670678	0.00300301682539756	0.166896770829371
DCTN5	ENSG00000166847	1388.70741397171	-0.178994174985086	0.0603735278678338	-2.96477912267988	0.0030290032135474	0.167857261417419
TNKS2-AS1	ENSG00000228701	10.3684617148044	-0.705565668674292	0.238079339399433	-2.96357369965036	0.00304089233795213	0.168033262857899
RHCE	ENSG00000188672	26.8431766890218	-0.831929165331925	0.280805926569703	-2.96264817304495	0.00305004970404747	0.168057738693016
HSDL2	ENSG00000119471	861.020516562324	-0.559853844108678	0.189067702962482	-2.96112892543986	0.00306513601842804	0.168407829388561
IFI30	ENSG00000216490	9.28801639216318	0.840646918216317	0.284542115672211	2.95438485874172	0.00313293036478576	0.171643642286629
SMIM7	ENSG00000214046	547.115614614858	-0.350901461871958	0.118993005494208	-2.94892511046826	0.0031888123810667	0.174210330790004
HSPA1A	ENSG00000204389	5412.77434709661	0.833857899801316	0.283649392241383	2.93974858614085	0.00328478660127168	0.175235672251804
CHCHD2	ENSG00000106153	1336.83295756686	-0.29785519596001	0.101334818750024	-2.93931739982454	0.00328936029842639	0.175235672251804
MTCH2	ENSG00000109919	653.732462716136	-0.321443057229584	0.109137064965037	-2.94531520828933	0.00322625801641976	0.175235672251804
LTBR	ENSG00000111321	504.307005530787	0.548658948750231	0.186400836563074	2.94343608573117	0.00324590838357488	0.175235672251804
RP11-476H16.1	ENSG00000277020	38.6790955138374	0.747675298214814	0.254152300303204	2.94183958721931	0.0032626889058004	0.175235672251804
ATXN8OS	ENSG00000230223	7.41721139394165	-0.770963376639766	0.262201963749132	-2.94034173358597	0.00327850440905174	0.175235672251804
TFDP1	ENSG00000198176	413.462605560505	-0.298337235566121	0.101358213275884	-2.9433947770378	0.00324634157932168	0.175235672251804
CPNE1	ENSG00000214078	1376.6244784343	0.374491170557197	0.12734674713398	2.94072034806824	0.00327450012107062	0.175235672251804
NFKBID	ENSG00000167604	73.819546686757	0.651900192004466	0.221592025799513	2.94189373309975	0.00326211849540253	0.175235672251804
DBT	ENSG00000137992	279.853111614139	-0.453390120727501	0.154481261253688	-2.93491985402001	0.00333633850343545	0.176553612390936
RP11-333I13.1	ENSG00000260977	16.8135170887205	0.741938783010615	0.253104839945464	2.93134964614063	0.0033749269167025	0.176553612390936
TM4SF18	ENSG00000163762	218.228704129788	0.773470695201496	0.263664382800624	2.93354258541008	0.00335117678408852	0.176553612390936
HLA-DPB1	ENSG00000223865	933.766063999606	0.585144053585277	0.199717447023482	2.92985947049723	0.00339115327676723	0.176553612390936
FAM26F	ENSG00000188820	32.687637849392	0.810818241956431	0.276789252066273	2.92937039969418	0.00339649417666774	0.176553612390936
RSAD1	ENSG00000136444	1183.73147753239	0.391440277021874	0.133408688399681	2.93414380815404	0.00334469201442772	0.176553612390936
VAPB	ENSG00000124164	1365.88970807383	-0.303879458301913	0.103695190881467	-2.9305067642845	0.00338409625937423	0.176553612390936
RP5-908M14.10	ENSG00000275437	25.7702617973648	0.756304546619591	0.257947197913268	2.93201303498514	0.00336772611508164	0.176553612390936
GDF15	ENSG00000130513	19.2811816772345	0.797229158322781	0.271810647644659	2.93303137765599	0.00335669965900827	0.176553612390936
CCR1	ENSG00000163823	93.525103172854	0.790053882996892	0.270320597040267	2.92265514225394	0.00347060673035047	0.177113856369653
XRN1	ENSG00000114127	230.78902092569	0.352331780572242	0.120573497431602	2.92213287395193	0.00347643195059012	0.177113856369653
DOCK2	ENSG00000134516	154.437358378038	0.702871427042269	0.240468570903824	2.92292429068988	0.00346760820133385	0.177113856369653
AC005532.5	ENSG00000230825	10.9506443140388	0.799868501860105	0.27357128871985	2.92380280695029	0.00345783722798397	0.177113856369653
CXorf21	ENSG00000120280	11.6038340563729	0.77927822864633	0.266693039481878	2.9220043768682	0.00347786653089527	0.177113856369653
SERPINH1	ENSG00000149257	1146.12549314275	0.805560359335885	0.27571190231085	2.92174676749232	0.0034807441827378	0.177113856369653
CTSC	ENSG00000109861	239.952380400554	0.71838160186954	0.245390010846589	2.92750955668954	0.00341688559780234	0.177113856369653
HSPH1	ENSG00000120694	1563.9670924792	0.793336903186061	0.271469580287808	2.92237864126425	0.00347368962994333	0.177113856369653
BCL2L11	ENSG00000153094	149.717989198574	0.367670852213532	0.125902783955848	2.9202757926502	0.00349721741036681	0.177394039370849
AC093642.5	ENSG00000220804	8.25905299321545	0.765422575207852	0.26218515395979	2.91939708884219	0.0035070916997331	0.177394039370849
LINC00950	ENSG00000281205	215.419606386225	-0.55683442006121	0.191076643455289	-2.91419406365858	0.00356608149105642	0.177394039370849
MTPAP	ENSG00000107951	161.118724906839	-0.27203119683475	0.0932544662348383	-2.91708491633748	0.00353319568217814	0.177394039370849
TNFSF13B	ENSG00000102524	33.7749065510467	0.741765248179389	0.254496429564155	2.91463911477941	0.00356100060414466	0.177394039370849
RNASE6	ENSG00000169413	133.841676711799	0.712275209319976	0.244386049170756	2.9145493850277	0.00356202446560343	0.177394039370849
CDKL1	ENSG00000100490	20.6724410389741	0.735294302180544	0.252392473897629	2.91329725813766	0.00357633983110612	0.177394039370849
CILP	ENSG00000138615	15.72563083317	0.73533417522118	0.25242050104517	2.91313174713013	0.00357823600286545	0.177394039370849
SLC4A11	ENSG00000088836	106.77021052756	0.731760602085954	0.250745911469632	2.91833512976174	0.00351905914404627	0.177394039370849
MYO1F	ENSG00000142347	458.592151042523	0.673236080126707	0.230796475511385	2.91701196318094	0.00353402217866945	0.177394039370849
ACSBG1	ENSG00000103740	698.903008365377	-0.689250331810013	0.236695110674796	-2.91197536715069	0.00359150957034071	0.177595543753899
RP11-34P13.15	ENSG00000268903	17.0732893333551	0.742743842740664	0.256550228465104	2.89512056638723	0.00379012928374715	0.178499050027598
RP11-396C23.2	ENSG00000225518	6.83794244038261	-0.729218339853108	0.251793956127884	-2.89609151493194	0.00377842195258191	0.178499050027598
DCTN6	ENSG00000104671	317.126872399399	-0.345589156863188	0.119401412567705	-2.89434730654654	0.0037994765291225	0.178499050027598
ART5	ENSG00000167311	6.13359090314229	-0.828674377595457	0.284899579746568	-2.90865426453981	0.00362988041951208	0.178499050027598
PRRG4	ENSG00000135378	25.2771684825925	0.797607458317462	0.275412612825778	2.89604550108973	0.00377897602743649	0.178499050027598
MS4A4A	ENSG00000110079	54.1660941083485	0.793133815934653	0.274137426240802	2.89319786360715	0.00381340983206483	0.178499050027598
MS4A7	ENSG00000166927	83.0330591290078	0.783820394005577	0.269854711747485	2.90460147584539	0.0036772098090913	0.178499050027598
CCDC90B	ENSG00000137500	549.923962185995	-0.409870657611217	0.14114124834529	-2.90397500671458	0.00368457572333224	0.178499050027598
LRIT2	ENSG00000204033	6.41353863296966	0.828168716327584	0.284750742851713	2.90839879128555	0.00363284745443014	0.178499050027598
RP11-1060J15.9	ENSG00000276261	19.3838225385751	0.79162514504037	0.27332539329008	2.89627368870268	0.00377622903509749	0.178499050027598
MARS	ENSG00000166986	1456.80981463617	0.433010821874452	0.149364866421903	2.89901388624651	0.00374338314930299	0.178499050027598
RP13-554M15.7	ENSG00000280287	109.748516032812	0.802948001396142	0.277153064832174	2.89712834993312	0.00376595648145875	0.178499050027598
TLE3	ENSG00000140332	595.989813344348	0.547177673214404	0.188230980409318	2.90694800624498	0.0036497385585578	0.178499050027598
RP11-458J1.1	ENSG00000278834	24.7870330857917	-0.677558671004	0.233724694419446	-2.89896055993144	0.00374401986955411	0.178499050027598
RP5-965G21.3	ENSG00000277938	24.7707837399989	0.682800402234033	0.234954614969912	2.90609487420143	0.00365970466286885	0.178499050027598
BCL2L1	ENSG00000171552	2432.77447718236	0.382804118264556	0.132079191062085	2.89829241976972	0.00375200586146452	0.178499050027598
CDH4	ENSG00000179242	169.268656322556	0.557831149510586	0.192110481912166	2.90369970424431	0.00368781692245975	0.178499050027598
RGS19	ENSG00000171700	258.407322110809	0.715602241212129	0.2469891833853	2.8973019441738	0.00376387308082585	0.178499050027598
PTBP1	ENSG00000011304	1420.1594922685	0.433029521223245	0.149596319114326	2.89465358363738	0.00379577171725028	0.178499050027598
KCNK6	ENSG00000099337	91.8270939772646	0.695992588287346	0.240552793183007	2.89330495430103	0.0038121097428681	0.178499050027598
SIGLEC7	ENSG00000168995	15.3102148892173	0.825102113203307	0.284401597584025	2.90118663260861	0.00371752394512444	0.178499050027598
SH3BP1	ENSG00000100092	181.730874626583	0.675760023031717	0.233074164024876	2.89933474977344	0.00373955409176604	0.178499050027598
FAM212B	ENSG00000197852	277.148994270836	0.504223286827285	0.174547085172016	2.88875226034495	0.00386773660479421	0.178805326381404
BX470102.3	ENSG00000238279	18.9466195346909	0.79833606067633	0.276766810270048	2.8845079361119	0.00392025877572977	0.178805326381404
RPL15	ENSG00000174748	5146.76301541575	-0.337827858498584	0.116894718312911	-2.8900181579998	0.00385219574839731	0.178805326381404
CMTM7	ENSG00000153551	133.898148198092	0.64563524045139	0.223708794549472	2.88605211856618	0.00390107549986962	0.178805326381404
TMEM158	ENSG00000249992	97.8061286888431	0.767603238034349	0.265781103447839	2.88810313478511	0.00387572769869283	0.178805326381404
TMEM173	ENSG00000184584	349.871375468878	0.528760029581215	0.183357203948078	2.88377013935567	0.00392945458813844	0.178805326381404
HIST1H2BE	ENSG00000274290	10.3739573490269	0.628431421241642	0.217550590379924	2.88866796520371	0.00386877347817313	0.178805326381404
UPRT	ENSG00000094841	90.4027753813045	-0.385517256078799	0.133565716824298	-2.88634887188856	0.00389739873499916	0.178805326381404
TOPORS-AS1	ENSG00000235453	91.947257532485	-0.507781532815247	0.175670437733658	-2.89053490938024	0.00384586814611194	0.178805326381404
CETP	ENSG00000087237	14.8938134785572	0.73637509468875	0.255161662269204	2.88591588618767	0.00390276446993627	0.178805326381404
SSTR2	ENSG00000180616	111.4243174392	0.756529849747444	0.262353376442102	2.88362917225272	0.00393121381310424	0.178805326381404
JMJD6	ENSG00000070495	936.23652856984	0.62024790737256	0.215021662467937	2.88458334966622	0.00391931993188163	0.178805326381404
LINC00640	ENSG00000258479	5.54800420289351	0.820441757072548	0.28468183033797	2.8819603839786	0.00395209418735945	0.178911118317434
CD33	ENSG00000105383	80.1332378730414	0.72111976174019	0.250190145425768	2.88228683233308	0.00394800166214895	0.178911118317434
BNIPL	ENSG00000163141	26.1620636781604	0.759854488351812	0.264744250017492	2.87014538862169	0.00410283104260375	0.179276848805912
NUP210L	ENSG00000143552	13.4074899213431	0.687970229923355	0.238913647836324	2.87957693565783	0.00398209126400102	0.179276848805912
SRGAP2	ENSG00000266028	1429.8093560756	0.346753847672404	0.120743388412317	2.87182472044184	0.00408109257973654	0.179276848805912
PLEK	ENSG00000115956	136.83231153749	0.732059164576994	0.254945522649873	2.87143369676808	0.00408614491034036	0.179276848805912
AC109826.1	ENSG00000226791	19.2974132319938	0.785939410199342	0.273360346682692	2.87510394150778	0.0040389451180627	0.179276848805912
ARHGAP15	ENSG00000075884	48.3556305535704	0.593302633250653	0.206699941904086	2.87035703921949	0.00410008551177414	0.179276848805912
SLC25A20	ENSG00000178537	330.604288521334	-0.354137099387038	0.123359614549787	-2.87077015179965	0.00409473141956242	0.179276848805912
ZNF602P	ENSG00000219392	33.9099682634488	-0.730697756123836	0.25473942166151903	-2.86841255804819	0.00412537213920856	0.179276848805912
PPP1R18	ENSG00000146112	708.043689641544	0.65415247494432	0.227483809138056	2.87560014676616	0.00403260197941016	0.179276848805912
LST1	ENSG00000204482	340.537446725037	0.661825854802203	0.230055135797665	2.87681408418668	0.00401712196451369	0.179276848805912
WEE2-AS1	ENSG00000228775	10.4796275426017	-0.698049861520418	0.243105437542687	-2.8713872818984	0.00408674500337617	0.179276848805912
LPL	ENSG00000175445	378.50036590256	0.682620690689431	0.23702394897369	2.87996505688631	0.00397719248528218	0.179276848805912
RAB3IL1	ENSG00000167994	346.878246836571	0.49148029998547	0.170873274924809	2.8762853652904	0.00402385749435283	0.179276848805912
FOSL1	ENSG00000175592	62.7354315935209	0.81240109803664	0.283239085265614	2.86825208913096	0.00412746523405309	0.179276848805912
RP11-946L16.2	ENSG00000275278	10.4803457716568	0.77419774453977	0.269919982339649	2.86824909304259	0.00412750432303993	0.179276848805912
E2F4	ENSG00000205250	871.484804186722	0.373714133794175	0.130027997892036	2.87410511468826	0.00405174088953464	0.179276848805912
LINC00482	ENSG00000185168	23.3472903742754	0.684237127916012	0.237837895989053	2.87690540260878	0.00401595966521063	0.179276848805912
NFATC2	ENSG00000101096	144.397372653168	0.486073343564688	0.169091924249043	2.87461004257535	0.00404526776705622	0.179276848805912
RP11-1277A3.3	ENSG00000272459	11.5449537183843	0.642925891865807	0.224687554594766	2.86142191108606	0.00421745384871314	0.179941587328391
RP11-398K22.12	ENSG00000229852	53.1307414205452	-0.441254906452815	0.154041118711814	-2.86452675845813	0.00417632867821771	0.179941587328391
AC145676.2	ENSG00000249852	9.53178167101853	0.814756114845916	0.284452843740473	2.86429238720945	0.00417942029428806	0.179941587328391
NCF1	ENSG00000158517	25.0491933444595	0.778659234889978	0.272113558883075	2.86152310118645	0.00421610776808893	0.179941587328391
GCC1	ENSG00000179562	251.603364753676	0.413736537970839	0.144471632742369	2.86379083642421	0.00418604328087782	0.179941587328391
TMEM209	ENSG00000146842	109.292971206783	-0.528394879667161	0.184605856634675	-2.86228665384558	0.00420596317207748	0.179941587328391
PALD1	ENSG00000107719	1032.24601449425	0.60450938332071	0.211145533134673	2.86299868316486	0.00419652307404507	0.179941587328391
SFXN3	ENSG00000107819	1093.52921982038	0.317818169119614	0.110916835156725	2.8653735807602	0.00416517543863374	0.179941587328391
LBX2	ENSG00000179528	8.05173461979832	0.81305877702518	0.284446219652929	2.85839192384854	0.00425794126803219	0.179987277885083
NABP1	ENSG00000173559	63.0328805485172	0.596597366870014	0.208757249000327	2.85785221699812	0.00426518983632269	0.179987277885083
PPEF1	ENSG00000086717	110.037435690377	-0.777077107653568	0.271734924759837	-2.85968801522424	0.0042405796353006	0.179987277885083
CASP1	ENSG00000137752	147.143371804619	0.697595899920552	0.244068726207235	2.85819453709213	0.00426059098703564	0.179987277885083
CD163	ENSG00000177575	362.933347253824	0.810390556692166	0.283543072823461	2.85808624637686	0.00426204531631821	0.179987277885083
IFNLR1	ENSG00000185436	33.734687738774	0.660930131912047	0.231577983018618	2.85402836356387	0.00431686769798356	0.180022943816489
SCAMP1-AS1	ENSG00000245556	155.255401692879	-0.551390420279139	0.193061886235264	-2.85602938535066	0.00428975429648427	0.180022943816489
PLCB2	ENSG00000137841	663.904354629879	0.676867759265878	0.237193882730804	2.85364762140206	0.00432204423059551	0.180022943816489
RP11-775C24.5	ENSG00000277782	12.3525094095217	-0.725583862353798	0.254137968488575	-2.8550785491402	0.00430261860256688	0.180022943816489
LINC01480	ENSG00000270164	83.6359224627406	0.694346710047045	0.243079702477501	2.8564569685176	0.00428398070128652	0.180022943816489
SAMM50	ENSG00000100347	569.668996979255	-0.256493400904302	0.0898450311734365	-2.85484236083315	0.00430581952318725	0.180022943816489
NTSR1	ENSG00000101188	42.6565079290534	-0.787559270449796	0.276122162939824	-2.85221317283912	0.00434159743364137	0.18044764333572
DDX60	ENSG00000137628	38.9557516321618	-0.483781107202945	0.169676633549234	-2.85119463466117	0.00435552994558585	0.180637408603491
CTD-2545G14.6	ENSG00000279641	5.43084728228619	0.789601100213187	0.27719927379874	2.84849627992343	0.00439263669034588	0.181785404663777
TMSB10P1	ENSG00000228499	58.221845360169	0.638522089896081	0.224241670244528	2.84747294826958	0.00440678393225901	0.181980360029154
TRAPPC4	ENSG00000196655	616.244997167798	-0.311957338856078	0.109593935250391	-2.84648359549589	0.00442050067606546	0.182156742602398
SETD5	ENSG00000168137	1096.82386972688	0.282178752752149	0.0992713465587552	2.84249949793053	0.00447613016100119	0.183664191818953
IGHA1	ENSG00000211895	62.1371504807206	-0.676217611239293	0.237876918851016	-2.84272057375526	0.00447302676034891	0.183664191818953
ECHDC3	ENSG00000134463	51.7723879684608	0.705557577568216	0.248397964982312	2.84043219765692	0.00450524490301517	0.184466343852755
AP3M2	ENSG00000070718	612.211517006308	-0.359960454259695	0.126777823915607	-2.83930141046839	0.00452124278899971	0.184729167766651
CUX1	ENSG00000257923	1526.74569194075	-0.299366042468592	0.105468742234387	-2.83843379684285	0.00453355228155149	0.184840498413785
PTGS1	ENSG00000095303	199.392674973122	0.70010228069485	0.246882304843418	2.83577343114518	0.00457148640798403	0.185993914299519
FKBP4	ENSG00000004478	2456.88535599953	0.711600649854525	0.25105872796417	2.83439916877171	0.00459119440409913	0.186402492806425
TMEM223	ENSG00000168569	151.741077787419	-0.317299676676195	0.111991696748165	-2.83324287326144	0.00460783615908497	0.186685126739398
TRIP10	ENSG00000125733	656.401532247414	0.642305926262315	0.226799935159843	2.83203752156998	0.00462524208106537	0.186997470719802
LILRA2	ENSG00000239998	91.2688021638899	0.725493882785357	0.25634231095962	2.83017610346674	0.00465223894383401	0.187695456133554
C15orf40	ENSG00000169609	266.334622911359	-0.393792215745566	0.139242415465495	-2.82810531854892	0.00468243992217296	0.18851952797308
PIK3R5	ENSG00000141506	169.628447505633	0.711406670967546	0.25177277218164	2.8255901732468	0.00471936024877831	0.189356554122693
PPM1N	ENSG00000213889	23.7785194157198	0.694384566044313	0.24576920882901	2.8253521641412	0.00472286764495802	0.189356554122693
CLEC3B	ENSG00000163815	180.907904130296	-0.716453597132657	0.253709562931362	-2.82391246453128	0.00474413397687623	0.189427857364393
SASH3	ENSG00000122122	174.026537965039	0.742486794710695	0.262929391843048	2.82390184492539	0.00474429116448025	0.189427857364393
GPR132	ENSG00000183484	32.1257613676807	0.602318045195173	0.213401650885359	2.82246197579204	0.00476564729215071	0.189887413283319
MGAT4A	ENSG00000071073	412.529944266378	0.467071994973006	0.16558095137098	2.82080753314759	0.00479029336466808	0.190203127097594
NCF1C	ENSG00000165178	16.3933210412262	0.783709219058796	0.278095379952762	2.81813102825339	0.0048304093257732	0.190203127097594
IL2RG	ENSG00000147168	97.6223575656533	0.779841073907949	0.276594579689509	2.81943729621657	0.00481079291437992	0.190203127097594
SLC7A7	ENSG00000155465	164.694745596453	0.713514622304034	0.253224311556426	2.81771769036893	0.00483663153627678	0.190203127097594
CTD-3092A11.1	ENSG00000215302	6.40067900211824	0.772978251951401	0.274355322120948	2.81743487232457	0.00484089313491863	0.190203127097594
CTD-2135D7.5	ENSG00000262097	5.94964917639336	0.796532615362662	0.282546794452618	2.81911750903349	0.00481558852891689	0.190203127097594
BFSP1	ENSG00000125864	5.96831246075266	-0.734765935638379	0.260803059966234	-2.81732099206776	0.0048426100806284	0.190203127097594
CDK11A	ENSG00000008128	81.9510355053386	0.517673656878752	0.183833916865974	2.81598556840937	0.00486278510010671	0.190567049718033
DENND4B	ENSG00000198837	1476.20953820555	0.335740063572069	0.119327603269682	2.81359932130115	0.00489902494493127	0.190567049718033
SKP1	ENSG00000113558	2319.55991548824	-0.339243366752233	0.12059959701996	-2.81297263950299	0.00490858275539274	0.190567049718033
HNRNPAB	ENSG00000197451	823.423567654266	0.338415652073307	0.120260410724033	2.81402375092403	0.00489256133986043	0.190567049718033
PPIF	ENSG00000108179	1655.7509230934	-0.392650915926703	0.139594151046986	-2.81280349485804	0.00491116534663532	0.190567049718033
RP11-282O18.3	ENSG00000235423	20.9220621111709	0.5743396225059	0.204128529642614	2.81361759432377	0.00489874650747847	0.190567049718033
C7orf73	ENSG00000243317	379.368054689901	-0.230306563964122	0.0819095599020978	-2.81171775601524	0.00492777227648944	0.190827486650801
CRP	ENSG00000132693	8.06830539769568	0.737244403411624	0.262339493045738	2.8102684611161	0.00495001912956641	0.191304847522421
HLA-DPA1	ENSG00000231389	1070.44081530101	0.623914992140543	0.222104831156719	2.80910139996146	0.00496799963911488	0.191615746080661
TCTA	ENSG00000145022	1167.99796625459	-0.436781243185792	0.155708736959028	-2.80511711620088	0.00502983002012425	0.193108302092656
GLT8D1	ENSG00000016864	547.572096660322	-0.20879145201511	0.0744603882676668	-2.80406074790472	0.0050463396129683	0.193108302092656
HAVCR2	ENSG00000135077	342.139694103892	0.721063005483755	0.257061019210697	2.80502663413447	0.00503124221650212	0.193108302092656
RIN3	ENSG00000100599	442.966567193252	0.558663853554751	0.199281151231222	2.80339535426783	0.00505676393864615	0.193108302092656
TFF3	ENSG00000160180	9.20365317720332	-0.793425763416496	0.283000954848951	-2.80361514624563	0.0050533184375131	0.193108302092656
UBR5-AS1	ENSG00000246263	35.2874203069762	-0.409169398271508	0.146083708588251	-2.8009242250604802	0.00509564826086099	0.193828987585324
FES	ENSG00000182511	374.836111629596	0.566097316015053	0.202111307599041	2.80091857669887	0.00509573744909305	0.193828987585324
RP11-430C7.5	ENSG00000240219	16.5188798499996	0.785552873004201	0.280533548822751	2.80021008646112	0.00510693578047098	0.193872552217289
SLCO4A1	ENSG00000101187	1534.58478296272	0.673821360275222	0.240862405443126	2.79753645669842	0.00514939555633081	0.195100379771787
GPS2	ENSG00000132522	141.443922914006	0.417144526964597	0.14924999536286301	2.79493829095551	0.00519096227568106	0.195905494102758
PLAUR	ENSG00000011422	138.834749828353	0.621395663153548	0.222290146010334	2.79542604252309	0.00518313594923702	0.195905494102758
PRLR	ENSG00000113494	55.6731775523106	0.697343180061963	0.249757014338705	2.79208646815528	0.00523693594807658	0.196869999529545
FANCC	ENSG00000158169	150.545591372721	0.583551815669173	0.208982133862136	2.79235265180199	0.00523262934215969	0.196869999529545
STK40	ENSG00000196182	874.325750935927	0.49642375441454	0.177965224392833	2.78944246612335	0.00527988765709965	0.197001098785934
LYG1	ENSG00000144214	62.64284678981	0.557046450469625	0.199838536387565	2.78748263742932	0.00531193006837882	0.197001098785934
CYBB	ENSG00000165168	228.334023971848	0.728385457198253	0.26103242478845	2.7904022183779	0.00526425986689474	0.197001098785934
CHERP	ENSG00000085872	307.047518048906	0.324162446686217	0.116257291033039	2.78831928566178	0.00529822978291386	0.197001098785934
APOC1	ENSG00000130208	1091.76893182528	0.699464963429105	0.250780757153031	2.78914926077155	0.00528467031380233	0.197001098785934
LLNLR-470E3.1	ENSG00000273837	11.9833232534998	0.768941534347098	0.275502631316576	2.79104969223876	0.00525374056852126	0.197001098785934
NDUFV3	ENSG00000160194	981.806982501019	-0.29608528471362	0.106218747485978	-2.78750495295293	0.00531156423219078	0.197001098785934
FCER1G	ENSG00000158869	446.079064843743	0.750082178558213	0.269475559091178	2.78348871818992	0.00537777327130238	0.197162881764493
MRPS9	ENSG00000135972	328.810987024791	-0.313654688896701	0.112913967329482	-2.77782010777692	0.00547249064730846	0.197162881764493
PROC	ENSG00000115718	14.8239012815364	0.741376375441961	0.266437310746039	2.78255464058718	0.00539327828723008	0.197162881764493
PNISR	ENSG00000132424	2024.5399417865	0.362829666426768	0.130351538937746	2.78347052427245	0.00537807489248216	0.197162881764493
ARPC1B	ENSG00000130429	664.845306370044	0.618901387976513	0.222527971833778	2.78122962644361	0.00541534180868416	0.197162881764493
TATDN1	ENSG00000147687	123.379008481281	-0.323854699827334	0.116324888340466	-2.78405339087418	0.00536841964284451	0.197162881764493
ZFAT	ENSG00000066827	80.2590956608974	0.410839326482339	0.147747933047687	2.780677319863	0.0054245626005061	0.197162881764493
ZNF658	ENSG00000274349	9.87162797374011	-0.598765927547277	0.215469779432208	-2.778885879612	0.00545456843544139	0.197162881764493
CHORDC1	ENSG00000110172	413.568044917063	0.689778162632696	0.247726279777514	2.78443677131144	0.00536207744001295	0.197162881764493
WDFY4	ENSG00000128815	44.6177580344153	0.70641659654506	0.254346199096657	2.77738216279225	0.00547987060543264	0.197162881764493
SERPINA1	ENSG00000197249	426.57918593887	0.769881684130821	0.27685445773846	2.78081736671229	0.00542222316944467	0.197162881764493
TEX9	ENSG00000151575	19.952137418826702	-0.641259021683978	0.230640289942079	-2.78034259254971	0.00543015778927841	0.197162881764493
AXIN1	ENSG00000103126	824.933220568031	0.281641653869256	0.101161973774881	2.78406641705115	0.00536820404171064	0.197162881764493
ASGR2	ENSG00000161944	13.9000313418262	0.726738976450784	0.261475794108553	2.77937381901238	0.00544638085379509	0.197162881764493
LILRB4	ENSG00000186818	201.010204432284	0.69442110615218	0.249898088851027	2.77881719442099	0.00545572185877466	0.197162881764493
ITGB2	ENSG00000160255	686.772424697413	0.72313315620907	0.260339377654763	2.77765569973829	0.00547526008999051	0.197162881764493
WDYHV1	ENSG00000156795	173.673526488246	-0.298861394254596	0.107655230655041	-2.77609729166096	0.00550157426864483	0.19720791778962
NOL12	ENSG00000273899	218.196413129554	0.407173383504993	0.146659314707323	2.77632132890814	0.00549778432210191	0.19720791778962
PEX7	ENSG00000112357	93.0751170239809	-0.405690647743109	0.146202889061286	-2.77484699753812	0.00552276831631832	0.197224896288829
PDS5B	ENSG00000083642	314.426333066345	0.344147298551317	0.124050083636276	2.77426091513475	0.005532728488061	0.197224896288829
PROCA1	ENSG00000167525	124.232896563483	0.493419667878822	0.177823762884004	2.77476789308909	0.00552411171077653	0.197224896288829
KRT15	ENSG00000171346	13.1079350411626	0.788863120630681	0.284433073980191	2.7734577754682	0.0055464037653241	0.19734759522929
HFM1	ENSG00000162669	14.1364038607881	-0.738408867935471	0.266373689098366	-2.77207884320284	0.00556995437918826	0.19782057127559
FGR	ENSG00000000938	419.655211189393	0.508441921344858	0.184451818281826	2.75650262535229	0.00584231436939712	0.199027627573098
PTAFR	ENSG00000169403	214.188461635426	0.732833915877231	0.265795395984802	2.75713547694082	0.0058310187040507	0.199027627573098
BTBD19	ENSG00000222009	56.8987924986975	0.661575436287278	0.239320033502751	2.76439638840212	0.00570282152095354	0.199027627573098
TNFAIP8L2	ENSG00000163154	95.895497224188	0.73179596770232	0.265575289368075	2.75551226713749	0.00586003070458303	0.199027627573098
VAMP8	ENSG00000118640	350.223832725059	0.645316907462676	0.2341477288016	2.75602462926075	0.0058508591161079504	0.199027627573098
GALNTL6	ENSG00000174473	27.7067197173321	-0.773948981399611	0.280660897785761	-2.75759461865042	0.00582283588597035	0.199027627573098
RPL37	ENSG00000145592	9564.62695435691	-0.351051136873186	0.126997442727244	-2.76423784081345	0.00570559343726843	0.199027627573098
MYO1G	ENSG00000136286	93.4897530875084	0.765734051314711	0.277902523224146	2.75540517743733	0.00586194931094217	0.199027627573098
CTD-2336O2.3	ENSG00000282021	11.7861862790159	-0.684945797654559	0.247526595634899	-2.76716041723796	0.00565469226159658	0.199027627573098
MTMR9	ENSG00000104643	279.81022749692	-0.301300046257391	0.108915932580993	-2.76635418820232	0.00566869291089471	0.199027627573098
RP11-430K21.2	ENSG00000224067	6.70455955169483	0.742246577270084	0.268255155498975	2.76694245033035	0.00565847430744606	0.199027627573098
RP11-339B21.8	ENSG00000228510	103.704200153332	-0.72724779424707	0.263516632466739	-2.7597794774448	0.00578403902548355	0.199027627573098
STIP1	ENSG00000168439	2926.71765200125	0.668560804829049	0.242267315773649	2.75959967069469	0.00578722305662112	0.199027627573098
ACBD7	ENSG00000176244	65.6538705595193	-0.650528200853988	0.2349336540069	-2.76898685973225	0.00562309030295578	0.199027627573098
RP11-343J3.2	ENSG00000236154	9.60142638560575	0.766980814015128	0.277909234746471	2.75982485689914	0.00578323569243694	0.199027627573098
SAMD8	ENSG00000156671	1185.2902217548	-0.45657887561768	0.165349224019001	-2.76130038303181	0.00575716983890766	0.199027627573098
NFKB2	ENSG00000077150	368.564100340375	0.563480139989788	0.204139741173821	2.76026675036291	0.00577541829959366	0.199027627573098
NCKAP1L	ENSG00000123338	248.553965737962	0.712748029054972	0.258113571902325	2.76137369996448	0.00575587742837095	0.199027627573098
SPTBN5	ENSG00000137877	106.614711651137	0.664364986866824	0.240139373308466	2.76658083059719	0.0056647539740773	0.199027627573098
RP11-44F14.6	ENSG00000279722	48.6332979888805	-0.422606799072391	0.152979304769695	-2.76250960682957	0.00573588737604162	0.199027627573098
WFIKKN2	ENSG00000173714	91.9671857301985	0.784162278168841	0.283571474917695	2.76530733000009	0.00568691888683984	0.199027627573098
MILR1	ENSG00000271605	35.9555868181587	0.736532501530176	0.266550247988759	2.76320321248111	0.00572371189007002	0.199027627573098
ANKLE1	ENSG00000160117	44.3029450018229	0.506000208582141	0.183437143749933	2.75843920286905	0.00580781074803152	0.199027627573098
KLK14	ENSG00000129437	28.7359070228862	0.611812946513683	0.221892479679174	2.7572495805098	0.00582898418415714	0.199027627573098
ACO2	ENSG00000100412	1491.74770617408	-0.360008942450392	0.130274521811249	-2.76346393327775	0.00571914125327026	0.199027627573098
CDRT4	ENSG00000239704	11.9129853114091	-0.653577631254758	0.237456758575292	-2.75240694422064	0.00591589567441407	0.200506235643366
RP11-670E13.6	ENSG00000274213	9.4418428359929	0.742465298429158	0.269931630533589	2.75056797516277	0.00594920469842992	0.201281425630212
RNF170	ENSG00000120925	551.752908752176	-0.404624506983807	0.147309088236285	-2.74677219055748	0.00601849225879753	0.202741474984893
CXCL16	ENSG00000161921	459.402784537901	0.512867457228164	0.186676998065212	2.74735217806001	0.00600785843364301	0.202741474984893
CFD	ENSG00000197766	67.5191617963296	0.723582163977021	0.263458231126545	2.74647772773313	0.00602389759742513	0.202741474984893
RPS14	ENSG00000164587	6065.3082548799	-0.25436858842893	0.0926700090339241	-2.74488576272623	0.00605319648651727	0.203027188861219
RASSF8-AS1	ENSG00000246695	222.517338064043	-0.391431675031917	0.142604687003908	-2.74487243901871	0.00605344223983413	0.203027188861219
MIR503HG	ENSG00000223749	48.1925942203367	0.764551910162882	0.278651778155014	2.743753925509	0.0060741050903305	0.203366521991361
RP11-33O4.1	ENSG00000272644	20.0290911504309	0.61903961776722	0.225718684854994	2.74252713356408	0.00609684125787408	0.203773975144024
SIPA1	ENSG00000213445	1094.25090567109	0.553589286514962	0.201918475189131	2.74164751886339	0.00611319033378754	0.203965742933125
IFT52	ENSG00000101052	217.742499299134	-0.428343009901607	0.15626788570629	-2.74108149582755	0.00612373166493542	0.203965742933125
GIPC3	ENSG00000179855	89.1969810186497	0.699908540359392	0.255530870431585	2.73903712368398	0.00616194151247023	0.204884555289635
ETV6	ENSG00000139083	266.277972833315	0.491244853768759	0.179507099975165	2.73663188718843	0.0062071708002266	0.205416538635077
SRRM2-AS1	ENSG00000205913	29.0241335444094	-0.732135984609253	0.267436866504085	-2.7376030619102	0.00618887248008912	0.205416538635077
HSPB9	ENSG00000260325	16.9492127815964	0.776705271224237	0.283832934802262	2.73648747551212	0.00620989587888254	0.205416538635077
PSMD14	ENSG00000115233	612.330245958035	-0.281309828748934	0.102848668466767	-2.73518201978311	0.00623457902583273	0.205879891289699
ALPK1	ENSG00000073331	136.522026420098	0.548985759301201	0.200827418244745	2.73361956300291	0.00626423756796233	0.206353250096936
SPATA22	ENSG00000141255	10.0923769643039	-0.768012550989275	0.280983600239181	-2.73330027209959	0.0062703139516103	0.206353250096936
ATG4B	ENSG00000168397	1975.67918372324	0.428542949639339	0.156860265316575	2.73200449313569	0.00629502824825037	0.206378454499628
RP11-572M11.3	ENSG00000243795	33.0743646780076	-0.478705721697877	0.175178786013178	-2.73266947780918	0.00628233411347082	0.206378454499628
SNORD3A	ENSG00000263934	11.4140170094143	0.696786365707023	0.255085667817538	2.7315778721266	0.00630318432461918	0.206378454499628
PPP2R2C	ENSG00000074211	2684.60387156125	-0.573458229835201	0.210064359614769	-2.72991682590445	0.00633503064305778	0.206753804426396
PLXDC2	ENSG00000120594	616.790408381914	0.407419558268261	0.14924549446179	2.72986169356401	0.00633609014342754	0.206753804426396
CD300A	ENSG00000167851	233.23923318016	0.697056999750629	0.255404811135792	2.72922423289835	0.00634835206847479	0.206804002771176
PPP2R2B	ENSG00000156475	1484.07855320137	-0.439068615073358	0.160945308801621	-2.72806096892546	0.00637078317975347	0.20718474472436
RP11-338N10.3	ENSG00000269978	12.749155559063	-0.711812323825423	0.261159081936293	-2.72558901091199	0.00641868669345509	0.208391200140204
TXLNB	ENSG00000164440	17.9511888323537	-0.711181236327114	0.261157536708708	-2.72318863659813	0.00646551289582591	0.209403322250427
ASNS	ENSG00000070669	963.449968179401	0.545258553860995	0.200288493039775	2.72236585130586	0.00648163427275023	0.209403322250427
NAB2	ENSG00000166886	338.68429646799	0.458537964546515	0.168457297116807	2.7219833892299	0.00648914040902015	0.209403322250427
ADGRE1	ENSG00000174837	9.27750930630109	0.775180675928426	0.284807363479803	2.72177188980368	0.00649329461787687	0.209403322250427
SIGLEC14	ENSG00000254415	50.7188031270646	0.755395841469258	0.27767282728236	2.72045287564674	0.00651925632625216	0.209889579719154
ATP11C	ENSG00000101974	108.597268511462	0.440737869912631	0.162062491021552	2.71955507492489	0.00653698079641403	0.210109457764741
CYFIP1	ENSG00000273749	595.020309203966	0.512423130595517	0.188511217226604	2.71826333803546	0.00656255843489422	0.210580598031506
NEK10	ENSG00000163491	12.9104025884511	0.752635326228255	0.277407555034042	2.71310320346501	0.00666563435903046	0.21282575929454
JPH1	ENSG00000104369	85.4626214800327	-0.632417163424569	0.233095049837864	-2.7131299607798	0.00666509613708219	0.21282575929454
CTC-273B12.10	ENSG00000269814	42.0650361632711	0.721483754179284	0.265857161152767	2.71380222015048	0.00665158649188408	0.21282575929454
DHRS4-AS1	ENSG00000215256	325.398520143473	-0.327356797818033	0.120683143297715	-2.71253125227665	0.00667714847468424	0.212841005511216
CSF3R	ENSG00000119535	485.047611240969	0.628471654298636	0.232175643895569	2.70688020394301	0.00679187610336234	0.213654775188727
ATP5F1	ENSG00000116459	751.857994924685	-0.212936785096932	0.0785819477515817	-2.70974175608476	0.00673356129347561	0.213654775188727
IVNS1ABP	ENSG00000116679	2002.18229400027	0.447722608394871	0.165520084083262	2.70494430252737	0.00683158429156254	0.213654775188727
DOK1	ENSG00000115325	212.984961303773	0.437864766773184	0.161929801476703	2.70404065700148	0.00685019070336278	0.213654775188727
RP1-86C11.7	ENSG00000272468	12.7761388711893	0.624110279094994	0.230723652201732	2.70501213525047	0.00683018942356365	0.213654775188727
ERV3-1	ENSG00000213462	68.1424950272833	-0.55729891319772	0.205803066604973	-2.70792327048956	0.0067705673678420996	0.213654775188727
DDHD2	ENSG00000085788	1144.60386061671	-0.463786241885305	0.171391535128792	-2.70600436326563	0.00680981512162074	0.213654775188727
YPEL4	ENSG00000166793	576.799718051063	0.397892696989374	0.147189438506916	2.7032693447680902	0.0068661083267638	0.213654775188727
PLBD1	ENSG00000121316	41.4846555170047	0.690765513889289	0.255397353139467	2.70466982291738	0.00683723112549151	0.213654775188727
RP11-10E18.7	ENSG00000276809	14.3879688751785	-0.627937563153734	0.232241697666829	-2.70381059672826	0.00685493499955809	0.213654775188727
EFCAB11	ENSG00000140025	82.6566273975513	-0.49865272512668	0.184391612690884	-2.70431348720089	0.00684456823111008	0.213654775188727
IRF8	ENSG00000140968	172.044890818499	0.70102842335993	0.259063967123941	2.70600512739213	0.00680979945219909	0.213654775188727
CDC25B	ENSG00000101224	1286.20293634743	0.33482912309041	0.123578158236211	2.70945228403881	0.00673943983914705	0.213654775188727
SLC1A5	ENSG00000105281	304.241935929183	0.636132538050436	0.235043992659356	2.70644031720635	0.00680088057310706	0.213654775188727
CD37	ENSG00000104894	317.126601499849	0.69430649213538	0.256852206202806	2.70313618247518	0.00686885976754009	0.213654775188727
TLR8	ENSG00000101916	7.30657072703074	0.769621786861029	0.284924386281511	2.70114396631753	0.00691014199765268	0.213903833747563
PATL1	ENSG00000166889	412.867284056237	0.361799502947609	0.133922712383939	2.70155447501972	0.00690161734725515	0.213903833747563
NANOS2	ENSG00000188425	8.00924428365232	0.747341607690187	0.27659836559229	2.70190174873187	0.00689441321670829	0.213903833747563
POT1-AS1	ENSG00000224897	51.4934186275962	-0.605245975678543	0.22420842037853	-2.69947923747337	0.00694480890430087	0.214632435447824
SNORD99	ENSG00000221539	26.7659842599817	0.677229521292437	0.251095212792178	2.69710248061541	0.00699457408308978	0.21547981021148
TP53INP2	ENSG00000078804	28993.001498452	-0.391653099192791	0.145209228286896	-2.69716397375919	0.00699328249761864	0.21547981021148
RPL7A	ENSG00000148303	2985.77721865424	-0.258002701237345	0.0956845703908829	-2.69638772670843	0.0070096023066105	0.21559837397605
PLCG2	ENSG00000197943	219.168623947413	0.552859073233139	0.205139503864605	2.69503953562272	0.00703802796403467	0.216127976570714
RP11-363N22.3	ENSG00000205740	8.33012542891525	-0.702909588324605	0.260962677901314	-2.69352534997522	0.00707007687974293	0.216422908929908
FLT3	ENSG00000122025	31.248710738161	-0.678971360714432	0.252051760052844	-2.69377750257361	0.00706473079689798	0.216422908929908
G0S2	ENSG00000123689	85.6471113794411	0.746535727422677	0.277259885819982	2.69254863614633	0.00709081924986359	0.216713865663422
LGALS9	ENSG00000168961	730.952975980711	0.722539492607661	0.268441030885813	2.6916134624554102	0.00711073062064755	0.216978544334158
EEF1B2	ENSG00000114942	865.736563827026	-0.312723431117921	0.116283355459314	-2.68932238739309	0.00715972363041801	0.218128388961471
C7orf50	ENSG00000146540	1542.52010871168	-0.468883656758407	0.17453514460295	-2.68647129966328	0.00722111516147494	0.219651744304486
EPHA2	ENSG00000142627	205.760984859426	0.591370331695765	0.220373004810555	2.68349715612464	0.0072856594849953	0.219674595514369
LNPK	ENSG00000144320	285.236827146087	-0.309436129270532	0.115389045797651	-2.68167681889983	0.00732541903569204	0.219674595514369
CTB-178M22.2	ENSG00000253978	11.082312662879101	-0.690800422389572	0.257695498078511	-2.68068486853856	0.00734716692282957	0.219674595514369
NHP2	ENSG00000145912	308.678657557237	-0.263765507420879	0.0983185680033634	-2.68276392524204	0.007301651262312	0.219674595514369
IKZF1	ENSG00000185811	103.555328760997	0.671890210439875	0.250536254967845	2.68180830964408	0.00732254052360415	0.219674595514369
RP11-44M6.3	ENSG00000184414	11.4183164556562	0.673625260000543	0.25105600473454	2.68316729055263	0.00729284996535554	0.219674595514369
BTK	ENSG00000010671	97.0564513714424	0.653440409517577	0.243398410306363	2.68465356324678	0.00726050208987662	0.219674595514369
C2CD4A	ENSG00000198535	8.42254979307258	0.681422091138364	0.254007982568937	2.68267982858936	0.00730348742349598	0.219674595514369
RN7SKP23	ENSG00000280039	12.305092140677	0.624106373431243	0.232794695051593	2.68093039359392	0.00734177855305197	0.219674595514369
SCIMP	ENSG00000161929	15.8003939696052	0.703904975199846	0.262549528481741	2.68103690480937	0.00733944212736905	0.219674595514369
CTU1	ENSG00000142544	169.749160018188	0.486052944009981	0.18101505684922	2.68515201149729	0.00724968251484543	0.219674595514369
IRAK3	ENSG00000090376	161.857176070857	0.481288791320306	0.179751790304764	2.67751876353663	0.00741696980931763	0.220394857893206
CCDC53	ENSG00000120860	509.415765336151	-0.265550407050193	0.0991691244985388	-2.67775286303052	0.00741178834294505	0.220394857893206
CBLN1	ENSG00000102924	121.747056603988	-0.761824698516784	0.284385962044112	-2.67884073124051	0.00738775247110294	0.220394857893206
TAF1C	ENSG00000103168	1056.06580197119	0.3582339535642	0.133756224590823	2.67826005600922	0.0074005734684774	0.220394857893206
IL1RN	ENSG00000136689	10.9434840260904	0.741294980338751	0.276929502438661	2.67683642880537	0.00743209087987068	0.220504419412779
LPO	ENSG00000167419	14.4091793422066	-0.751076366412608	0.280701146160331	-2.67571535309517	0.00745699483438514	0.220903449126141
EFHD2	ENSG00000142634	951.21437235122	0.579037553796322	0.216842815910517	2.67031006475802	0.00757812318497991	0.220909755713341
MTMR9LP	ENSG00000220785	321.364277410013	0.332996405611633	0.124650238761785	2.67144619151522	0.00755251801804143	0.220909755713341
ZKSCAN7	ENSG00000196345	46.8161438103736	-0.471543846538414	0.176583547690411	-2.67037248206799	0.00757671445294969	0.220909755713341
PARP15	ENSG00000173200	9.76080414128155	0.708953505422494	0.265260052988248	2.67267346679563	0.00752494579265769	0.220909755713341
MUC6	ENSG00000184956	10.3093951182364	0.721845348304405	0.270279685462091	2.67073475045038	0.00756854284503097	0.220909755713341
SLC3A2	ENSG00000168003	3289.75694578785	0.588110984481028	0.219925587856796	2.67413623949923	0.00749220075375573	0.220909755713341
TEAD4	ENSG00000197905	107.00093089284	0.595096669867683	0.222825450360301	2.67068536787621	0.00756965629152031	0.220909755713341
MRPL57	ENSG00000173141	565.809163953229	-0.253982188318323	0.0951293474982797	-2.66986156215269	0.00758825260500666	0.220909755713341
NFATC3	ENSG00000072736	79.0816617707627	0.492257088571282	0.184395109114936	2.66957779376052	0.00759466777484808	0.220909755713341
SOX12	ENSG00000177732	647.465636691438	0.386394714905578	0.144622531037933	2.67174631872699	0.00754576694258402	0.220909755713341
KRT18P4	ENSG00000229222	9.44106725320112	0.672547053519233	0.251572419458373	2.67337355568311	0.00750925790800761	0.220909755713341
LILRB1	ENSG00000104972	117.679444005573	0.736125702889743	0.275743779615655	2.66960039466997	0.0075941566565292	0.220909755713341
RUNX2	ENSG00000124813	58.8694352622279	0.546869174129462	0.204951299264983	2.66828839871081	0.00762387848911959	0.221425446781132
MAFG	ENSG00000197063	784.862131824925	0.409882169353049	0.153645635680208	2.66771111029903	0.0076369893292125	0.221472690547163
PRDM15	ENSG00000141956	184.226613673665	0.357523972707531	0.134054913437336	2.66699640871169	0.00765324896709678	0.221610970466158
RP11-810P12.7	ENSG00000279491	33.9408257973443	0.588345031677616	0.220724221483814	2.66552092798189	0.00768691470673904	0.22203682149942
OAZ2	ENSG00000180304	2362.62334478819	-0.220513980484192	0.0827338083917915	-2.6653430413832	0.00769098246106365	0.22203682149942
PIGZ	ENSG00000119227	167.71589853791	-0.458956080768905	0.172284380399691	-2.66394480860163	0.00772302325624045	0.222380238663312
FGFBP2	ENSG00000137441	20.879750054757	0.673990487359347	0.253213648466578	2.66174628200703	0.00777364490673607	0.222380238663312
TMEM141	ENSG00000244187	626.653686058327	-0.420034326424094	0.157785474049727	-2.66205953972492	0.00776641395004077	0.222380238663312
REEP6	ENSG00000115255	274.201754168228	-0.420574767018876	0.158032654903728	-2.66131558237179	0.00778359663457276	0.222380238663312
RELB	ENSG00000104856	100.944775220668	0.628498888032695	0.23614360233816	2.6615113931085	0.0077790708255787	0.222380238663312
OSCAR	ENSG00000170909	90.7317354495021	0.660524000214607	0.248089494130853	2.66244244855535	0.00775758341658487	0.222380238663312
LILRB2	ENSG00000131042	26.5937432122271	0.608794121357981	0.228558396599089	2.66362614726362	0.00773034216352992	0.222380238663312
GPR83	ENSG00000123901	28.2404829164726	0.738197552245401	0.277576871399433	2.65943465867203	0.00782719108755736	0.223294941011159
ZNF8	ENSG00000278129	138.384434846935	0.31349125255169	0.117912427886283	2.65867863270552	0.00784477515779865	0.223466010218829
RP11-54A4.2	ENSG00000237781	6.01327415550973	0.725676079586602	0.273248300833598	2.65573867201657	0.00791349124983412	0.223770789960485
CSTA	ENSG00000121552	16.503070658338	0.722467047241909	0.271851302253622	2.65758170460367	0.00787035104169335	0.223770789960485
RMND1	ENSG00000155906	146.299613172398	-0.333386029574779	0.125483729310392	-2.65680683389739	0.00788846285313974	0.223770789960485
KLHL35	ENSG00000149243	100.730516210468	-0.651911325296914	0.245395575003069	-2.65657327068249	0.00789392947260787	0.223770789960485
EPX	ENSG00000121053	10.1442150034193	-0.58838805653972	0.221523417610735	-2.65609867744839	0.00790504792814383	0.223770789960485
MED26	ENSG00000105085	77.2086388004084	0.359558256821257	0.135457111329956	2.65440664791248	0.00794480191021574	0.224327239880689
H2AFZ	ENSG00000164032	657.530317903363	0.498044159707333	0.187753835984404	2.65264438990585	0.00798639615509211	0.225172002706069
ELOVL2-AS1	ENSG00000230314	17.3576005657279	-0.66560841003664	0.250976820531149	-2.65207124956001	0.00799996584125634	0.225225315691429
HES5	ENSG00000197921	17.0730422863567	-0.708617676064005	0.268506991867932	-2.63910325438581	0.00831256584193044	0.225520296694566
ABCA4	ENSG00000198691	47.0419026550785	0.660789475550382	0.250273347372848	2.64027105757275	0.00828397419840762	0.225520296694566
BLZF1	ENSG00000117475	156.765185295428	-0.259209432077602	0.0981224122807716	-2.64169445137456	0.00824924386393432	0.225520296694566
ICA1L	ENSG00000163596	198.352837756038	-0.380017199546117	0.143448250040501	-2.6491588390853398	0.00806923966281114	0.225520296694566
ZNF660	ENSG00000144792	44.2195532139242	-0.471145969767625	0.178210931362914	-2.6437546011595	0.00819920764034115	0.225520296694566
THOC7	ENSG00000163634	485.299894555688	-0.315228723725116	0.119385205621145	-2.64043372949791	0.00827999844718787	0.225520296694566
SLC25A26	ENSG00000144741	385.11362217522	-0.264076966799355	0.0996098288588799	-2.65111354797608	0.00802268648628158	0.225520296694566
RP11-420L9.5	ENSG00000270504	71.9791316442028	0.517811565235053	0.195456400916711	2.64924332386385	0.00806722259103026	0.225520296694566
LACE1	ENSG00000135537	64.6274911386383	-0.321268692591758	0.121584927614036	-2.64233979405413	0.00823354068809536	0.225520296694566
SBDS	ENSG00000126524	1813.91897602529	-0.33507360820858	0.126857232344197	-2.64134414740689	0.00825777905575027	0.225520296694566
FZD9	ENSG00000188763	301.24895863143	0.70291040206225	0.26608093540742	2.64171651751736	0.00824870648449987	0.225520296694566
PLOD3	ENSG00000106397	1809.92825926744	0.522950350249331	0.197627878327324	2.6461365404287	0.00814169459587265	0.225520296694566
GNRH1	ENSG00000147437	79.6325592800964	0.463734045774402	0.175463090484337	2.6429150683163	0.00821956504878636	0.225520296694566
MAFA	ENSG00000182759	12.3332824010806	0.749746771081467	0.283505124630968	2.6445616179157	0.00817968124441531	0.225520296694566
RIN1	ENSG00000174791	113.526907533493	0.646043813836242	0.243753229127889	2.65040104759919	0.00803962740785674	0.225520296694566
KDM2A	ENSG00000173120	1147.41135437313	0.318673746904773	0.120682628219047	2.64059336134409	0.00827609865617794	0.225520296694566
TMEM119	ENSG00000183160	322.741463513315	0.700369674520908	0.265095540764987	2.64195192608615	0.00824297550058668	0.225520296694566
DUT	ENSG00000128951	555.331364725969	-0.227168373067892	0.0857434240459388	-2.64939703068286	0.00806355400258698	0.225520296694566
CTSH	ENSG00000103811	951.040228735422	0.492978826942666	0.186680700910777	2.64075946007018	0.00827204262461426	0.225520296694566
APOBR	ENSG00000184730	138.837111686168	0.66963095298833	0.253741817868172	2.63902481118121	0.00831448954886368	0.225520296694566
DOC2A	ENSG00000149927	143.886594156112	0.730410892382318	0.276478854554087	2.64183274905543	0.0082458764008663	0.225520296694566
MAP1LC3B	ENSG00000140941	2352.04010976955	-0.233754877574537	0.088565689547702	-2.6393389897183	0.00830678716761703	0.225520296694566
GIT1	ENSG00000108262	4067.03728000615	0.313507031826188	0.118461633661654	2.64648580418547	0.00813329188266711	0.225520296694566
NPTX1	ENSG00000171246	95.8756929835344	0.715820917417661	0.271102067713087	2.64041113170421	0.00828055064199651	0.225520296694566
PARD6G-AS1	ENSG00000267270	41.6010446620322	0.703139711905525	0.265580248671705	2.64756025880037	0.00810749091626925	0.225520296694566
TRIB3	ENSG00000101255	115.019880800854	0.735421904799935	0.278009951969312	2.6453078373292	0.00816166293182776	0.225520296694566
SIAH2	ENSG00000181788	369.132812406471	0.484520387795601	0.183934386432294	2.63420232178257	0.00843352179253788	0.22791311052824
TNIP2	ENSG00000168884	591.311183000132	0.371354414188874	0.140984138941705	2.63401554938335	0.00843816234986588	0.22791311052824
TNFRSF10D	ENSG00000173530	211.993583054862	0.653002440188496	0.247847179096748	2.63469789153256	0.00842121989973868	0.22791311052824
FMNL1	ENSG00000184922	445.850413871953	0.593856688213729	0.225631591418752	2.63197491308558	0.00848901309020927	0.228965898524036
HIST1H2BG	ENSG00000273802	26.4817224345748	0.596348089903208	0.226678372297394	2.63081159379784	0.00851812438998227	0.229110221563191
CARD11	ENSG00000198286	137.589494285337	0.731202764373134	0.277936908258539	2.63082283297533	0.00851784271045804	0.229110221563191
SYNGAP1	ENSG00000197283	374.814786556474	0.44937897657347	0.170904566969215	2.62941467593675	0.00855319926765098	0.229733214312882
FXYD5	ENSG00000089327	649.836392785551	0.594683835397657	0.22625359443387	2.62839508422251	0.00857888141295311	0.230102542487901
PPM1D	ENSG00000170836	185.785662394834	0.380100430909165	0.144720410321458	2.62644660877393	0.0086281527224133	0.231102673960751
MAPKBP1	ENSG00000137802	564.940400591646	0.313365817396913	0.119394145528571	2.62463302542691	0.00867424012759957	0.232014869432396
HRH2	ENSG00000113749	146.386576599556	0.647960570852892	0.246952761847133	2.62382394918907	0.00869487153159701	0.232244594857131
DYRK1A	ENSG00000157540	500.090141796411	0.21597480465245	0.0823300541803437	2.62328024440939	0.00870876060344105	0.232293842651951
SYTL3	ENSG00000164674	47.7373544293977	0.593317621452071	0.226493841498115	2.61957507333377	0.00880393921344416	0.234508242722749
LY86	ENSG00000112799	181.58983337873	0.621171058116077	0.237294455726431	2.61772259370529	0.00885187340152983	0.234812075032328
ADAM28	ENSG00000042980	177.505939048163	0.618641848948463	0.236252532681083	2.61856176493805	0.0088301304560164	0.234812075032328
EIF4EBP1	ENSG00000187840	273.467843965795	0.676424588017708	0.258359100386389	2.61815661614428	0.00884062190616323	0.234812075032328
SLC43A3	ENSG00000134802	150.933161107811	0.495167837877393	0.189287632052036	2.61595452650213	0.00889784067226711	0.235061448444755
C11orf84	ENSG00000168005	451.245022527141	0.549168709000607	0.209922965884472	2.6160487333379	0.00889538605921866	0.235061448444755
RP11-50C13.1	ENSG00000259250	46.4891187957676	0.578838852866048	0.221237542459013	2.61636811922771	0.00888706877766612	0.235061448444755
GLIS1	ENSG00000174332	27.6704335924363	0.650738104335242	0.249413040105089	2.60907811420387	0.00907865156414549	0.235107106895751
GALNT2	ENSG00000143641	438.485657613661	0.40545748554334	0.15546576029742	2.60801789903876	0.00910681923002988	0.235107106895751
TOMM20	ENSG00000173726	1847.00086552097	-0.36606857936342	0.140327546355278	-2.60867227334408	0.00908942469241781	0.235107106895751
STEAP3	ENSG00000115107	220.758942363357	0.632912486392407	0.242547685404127	2.60943527594528	0.00906918006533343	0.235107106895751
TSN	ENSG00000211460	831.871004193443	-0.246151517233455	0.0943028927053334	-2.61022233965399	0.00904833921975516	0.235107106895751
GPR27	ENSG00000170837	348.457592327649	-0.586096017404081	0.224393399608525	-2.61191291021296	0.0090037187093016	0.235107106895751
FGD2	ENSG00000146192	218.738796041094	0.641851418745989	0.245759618700191	2.61170416092239	0.00900921773378536	0.235107106895751
PRICKLE4	ENSG00000124593	79.9643300636646	0.626776040419262	0.240002138436144	2.61154356583378	0.00901345028642209	0.235107106895751
GSTA4	ENSG00000170899	453.339771096927	-0.353047569944281	0.135132667895821	-2.61259971731231	0.00898564748775275	0.235107106895751
TRO	ENSG00000067445	1038.07060336431	0.340280017549033	0.130171715186213	2.61408568721903	0.00894665955748823	0.235107106895751
MTMR7	ENSG00000003987	133.987123792775	-0.554075165031541	0.21225172102632	-2.61046253171645	0.00904198763906756	0.235107106895751
STMN4	ENSG00000015592	6583.91977048918	-0.728694423669525	0.278653276141597	-2.61505780143507	0.00892123566253987	0.235107106895751
DPAGT1	ENSG00000172269	400.395183951537	0.32330296437389	0.123816878967962	2.611138053783	0.00902414563426827	0.235107106895751
IVD	ENSG00000128928	1475.62108648423	-0.327648302488676	0.125397796474965	-2.61287129199347	0.00897851077389142	0.235107106895751
KCNG2	ENSG00000178342	7.86603879239864	0.735584400747799	0.281768202652014	2.61060117438536	0.00903832321833132	0.235107106895751
KLF16	ENSG00000129911	388.121250340467	0.430537469100627	0.165079212936082	2.60806591843475	0.00910554177178006	0.235107106895751
CTC-459F4.3	ENSG00000267575	89.5788732903274	0.456126572739066	0.174459517945081	2.61451239870245	0.0089354917305398	0.235107106895751
RP11-434B12.1	ENSG00000260837	84.6830947484077	0.435005032462261	0.166993103384985	2.60492812963302	0.009189353360121	0.23660437857134
CCDC120	ENSG00000147144	123.618426531689	0.449888154663324	0.172697306664063	2.60506757953361	0.00918561402753683	0.23660437857134
RP11-442N24__B.1	ENSG00000229388	14.9376315672873	-0.610237923581594	0.234393567918376	-2.60347555182956	0.00922838492187283	0.237292537624423
MT-TT	ENSG00000210195	360.780558264879	-0.525724273900726	0.202000557712566	-2.60258822972558	0.0092523004839428	0.237590698845322
SPAG16	ENSG00000144451	376.866978185158	-0.52336893085582	0.201152636470114	-2.60184971989457	0.00927224733713347	0.237786289756142
MSL3	ENSG00000005302	349.268982089084	0.242506328094481	0.0932516450680463	2.60055817693642	0.00930722364561293	0.238366278891959
RP11-644A7.2	ENSG00000278971	7.98950353425352	-0.720919536469522	0.277289103956688	-2.59988411438672	0.00932552466318923	0.23851822696234
XRRA1	ENSG00000166435	146.667628719204	0.549249485405276	0.211429308106547	2.59779256870333	0.00938251535577069	0.239658024683494
RASA2	ENSG00000155903	162.719156422288	0.30472723840431	0.117510199606701	2.59319820257486	0.00950879535043821	0.242562325837567
FAM78A	ENSG00000126882	276.597941858096	0.607653319154434	0.23441331744094	2.59223036382108	0.0095355896909496	0.242924500911444
RP11-425D10.10	ENSG00000260273	6.59251653081587	-0.65012974772577	0.251061857295829	-2.5895201872888	0.00961097874567972	0.243946065963249
CIITA	ENSG00000179583	171.440637523473	0.578635822992314	0.22346113051747	2.5894249333312	0.00961363806751722	0.243946065963249
ARHGAP45	ENSG00000180448	608.835203122492	0.523158915822995	0.20202222743765	2.58961067036278	0.00960845322588824	0.243946065963249
CD14	ENSG00000170458	924.228630630172	0.722133520862455	0.279074947190688	2.5875970886381	0.00966479549042742	0.244279922716767
LY96	ENSG00000154589	35.8190929706271	0.642399203158402	0.248217668998881	2.58804784425438	0.00965215732221214	0.244279922716767
CACTIN-AS1	ENSG00000226800	5.67064238715593	0.671896177603069	0.259608671496053	2.58811145918631	0.00965037489020492	0.244279922716767
NCF1B	ENSG00000182487	8.66785313406392	0.718135206873838	0.277952798868098	2.58365884350971	0.00977584396748776	0.245214323897505
RP11-455I9.1	ENSG00000278959	22.6536974701541	0.650151565811245	0.251439213097041	2.58572065113934	0.00971756522082151	0.245214323897505
C3AR1	ENSG00000171860	173.585976119044	0.684907765044212	0.26496401761942	2.58490858946733	0.00974048176833801	0.245214323897505
MLXIP	ENSG00000175727	823.843262805987	0.3564811451504	0.137998206222331	2.58323028182024	0.00978799665670883	0.245214323897505
RP11-540B6.6	ENSG00000270015	192.889598752881	0.512573608784564	0.198431017502879	2.58313249226335	0.00979077155307643	0.245214323897505
POLG	ENSG00000140521	533.173000204024	0.251878608387879	0.0974277836628215	2.58528521247677	0.00972984740694233	0.245214323897505
SCUBE1	ENSG00000159307	44.6667995191011	-0.735134981677708	0.284469017820892	-2.58423566583467	0.00975950829343258	0.245214323897505
PLEKHH2	ENSG00000152527	193.840088043616	0.542495514783415	0.210263809918264	2.58007079294482	0.00987800629891395	0.245573380021734
CCDC13-AS1	ENSG00000173811	112.167697237993	-0.630736023793768	0.244459419664741	-2.58012566935968	0.00987643667058019	0.245573380021734
RPL24	ENSG00000114391	3164.40378422704	-0.28360347944778	0.109904664171952	-2.58044989795944	0.0098671673047086	0.245573380021734
BPGM	ENSG00000172331	342.610470071802	-0.30570431932651	0.118492421344482	-2.57994828578753	0.00988151116914005	0.245573380021734
COX6C	ENSG00000164919	2221.00991004118	-0.355683844199738	0.137761132345193	-2.58188821581756	0.00982614065530573	0.245573380021734
SMIM24	ENSG00000095932	18.7083699524344	0.68130731780723	0.264037860926156	2.58033948395671	0.00987032305801016	0.245573380021734
RP11-154D6.1	ENSG00000232295	14.0906960155203	0.637945295766467	0.247622397075701	2.57628269211626	0.00998689588941572	0.246288091083609
RP11-560I19.1	ENSG00000234418	6.79047734435485	-0.689612446656417	0.267571133390975	-2.5773050998321	0.00995740176319897	0.246288091083609
MSR1	ENSG00000038945	54.5374556960796	0.712485330323817	0.276521992672642	2.57659553020539	0.00997786297382887	0.246288091083609
TOPORS	ENSG00000197579	222.458199639292	0.300132891106867	0.116407200421367	2.57830177188744	0.00992872476375288	0.246288091083609
GPR183	ENSG00000169508	36.698353118286	0.701243604153498	0.272110226271849	2.57705714982181	0.00996454741863852	0.246288091083609
AP000302.58	ENSG00000231355	18.0544897059372	0.722616261319333	0.280368199421402	2.57738310839318	0.00995515458361573	0.246288091083609
GLUD1	ENSG00000148672	3113.40011708651	-0.323375063493318	0.125595296670777	-2.57473864121664	0.0100315857349254	0.246405304711593
IMPACT	ENSG00000154059	285.800590616647	-0.384699433654899	0.149435349445458	-2.57435362571498	0.0100427570393214	0.246405304711593
RALGAPA2	ENSG00000188559	442.875838386027	0.359840051311472	0.13976813847371	2.57454993134331	0.0100370598072841	0.246405304711593
RASAL3	ENSG00000105122	231.694563935373	0.669953189859093	0.26022795534147	2.57448585406584	0.0100389191578597	0.246405304711593
YBEY	ENSG00000182362	208.459445102241	-0.389182646825343	0.151229550792794	-2.57345634358578	0.0100688348748208	0.246731233241321
RAB6C-AS1	ENSG00000225449	116.612174252471	-0.679101620925587	0.263985813302432	-2.57249286402972	0.0100969037404694	0.246791874062045
RP11-552F3.9	ENSG00000267801	16.8147435079372	0.661602962584608	0.257163080207724	2.5726980795618	0.0100909194024319	0.246791874062045
FZD7	ENSG00000155760	108.761260652044	0.692134709079978	0.269737799516774	2.56595371623819	0.0102892556579666	0.246801362392892
MSX1	ENSG00000163132	196.916304961314	0.668669635081974	0.260562604018679	2.56625327183957	0.0102803733169979	0.246801362392892
TAF9	ENSG00000273841	271.165019654634	-0.328409546214631	0.127812267157078	-2.56946812320467	0.0101854762139049	0.246801362392892
CEBPD	ENSG00000221869	1335.96779555587	0.564064676463145	0.219437098395881	2.57050735990653	0.0101549668946633	0.246801362392892
PAAF1	ENSG00000175575	1957.93414899743	-0.451484558574658	0.175878637169988	-2.56702329424065	0.0102575721355126	0.246801362392892
AKR1C1	ENSG00000187134	194.263903080208	0.711114367719207	0.277000646542694	2.56719389140344	0.0102525266676137	0.246801362392892
RP11-996F15.6	ENSG00000273680	14.6828702441705	-0.551759576498256	0.214982948632799	-2.56652715951296	0.0102722580478558	0.246801362392892
NAA16	ENSG00000172766	163.045912081043	0.34184025618381	0.133128519565999	2.56774624474317	0.0102362057856019	0.246801362392892
RAD51	ENSG00000051180	8.17869486224745	0.666316217098914	0.25935317957428	2.56914612804305	0.0101949457094597	0.246801362392892
CTD-2196E14.6	ENSG00000260751	6.86636520625231	0.604710325336778	0.2351674900152	2.57140272789275	0.0101287464691329	0.246801362392892
RP11-1055B8.4	ENSG00000262877	1027.48535698019	-0.665858558498252	0.259268503478554	-2.56822000962153	0.0102222254577176	0.246801362392892
ACAA2	ENSG00000167315	682.445974085406	-0.341440699586973	0.133050301604353	-2.56625272900397	0.0102803894068367	0.246801362392892
ZSWIM4	ENSG00000132003	155.278744703074	0.542164759315958	0.210834702363624	2.57151575731064	0.0101254407453281	0.246801362392892
AC008746.12	ENSG00000267838	57.1812566613549	-0.514299505491089	0.200236443289704	-2.5684610505541	0.010215119106759	0.246801362392892
TYMP	ENSG00000025708	473.191083537299	0.728193669807851	0.28348575306531	2.56871346067289	0.0102076822845325	0.246801362392892
GNGT2	ENSG00000167083	36.1166027031225	0.698801839744406	0.272472398703321	2.56467019437551	0.0103273916820811	0.247408383340291
SLC7A6	ENSG00000103064	67.3737984722578	0.436637341360135	0.170283337664913	2.56418124842818	0.0103419523076801	0.247449814210435
ARRDC4	ENSG00000140450	534.967063679548	-0.595533894686243	0.232354983147336	-2.56303474373354	0.0103761664532188	0.247653923329609
UPK1A	ENSG00000105668	5.42133823768207	0.725775385262961	0.283135800723293	2.56334728214839	0.010366829668217	0.247653923329609
FOXO6	ENSG00000204060	50.9783013485821	0.494697935944339	0.193050183041673	2.5625354410441	0.0103910981685155	0.247703743114736
RCC1	ENSG00000180198	205.29628098798	0.640920130775466	0.251439001671446	2.54900841363089	0.0108029693955322	0.248499099101427
RABGGTB	ENSG00000137955	743.336022658844	-0.199740449398312	0.0784266500894024	-2.54684407877448	0.0108701990212172	0.248499099101427
SLC50A1	ENSG00000169241	203.284012988386	0.489966149572384	0.192368265714604	2.54702171250685	0.0108646673011273	0.248499099101427
RP11-568K15.1	ENSG00000242193	147.028776363492	-0.462463531633818	0.180958416252485	-2.55563427891941	0.0105994456143231	0.248499099101427
RGS18	ENSG00000150681	17.089083995378	0.712761196904738	0.279097560580272	2.55380661666421	0.0106552417216835	0.248499099101427
RP11-488L18.4	ENSG00000227671	66.8296210242894	0.545594956754485	0.213371069659888	2.55702405028085	0.0105571918173769	0.248499099101427
EPC2	ENSG00000135999	255.901042185496	0.247295620486186	0.0972991627450387	2.5416007035353	0.011034615354524	0.248499099101427
RP11-329N15.3	ENSG00000279320	14.0347113285204	0.70169913664197	0.274999024331334	2.55164227708868	0.0107216538185207	0.248499099101427
RAP2B	ENSG00000181467	193.17924009813	0.517921354437001	0.203743072174257	2.5420317309932	0.0110210167708736	0.248499099101427
RP11-692D12.1	ENSG00000250220	7.19797243699105	-0.623516721645031	0.243676669549981	-2.55878711243278	0.0105038043343117	0.248499099101427
EEF1A1P13	ENSG00000250182	15.4331099892296	-0.475696693961398	0.186603618814293	-2.54923616692991	0.0107959163504146	0.248499099101427
NDUFA2	ENSG00000131495	768.243342574039	-0.280112780416278	0.109783939728197	-2.55149142132976	0.010726296472128201	0.248499099101427
C2	ENSG00000166278	64.649834317308	0.709894380830588	0.278834630364328	2.5459333365552	0.0108985999260304	0.248499099101427
HLA-DMB	ENSG00000242574	302.34746055368	0.608808323859804	0.239424806855934	2.54279551001636	0.0109969566969761	0.248499099101427
RRP36	ENSG00000124541	411.457560328959	-0.170317137761025	0.0667161930823646	-2.5528605559187	0.0106842261703059	0.248499099101427
MICAL1	ENSG00000135596	1317.33228266011	0.492394239260134	0.19369143004227	2.5421581076286	0.0110170325093555	0.248499099101427
NPTX2	ENSG00000106236	1528.01393168267	0.622910047783513	0.244342249484876	2.54933417817318	0.0107928824064748	0.248499099101427
RP11-44M6.7	ENSG00000274272	229.508609791361	0.453456282668443	0.178268817942556	2.54366572854351	0.0109696005244693	0.248499099101427
KMT2E-AS1	ENSG00000239569	89.3849380954854	0.458833306322628	0.179469275892866	2.55661201082979	0.0105697035719162	0.248499099101427
DRP2	ENSG00000102385	242.119856000098	0.697140149771568	0.273826648648896	2.54591783966742	0.0108990837565075	0.248499099101427
NKAPP1	ENSG00000233382	24.8910003559832	-0.442358917653954	0.17398817449863	-2.54246542288675	0.0110073491562821	0.248499099101427
HNF4G	ENSG00000164749	6.30107970796445	-0.66573182687683	0.260149168931966	-2.55903883764061	0.010496201440781	0.248499099101427
RRM1	ENSG00000167325	273.102375068063	-0.316922191622615	0.124243130776614	-2.55082264622286	0.0107468998592371	0.248499099101427
MS4A14	ENSG00000166928	180.833481103871	0.7175333636006	0.28196561356213	2.5447548533874502	0.010935448028465	0.248499099101427
POLR2G	ENSG00000168002	965.555096413353	-0.301834166893406	0.118355468242885	-2.55023423399408	0.0107650565446734	0.248499099101427
FOLR1	ENSG00000110195	114.201639368863	0.61627121849389	0.241120876825093	2.55586005910607	0.0105925709091155	0.248499099101427
HNRNPF	ENSG00000169813	1215.58590234666	0.287625922467867	0.112578724877602	2.55488701600217	0.0106222270817926	0.248499099101427
MBL1P	ENSG00000242600	6.60403510829708	-0.656163486671038	0.25787380919049	-2.54451387960199	0.0109429962711902	0.248499099101427
ABCC2	ENSG00000023839	21.0734131241558	0.573613215562113	0.224621436237286	2.55368866467472	0.0106588515954981	0.248499099101427
ECHS1	ENSG00000127884	2140.3424324213	-0.283827657957276	0.111587472827367	-2.54354409832703	0.0109734204506668	0.248499099101427
WNT5B	ENSG00000111186	117.403989264539	0.421039452144361	0.165676418039261	2.54133604001859	0.0110429726694282	0.248499099101427
ABCD2	ENSG00000173208	17.8618175278503	-0.59520269847831	0.232909822901944	-2.55550706733778	0.0106033207846442	0.248499099101427
TAOK3	ENSG00000135090	732.58276935815	0.31792693471358	0.124210003270786	2.55959203237826	0.0104795104173241	0.248499099101427
SGF29	ENSG00000176476	320.930065508378	0.4524582323089	0.177871796244592	2.54373229405478	0.0109675104641785	0.248499099101427
SMG1P7	ENSG00000261556	191.762005642454	0.449651446374634	0.175621027313942	2.56035084893811	0.0104566537707477	0.248499099101427
MLKL	ENSG00000168404	319.101396150005	0.530404596079419	0.208037188002283	2.54956626347785	0.0107857012140721	0.248499099101427
KDM6B	ENSG00000132510	332.670692966433	0.462312876330826	0.181022319059039	2.55389986568477	0.0106523886419596	0.248499099101427
GRN	ENSG00000030582	1623.6299242304	0.466897827315255	0.18248816618365	2.5585101602993	0.0105121748201735	0.248499099101427
TEPSIN	ENSG00000167302	274.68837930973	0.38324666571549	0.150063836622762	2.55389089297321	0.0106526631446452	0.248499099101427
CCDC102B	ENSG00000150636	82.497241849738	-0.502013348233313	0.197335943538029	-2.54395291213924	0.0109605859067155	0.248499099101427
ZMYND8	ENSG00000101040	1051.71421942212	0.283817598809797	0.11097607712374	2.55746649337169	0.0105437715124876	0.248499099101427
ARID3A	ENSG00000116017	75.4290078209622	0.570189143621104	0.224191972150522	2.54330758658155	0.010980851737385	0.248499099101427
MRPL54	ENSG00000183617	467.953395892135	-0.22071663657658	0.08658602493327	-2.54910231468279	0.010800060979503	0.248499099101427
ZGLP1	ENSG00000220201	91.2596819846698	0.530830893211167	0.207530183750641	2.55784909750279	0.0105321784966215	0.248499099101427
ZNF69	ENSG00000198429	38.6375340960287	0.516720400799313	0.202747359303858	2.54859250731302	0.0108158597179645	0.248499099101427
MED29	ENSG00000063322	1652.79062803548	-0.430328830534642	0.168917269713658	-2.54757154945802	0.0108475605970967	0.248499099101427
SIGLEC9	ENSG00000129450	91.3935362559226	0.723915305585868	0.284002242404878	2.54897742868468	0.0108039292512229	0.248499099101427
FAM118A	ENSG00000100376	490.443083186723	0.62763400993271	0.2450926060077	2.56080352710841	0.0104430395844523	0.248499099101427
ARSG	ENSG00000141337	64.009150596436	-0.382779742197338	0.150651021236565	-2.5408373541409	0.0110587350211902	0.248563758605656
TTC30B	ENSG00000196659	38.7025692552306	-0.44959604669237	0.176980654788488	-2.54036830878317	0.0110735787399865	0.248607643772572
DGKA	ENSG00000065357	222.628779203833	0.533642125576505	0.210130098068691	2.53957967221839	0.0110985763554656	0.248879122110645
LINC01341	ENSG00000227953	86.4575931706159	-0.651641694592144	0.256726865490574	-2.53826841747526	0.011140250510851	0.248884687870429
FAIM	ENSG00000158234	176.343147023299	-0.417195437069039	0.164368482064124	-2.53817174576255	0.0111433284149915	0.248884687870429
SLC46A3	ENSG00000139508	254.454816964359	-0.26365672961793	0.10388030626577	-2.53808194349546	0.0111461882814488	0.248884687870429
SCFD1	ENSG00000092108	333.966056262334	-0.230232867257544	0.0907450758604824	-2.53713895849863	0.011176258216012	0.248884687870429
NNAT	ENSG00000053438	221.242542748097	0.686224819689294	0.270394963086454	2.53786095664025	0.0111532286628062	0.248884687870429
TCFL5	ENSG00000101190	1347.42481988731	-0.469667143805174	0.185100063409654	-2.53736889741486	0.0111689192819869	0.248884687870429
LRRK1	ENSG00000154237	120.660154547816	0.581967919942966	0.229481211110789	2.53601555058032	0.0112121755125646	0.249396545282363
RP11-101E13.5	ENSG00000272579	194.498617170023	-0.379801638634429	0.149946747974253	-2.53291014153667	0.011311994716634	0.250799482419295
TPRG1	ENSG00000188001	9.89975783300736	0.655671793255865	0.258892147476751	2.53260595057154	0.0113218148302017	0.250799482419295
SKP2	ENSG00000145604	115.252330599313	-0.41136861734318	0.162463660939631	-2.53206541674595	0.0113392834116763	0.250799482419295
TLDC2	ENSG00000101342	22.9861143087714	0.494707372726083	0.195379370056257	2.53203484371784	0.01134027216332	0.250799482419295
PRKCG	ENSG00000126583	207.481540919438	0.71840179547306	0.283614894735408	2.5330185713387	0.0113084961357931	0.250799482419295
CTSS	ENSG00000163131	236.682748308988	0.648535580083581	0.256228901099562	2.53107895830839	0.0113712247546828	0.251195955777843
RNF145	ENSG00000145860	533.485140948593	0.328688111936046	0.129913536382973	2.53005284196947	0.011404534946376	0.251643542838514
LSP1	ENSG00000130592	105.776146405736	0.667141616111712	0.263776907565979	2.5291888598885	0.0114326490123487	0.25168794087117
SPATA2L	ENSG00000158792	137.882973866396	0.507650925002539	0.200696130843346	2.52945048252469	0.011424129298037	0.25168794087117
TBX6	ENSG00000149922	132.661892491943	0.488563164225757	0.193217093656113	2.52857112681396	0.0114527878096517	0.251843800352489
PNPLA4	ENSG00000006757	206.979592616581	-0.43327658641468	0.171397589876772	-2.52790361128291	0.0114745849614069	0.252035730046392
AC079776.2	ENSG00000214100	61.2299772246695	-0.719258525616146	0.284641604391074	-2.52689176325729	0.0115076962082565	0.252057692415032
TMEM9B	ENSG00000175348	1039.8523429245	-0.239165110043283	0.0946464667374048	-2.52693120290315	0.0115064040170638	0.252057692415032
TEKT4P2	ENSG00000188681	731.081659896788	0.476094016955085	0.188427077893764	2.52667515877686	0.0115147952822216	0.252057692415032
CLCF1	ENSG00000175505	32.4141828289933	0.704660474350056	0.279023850640746	2.5254488916696	0.011555058738623	0.252366146969813
RP11-114H24.6	ENSG00000259792	5.32201055718127	0.705856437602954	0.279468068867402	2.5257140841298	0.0115463407934541	0.252366146969813
ZCRB1	ENSG00000139168	828.567209267361	-0.389064574494224	0.154086219816813	-2.52497968317197	0.0115704978243069	0.252417477988415
RP11-307B6.3	ENSG00000223774	10.6877307448066	-0.660924594888175	0.26183664401587	-2.5241867782575	0.0115966295952634	0.25267534422965
CREBRF	ENSG00000164463	415.091716837226	0.275943468280155	0.10933535819143	2.52382644411352	0.0116085224261068	0.25267534422965
FAM161B	ENSG00000156050	166.876277946722	-0.334853311221182	0.132798744896749	-2.52150960825368	0.0116852484190564	0.254058642346678
ATXN10	ENSG00000130638	904.744642010438	-0.247473657901858	0.0982243827269428	-2.51947277276171	0.0117530729745613	0.255245509363079
TMCO3	ENSG00000150403	675.000882527852	-0.346816736234893	0.137715934951256	-2.51834863088028	0.0117906551025681	0.255697690534037
MRPS11	ENSG00000181991	328.851988996144	-0.234214522692506	0.0930285895892728	-2.51766176104119	0.0118136708460372	0.255697690534037
CLDN7	ENSG00000181885	17.8054823728995	0.708273756944477	0.281291546835924	2.51793473679324	0.0118045191646208	0.255697690534037
BAG3	ENSG00000151929	1772.79618596058	0.706374886463774	0.280768405603763	2.51586315399266	0.0118741277339735	0.256718109136412
C1orf123	ENSG00000162384	1136.42363296212	-0.348459886031599	0.138625892903369	-2.51367099416626	0.0119481840294658	0.25758357716448
XPO5	ENSG00000124571	391.944163518363	0.217363208424342	0.0864785553253113	2.51349259485978	0.0119542287561426	0.25758357716448
ASF1B	ENSG00000105011	17.8999483248901	0.708944072398353	0.281993139238551	2.51404723644225	0.0119354446474721	0.25758357716448
SNRNP48	ENSG00000168566	197.124108691399	0.457861880137178	0.182222753328544	2.51264933590188	0.0119828377192266	0.257894723607256
ARG2	ENSG00000081181	88.8047132837733	0.667296217208634	0.265613876726924	2.51227919802804	0.0119954144192745	0.257894723607256
GUSBP1	ENSG00000183666	118.749168575844	-0.383459850816323	0.152694091324816	-2.51129462502	0.0120289256346506	0.258039856356215
IGF2R	ENSG00000197081	632.883019102508	0.263451205497044	0.104904920338593	2.51133316384708	0.0120276123568657	0.258039856356215
ATG16L2	ENSG00000168010	645.656981411929	0.451965616994688	0.180019969574416	2.51064155861806	0.0120511993472109	0.258107101633638
GMIP	ENSG00000089639	130.148402794704	0.61920160267038	0.24665277667436	2.51041813118477	0.0120588280306927	0.258107101633638
EHBP1L1	ENSG00000173442	623.705450024127	0.526566309331283	0.209852915566041	2.5092160759881	0.012099944388989	0.258161392779711
BANP	ENSG00000172530	219.803484797756	0.357502565752209	0.142478418062945	2.50916995438755	0.0121015244528317	0.258161392779711
TRABD	ENSG00000170638	618.684938047603	0.426394328527488	0.169913951791661	2.50947214181864	0.0120911752441192	0.258161392779711
CPT2	ENSG00000157184	143.108067188185	-0.375071654449626	0.149527741741615	-2.5083750351674	0.012128786065167	0.258457059963255
PNRC1	ENSG00000146278	658.566460551579	0.391420671139171	0.156129714424867	2.50702227043097	0.0121753040270062	0.258876227299685
PEBP1	ENSG00000089220	14495.5098299313	-0.328927656459426	0.131197772040525	-2.50711312656915	0.0121721747819383	0.258876227299685
HLA-DOA	ENSG00000204252	133.743532414323	0.577226747329404	0.230477404464563	2.50448302587578	0.0122630489317651	0.259072409822943
SH2B2	ENSG00000160999	174.146799060013	0.552479186912149	0.220596283701651	2.50448093522445	0.0122631214055268	0.259072409822943
SOX17	ENSG00000164736	68.6657264936777	-0.56123457641705	0.224097368187918	-2.50442288080074	0.012265134050731	0.259072409822943
LYN	ENSG00000254087	153.826912654525	0.633039030228191	0.252688683905371	2.50521321510882	0.0122377596556969	0.259072409822943
PIK3AP1	ENSG00000155629	72.3543741259031	0.689620226149696	0.275349529068855	2.50452662287738	0.0122615377003616	0.259072409822943
HERC2P2	ENSG00000276550	1946.58467435522	0.583252029782313	0.232741813042706	2.5060044955278	0.0122104067344191	0.259072409822943
UBALD2	ENSG00000185262	1350.81419054388	0.413482309280801	0.165163948811018	2.50346587289403	0.0122983540399838	0.259489888031825
C7orf61	ENSG00000185955	217.8371347496	0.609525685981916	0.243665020021717	2.50149030799575	0.012367182743997	0.260372400892995
TSG101	ENSG00000074319	685.426526434076	-0.192057647456325	0.076766943391546	-2.5018274659803	0.012355412063966	0.260372400892995
CDKN2A	ENSG00000147889	46.2782277168359	0.666018991950619	0.266300366461128	2.5010066670255102	0.0123840847030391	0.260443918754755
AL365181.1	ENSG00000280316	43.0024502120369	-0.500263525483755	0.200100965131969	-2.50005553523355	0.0124173839101741	0.260500676877024
ZKSCAN4	ENSG00000187626	48.8411529044532	-0.3426289436617	0.137064048852582	-2.49977252627501	0.0124273073749993	0.260500676877024
GNL3L	ENSG00000130119	22.6463160540668	0.574716572154334	0.229883074479089	2.50003865424469	0.0124179756305927	0.260500676877024
TMEM156	ENSG00000121895	34.7919155498806	0.572109483401997	0.22901508342459	2.49813014429847	0.0124850348506069	0.261426598364772
KIAA0922	ENSG00000121210	98.4699637183671	0.439872873217999	0.176199572994578	2.49644687408826	0.0125444457707639	0.26210144820063
CYP3A5	ENSG00000106258	9.60544517162769	-0.647875303650289	0.259498758989175	-2.49664124088283	0.0125375728469466	0.26210144820063
SPRY4	ENSG00000187678	427.667978720097	0.395941174272595	0.158695962777876	2.49496689986239	0.0125968880249165	0.262751798721365
PARP16	ENSG00000138617	158.017342073689	0.280921771461946	0.112602932005041	2.49479979304064	0.0126028215616937	0.262751798721365
RGS1	ENSG00000090104	641.316890885693	0.690904677017412	0.277068407334227	2.49362489092441	0.0126446092376291	0.263338325213475
TCEANC2	ENSG00000116205	356.945198483107	-0.379933038771042	0.152408625069823	-2.49285785891042	0.0126719563526102	0.263623169644107
SRP9	ENSG00000143742	463.004897853243	-0.261652125332374	0.10505449950943	-2.49063225805847	0.0127516026228277	0.26409412881972
NUDT6	ENSG00000170917	50.0063412137281	-0.383685839885615	0.154094918117386	-2.48993181977183	0.0127767602898003	0.26409412881972
TPD52L1	ENSG00000111907	669.485698137335	0.59816105755235	0.240176413914446	2.49050707271124	0.0127560956893629	0.26409412881972
CYB5B	ENSG00000103018	688.469804462295	-0.156221717423589	0.062709638686568	-2.49119147702968	0.0127315486182131	0.26409412881972
FLCN	ENSG00000154803	622.823756662236	0.449136712070825	0.180243258642403	2.49183639628874	0.0127084559997705	0.26409412881972
CTA-299D3.8	ENSG00000281732	5.98925433427018	0.704043658611853	0.282720082528907	2.49024990483252	0.0127653301780869	0.26409412881972
RP11-480D4.1	ENSG00000245729	7.18330290796175	-0.696100284569439	0.279656718909748	-2.48912412075494	0.0128058249647218	0.264128699940813
EIF1AD	ENSG00000175376	299.323952550684	0.391388406524991	0.157218131055898	2.48946100488776	0.0127936952404455	0.264128699940813
IFI16	ENSG00000163565	726.511683986492	0.575251950211661	0.231172874663806	2.4884059215349	0.0128317181570465	0.264380004977181
TARS2	ENSG00000143374	401.814772146299	-0.267555060280642	0.107662206773234	-2.48513446175395	0.0129502509370162	0.265987828454303
RSPO3	ENSG00000146374	8.42786296797035	0.67704882008081	0.272425500020518	2.48526228282527	0.0129456015537411	0.265987828454303
ZBTB2	ENSG00000181472	133.911329981579	0.390818016269291	0.15731180405739	2.48435277067139	0.0129787164415608	0.265987828454303
UTP23	ENSG00000147679	111.137902296449	-0.356714050778432	0.143583805530685	-2.48436130704309	0.0129784052884727	0.265987828454303
EGR2	ENSG00000122877	12.2565852880806	0.707577034650946	0.284738752046327	2.48500434017433	0.0129549855165753	0.265987828454303
RP11-247A12.7	ENSG00000268707	18.2751815519594	0.705551941557584	0.284152081461438	2.48300817621614	0.0130278097340331	0.266710520935061
ZCCHC8	ENSG00000033030	330.008697117164	0.33124862757635	0.133469520833022	2.48182975040993	0.0130709709259232	0.26730093524474
IGF1R	ENSG00000140443	1007.21655688867	0.410496866457727	0.165425235326796	2.48146460633285	0.0130843703848086	0.26730093524474
CARD6	ENSG00000132357	75.5121860051122	0.632648782524798	0.254993126009173	2.48104249877716	0.013099875333486	0.267334492916697
EIF4E	ENSG00000151247	258.427190616658	-0.396657320988068	0.159951301387256	-2.47986304298785	0.0131432855313489	0.267936851450385
GPR84	ENSG00000139572	33.0316841266534	0.700311260107919	0.282537549313741	2.47864845507762	0.0131881216735111	0.268566976212947
TMCO1	ENSG00000143183	598.279285642912	-0.279700768344978	0.113022282870119	-2.47474003570075	0.0133333189060168	0.268881278904009
FAM177B	ENSG00000197520	7.26123774998672	0.698099341987356	0.282728033196913	2.46915501831807	0.0135432534580469	0.268881278904009
RP11-452N17.1	ENSG00000277998	12.4361753703227	-0.510267744022719	0.206998364703528	-2.46508103942534	0.013698226611234	0.268881278904009
MAP4	ENSG00000047849	33772.6430778873	-0.401677589494339	0.162575348600004	-2.47071645826586	0.0134842685504456	0.268881278904009
SEMA3F	ENSG00000001617	542.946106370885	0.623625998205647	0.252764848148706	2.46721805968351	0.0136167406664299	0.268881278904009
SEMA3G	ENSG00000010319	333.500021756301	-0.635248804406757	0.257957294301643	-2.46261229451386	0.0137928973442819	0.268881278904009
SLC12A8	ENSG00000221955	31.5630564959574	0.633675968783229	0.256885534756117	2.46676392029948	0.013634021371806	0.268881278904009
COX18	ENSG00000163626	152.486814264833	-0.309520394903206	0.125605547332323	-2.46422551771768	0.0137309687330388	0.268881278904009
SLC6A3	ENSG00000142319	427.649101349781	-0.568929102122517	0.231058754262811	-2.46227027379973	0.0138060585222866	0.268881278904009
MCCC2	ENSG00000131844	427.067453642677	-0.32171978700716	0.130108923831029	-2.47269578084416	0.0134098240532499	0.268881278904009
TBCA	ENSG00000171530	575.849958079794	-0.241810755268886	0.0979473258027533	-2.46878363739961	0.013557316246275	0.268881278904009
CTC-203F4.2	ENSG00000270021	588.42981820752	-0.534378343342151	0.21728899652475	-2.45929776421643	0.013920910410192	0.268881278904009
HNRNPH1	ENSG00000169045	2011.07227799224	0.272755729323188	0.11084843138846	2.46061875577956	0.0138697661837015	0.268881278904009
TMEM14B	ENSG00000137210	262.649769255749	-0.301580433397684	0.122634178247957	-2.45918746067603	0.013925188504093	0.268881278904009
HIST1H2BJ	ENSG00000124635	28.9569700872176	0.61631925740381	0.249721605309736	2.46802537024929	0.0135860690170308	0.268881278904009
HSPA1L	ENSG00000204390	123.989918323598	0.57926445076957	0.23402924585984	2.47517975217718	0.013316913259132	0.268881278904009
USP49	ENSG00000164663	202.154500043885	0.251823513062461	0.101697445170447	2.47620294335221	0.0132788074526452	0.268881278904009
CUL7	ENSG00000044090	268.793765796206	0.338748898481943	0.137727645748898	2.45955629779328	0.0139108877998231	0.268881278904009
ZNF316	ENSG00000205903	1012.08731970622	0.317054375203614	0.128211863273983	2.47289421670819	0.0134023807327908	0.268881278904009
LRRC17	ENSG00000128606	20.8912222868666	-0.540539738691215	0.219451894164021	-2.46313544364857	0.0137727876614208	0.268881278904009
MAK16	ENSG00000198042	143.280460905817	-0.262047420598326	0.106201613081658	-2.46745235777953	0.0136078328302224	0.268881278904009
TMEM261	ENSG00000137038	600.481046691213	-0.338670816876895	0.137631337050891	-2.46071006889707	0.0138662369935487	0.268881278904009
C9orf170	ENSG00000204446	23.7142336594627	-0.647708813380864	0.263231541795405	-2.46060486886595	0.0138703029729791	0.268881278904009
NDUFC2	ENSG00000151366	276.397691422349	-0.281908930566586	0.114009501164679	-2.47267927397899	0.0134104433895912	0.268881278904009
RUFY2	ENSG00000204130	659.263297619833	-0.474851657193639	0.191844893119547	-2.47518528886634	0.0133167068012624	0.268881278904009
TET1	ENSG00000138336	22.6502280419054	-0.583112729040309	0.236967439294702	-2.46072933385218	0.0138654925173739	0.268881278904009
CD4	ENSG00000010610	471.362224276334	0.594931174086332	0.241117159577589	2.46739458580462	0.0136100287986546	0.268881278904009
DDX12P	ENSG00000214826	6.42829477931267	0.655434858969698	0.264816898953216	2.47504921914175	0.0133217815315387	0.268881278904009
RP11-845M18.6	ENSG00000257829	6.89837325549009	-0.703013284297346	0.285537996008217	-2.46206562392879	0.0138139388833599	0.268881278904009
SIRT4	ENSG00000089163	41.093221799445	0.607562189450228	0.245822149079094	2.47155185863558	0.0134528038003089	0.268881278904009
ORAI1	ENSG00000276045	245.300109617399	0.483242076811739	0.195969443370497	2.46590523757385	0.0136667485272987	0.268881278904009
LINC00463	ENSG00000234056	65.3512438613002	0.683322815922928	0.276872391712326	2.46800633207557	0.0135867916192664	0.268881278904009
ALOX5AP	ENSG00000132965	276.681157124042	0.68748811195096	0.278544966127889	2.46814049992672	0.0135816999430374	0.268881278904009
TMEM255B	ENSG00000184497	130.432600597383	0.55784333042259	0.226086370786802	2.46739035387778	0.0136101896705768	0.268881278904009
GSKIP	ENSG00000100744	162.538752201832	-0.265880700004905	0.108121124489765	-2.45910039559453	0.0139285661200469	0.268881278904009
RP11-578F21.9	ENSG00000260844	5.58882194186202	0.69984343139371	0.282811866442623	2.47459005237921	0.0133389188086477	0.268881278904009
FURIN	ENSG00000140564	1312.32104699232	0.497054666689789	0.201758729673582	2.46360922025012	0.0137545981891929	0.268881278904009
RRN3P3	ENSG00000257122	20.3552872500048	0.607187681058775	0.246215107607143	2.46608620794949	0.0136598453999398	0.268881278904009
SMCR8	ENSG00000176994	237.210096264976	0.264627327382498	0.107532549082114	2.46090443908685	0.0138587273573664	0.268881278904009
CWC25	ENSG00000273559	303.37182043478	0.292880290543829	0.119033523173618	2.4604857752269	0.0138749072104823	0.268881278904009
HAP1	ENSG00000173805	470.582405124662	0.634004941871291	0.25634795706929	2.4732201852497	0.0133901615926221	0.268881278904009
VPS25	ENSG00000131475	317.490751768235	-0.210873483997191	0.0857107022671024	-2.46029350383854	0.0138823433952782	0.268881278904009
RP11-893F2.13	ENSG00000253730	17.3299325092181	0.615003532672803	0.249491644289174	2.46502657203214	0.0137003091042639	0.268881278904009
MBP	ENSG00000197971	761782.085434519	-0.528348146618765	0.213497762372839	-2.47472451582931	0.0133338982725016	0.268881278904009
KCNG1	ENSG00000026559	30.4028464372	0.682295592054391	0.276850080207574	2.46449483252028	0.0137206541977699	0.268881278904009
TUBB1	ENSG00000101162	6.38014907981818	0.699093992807197	0.284039619520007	2.46125520794804	0.0138451842299644	0.268881278904009
TICAM1	ENSG00000127666	176.132121274087	0.401986108349778	0.162522625865361	2.47341627794518	0.0133828156759669	0.268881278904009
CEBPA	ENSG00000245848	183.501634310661	0.63007863519333	0.254863188635842	2.47222299370039	0.0134275730014556	0.268881278904009
HAMP	ENSG00000105697	546.340813987625	0.697535219496899	0.283621369324619	2.45938880119619	0.0139173804388483	0.268881278904009
RCN3	ENSG00000142552	237.486222399477	0.566398193180006	0.230019803772794	2.46238881996211	0.0138014955341946	0.268881278904009
XBP1	ENSG00000100219	531.161379526398	0.53633287555779	0.216876631092414	2.47298601447405	0.0133989386381204	0.268881278904009
CTA-29F11.1	ENSG00000260708	142.503920731425	0.471664462689746	0.191043376611073	2.46888675784852	0.0135534101724018	0.268881278904009
KLHL21	ENSG00000162413	2147.70737234252	0.439075928842179	0.178745746808881	2.4564272811014	0.0140326199284641	0.269342241244612
HMGCL	ENSG00000117305	587.825869257001	-0.333775801317106	0.135813371324924	-2.45760633184322	0.0139866398565623	0.269342241244612
RP5-1198O20.4	ENSG00000230615	74.2842557070825	-0.566861703321524	0.230909081863245	-2.45491298457133	0.0140918694379252	0.269342241244612
FH	ENSG00000091483	574.24160175957	-0.200631730593252	0.0816299559295091	-2.45781990580156	0.0139783252403833	0.269342241244612
AC010884.1	ENSG00000224509	12.1647838771868	-0.643814275864965	0.262434949341544	-2.4532337536609	0.0141578303524953	0.269342241244612
PPARG	ENSG00000132170	40.089515432555	0.619863864118598	0.252478101416985	2.45511931783284	0.0140837833168798	0.269342241244612
RP11-1263C18.1	ENSG00000273238	21.1049937278989	0.62444596388023	0.254220087552273	2.45632030848794	0.014036798190556	0.269342241244612
RP4-756H11.5	ENSG00000275400	65.7710579944945	-0.341552252951236	0.139213296678248	-2.45344561978615	0.014149493169091	0.269342241244612
CTD-2336O2.1	ENSG00000253982	349.428407028244	-0.370878464391593	0.151172711185129	-2.45334267993255	0.014153543433213	0.269342241244612
FABP4	ENSG00000170323	16.8125042745388	-0.691082640083229	0.281624223263212	-2.45391760721281	0.0141309354781232	0.269342241244612
RABEPK	ENSG00000136933	429.026582013027	-0.222417265034704	0.0906626403411235	-2.45324054315919	0.0141575631104666	0.269342241244612
RP11-500G10.5	ENSG00000277218	23.0038890086206	0.584380730712731	0.237944899301661	2.45594981202714	0.0140512779656003	0.269342241244612
PLIN1	ENSG00000166819	82.0631657914457	-0.630263920619933	0.256506347876258	-2.45710847251227	0.0140060388963141	0.269342241244612
STK35	ENSG00000125834	563.45182968404	0.266444737517041	0.108469552056403	2.45640119707043	0.0140336386479952	0.269342241244612
SERHL2	ENSG00000183569	68.1264156333101	0.521712412462761	0.212672200131522	2.45312933303047	0.014161941022662	0.269342241244612
PALM3	ENSG00000187867	68.5274486508178	0.569899671486406	0.232360023629139	2.45265800280689	0.0141805087313645	0.269429665895925
NOC2LP1	ENSG00000213225	19.1811874185235	-0.666417991480448	0.272047051784293	-2.4496423949812	0.0142998155622641	0.270224272565222
MGAT1	ENSG00000131446	2284.07173513989	0.344950645194912	0.140752795611702	2.45075519598584	0.0142556869939524	0.270224272565222
USP42	ENSG00000106346	144.16287943066	0.289938882916122	0.118404768710679	2.44870950784579	0.014336902381584	0.270224272565222
OSBPL3	ENSG00000070882	102.009623121248	0.563707216489473	0.230228957541018	2.44846357517404	0.0143466935269261	0.270224272565222
TCEAL3	ENSG00000196507	1650.48656197965	-0.272777351319157	0.111368726623066	-2.4493173226483	0.0143127291568501	0.270224272565222
ERC1	ENSG00000082805	940.058096768921	-0.567362383493256	0.231655878449927	-2.44916031179365	0.0143189701429667	0.270224272565222
GOLGA8N	ENSG00000232653	8.5811615509387	-0.596831346521446	0.243734750994656	-2.44869204775207	0.0143375973136504	0.270224272565222
RNF166	ENSG00000158717	405.354771193169	0.424050244192279	0.173114812601655	2.44953183277295	0.0143042065248404	0.270224272565222
ZNF226	ENSG00000167380	418.529519447137	-0.458498593591282	0.187263068812862	-2.44841973645895	0.014348439466258101	0.270224272565222
C1orf228	ENSG00000198520	201.805369086332	0.600028850441727	0.245143421892399	2.44766449701065	0.0143785473938551	0.270527108771214
MAP1B	ENSG00000131711	7794.91626111955	-0.322764055643666	0.132138265063805	-2.44262368275998	0.0145809324323235	0.271160349042775
MAP3K4	ENSG00000085511	432.103280088084	0.221451709407279	0.090650353813044	2.442921622391	0.0145689009055576	0.271160349042775
RP13-36G14.4	ENSG00000270223	53.6973420791068	-0.555960247498996	0.22736606866482	-2.44522083160345	0.0144763472826517	0.271160349042775
SRPX2	ENSG00000102359	48.34873905226	0.65060062451694	0.266147367372674	2.44451271842165	0.0145047966499082	0.271160349042775
MRPS28	ENSG00000147586	87.9340996611422	-0.342302043696577	0.140089181572568	-2.44345808758444	0.0145472592045415	0.271160349042775
EIF3M	ENSG00000149100	642.012112940047	-0.199338288414189	0.0815259156872017	-2.44509106992444	0.0144815569414753	0.271160349042775
TSPAN19	ENSG00000231738	32.3097869812939	0.659014439043297	0.269642750901089	2.44402802167316	0.0145242983824443	0.271160349042775
PKD1	ENSG00000008710	2311.746603462	0.345100658792315	0.141160762278832	2.44473501857863	0.0144958601477465	0.271160349042775
TMC8	ENSG00000167895	393.704107812303	0.554099355467281	0.226546075791295	2.44585722145875	0.0144508214873365	0.271160349042775
CTB-32O4.2	ENSG00000267498	19.1499201327454	-0.58914326848775	0.240988368044717	-2.44469587170461	0.0144974335061053	0.271160349042775
NUP62	ENSG00000213024	505.134581091043	0.241210680927586	0.0987407384009499	2.44286891949418	0.0145710285392457	0.271160349042775
LILRA1	ENSG00000104974	39.0315630764317	0.631440968530176	0.258444559721125	2.44323567581199	0.0145562281415164	0.271160349042775
NORAD	ENSG00000260032	4458.73287567022	-0.349662915822382	0.143198139877607	-2.44181185678279	0.0146137604047418	0.271509026402164
OGFR	ENSG00000060491	1267.25622319404	0.43427581650591	0.177947340670219	2.44047376527381	0.0146680113022451	0.27225466599018
C1orf61	ENSG00000125462	7546.26468883747	-0.496090162404389	0.203306735636894	-2.44010687029281	0.0146829174825037	0.272269291971234
MANBA	ENSG00000109323	432.863174905583	0.207415295251915	0.0850417923411142	2.43898075924768	0.0147287524517221	0.272856859780461
CNIH1	ENSG00000100528	484.340383046941	-0.297635882621101	0.122055749807764	-2.43852406043856	0.0147473769186904	0.272939696618949
CMTM3	ENSG00000140931	426.647586177419	0.436592835132923	0.179075623373342	2.43803610401345	0.0147672990238205	0.273046367856547
TNFRSF18	ENSG00000186891	8.59818965428017	0.672378166276683	0.276190902816527	2.43446891052506	0.0149136609575764	0.273205239659812
TNFRSF1B	ENSG00000028137	820.085023558796	0.512261902866923	0.210237684171698	2.43658459654914	0.0148267009192353	0.273205239659812
HENMT1	ENSG00000162639	173.665933580811	-0.38303262900111	0.157404401919543	-2.43343022386944	0.0149565178286442	0.273205239659812
KIAA0040	ENSG00000235750	299.619289688019	0.565514295236199	0.2321002850649	2.43650840445142	0.0148298248340914	0.273205239659812
3	ENSG00000170860	389.368784159293	-0.259921375706563	0.1068405087225	-2.43279799782369	0.014982656962913	0.273205239659812
VWA5B2	ENSG00000145198	638.857594773353	0.617569231896872	0.253805539542656	2.43323779697519	0.014964469385682	0.273205239659812
NOP14	ENSG00000087269	189.545482646116	0.257489462894097	0.105764125576525	2.43456334074063	0.0149097700775171	0.273205239659812
CTD-2201I18.1	ENSG00000249825	20.7697110518858	0.570154454377281	0.234506720559924	2.43129260012652	0.0150450590883443	0.273205239659812
ALDH7A1	ENSG00000164904	1311.76539724617	-0.517435347785836	0.212816294179352	-2.43137091443649	0.015041807147711	0.273205239659812
HMGCLL1	ENSG00000146151	57.5623415661807	-0.494499895450625	0.203283488346342	-2.43256301568441	0.0149923824594198	0.273205239659812
ZC3H12D	ENSG00000178199	21.7743058577285	0.618845585302246	0.254434457133037	2.43223969062755	0.0150057734037536	0.273205239659812
CLDN15	ENSG00000106404	347.002182655466	0.448719529564768	0.184458728877031	2.43262832990629	0.0149896786610174	0.273205239659812
ARHGAP4	ENSG00000089820	648.420191944147	0.538101535511213	0.221231362116043	2.43230223040874	0.0150031824125964	0.273205239659812
SDCCAG3	ENSG00000165689	550.682255005362	0.332291711374826	0.136552077136792	2.43344311080637	0.0149559854414269	0.273205239659812
ING1	ENSG00000153487	226.342828211057	0.360838175049336	0.148179597665556	2.43514073957573	0.0148859985215899	0.273205239659812
CTD-2555O16.4	ENSG00000272909	36.5447916759439	-0.442197791156042	0.181637634459431	-2.4345053406584	0.014912159793082	0.273205239659812
CORO1A	ENSG00000102879	772.355820465828	0.631090834520332	0.259256787204313	2.43423071513645	0.0149234794780931	0.273205239659812
PFDN4	ENSG00000101132	186.894770747965	-0.371878707119895	0.152592560333117	-2.43706971236386	0.0148068245199749	0.273205239659812
PCNT	ENSG00000160299	862.653012126574	0.424948720284045	0.174779096165128	2.43134751013108	0.0150427789283648	0.273205239659812
IFT74	ENSG00000096872	98.8479851243181	-0.341449779505193	0.140463048006111	-2.43088687275488	0.015061916517572	0.273254054601483
SNHG3	ENSG00000242125	264.681363846693	0.36268041642185	0.149327217362865	2.42876297319957	0.0151504334695852	0.27348518402342
RP5-884G6.2	ENSG00000228084	14.2386536536956	-0.58800987742748	0.242186118890906	-2.42792559755397	0.0151854581713083	0.27348518402342
OR2L13	ENSG00000196071	70.6659528449043	-0.632021111229148	0.260393441666271	-2.42717753252468	0.0152168075789758	0.27348518402342
PELI1	ENSG00000197329	381.360004684341	0.338971305831193	0.139504689822056	2.42982014628731	0.0151063169696475	0.27348518402342
TMEM150A	ENSG00000168890	375.094390255952	0.360829653601516	0.148682449611169	2.42684765111921	0.0152306501239903	0.27348518402342
WDR31	ENSG00000148225	54.5124337970694	-0.472866904609705	0.194844938609808	-2.42688831428492	0.0152289432097404	0.27348518402342
PPFIBP2	ENSG00000166387	854.452307608122	0.302671161878213	0.124663286815883	2.42790936777748	0.0151861377138812	0.27348518402342
MAP3K8	ENSG00000107968	105.727422206926	0.475640865677753	0.195899591070054	2.42798294309693	0.015183057321401	0.27348518402342
NPAP1	ENSG00000185823	6.80887705382528	-0.689374883587911	0.283830238316404	-2.42882818855763	0.0151477087114793	0.27348518402342
RP11-159D12.8	ENSG00000279207	441.770215091683	0.469277835128882	0.193248806738189	2.42836084242762	0.0151672444042801	0.27348518402342
AC012314.8	ENSG00000237017	5.37683124986953	0.654207074191683	0.269509752911908	2.42739666050422	0.0152076186142915	0.27348518402342
ALOX15B	ENSG00000179593	65.9605078784277	0.674826732049156	0.278162977106752	2.42601204181883	0.0152657637425871	0.273633113814347
CERS4	ENSG00000090661	1564.98217501297	0.312068961471606	0.128636441551555	2.42597632294216	0.0152672662931936	0.273633113814347
KCNQ1	ENSG00000053918	82.5451750025812	0.610747913508077	0.251879237735572	2.42476481586487	0.0153183067264967	0.274292985348643
RARRES1	ENSG00000118849	9.1844922284088	-0.640073699496117	0.264056256365532	-2.42400505220397	0.0153503919315751	0.274612530983698
SCRN3	ENSG00000144306	256.176765064188	-0.378671739755086	0.15635535650874	-2.42186611453839	0.0154410382861452	0.274705187590691
RP11-338K13.1	ENSG00000273267	21.3387266675444	-0.688202823383295	0.284119186089377	-2.42223284127951	0.0154254633364622	0.274705187590691
GDAP1	ENSG00000104381	422.296883994204	-0.448316618695787	0.185082921107726	-2.42224736897711	0.0154248466274044	0.274705187590691
RPS6KA4	ENSG00000162302	823.716948347647	0.281305184164182	0.116139591447133	2.42212996153197	0.0154298312615386	0.274705187590691
VASP	ENSG00000125753	656.411567895794	0.510922837533117	0.210926694881149	2.42227679062154	0.015423597728278	0.274705187590691
RPS5	ENSG00000083845	4942.82159002456	-0.303615466799753	0.125282783496462	-2.42344126085232	0.0153742393502862	0.274705187590691
ATP5EP2	ENSG00000180389	29.6595014918113	-0.427562143614792	0.176568037378814	-2.42151495798465	0.0154559649374254	0.274717312274883
CD1D	ENSG00000158473	14.1982849872347	0.583442212707926	0.241261695104285	2.41829608490371	0.0155933827456203	0.27582163494853
MKLN1	ENSG00000128585	583.482491425576	0.411233683414443	0.170030961850848	2.41858117449915	0.0155811686646782	0.27582163494853
TCEAL4	ENSG00000133142	2835.40981200679	-0.265843328041253	0.109880944507181	-2.41937607319966	0.0155471573018519	0.27582163494853
DOK2	ENSG00000147443	14.1895566561293	0.663523997218126	0.274371350562259	2.41834286217709	0.0155913780914083	0.27582163494853
CTA-292E10.6	ENSG00000226471	12.7500938088566	-0.571263957171109	0.236249801660996	-2.41805052598875	0.0156039099677908	0.27582163494853
HSF2BP	ENSG00000160207	8.55909670466937	-0.602025953016568	0.248885538005058	-2.41888684188767	0.0155680823224257	0.27582163494853
GPSM2	ENSG00000121957	562.37252473882	-0.33689268274808	0.139424584477855	-2.41630759747101	0.0156788099749211	0.276595540839929
PGM2	ENSG00000169299	69.1231969271775	0.461474421986802	0.191006727840161	2.41601134789856	0.0156915723017617	0.276595540839929
RP11-138A9.2	ENSG00000273319	10.0420714699324	0.663748625878882	0.274764686088403	2.41569844847284	0.0157050618210901	0.276595540839929
PTK6	ENSG00000101213	94.7448654514445	-0.630787203678952	0.261115886981253	-2.41573659485621	0.0157034167328428	0.276595540839929
AGL	ENSG00000162688	96.0341661752915	-0.387714435136644	0.160522102163087	-2.41533365132942	0.0157208016001829	0.276620126696649
IL3RA	ENSG00000185291	327.082803930032	0.449081167349799	0.185989783311799	2.41454750553123	0.015754768348052	0.276965093520676
CHRNB3	ENSG00000147432	6.33771851765287	-0.609326812901384	0.252460017009002	-2.41355767982721	0.0157976272236503	0.277465611118485
DISC1	ENSG00000162946	159.323019435176	0.317857656349983	0.131799184774347	2.41168150542196	0.0158791459525944	0.277739546515894
RAF1	ENSG00000132155	1361.23366767443	0.177936024981704	0.0737851729345177	2.41154174890418	0.0158852330727006	0.277739546515894
TDRD6	ENSG00000180113	131.814201985938	0.463425960202009	0.192166808815842	2.41158170371722	0.0158834926242518	0.277739546515894
AGPAT5	ENSG00000155189	449.342756485354	-0.297382410025072	0.123304885875084	-2.41176501575403	0.0158755096242808	0.277739546515894
TXNDC16	ENSG00000087301	165.882777299902	-0.371922936105022	0.15420481873571	-2.4118762251033	0.0158706683219957	0.277739546515894
GCFC2	ENSG00000005436	148.054315997089	-0.28317258184532	0.117465440621862	-2.41068845735567	0.0159224428684846	0.278137962607541
GRK2	ENSG00000173020	2024.60842138004	0.339275476378971	0.140774740403307	2.41005932887518	0.0159499265676616	0.278365912993081
ANKRD13D	ENSG00000172932	1113.64866131819	0.351566518338822	0.146013721810955	2.40776355796202	0.0160505722755192	0.279189067106729
IL18	ENSG00000150782	122.195500115718	0.649660386549631	0.269782287753393	2.40809132415499	0.016036169053743	0.279189067106729
ETFA	ENSG00000140374	476.273130034497	-0.204020342128954	0.0847379200611195	-2.40766285013603	0.0160550000218493	0.279189067106729
GABARAPL2	ENSG00000034713	2584.73515966967	-0.283299587595369	0.117624321525981	-2.40851198051581	0.0160177005549327	0.279189067106729
MME	ENSG00000196549	23.8246000399085	0.626113943932121	0.260104029963533	2.40716740920894	0.0160767983444298	0.279258736874029
ERCC8	ENSG00000049167	61.4680065455653	-0.370515602394728	0.153938045452848	-2.40691377693384	0.0160879676778349	0.279258736874029
ZNF699	ENSG00000196110	11.7684625493847	0.675348267015434	0.280631401619296	2.40653135436215	0.0161048215111672	0.279299894642859
SSH1	ENSG00000084112	562.271332872631	0.374802069049208	0.15582685913713	2.40524689469212	0.0161615428879588	0.279780390120543
ANKRD20A19P	ENSG00000196593	8.52653482727754	0.629137681914304	0.26153756215421903	2.40553470305472	0.0161488181105836	0.279780390120543
PASK	ENSG00000115687	104.032490816604	0.525082553655236	0.21837066298399	2.40454714236835	0.0161925175760984	0.279814248615644
RP11-707M3.3	ENSG00000272155	16.2095084634429	0.594833410960279	0.247376250269542	2.4045695991921	0.0161915227101841	0.279814248615644
RPL22	ENSG00000116251	1500.46981321595	-0.298933251455375	0.124445021330895	-2.40213106364875	0.0162998672544573	0.280231036199355
PLB1	ENSG00000163803	62.4708034021583	0.507394765586457	0.211167675204165	2.40280509361051	0.0162698564679633	0.280231036199355
RBM33	ENSG00000184863	1395.01502298477	0.344396636251512	0.143300675949302	2.40331480622851	0.0162471940669011	0.280231036199355
RP5-1052M9.1	ENSG00000226532	10.3952483640402	0.615505362869379	0.256199638948873	2.40244430239892	0.0162859144393082	0.280231036199355
RP11-156K13.3	ENSG00000254054	9.48636009125136	0.632744083355899	0.26363340268789	2.40009072031358	0.0163910090138902	0.280231036199355
C9orf50	ENSG00000179058	18.3692283122987	-0.620105546160155	0.258333283177098	-2.40040903182827	0.0163767606876515	0.280231036199355
CHST1	ENSG00000175264	625.514345231306	0.567195663135878	0.236195423276794	2.4013829534334	0.0163332333642627	0.280231036199355
TCIRG1	ENSG00000110719	737.586007072264	0.578184282497736	0.24083752687221	2.40072338396218	0.0163627002725313	0.280231036199355
LCP1	ENSG00000136167	479.171533657598	0.573125725349626	0.23865114285499	2.40152097531697	0.0163270730047902	0.280231036199355
ACTR10	ENSG00000131966	515.354883336294	-0.326921603572001	0.136180201060899	-2.40065443452976	0.0163657833503851	0.280231036199355
CTD-2012K14.5	ENSG00000280214	10.4620281363462	0.571092271201689	0.237857165667578	2.40098829732055	0.0163508594026023	0.280231036199355
SEMA6B	ENSG00000167680	1109.3515122335	0.505819050301588	0.210740710890476	2.40019618499089	0.0163862869761197	0.280231036199355
RAB17	ENSG00000124839	28.4534086511568	0.637747812841056	0.265850708506545	2.39889453905802	0.0164446501353602	0.280654803224081
NKX2-8	ENSG00000136327	37.9783434639461	-0.650710427997746	0.271254920292614	-2.39888893921554	0.016444901614893	0.280654803224081
RP1-244F24.1	ENSG00000271857	17.4310281256094	0.515303998793306	0.214881545076866	2.39808401698236	0.0164810844830277	0.280869196523319
ZNF138	ENSG00000197008	76.6822370633368	-0.386863708354228	0.161330233017921	-2.3979616288737	0.0164865921941611	0.280869196523319
AC064853.2	ENSG00000236116	27.7300175775701	0.678522357076974	0.283100058839298	2.39675809273547	0.0165408399197635	0.281544658298887
ZNF589	ENSG00000164048	317.927074586433	0.299370328845518	0.125149778674269	2.3920963506032	0.0167524439145476	0.281656727196198
TMEM154	ENSG00000170006	13.6259575129571	-0.516183517812573	0.215834681594906	-2.39156892672784	0.0167765335469992	0.281656727196198
PCDH1	ENSG00000156453	629.236674999037	0.310171696325037	0.129595131754311	2.39339003036832	0.0166934847571458	0.281656727196198
CARMN	ENSG00000249669	346.858787347803	-0.638883434031423	0.26715104731501	-2.39146894781994	0.0167811034248603	0.281656727196198
HSPA1B	ENSG00000204388	3291.91845870502	0.679742672851776	0.283978926509345	2.39363772941583	0.0166822167351283	0.281656727196198
TNFAIP3	ENSG00000118503	102.893130112171	0.498718191638127	0.208486270111974	2.39209129392681	0.0167526747296405	0.281656727196198
RP11-236P24.3	ENSG00000234019	7.3855377906445	0.673433890458076	0.281514884675842	2.3921786275476	0.0167486887252619	0.281656727196198
CKS2	ENSG00000123975	47.4623213954674	0.675292564880812	0.281953425540253	2.395050046251	0.0166180968526757	0.281656727196198
CLYBL	ENSG00000125246	120.817443876761	-0.363625548693908	0.151893307445546	-2.39395372191936	0.0166678516851841	0.281656727196198
ARHGEF7	ENSG00000102606	1930.94847355723	0.273111894972474	0.11410784601145	2.39345412711645	0.0166905683055917	0.281656727196198
RP11-102G14.1	ENSG00000277050	10.2326654062275	-0.610512215828615	0.255185858546953	-2.39242181876738	0.0167375935924507	0.281656727196198
RP11-1017G21.5	ENSG00000271780	61.9975683060546	-0.479522634373293	0.200188602134872	-2.39535432716708	0.016604310719443	0.281656727196198
DTD1	ENSG00000125821	578.544928260128	-0.38167133299736	0.159456442153233	-2.39357737977488	0.0166849614716444	0.281656727196198
P2RY11	ENSG00000244165	137.602826934781	0.411632578164953	0.17193131839119	2.39416868326676	0.0166580857300848	0.281656727196198
GRAMD1A	ENSG00000089351	972.805518136223	0.304581779309729	0.127121666507328	2.39598636234186	0.0165757070338967	0.281656727196198
ZNF610	ENSG00000167554	94.9803960581252	-0.383694987863124	0.160217458968061	-2.39483880430042	0.0166276735560547	0.281656727196198
BCKDHB	ENSG00000083123	162.786693834922	-0.466813145162818	0.195227731236999	-2.39112108820301	0.0167970120550045	0.281678589113705
SNHG12	ENSG00000197989	295.149778582647	0.450629102675063	0.188570804476744	2.38970769587314	0.0168617868497962	0.282503301464474
BCL3	ENSG00000069399	325.15296714647	0.540768925778287	0.22631908217242	2.38940932681189	0.0168754888922517	0.282503301464474
ARHGAP25	ENSG00000163219	113.535797367034	0.562238077411033	0.235654242471304	2.38586019718909	0.0170392271088018	0.284257348437061
RP11-848G14.5	ENSG00000250138	7.4960860031442	0.678850098094054	0.284514865976252	2.3859916625612	0.0170331372136433	0.284257348437061
SPDL1	ENSG00000040275	141.272105899203	-0.356445315789286	0.149354159182588	-2.38657776750312	0.0170060101958097	0.284257348437061
NCAM1-AS1	ENSG00000227487	7.94420050614788	0.641586163545253	0.268862545847768	2.38629803017831	0.01701895269979	0.284257348437061
KIAA1211L	ENSG00000196872	133.572152131334	0.624349424126592	0.261733436954219	2.38544005455367	0.0170587022663621	0.284336277620391
PTPRC	ENSG00000081237	166.130325972399	0.616396399615409	0.258443649942421	2.38503209404733	0.0170776314243953	0.28437704281153
MARK2	ENSG00000072518	958.350570833789	0.258855096381642	0.10854592022641	2.38475196342442	0.0170906400113333	0.28437704281153
NFU1	ENSG00000169599	333.184258477851	-0.218554425988398	0.0916712726672869	-2.3841103066347	0.0171204697660021	0.284597846993695
ING2	ENSG00000168556	103.139466133569	0.303911735951739	0.127488742450471	2.3838319377086	0.0171334249603153	0.284597846993695
PRKCE	ENSG00000171132	179.392922557655	0.564208750507707	0.237075769320765	2.37986679163457	0.0173188974347107	0.286616588212751
ARID5A	ENSG00000196843	816.369548634447	0.532621461252104	0.223812469040531	2.3797667017187	0.0173236019075123	0.286616588212751
PUS3	ENSG00000110060	94.5071419951522	0.384674700534077	0.16157424745642	2.38079215338961	0.0172754561885322	0.286616588212751
KCTD12	ENSG00000178695	624.186811489426	0.480916713766406	0.202052918229327	2.38015227882318	0.017305484988147	0.286616588212751
LPAR2	ENSG00000064547	114.912058494916	0.501788040329389	0.210866659743004	2.3796461751751	0.0173292684395161	0.286616588212751
BLOC1S2	ENSG00000196072	582.217624059918	-0.310066061206491	0.130341880486939	-2.3788674833302	0.0173659176770878	0.286976625880581
RNASEH1-AS1	ENSG00000234171	113.947307537511	-0.58380073652633	0.245492071788489	-2.37808387160185	0.0174028670673509	0.287341002905703
ACAD9	ENSG00000177646	450.976663097338	-0.294345693038375	0.123830105594651	-2.37701237211163	0.0174535027072004	0.287408645499603
ACSM1	ENSG00000166743	21.8590959122112	0.650911664596772	0.273867868375001	2.3767361555007	0.0174665767449072	0.287408645499603
BAX	ENSG00000087088	586.416608290189	0.330336972484959	0.138955597174152	2.37728439302053	0.0174406356494864	0.287408645499603
HMOX1	ENSG00000100292	598.39235665939	0.597953953466291	0.251500916890198	2.37754184302775	0.017428465482259	0.287408645499603
SPCS1	ENSG00000114902	796.609092954572	-0.289328113522772	0.12175130271692	-2.37638618286886	0.0174831541749181	0.287436170727447
NET1	ENSG00000173848	859.113725602131	-0.385937619314044	0.162460367400253	-2.37558012141639	0.0175213880072522	0.287574440612645
LPAR5	ENSG00000184574	138.429345885558	0.606536498422896	0.255302900123004	2.37575248119261	0.0175132063274856	0.287574440612645
CTD-2517O10.6	ENSG00000272323	53.1136887221213	-0.422877374672417	0.178039324564429	-2.37519085015056	0.0175398785059397	0.287633126689666
RP11-286H15.1	ENSG00000272789	40.4283381991615	-0.654612602410318	0.275651783918547	-2.37478093957756	0.0175593678664283	0.287708079272787
SLC51A	ENSG00000163959	44.3933347892407	-0.433290283204862	0.182513694844079	-2.37401518595643	0.0175958267867091	0.288060712717899
LILRA4	ENSG00000239961	52.7730342197119	0.647961993519362	0.273074293082368	2.37284142057237	0.017651840699084	0.288732610586798
RP3-467L1.6	ENSG00000269925	6.40250026691905	0.640505252486131	0.270411802933731	2.3686290521982	0.0178541503826794	0.288818518557488
RP11-4K3__A.3	ENSG00000243659	6.61960317540717	-0.605641345043711	0.255516113954977	-2.37026673452942	0.0177752564116644	0.288818518557488
ARHGAP30	ENSG00000186517	211.976476046474	0.525776025596997	0.22177380059631	2.37077609791274	0.0177507806212447	0.288818518557488
GAL3ST4	ENSG00000197093	170.075215054918	0.574191578168832	0.242088150288033	2.37182851571077	0.0177003036606446	0.288818518557488
DRD2	ENSG00000149295	151.199375962898	-0.670524650600353	0.282984695826567	-2.36947319232874	0.0178134464104034	0.288818518557488
VDR	ENSG00000111424	7.959139013067	0.667782478652771	0.281718919826514	2.37038562785914	0.0177695407375267	0.288818518557488
AMN	ENSG00000166126	21.9152566057422	0.535035140858799	0.225710590137446	2.37044766279238	0.0177665591115616	0.288818518557488
LINC00926	ENSG00000247982	120.849393605818	0.548938557698661	0.231681193308102	2.3693703828979	0.0178183994722193	0.288818518557488
NUFIP2	ENSG00000108256	825.252497327427	0.377377398555297	0.159179116234282	2.37077204273372	0.0177509753629151	0.288818518557488
GPCPD1	ENSG00000125772	466.62424346487	-0.397696496418523	0.167920069715125	-2.3683678615261	0.0178667613502247	0.288818518557488
DDX27	ENSG00000124228	537.628153956173	0.237827891829761	0.100391558530835	2.36900288540409	0.0178361143088938	0.288818518557488
DENND1C	ENSG00000205744	175.197442806141	0.510820362908764	0.215573770183952	2.36958495680097	0.0178080632891599	0.288818518557488
CARD8-AS1	ENSG00000268001	25.1796909013249	0.583270287727247	0.246037241164696	2.37065854326016	0.0177564267023609	0.288818518557488
PLEKHA4	ENSG00000105559	430.10907900841	0.652908931146316	0.275608004219054	2.36897666668412	0.0178373787447087	0.288818518557488
ITGAE	ENSG00000083457	312.537338712858	-0.261079209142541	0.110252910447493	-2.36800287704765	0.0178843968257673	0.288861467994073
C17orf58	ENSG00000186665	83.7712437429465	-0.357731958168643	0.151122152984933	-2.36717086874953	0.0179246551740982	0.289269435173627
C1orf162	ENSG00000143110	394.457890769992	0.513052889514229	0.216826191317256	2.36619426093013	0.0179720115188345	0.289549074470112
TSPAN14	ENSG00000108219	1400.51886303134	0.348392408370756	0.147223955362718	2.3664111422113	0.0179614853488998	0.289549074470112
HSPA6	ENSG00000173110	268.042132118288	0.644387827837097	0.272874636984766	2.36147937733426	0.0182021842770682	0.289867154238861
GNPDA2	ENSG00000163281	164.222632453887	-0.24160201825486	0.102262801142467	-2.362560144605	0.0181491962121295	0.289867154238861
ALB	ENSG00000163631	24.3819611395401	-0.651792141568942	0.275729409547154	-2.36388328194449	0.018084509130452	0.289867154238861
IRF5	ENSG00000128604	273.909894536507	0.611649988492688	0.258922299664959	2.3622916577064	0.0181623470136625	0.289867154238861
CLDN23	ENSG00000253958	13.0332719136513	0.628027815885259	0.265686715629406	2.36379080676832	0.0180890235928319	0.289867154238861
RP11-54D18.2	ENSG00000215237	18.0663218965284	-0.577220185081279	0.244212701806838	-2.36359608165605	0.0180985329301254	0.289867154238861
SCT	ENSG00000070031	6.83908544438299	0.669605511629393	0.283543475244676	2.36156205340847	0.0181981260392028	0.289867154238861
FAM188A	ENSG00000148481	254.724873646449	-0.313826044250498	0.132874278800584	-2.36182688691378	0.0181851317545042	0.289867154238861
FAM196A	ENSG00000188916	43.213549576382	-0.518437301404885	0.219518418340402	-2.36170297382955	0.0181912106452935	0.289867154238861
CTC-277H1.7	ENSG00000262691	12.01718332785	-0.561492467918202	0.237611550280386	-2.36306891334041	0.0181242989956297	0.289867154238861
BIRC7	ENSG00000101197	24.3267091593388	0.672417703703968	0.284603754719923	2.36264523061437	0.0181450303404568	0.289867154238861
FPR1	ENSG00000171051	139.130452243463	0.656899888714681	0.277814278284137	2.36452889596564	0.0180530189632032	0.289867154238861
IFNGR2	ENSG00000159128	465.167304949613	0.395090334429339	0.167271992200721	2.36196346579793	0.0181784335695159	0.289867154238861
MT-TW	ENSG00000210117	393.764311404195	-0.513611468095038	0.21741292582746	-2.36237779396172	0.018158127050592	0.289867154238861
CHCHD5	ENSG00000125611	239.643369042658	-0.338106208478842	0.143197978935724	-2.36111019856365	0.0182203154575632	0.289916488118075
POLD1	ENSG00000062822	181.648113767378	0.338090657811921	0.143214645347294	2.36072684460485	0.01823915954648	0.289977074900137
TRPV4	ENSG00000111199	22.4392625140484	0.671235407930228	0.284403818143375	2.36014907363811	0.0182675926069832	0.290189887500552
RP11-84C10.2	ENSG00000136315	7.08065875826671	0.670138429641512	0.283980387882786	2.35980531838035	0.0182845277754009	0.290219850328072
CETN3	ENSG00000153140	175.820369885138	-0.342365987318846	0.145135100357028	-2.35894684660455	0.0183268805884143	0.290426612870634
SLC25A19	ENSG00000125454	95.2594548640783	0.533408757845192	0.226123106654033	2.35893078658831	0.0183276737289895	0.290426612870634
TRIM47	ENSG00000132481	977.934383033215	0.576404643800946	0.244392141305724	2.35852364450577	0.0183477909026629	0.290506689292163
IRF2BPL	ENSG00000119669	402.714953448898	0.424811927924569	0.180221229615753	2.35716917940414	0.0184148551477013	0.291329353177538
SCD5	ENSG00000145284	5634.2369264621	-0.433413040442726	0.18390325697971	-2.35674477744863	0.0184359128541856	0.291423425731942
TH	ENSG00000180176	329.725735237831	-0.585363651445786	0.248485897016089	-2.35572182757673	0.0184867555729395	0.29174883897229
CECR6	ENSG00000183307	137.729671083631	0.425959583282155	0.180818043570213	2.35573604752975	0.0184860479717571	0.29174883897229
TMEM230	ENSG00000089063	966.252292947283	-0.261453057463075	0.111003998524469	-2.35534810401845	0.0185053609859679	0.291803668531799
TGFBR1	ENSG00000106799	331.687872542518	0.430987533225781	0.183040634653536	2.35460029977259	0.0185426387961301	0.292152605541968
NUTM2A-AS1	ENSG00000223482	126.310554494822	0.275717911488101	0.117112888120476	2.35429179412316	0.0185580368438064	0.292156522883924
WASF3	ENSG00000132970	1233.32465351946	-0.333503716943129	0.141692351467862	-2.35371714484371	0.0185867484114283	0.292369855721366
CDCA3	ENSG00000111665	61.7720919187626	0.506847073639108	0.215378693321754	2.35328326039164	0.0186084526016631	0.292472704501281
ABCB6	ENSG00000115657	102.625193440036	0.315321367998119	0.134088573414614	2.35159014648561	0.0186933594392922	0.292499138650568
CXCL10	ENSG00000169245	35.3552993567989	0.627539614679567	0.267033096494889	2.35004433127104	0.0187711752746562	0.292499138650568
BTN2A3P	ENSG00000124549	16.4080470107544	0.553935406031403	0.235708581528418	2.35008586636723	0.0187690807127355	0.292499138650568
MIR25	ENSG00000207547	6.71485252813968	0.655664693694239	0.278753506299513	2.35213074948641	0.018666212342627	0.292499138650568
PUDP	ENSG00000130021	180.364169906936	-0.290481723035264	0.123588663205996	-2.35039133444701	0.0187536826267735	0.292499138650568
RP11-809O17.1	ENSG00000253210	7.08403454370532	0.646936472762102	0.275249295907742	2.3503655863263	0.0187549801157452	0.292499138650568
FAM21EP	ENSG00000235618	10.9487723922584	-0.490377143109414	0.208653490191288	-2.35019861234936	0.0187633961073037	0.292499138650568
PCED1B-AS1	ENSG00000247774	112.584955764525	0.62606408554829	0.266232969162874	2.35156482503593	0.0186946318358322	0.292499138650568
SYS1-DBNDD2	ENSG00000254806	7.86586146220767	-0.655432335013681	0.278831172263329	-2.3506422531362	0.0187410425432133	0.292499138650568
CD209	ENSG00000090659	5.52394347909045	0.665296103228235	0.282791735000667	2.3526009458044	0.0186426288629347	0.292499138650568
ZNF429	ENSG00000197013	117.83420751594	-0.387877759956267	0.165059326562006	-2.34992937409421	0.0187769734845426	0.292499138650568
RP11-24F11.2	ENSG00000223552	9.26917927391393	0.664032277821721	0.282692850741002	2.34895320515231	0.0188262726576262	0.292985436708703
P2RY8	ENSG00000182162	11.3608353178811	0.665873039073928	0.28350586411538	2.34870993286733	0.018838576174166	0.292985436708703
HSD17B7	ENSG00000132196	138.058233484447	0.466743672597471	0.198846648551308	2.34725440935474	0.0189123364135851	0.293198298830281
OCIAD1	ENSG00000109180	1615.49253795998	-0.269352668260511	0.114715237740729	-2.3480112456314	0.0188739514519221	0.293198298830281
IQGAP1	ENSG00000140575	1663.39620872543	0.413229558888412	0.176016303146256	2.3476777520151	0.0188908570615346	0.293198298830281
EVI2B	ENSG00000185862	134.190922175079	0.442850854697439	0.188668771571077	2.34723982675958	0.0189130766784998	0.293198298830281
SIPA1L1	ENSG00000197555	712.977206561795	0.314700315554203	0.134129731895907	2.34623831052186	0.0189639779078719	0.293751256187397
SLC38A3	ENSG00000188338	1090.60675275493	-0.416420080628967	0.177617460284711	-2.3444771699892	0.0190537769826563	0.29419702891155
MRPS18A	ENSG00000096080	118.608563962684	-0.37268802379845	0.158925039633243	-2.34505540888028	0.019024252160941	0.29419702891155
PSMB7	ENSG00000136930	1661.26178703415	-0.214461852936414	0.0914737217384265	-2.3445187192632	0.0190516541456812	0.29419702891155
PNPLA6	ENSG00000032444	2430.38173586817	0.32423857446077	0.138283628498803	2.34473580119845	0.0190405663498862	0.29419702891155
ZCCHC17	ENSG00000121766	1165.84134855629	-0.330593640419609	0.141104176515077	-2.3429047146899	0.0191342690836484	0.294491355978487
ALDH5A1	ENSG00000112294	500.037811989642	-0.365164890464887	0.155830447237576	-2.34334750966968	0.019111572927929	0.294491355978487
PIM1	ENSG00000137193	588.969792342581	0.618920914913371	0.264189748109051	2.34271359635763	0.0191440724326434	0.294491355978487
CXCL12	ENSG00000107562	199.47648983784	-0.619821481672306	0.26447536891164	-2.34358868360019	0.0190992210800856	0.294491355978487
LMBR1L	ENSG00000139636	550.885382239882	0.244431227070898	0.104341237921882	2.34261383072624	0.019149191620276	0.294491355978487
CLEC17A	ENSG00000187912	8.12127154178033	0.668082441520071	0.285229383654981	2.34226373510029	0.0191671652429939	0.294532893793735
LINC01411	ENSG00000249306	162.086793865323	-0.591531668058856	0.252675058289079	-2.34107660670686	0.0192282212671254	0.295235865554549
RFX1	ENSG00000132005	219.546066508546	0.336120105945872	0.143599804905761	2.34067244148733	0.0192490469225943	0.295320501115537
PPIH	ENSG00000171960	174.880552437128	-0.243167489533826	0.103948067089972	-2.33931708728506	0.0193190290120425	0.29615856478318
HNRNPA3P6	ENSG00000213300	10.2996754779548	0.539305748920059	0.230763113964604	2.33705352495278	0.0194364011369924	0.296666685856329
SLC6A12	ENSG00000111181	1121.48761863754	0.592701510497539	0.253526178233292	2.33783159840852	0.019395985739791	0.296666685856329
MT1L	ENSG00000260549	336.876596853401	0.620475916271829	0.265435085589464	2.3375806363123	0.0194090134107435	0.296666685856329
CNOT3	ENSG00000088038	711.031972961079	0.208213706810496	0.0890902514190808	2.33710988008169	0.0194334714181478	0.296666685856329
TXN2	ENSG00000100348	1482.64905855289	-0.208568399174148	0.0892068696568096	-2.33803069176777	0.01938565605786	0.296666685856329
MT-TI	ENSG00000210100	615.492124712528	0.593076594418021	0.253787938870912	2.3368982665472	0.019444474509847	0.296666685856329
HADHAP1	ENSG00000251596	5.3586719866684	-0.658114082468052	0.281702022322544	-2.33620645333715	0.0194804841347964	0.296981135604386
SNX24	ENSG00000064652	383.997502330824	-0.408674152763531	0.174979473534429	-2.33555481970929	0.0195144556381213	0.297029421453172
RP11-89N17.4	ENSG00000236494	19.118520794409	-0.652927028689407	0.279547908870408	-2.33565341743296	0.0195093121394428	0.297029421453172
CCL5	ENSG00000271503	32.5356589968807	-0.61644749803288	0.264128106058508	-2.33389587814759	0.019601174637131	0.29811407955605
SORCS2	ENSG00000184985	798.378440507029	-0.585496929918956	0.250993677834276	-2.33271584755033	0.0196630638827995	0.29871775187155
TFEC	ENSG00000105967	26.8375503824651	0.641888632934792	0.275187669850667	2.33254866863446	0.0196718457286424	0.29871775187155
RP13-131K19.6	ENSG00000272434	10.4875732775686	0.658624491496122	0.282842529953683	2.3285907236227	0.0198807579601445	0.300000326495607
ARL4A	ENSG00000122644	95.0359220589091	0.464787672467955	0.199564784174151	2.32900646469949	0.0198587232291959	0.300000326495607
KCNE5	ENSG00000176076	101.201610525777	-0.554193400601399	0.237939448906612	-2.32913627037487	0.0198518477560643	0.300000326495607
AP000648.5	ENSG00000280385	61.1289220216522	0.593458994631487	0.254708461709057	2.32995398209178	0.0198085834318924	0.300000326495607
VWA8	ENSG00000102763	203.097040718575	-0.301824259773311	0.129611198155308	-2.32868968167123	0.019875511140765	0.300000326495607
CDK10	ENSG00000185324	1200.66481862886	0.318085311021725	0.136488233271411	2.3304962149316	0.0197799398414249	0.300000326495607
SAMD1	ENSG00000141858	1855.95564603015	0.302228519994996	0.129706605193848	2.3300935179308	0.0198012089563117	0.300000326495607
ZC3H7B	ENSG00000100403	2828.69493917331	-0.283751695923032	0.121840800782415	-2.32887254598531	0.0198658187381776	0.300000326495607
KIAA1586	ENSG00000168116	32.9375917535874	-0.417969147910155	0.179553351904569	-2.32782704124789	0.0199212895804429	0.300142241842845
HSPB2	ENSG00000170276	33.0571894494242	0.466225164978271	0.200270471577826	2.32797756606418	0.0199132949346102	0.300142241842845
FCGR2B	ENSG00000072694	23.2415952006251	0.613643880631806	0.263706751699067	2.32699343751378	0.0199656145300266	0.300287119088091
LINC00862	ENSG00000203721	18.6097901402535	0.606741173229707	0.260816888561805	2.32631090944837	0.0200019704558704	0.300287119088091
RP11-545I5.3	ENSG00000235652	48.1549488332522	-0.551555245390388	0.237071622532072	-2.32653423256413	0.0199900684453228	0.300287119088091
UGCG	ENSG00000148154	186.777204147204	0.441349007002538	0.189709090806705	2.32645154286375	0.019994474673887	0.300287119088091
LINC01481	ENSG00000257815	81.2776472660686	0.350646635998894	0.150757940947248	2.32589164985737	0.0200243316125115	0.300287119088091
AF064858.8	ENSG00000235888	12.6139768084088	0.589623290243728	0.253485956204447	2.32605900173883	0.0200154033061952	0.300287119088091
RWDD3	ENSG00000122481	41.388178204656	-0.399266281066705	0.172069306617045	-2.32038060079654	0.0203202973688012	0.300964359321247
DHX57	ENSG00000163214	227.4558840447	-0.333551254843642	0.143740230744852	-2.32051425766608	0.0203130745423219	0.300964359321247
PTPRG-AS1	ENSG00000241472	27.0582807087187	-0.590340180879115	0.254499760731356	-2.31960996420058	0.0203619863403128	0.300964359321247
USP13	ENSG00000058056	251.157721193837	-0.35804535682007	0.154360789195222	-2.31953567150557	0.0203660092773776	0.300964359321247
RAC1	ENSG00000136238	4337.64761072028	-0.238525259423691	0.102626330532647	-2.32421112774575	0.0201141811971477	0.300964359321247
RMDN1	ENSG00000176623	578.603373577847	-0.370597752275964	0.159695981051409	-2.32064545291633	0.0203059869202563	0.300964359321247
RP11-2B6.3	ENSG00000269946	14.1509738449704	0.609038728330951	0.262486150103677	2.32026995744497	0.0203262782381213	0.300964359321247
RP11-111M22.4	ENSG00000272301	13.9960563560139	-0.473867202479583	0.204277877604016	-2.31971865009365	0.0203561022661444	0.300964359321247
SFR1	ENSG00000156384	103.572133782833	-0.479002108947428	0.206116345726685	-2.32394042917196	0.0201286870248155	0.300964359321247
MKI67	ENSG00000148773	31.7337928416936	0.561032077245826	0.241687546549356	2.32131148359047	0.0202700389029888	0.300964359321247
TMEM30B	ENSG00000182107	11.5632644492168	-0.653920440787468	0.281701312477263	-2.32132550266427	0.0202692828413015	0.300964359321247
RP11-507K2.6	ENSG00000278576	63.6450003721069	-0.515550727153112	0.222163687911539	-2.3205895256762	0.0203090080397158	0.300964359321247
BAHD1	ENSG00000140320	461.43944553084	0.196121787998254	0.0845145866500099	2.32056732183321	0.0203102075722411	0.300964359321247
BCL2A1	ENSG00000140379	53.7035221525779	0.652160901911755	0.280883686160077	2.32181836840494	0.020242717766611	0.300964359321247
GGA2	ENSG00000103365	750.67951751972	0.377655282527055	0.162698922232873	2.32119105243065	0.0202765348810608	0.300964359321247
RP11-35G9.3	ENSG00000267040	8.35132938685532	0.618523953239637	0.266363962305824	2.32210073722167	0.0202275120012401	0.300964359321247
OR7C1	ENSG00000127530	23.1652137260897	0.659602627935814	0.284360379837247	2.31960102287574	0.0203624704748672	0.300964359321247
C22orf39	ENSG00000242259	677.932964086717	-0.204893128659103	0.0881630968130058	-2.32402372495696	0.020124222511319	0.300964359321247
FBXO7	ENSG00000100225	3235.94832031515	-0.383948914039738	0.165527781103407	-2.31954365291637	0.0203655770520727	0.300964359321247
DIRC2	ENSG00000138463	181.304931704711	-0.39607098290895	0.170929175661383	-2.31716429554181	0.0204947836714905	0.302172708795638
RP11-102M11.2	ENSG00000261758	6.70611959107867	-0.658919982963034	0.284342300029791	-2.31734772805171	0.0204847973355988	0.302172708795638
RNF24	ENSG00000101236	730.998537106234	0.411094622305664	0.177384143053561	2.31753873389649	0.0204744032066963	0.302172708795638
VMA21	ENSG00000160131	549.500040187288	-0.159292623465366	0.0687651960461356	-2.31647159645258	0.0205325335299943	0.30220388575882
CYP26A1	ENSG00000095596	5.39540231467591	0.652384424845308	0.281653855991909	2.3162630688928	0.0205439094752302	0.30220388575882
PLK5	ENSG00000185988	71.4473397133705	0.588219636330882	0.253914653542017	2.31660374116039	0.0205253273941876	0.30220388575882
ASUN	ENSG00000064102	397.270117274617	-0.412518687777549	0.178198238640989	-2.31494256578281	0.0206160754627084	0.302803515078699
RP11-236L14.2	ENSG00000273771	16.2533873608429	-0.553135014447692	0.238924374047415	-2.31510500614693	0.0206071861295914	0.302803515078699
CAPG	ENSG00000042493	793.315992367292	0.633732424422129	0.273881039184173	2.31389666955358	0.0206733908539132	0.303414263788216
PAQR6	ENSG00000160781	41161.5859506677	-0.511730465702438	0.221415489140397	-2.311177360216	0.020823060345164	0.304460208408278
SYCP2L	ENSG00000153157	29.2660756246921	-0.423396963907203	0.183161817544777	-2.31160058129308	0.0207997045795254	0.304460208408278
AMN1	ENSG00000151743	141.770917375785	-0.335913669852507	0.145309116322224	-2.31171779413768	0.020793240141928	0.304460208408278
STAT6	ENSG00000166888	680.402083500235	0.53161225178828	0.230001172965974	2.31134582894899	0.0208137605372559	0.304460208408278
CEBPG	ENSG00000153879	712.43981663566	0.508364335574818	0.219986816358812	2.31088546117984	0.0208391823249986	0.304460208408278
RP1-29C18.8	ENSG00000235111	8.99304055474927	0.641751837915511	0.277708631853025	2.31088185352176	0.0208393816488944	0.304460208408278
FKTN	ENSG00000106692	196.840615947428	-0.401961762881088	0.173991899807657	-2.31023262189472	0.0208752789064215	0.30475378782009
SLC15A3	ENSG00000110446	366.041011883292	0.500264238277153	0.216719972155859	2.30834395787656	0.0209800133541951	0.305588789679496
RP11-693J15.5	ENSG00000205056	8.6274423399781	0.60933963492817	0.263951287011266	2.30853064528593	0.0209696403894625	0.305588789679496
NFAM1	ENSG00000235568	131.425748705927	0.529520963830957	0.229350324874853	2.30878663075753	0.0209554242628518	0.305588789679496
TNPO2	ENSG00000105576	2239.05066431999	-0.209429169373197	0.0907505250579395	-2.30774609005829	0.0210132629458278	0.305842095026633
FGL2	ENSG00000127951	86.400108512857	0.53792078576557	0.233158572179712	2.3071027615959	0.0210490920455008	0.305975363614154
FTSJ3	ENSG00000108592	681.111499076143	0.231932765617948	0.100533835919999	2.30701199745836	0.0210541512842096	0.305975363614154
CASP4	ENSG00000196954	238.920248184434	0.500330541621559	0.216908173809773	2.30664678436851	0.0210745191559161	0.306040739398978
RBBP6	ENSG00000122257	698.01017898508	0.317822970182335	0.137803102490794	2.30635569473893	0.0210907654675032	0.306046209210534
CTD-2377O17.1	ENSG00000271714	28.6941151298155	-0.592380862589159	0.257014631251687	-2.30485268369433	0.0211748253517897	0.306804287685398
IQCE	ENSG00000106012	1024.89739034469	-0.271641906953169	0.117843401620549	-2.30510918063826	0.0211604594587193	0.306804287685398
TXNIP	ENSG00000265972	4620.79903728618	-0.527326805940061	0.228905261869984	-2.30369018882395	0.0212400409834063	0.306880582638633
DCAF1	ENSG00000145041	331.169352062634	0.195662511637734	0.0849177599782639	2.30414122661522	0.0212147171490898	0.306880582638633
SCRG1	ENSG00000164106	1532.97908170109	-0.488806668132266	0.212190272792336	-2.30362429766347	0.0212437426923814	0.306880582638633
PIK3CG	ENSG00000105851	9.34258726357307	0.655688660837007	0.284633358040706	2.30362549685141	0.0212436753180098	0.306880582638633
STK36	ENSG00000163482	337.80983653827	0.394476116146434	0.17131795747983	2.30259642333686	0.021301560589049	0.307025856472205
MRS2	ENSG00000124532	242.013832092725	-0.249395857918119	0.10829948717224	-2.30283507733954	0.0212881241068508	0.307025856472205
FGF7	ENSG00000140285	7.5047447461549	0.651191439495093	0.282802879731554	2.30263369352259	0.0212994617501413	0.307025856472205
STX12	ENSG00000117758	1054.98078473487	-0.277731881953599	0.120677524308102	-2.30143834608773	0.0213668665444561	0.307278166524859
SCNN1A	ENSG00000111319	22.2446634856482	0.572402166253516	0.248658905263886	2.30195723594159	0.0213375839302532	0.307278166524859
CCDC144NL	ENSG00000205212	5.96212206394589	-0.649304037742157	0.282121377413858	-2.30150598190814	0.021363047656315	0.307278166524859
INPP5D	ENSG00000168918	741.812890281156	0.51261197148386	0.222806821685129	2.3007014220071	0.0214085136684486	0.30727999748375
CABP4	ENSG00000175544	20.1911312361106	0.539605851092022	0.234496741449601	2.301123025234	0.0213846781986268	0.30727999748375
MCF2L	ENSG00000126217	3314.5264243037	0.322101362753829	0.140025267507859	2.30030885486971	0.02143072837001	0.30727999748375
NXT1	ENSG00000132661	149.678597507606	0.407286822663504	0.177054142160466	2.30035184545061	0.0214282946283992	0.30727999748375
LATS2	ENSG00000150457	173.097337942211	0.419714159715312	0.182515800536575	2.2996045190685	0.0214706358425416	0.307623486050085
RCC2	ENSG00000179051	633.722838173606	0.332579695248505	0.144664805262799	2.2989675660527	0.0215067811257356	0.307684179532501
MAT2A	ENSG00000168906	2722.4371808797	0.379200357751727	0.164925233540935	2.29922583470289	0.021492118729114	0.307684179532501
11	ENSG00000152213	16.0330164487401	0.615559551651821	0.267880895819109	2.29788522160045	0.0215683226211182	0.307771326607828
ADAM20P1	ENSG00000259158	17.2375920529936	0.542167042082266	0.235880190217044	2.29848484344274	0.0215342095481163	0.307771326607828
C16orf72	ENSG00000182831	322.825411339718	0.28853241185656	0.125549528368774	2.29815607916152	0.0215529074481287	0.307771326607828
RSPRY1	ENSG00000159579	249.695678987504	-0.221829556181104	0.0965425833330759	-2.29773793617872	0.0215767090263823	0.307771326607828
SSBP4	ENSG00000130511	659.14553388575	0.425135679305695	0.185113123463756	2.29662636203604	0.0216400934654476	0.308447304125023
ZNF790-AS1	ENSG00000267254	32.988328002550404	-0.42504438456907	0.185108393318531	-2.29619185250916	0.0216649141946143	0.30847200747101
TPST2	ENSG00000128294	535.025875438718	0.560454514232276	0.244096560474857	2.29603609793594	0.0216738174811106	0.30847200747101
ROMO1	ENSG00000125995	705.344172651545	-0.276805831736045	0.120580118618532	-2.29561751064244	0.0216977606671515	0.308585040166678
ACTG1	ENSG00000184009	16667.4766927597	-0.286006342849409	0.124610442181886	-2.29520365903159	0.0217214556014593	0.308694378241815
RP11-366L20.2	ENSG00000197301	8.07648051085868	0.649462358235191	0.283063176789732	2.29440779122476	0.0217670860489641	0.309115062190187
PLRG1	ENSG00000171566	544.637063122607	-0.287985850003963	0.125531863488996	-2.29412550725981	0.0217832906054103	0.309117556530786
MSRA	ENSG00000175806	326.584170742646	0.397420178424293	0.173266144285909	2.2936978257478	0.021807861733548	0.3092386864202
IGSF9B	ENSG00000080854	31.8176267223559	0.630197836095116	0.274893717292214	2.29251451180025	0.0218759711281361	0.309294797071925
RPL41	ENSG00000229117	1932.48894498175	-0.325836978568462	0.142103705350187	-2.29295202236634	0.0218507672816586	0.309294797071925
BCAS1	ENSG00000064787	29582.8166540575	-0.379517177232208	0.165520608186553	-2.29286963955851	0.0218555112091697	0.309294797071925
IGLC2	ENSG00000211677	47.0362131841096	-0.427320090502218	0.186388886828112	-2.2926264423495	0.0218695206933557	0.309294797071925
CTNNBIP1	ENSG00000178585	759.378438904307	-0.401171770889492	0.175122692353588	-2.29080403857366	0.0219747499670514	0.310042059900168
BCL6	ENSG00000113916	1462.59289098996	0.513246267168767	0.224064649224282	2.29061687752012	0.0219855819262268	0.310042059900168
RANBP17	ENSG00000204764	71.3037943995574	-0.599360290430017	0.261673795168164	-2.29048648163199	0.021993131342672	0.310042059900168
SBDSP1	ENSG00000225648	272.078651365206	-0.366545054856122	0.159987185874471	-2.29109008232523	0.0219582041351444	0.310042059900168
POLR3G	ENSG00000113356	94.0164870714487	-0.432779842154357	0.188981111958931	-2.29006929670521	0.0220172998845789	0.310156046949675
NFKB1	ENSG00000109320	335.778124552518	0.291592845938654	0.127352697002801	2.28964798391542	0.0220417310089613	0.310273563874321
NUDT2	ENSG00000164978	495.865991364435	-0.362489033925595	0.158431563362372	-2.28798495850536	0.0221383970802383	0.311406993211084
HADHB	ENSG00000138029	2449.01159274301	-0.322593157670107	0.141079374730054	-2.28660750933556	0.0222187425405016	0.312309365811642
AGPS	ENSG00000018510	444.892864714224	-0.318210159756084	0.13935782379512	-2.28340362306394	0.0224066040511389	0.314491527748336
OR2K2	ENSG00000171133	13.5055999869426	-0.629915653158204	0.275835797626016	-2.28366172403865	0.0223914191922346	0.314491527748336
PRR19	ENSG00000188368	16.9022517442999	0.521840789601397	0.228606969094419	2.28269851819726	0.0224481331424819	0.314845271020192
TESK1	ENSG00000107140	702.627053356499	0.307551091211796	0.134780175198434	2.28187187588231	0.0224969057092897	0.314989129951101
FBP1	ENSG00000165140	53.911539715263	0.619386440399193	0.271409772844091	2.28210809768812	0.0224829590399049	0.314989129951101
BRI3BP	ENSG00000184992	338.054982281726	-0.239644641815156	0.105029246758831	-2.28169437761874	0.0225073902552563	0.314989129951101
ZCCHC2	ENSG00000141664	299.138202163046	0.355731642777374	0.15592610948419	2.281411650391	0.022524099282999	0.31499438337392
ATP1B3	ENSG00000069849	1052.64128370294	0.508154420130123	0.222768454769168	2.28108787061737	0.0225432477374431	0.315033719287384
SAP18	ENSG00000150459	3892.1350438141	-0.277308200922255	0.121619485105623	-2.28012970685923	0.0225999968083936	0.315598072737053
GORASP1	ENSG00000114745	1072.11092298427	-0.192033453857509	0.0842876754487834	-2.27831000006871	0.0227081142781438	0.316344447488755
ZNRF2	ENSG00000180233	57.9408092651773	0.280926921391408	0.123308441129777	2.27824566442896	0.0227119449777766	0.316344447488755
PVT1	ENSG00000249859	20.7456178290685	0.517491523314491	0.227184108170459	2.27785089142859	0.0227354630137109	0.316344447488755
NEAT1	ENSG00000245532	7641.69762803093	0.545762416191168	0.239589228051703	2.27790882181645	0.0227320105696362	0.316344447488755
GALR1	ENSG00000166573	14.6345634300653	-0.58534696148393806	0.25694291817352	-2.27812062556493	0.0227193917004815	0.316344447488755
PLXNA1	ENSG00000114554	843.25343866622	0.444543517801694	0.195191776434063	2.27747052628451	0.0227581427356161	0.316431710639046
RAP2C-AS1	ENSG00000232160	16.7270614169527	-0.529459571912495	0.232801379364756	-2.27429740045884	0.0229481113629793	0.3184226939141
BORCS7	ENSG00000166275	137.760731418708	-0.259597337243661	0.114127186268403	-2.27463188861192	0.022928021498777	0.3184226939141
UACA	ENSG00000137831	810.688035544088	-0.401978978324262	0.176752211705671	-2.27425147580976	0.0229508708602851	0.3184226939141
UNC93B1	ENSG00000110057	182.863542882554	0.537113672599229	0.236253472433202	2.27346361121144	0.0229982565811946	0.318621679718634
MAP2K3	ENSG00000034152	366.832257887922	0.475849751081197	0.209291872112885	2.27361792064501	0.0229889690316955	0.318621679718634
MRPS14	ENSG00000120333	499.858613896228	-0.265195914766001	0.116688550225042	-2.27268154634326	0.0230453774966859	0.31862985535692
SYNPO2L	ENSG00000166317	8.14236445509117	-0.622361229250128	0.273916510515843	-2.27208366548657	0.0230814575023914	0.31862985535692
HERPUD1	ENSG00000051108	1171.42112591686	0.397550235184157	0.17489229319001	2.2731146577868	0.0230192713482461	0.31862985535692
SIGLEC1	ENSG00000088827	149.766477369912	0.641754689444092	0.282409732961596	2.27242412191	0.0230609061463136	0.31862985535692
CTA-384D8.36	ENSG00000272821	164.119543810463	0.404627994423542	0.178082542408585	2.27213734120653	0.0230782163584523	0.31862985535692
UBE2FP3	ENSG00000233337	6.18030448615462	-0.551911989431329	0.242952744767403	-2.27168452021283	0.0231055718127365	0.318734586844509
NIPSNAP3A	ENSG00000136783	264.55804926435	-0.317894788670251	0.140002849446251	-2.27063084735496	0.0231693344583415	0.319385714817094
PURB	ENSG00000146676	687.38371253056	0.249470605654289	0.109888995962391	2.27020552394225	0.0231951160093881	0.319512723029321
E2F2	ENSG00000007968	6.7153450363714	0.558211365465138	0.245949312974306	2.26961953548313	0.0232306772876116	0.319774169515767
AP000662.4	ENSG00000254602	5.72022773675367	0.554380972742502	0.244303962118223	2.26922628653165	0.0232545685159216	0.319874717424784
MFRP	ENSG00000235718	37.4350681063955	0.483474099056622	0.213110105091554	2.26865872385036	0.023289087514364	0.320121206496442
RP11-1277A3.1	ENSG00000247679	30.0220067912381	0.410183355026169	0.180859814717366	2.26796292845468	0.0233314662777972	0.320247207948269
RELN	ENSG00000189056	183.204203297426	0.586034574061764	0.258369973803227	2.2681992239086	0.0233170667456205	0.320247207948269
IPP	ENSG00000197429	91.6702846288164	-0.316783588202967	0.139751931817472	-2.26675641676792	0.023405109898851702	0.320520719688497
CADM3-AS1	ENSG00000225670	14.2585870598909	0.630459652249234	0.278112610353327	2.26692220625404	0.023394978420479	0.320520719688497
NCK2	ENSG00000071051	552.573724323589	0.411119575124686	0.181451023056986	2.26573302370178	0.0234677343116494	0.320520719688497
CCDC150	ENSG00000144395	51.4921360126056	-0.496484404231799	0.219072705710216	-2.26629968631755	0.0234330406248147	0.320520719688497
PDLIM2	ENSG00000120913	365.720622121873	-0.3740210851289	0.165038102822701	-2.26627111395426	0.023434788889735	0.320520719688497
SIK2	ENSG00000170145	1062.59909471135	0.237448354863802	0.104798988998602	2.26575043454828	0.0234666676762261	0.320520719688497
CTC-559E9.6	ENSG00000267419	21.0979324392623	-0.444734709531359	0.196249168423183	-2.26617372753577	0.0234407485494178	0.320520719688497
SYNM	ENSG00000182253	2933.42908258221	-0.265051567858462	0.116997171007669	-2.26545279322256	0.0234849077765127	0.320528270679438
OGT	ENSG00000147162	1693.89830125726	0.290469792545271	0.128286400629423	2.26422903066976	0.0235600319340215	0.321326178110046
GBP2	ENSG00000162645	695.639274042106	0.627268042933786	0.277077579613203	2.26387152583563	0.0235820177105355	0.321398736076097
ARIH2OS	ENSG00000221883	39.9943489597761	-0.500940886247316	0.221360418793196	-2.26301020290044	0.0236350603445513	0.321489159133495
VIP	ENSG00000146469	38.1073092550581	0.639804144841848	0.282763686850003	2.26268143540385	0.0236553340321716	0.321489159133495
MAFK	ENSG00000198517	1379.87954400158	0.445484669904812	0.196864880937465	2.26289558494855	0.0236421266317255	0.321489159133495
ZNF789	ENSG00000198556	184.843535474906	-0.375685853129496	0.165988620126317	-2.26332294854672	0.0236157886499604	0.321489159133495
RMI1	ENSG00000178966	65.6364722094816	-0.29126459592018	0.128766223061071	-2.26196427134497	0.0236996108400828	0.321864081021829
LYL1	ENSG00000104903	230.73096776816	0.525246924032697	0.232240254263147	2.26165324223918	0.0237188357289236	0.321898484892535
FAM27E3	ENSG00000274026	10.9249600412823	0.547367505750022	0.242150477366433	2.260443636961	0.0237937308121561	0.322498640149905
RP11-342K2.1	ENSG00000279133	7.36456616980243	-0.628144831708802	0.277891139069166	-2.26039892388386	0.0237965032374029	0.322498640149905
CCDC117	ENSG00000159873	255.460897378817	0.40498639211167	0.179192217085203	2.26006686394814	0.023817101315615	0.322551122803114
GTF2H5	ENSG00000272047	477.785510573588	-0.345537459251793	0.15296610306132	-2.25891522589993	0.0238886586909964	0.323293180951485
KREMEN2	ENSG00000131650	42.9239478422046	-0.613306907215835	0.271544271279654	-2.25858901138154	0.0239089619881791	0.32334104624266
PHF10	ENSG00000130024	1499.64673889854	-0.271578452857471	0.120283251686082	-2.25782433589543	0.0239566133685896	0.323758436449369
FAM168A	ENSG00000054965	3452.967218605	-0.237480670377767	0.105217551595679	-2.25704425522404	0.0240053095828436	0.32418935245458
AKIRIN1	ENSG00000174574	1009.98804871875	-0.245296981487566	0.108696397264932	-2.25671676025922	0.0240257788896028	0.324238730501043
IGSF21	ENSG00000117154	511.964081552766	0.343921673276202	0.152484047497445	2.25546002300316	0.0241044688566049	0.324690528479029
C1orf122	ENSG00000197982	2906.48179394601	-0.371452829061791	0.164880847527362	-2.25285613600542	0.0242682213470761	0.324690528479029
CLCC1	ENSG00000121940	274.632876923249	-0.329328990938859	0.146193192711967	-2.25269716619234	0.0242782497530258	0.324690528479029
S100A4	ENSG00000196154	455.813178814892	0.638500123395331	0.283557669580382	2.25174697034365	0.0243382665695304	0.324690528479029
CSF1R	ENSG00000182578	1468.59370335109	0.544613909081283	0.241851896892454	2.25184882185754	0.0243318272184371	0.324690528479029
RP11-798K23.5	ENSG00000253520	13.9404626893018	0.563597567520944	0.250093497808539	2.25354746308683	0.024224651618496	0.324690528479029
TRAM2	ENSG00000065308	202.12175369107	0.439162127441924	0.194816347618188	2.25423652999911	0.0241812918272187	0.324690528479029
EPM2A	ENSG00000112425	452.397045701414	-0.325664597070023	0.144651946944992	-2.25136684260369	0.0243623124038971	0.324690528479029
FAM71F1	ENSG00000135248	9.86080606518894	-0.628493529244208	0.279133911620337	-2.25158428653789	0.0243485549801132	0.324690528479029
KMT2D	ENSG00000167548	959.536393431602	0.300873885161374	0.133566219570914	2.25261960792139	0.0242831437203148	0.324690528479029
PABPC1P4	ENSG00000255642	28.0712547939271	-0.470611116482605	0.208882985301235	-2.25298923128625	0.0242598279644729	0.324690528479029
PPP4R3A	ENSG00000100796	623.2689657906	0.279878756654487	0.124117741346937	2.2549456154875	0.0241367426192392	0.324690528479029
ITGAL	ENSG00000005844	110.010818944327	0.589639931270938	0.261542845136204	2.25446783284731	0.0241667521007359	0.324690528479029
CCDC40	ENSG00000141519	181.856618958056	0.551271946862862	0.244707672715768	2.25277753143103	0.0242731795665602	0.324690528479029
TNFSF9	ENSG00000125657	79.3250243477009	0.440888222285362	0.195693135864977	2.25295701015064	0.0242618596938264	0.324690528479029
GGN	ENSG00000179168	15.684189243474	0.504137498417331	0.22387557599779	2.25186466263881	0.0243308258505414	0.324690528479029
KCNJ14	ENSG00000182324	25.5379186413246	0.537269203813092	0.238521947159184	2.25249378605203	0.0242910849646873	0.324690528479029
SLC5A3	ENSG00000198743	205.480785140862	0.636283124861552	0.28240949619698	2.25305144986252	0.0242559051399746	0.324690528479029
TAF9B	ENSG00000187325	312.037376983296	-0.316325790224656	0.140545314124279	-2.25070321408896	0.0244043410694954	0.325026048014654
TAF5	ENSG00000148835	73.6807076157032	0.293264594818393	0.130328731443145	2.25019143185882	0.0244367959657463	0.325233685437831
LYPLAL1	ENSG00000143353	195.22866713175	-0.392736581369964	0.174765591721017	-2.24721913222427	0.0246260260473809	0.325382069625513
TBC1D8	ENSG00000204634	195.65820610373	0.517358197684595	0.23015471827026	2.24787135181424	0.0245843944175281	0.325382069625513
TNFAIP6	ENSG00000123610	24.0006452685617	0.502425760690374	0.223555465421284	2.24743224122733	0.0246124164386153	0.325382069625513
C7orf26	ENSG00000146576	558.288554621889	0.266178111629338	0.118448882724908	2.24719816266671	0.0246273655616208	0.325382069625513
TRBC2	ENSG00000211772	56.4809141710243	0.63882246889049	0.284317371425263	2.24686400865385	0.0246487195027594	0.325382069625513
LEPROTL1	ENSG00000104660	483.634941860311	-0.20069398223799	0.0893202132605327	-2.24690442299548	0.0246461359925492	0.325382069625513
FANCG	ENSG00000221829	227.203023469772	0.252489990227601	0.112301612734477	2.24832025186122	0.0245557762551426	0.325382069625513
LINC01234	ENSG00000249550	28.8594317795891	-0.599470347171492	0.266806273146229	-2.2468375278528	0.0246504124305354	0.325382069625513
SLIRP	ENSG00000119705	683.719025605184	-0.280848411777267	0.124981044780682	-2.24712805265873	0.024631844576741	0.325382069625513
SRR	ENSG00000167720	69.3839892907498	-0.270811673601563	0.120510671529072	-2.24720076791068	0.0246271991378232	0.325382069625513
TGIF1	ENSG00000177426	217.781619391411	0.505005666653827	0.224702482607209	2.24744142029175	0.0246118303898188	0.325382069625513
DSC2	ENSG00000134755	32.8487623736874	0.45353150438343	0.201812829074999	2.24728777879075	0.0246216414153031	0.325382069625513
LINC00940	ENSG00000235049	115.87217709929	-0.619554353243423	0.275783170016783	-2.2465270567660802	0.0246702684812166	0.325421427948196
SCP2	ENSG00000116171	811.595680404546	-0.244272840982945	0.108760369035503	-2.24597289572643	0.0247057440604562	0.325633603794012
CD300E	ENSG00000186407	11.1203301005116	0.617222310301459	0.274840357752769	2.24574846048147	0.0247201242392758	0.325633603794012
TLR10	ENSG00000174123	30.9637067974051	0.573938256819938	0.255711451254115	2.24447616250703	0.0248017809697961	0.326220854320421
RP11-218F10.3	ENSG00000273449	6.71792584614285	-0.564681385882994	0.25165119780264	-2.24390501938262	0.0248385131359047	0.326220854320421
LINC00963	ENSG00000204054	491.044664391422	0.37527840304014	0.167255916263358	2.24373768907064	0.0248492836399636	0.326220854320421
RP11-192H23.4	ENSG00000258472	24.4400609363156	0.561059299672067	0.249965784906877	2.24454438786927	0.0247973963108889	0.326220854320421
CTD-2527I21.14	ENSG00000271032	6.29366060292997	0.57881026209404	0.257929151299655	2.24406686556183	0.024828099474197	0.326220854320421
TRIO	ENSG00000038382	837.623099827468	0.311657931067032	0.138936214267711	2.24317275887848	0.0248856762305941	0.326313314266573
ATP6V1G2	ENSG00000213760	923.202481572092	-0.368946943619394	0.164480601008084	-2.24310308545906	0.0248901677617905	0.326313314266573
CUEDC2	ENSG00000107874	1295.06355083769	-0.214702750924142	0.0957469791269642	-2.24239712711393	0.02493571732097	0.326688388950343
PANK4	ENSG00000157881	320.226562855859	0.313071166924067	0.139676159198282	2.24140732907494	0.024999702209121	0.326976071544873
GAS5-AS1	ENSG00000270084	9.57026482480131	0.529100042292515	0.236046065363508	2.24151180608627	0.0249929416525975	0.326976071544873
ZBTB7A	ENSG00000178951	911.532359156827	0.226561328361553	0.10108610283072	2.24127077824886	0.0250085406029913	0.326976071544873
FHDC1	ENSG00000137460	83.0147383585189	0.555406699345859	0.24788398732016	2.24059127558131	0.0250525623582918	0.327108100934095
NOP2	ENSG00000111641	712.530915627215	0.336214167524076	0.150043413037803	2.24077925659667	0.0250403772521483	0.327108100934095
SF3B2	ENSG00000087365	4975.81250075322	0.416869445836417	0.18616149836069	2.2392892703771	0.0251371005612078	0.327351454971961
SLC52A3	ENSG00000101276	445.316586683302	0.451429107649123	0.201589571134772	2.23934752729505	0.0251333127131965	0.327351454971961
KIF16B	ENSG00000089177	242.752735277525	-0.305993710606655	0.136652795328618	-2.23920564428127	0.0251425387696898	0.327351454971961
RASGRP4	ENSG00000171777	37.824936515864	0.558956556291048	0.24964714854582	2.23898634351298	0.0251568047453716	0.327351454971961
SNRPA	ENSG00000077312	725.985946297381	0.270891537928528	0.12099006099081	2.23895694993578	0.025158717391743	0.327351454971961
CTA-941F9.10	ENSG00000280383	29.4398475089684	0.57754918356303	0.257979939581389	2.23873679674547	0.0251730468096147	0.327351454971961
SLC17A5	ENSG00000119899	208.459720971465	0.311076916713794	0.139039809167427	2.23732266734633	0.025265258765517	0.328329188202827
EIF2B3	ENSG00000070785	341.82243059627	-0.241594627731035	0.108085009897142	-2.23522788183992	0.0254023919043944	0.329008462014739
RP11-231C18.1	ENSG00000248184	9.97499009237374	-0.580278785757935	0.259697416624025	-2.23444188741403	0.0254540122025404	0.329008462014739
RP11-22B23.1	ENSG00000111788	23.5884782608476	0.552283137485485	0.247137618327209	2.23471902506669	0.0254358007969935	0.329008462014739
HNRNPA1P48	ENSG00000224578	12.8007634986698	-0.501960569908257	0.224636466887045	-2.23454622868806	0.0254471543537214	0.329008462014739
SLC47A1	ENSG00000142494	69.3567139365017	0.595379617454396	0.266293681211555	2.23580076983277	0.0253648244998437	0.329008462014739
APOBEC3H	ENSG00000100298	6.88203162545083	-0.594409274406968	0.26588533114588	-2.235585061595	0.0253789640237792	0.329008462014739
RPL39P40	ENSG00000226580	10.0367746225761	-0.577187341811741	0.258200573657718	-2.23542238359581	0.0253896319638302	0.329008462014739
WRB	ENSG00000182093	712.209714978026	-0.280709785486667	0.125611175654947	-2.23475167733303	0.0254336558778229	0.329008462014739
DNAJA1	ENSG00000086061	2500.46592893136	0.538474012972892	0.241060825272012	2.2337682299282	0.0254983269630864	0.329360506016826
HRAT92	ENSG00000223855	69.0510033625569	0.559242524479577	0.250423288407038	2.23318896591832	0.02553648566117	0.329632614441542
VBP1	ENSG00000155959	643.296975757575	-0.300768548676503	0.134734701789357	-2.23230203267694	0.0255950076324844	0.329764867885216
FKBP3	ENSG00000100442	708.039756151724	-0.217571287398307	0.0974755726771217	-2.23205959629486	0.0256110243399952	0.329764867885216
NDUFB7	ENSG00000099795	1926.20006818766	-0.288912290454529	0.129432477337965	-2.23214680269266	0.0256052619979362	0.329764867885216
ZNF579	ENSG00000218891	448.42129003198	0.326488026665105	0.146276162758015	2.23199748003518	0.025615129483643	0.329764867885216
NAXD	ENSG00000213995	1388.98037739224	-0.168899751663519	0.0756916996585667	-2.23141708305401	0.0256535143135751	0.330038708163639
CLEC7A	ENSG00000172243	69.9510860947136	0.591245777895791	0.264997449544821	2.23113761627276	0.0256720147216446	0.330056535937944
OTUD4	ENSG00000164164	251.666695985971	0.251419029603688	0.112732070179368	2.23023518687853	0.0257318334218645	0.330385091571676
RP11-214K3.23	ENSG00000270130	6.47740088052957	0.614359694972619	0.275442444685593	2.23044671155851	0.0257178014285139	0.330385091571676
CH507-42P11.8	ENSG00000275993	29.784284134574	0.578659930524437	0.259517632301596	2.22975188773282	0.0257639190724858	0.330576965610704
HDAC7	ENSG00000061273	1183.90889982874	0.270953970614647	0.121549702410096	2.22916194151161	0.0258031317860611	0.330859971073263
IHH	ENSG00000163501	5.47402747796234	0.618248485951548	0.277380679212284	2.22888085683283	0.0258218331495179	0.330879768962427
SPR	ENSG00000116096	425.348577677314	0.59080057345793	0.265254912478381	2.22729361706385	0.0259276568480526	0.331586178025469
TMEM237	ENSG00000155755	211.284760310898	-0.226051387556653	0.101472897038522	-2.2277021170573	0.025900385757165	0.331586178025469
RPL28	ENSG00000108107	9178.02320334138	-0.300120848803213	0.134747675286412	-2.22728034576695	0.0259285432440968	0.331586178025469
RP11-42O15.3	ENSG00000271992	8.28403363920272	0.596843191668678	0.268071396811071	2.22643369926302	0.0259851453348167	0.331829586443577
PEA15	ENSG00000162734	29705.2080880453	-0.340502012708329	0.152950488282666	-2.22622377039458	0.025999196531825	0.331829586443577
KCNE4	ENSG00000152049	219.461772016618	0.606052026818797	0.272217342589674	2.22635347569434	0.0259905141743895	0.331829586443577
RP11-326I19.2	ENSG00000280310	9.40970804991501	-0.55191088013348	0.248073251790636	-2.22478996082686	0.0260953416594374	0.332239789519247
KAT6A	ENSG00000083168	741.929992015487	0.234126900118157	0.105238962488709	2.22471691644885	0.0261002479191942	0.332239789519247
AC009110.1	ENSG00000231589	6.73130461063581	-0.619486107648698	0.278379283449862	-2.22533120989325	0.0260590117648125	0.332239789519247
TK1	ENSG00000167900	93.6683327307045	0.509446552053092	0.228976448738805	2.22488624860376	0.0260888754004237	0.332239789519247
MTURN	ENSG00000180354	89341.1059908153	-0.376863234255684	0.169443334975545	-2.22412545356284	0.0261400047963623	0.332526380275624
COA5	ENSG00000183513	826.056466518494	-0.233696526795397	0.105093700041885	-2.22369682200035	0.0261688492009131	0.332673867395919
RP6-74O6.6	ENSG00000272824	9.78286889748571	-0.531702193396285	0.239176645279555	-2.2230523083674	0.0262122729915363	0.332787152496233
RNF169	ENSG00000166439	68.4078159138324	0.395895504981339	0.178066478132904	2.22330170806126	0.0261954624282078	0.332787152496233
ZNF141	ENSG00000131127	171.043817765887	0.278684981087669	0.125400055813205	2.2223672811023	0.0262584946251783	0.33315465055695
SNX8	ENSG00000106266	791.624482806692	-0.255201288363258	0.114893540207018	-2.22119788374029	0.0263375614809174	0.333718707726342
PGAP3	ENSG00000161395	452.675362870282	-0.346262852172484	0.155880056373846	-2.22134158934382	0.0263278339917093	0.333718707726342
TEKT2	ENSG00000092850	38.0006121828775	0.534521296770699	0.240764337896125	2.22010162070311	0.0264118702241347	0.333783038841703
ZNF117	ENSG00000152926	152.487750935508	-0.352667283683604	0.158848665966229	-2.2201463357494	0.0264088357338662	0.333783038841703
PSMD10	ENSG00000101843	566.338750418874	-0.197644227640912	0.0890107242257504	-2.22045410100971	0.0263879580781303	0.333783038841703
DNMT1	ENSG00000130816	645.746463481751	0.273596421840052	0.123232777126928	2.22015950803618	0.0264079418824468	0.333783038841703
TSEN2	ENSG00000154743	147.016749549203	-0.243504456065136	0.109822601318478	-2.21725267059547	0.0266058301670071	0.33380810171246
RP11-211G3.2	ENSG00000223401	6.0926123590282	0.615580974844922	0.277550604366682	2.2179053663009	0.0265612855466577	0.33380810171246
CBR4	ENSG00000145439	293.514849941306	-0.164037100218506	0.0739697014482496	-2.21762555488031	0.0265803739829007	0.33380810171246
ME1	ENSG00000065833	282.307106461345	-0.289251483725468	0.130375800514308	-2.21859794980683	0.0265140891601105	0.33380810171246
HINT3	ENSG00000111911	680.764884366469	-0.376978538722011	0.170057646684304	-2.21676911372199	0.0266388731415855	0.33380810171246
MIR223	ENSG00000274536	70.7968111776217	0.561038743213589	0.252908237826387	2.21834902664865	0.0265310437840539	0.33380810171246
SOWAHD	ENSG00000187808	15.4297495883167	0.60769251413774	0.273967033379165	2.21812276697067	0.0265464628804356	0.33380810171246
CHRNA10	ENSG00000129749	37.8782928696256	0.514462756212168	0.231862079196984	2.21883094464573	0.0264982279254638	0.33380810171246
GNB3	ENSG00000111664	78.5800565695852	0.550013683133524	0.248056833442831	2.21728897970588	0.026603350479922402	0.33380810171246
NIN	ENSG00000100503	391.941359855965	0.243852932349784	0.109992377258535	2.21699847232698	0.026623195924468	0.33380810171246
SCAPER	ENSG00000140386	416.482349425654	-0.34599563459758	0.155974337880518	-2.21828564428736	0.0265353623714503	0.33380810171246
AC137932.4	ENSG00000268218	22.7583096869304	0.419583864806149	0.189116932571121	2.21864779161621	0.0265106954657692	0.33380810171246
ADAP2	ENSG00000184060	132.518158101802	0.47486916078691	0.213929021052662	2.21975101110763	0.0264356740325262	0.33380810171246
RETSAT	ENSG00000042445	761.520386232208	-0.315787578648157	0.142473340486944	-2.21646784983676	0.0266594773735741	0.333849364382712
RASGRF2-AS1	ENSG00000251450	28.6218831271956	-0.558511816743541	0.252046963436823	-2.21590377097931	0.0266980932302175	0.333871919515751
HECA	ENSG00000112406	454.946126451013	0.429768919149869	0.194046285355388	2.21477529633079	0.0267754916497774	0.333871919515751
ZNF511	ENSG00000198546	240.484971755531	0.284729305107822	0.128555377603323	2.21483776420772	0.0267712021199899	0.333871919515751
FBXL14	ENSG00000171823	192.710093834831	0.346963452216526	0.156681784123908	2.21444665157845	0.0267980687283512	0.333871919515751
CTD-3185P2.1	ENSG00000261351	47.6502867644564	-0.385784070693512	0.174234174393541	-2.21416993558419	0.0268170911760383	0.333871919515751
KAT8	ENSG00000103510	903.080180913434	0.168873609434402	0.0762625091794098	2.21437258295714	0.0268031593280888	0.333871919515751
PSMG2	ENSG00000128789	505.816362474874	-0.176673785297058	0.0797354591100945	-2.21574926975859	0.0267086785388792	0.333871919515751
C19orf70	ENSG00000174917	1240.28941606795	-0.262863549253151	0.118654877779009	-2.21536235318303	0.0267352031758374	0.333871919515751
SERTAD1	ENSG00000197019	359.740422512856	0.485438315893097	0.219102213161879	2.21557924444351	0.0267203316353969	0.333871919515751
LAG3	ENSG00000089692	30.6980323348507	0.628403603024973	0.283976211426185	2.21287409909797	0.0269063268382698	0.33473841458781
STRCP1	ENSG00000166763	7.72533452838429	0.590266143197578	0.266768205974957	2.21265551882517	0.0269214042533417	0.33473841458781
LINC00853	ENSG00000224805	5.29861029749645	-0.618277395384359	0.279522137170956	-2.21190851516071	0.0269729867791096	0.335163692032943
RABGAP1L	ENSG00000152061	473.400506773555	-0.248854235797664	0.112596990961446	-2.21013220400244	0.0270959884270635	0.335180331504759
EHHADH	ENSG00000113790	54.3906574602628	-0.419912388395276	0.189919545319158	-2.21100144110822	0.0270357372644748	0.335180331504759
CTC-251D13.1	ENSG00000271795	12.1666439927132	0.500154173142126	0.226226625051725	2.21085459338736	0.0270459078871968	0.335180331504759
RP1-232L24.3	ENSG00000231533	63.8172626394848	-0.49744883143963	0.225020496298967	-2.2106823139289	0.0270578441133579	0.335180331504759
B4GALNT3	ENSG00000139044	51.7042206449086	0.528695600148376	0.239169314040824	2.21054946897633	0.0270670512602491	0.335180331504759
IDH2	ENSG00000182054	1981.14048210493	-0.366701965576105	0.165907775415065	-2.21027594793973	0.027086016826337	0.335180331504759
ZNF232	ENSG00000167840	164.268855757898	-0.264005742415826	0.119382746908601	-2.21142291706479	0.0270065643188832	0.335180331504759
ALG1	ENSG00000033011	81.0906953155255	-0.308615916860259	0.13967748723482	-2.20948932408433	0.0271406241661097	0.335358215935087
PPP5D1	ENSG00000230510	26.7337491610033	-0.403630566378788	0.182685861015831	-2.2094242221833	0.0271451477871232	0.335358215935087
ALOX5	ENSG00000012779	245.184753532193	0.5460270239431	0.247280340525712	2.20812953744022	0.0272352445079125	0.335825888961057
DDX47	ENSG00000213782	23.1317551360588	0.422527020706017	0.191332961179814	2.20833367183884	0.0272210217430829	0.335825888961057
RP11-491F9.3	ENSG00000279249	9.12280867257683	-0.628974308483884	0.284817885899028	-2.20833851953688	0.027220684064761	0.335825888961057
AUP1	ENSG00000115307	2876.20858219202	0.315194992066454	0.142825908474471	2.20684745108967	0.027324718695585	0.335855449359055
RP11-455J20.3	ENSG00000273240	10.1506742806996	0.582576661570628	0.263965664051632	2.20701682419072	0.0273128839718226	0.335855449359055
NAP1L6	ENSG00000204118	23.2036164178181	-0.437354173404109	0.198149204639208	-2.20719620954547	0.027300354477938	0.335855449359055
GLB1L3	ENSG00000166105	29.4784493268972	0.580533346789954	0.262988349290937	2.20744891686333	0.0272827120940709	0.335855449359055
U2AF2	ENSG00000063244	1777.74503291316	0.193372651844345	0.0876191339006374	2.20696830972599	0.0273162734044736	0.335855449359055
TNFRSF10B	ENSG00000120889	356.111965235905	0.409249064279803	0.185492205757662	2.20628711922522	0.0273639026888881	0.335947578354373
IL33	ENSG00000137033	56.5116815655294	-0.576079442357877	0.26114288922817	-2.205993217202	0.027384474626553	0.335947578354373
ZC3H18	ENSG00000158545	682.526987446122	0.22077624804731	0.100079554140139	2.20600751016698	0.0273834738689641	0.335947578354373
DUBR	ENSG00000243701	138.957323965037	-0.450002639159608	0.204189041298774	-2.20385303881786	0.0275346811012772	0.336119769245809
HLTF	ENSG00000071794	468.234866742665	-0.355693671500197	0.161399670940706	-2.20380667090002	0.0275379432412952	0.336119769245809
MEI4	ENSG00000269964	11.7057373313252	-0.529343591875141	0.240184647248169	-2.20390269711203	0.0275311878417979	0.336119769245809
NRF1	ENSG00000106459	316.229860927796	0.167422670968037	0.0759436351145629	2.2045648817768	0.0274846423624346	0.336119769245809
FIBCD1	ENSG00000130720	19.7404441310203	0.626483097198276	0.284245500181356	2.2040211605762	0.0275228559615433	0.336119769245809
TMEM52B	ENSG00000165685	15.9782463512119	0.600327265761705	0.272375793008439	2.20404045135944	0.0275214993905601	0.336119769245809
PIAS1	ENSG00000033800	253.98216339033	0.242903558146707	0.110145523849786	2.20529668076185	0.0274332826159108	0.336119769245809
GNA13	ENSG00000120063	384.228496040741	0.271802592136507	0.123325213705335	2.20394989775518	0.0275278678224721	0.336119769245809
FAM189B	ENSG00000160767	649.141124416294	0.267649741867417	0.121469764765967	2.20342685591835	0.0275646770630016	0.336233268285886
PPWD1	ENSG00000113593	403.296083411874	-0.324810684728099	0.147439116260201	-2.2030156783826	0.0275936436148615	0.336373841411254
RPS13	ENSG00000110700	2730.63857143281	-0.268654233077681	0.121969466449378	-2.20263514220735	0.0276204749391627	0.33641162799967
EXOSC1	ENSG00000171311	348.453607053613	-0.217042211577881	0.0985445982849865	-2.20247700386585	0.0276316317734756	0.33641162799967
ATP6V0E2	ENSG00000171130	3009.05082665702	-0.367838319220653	0.167125666732443	-2.20096844735128	0.0277382576316111	0.336843090118073
NFRKB	ENSG00000170322	274.158245840927	0.198454084603451	0.0901620552405297	2.20108208574023	0.0277302132499491	0.336843090118073
ATAD1	ENSG00000138138	410.785749151444	-0.237649990276385	0.107986378046008	-2.20074045056992	0.0277544034325962	0.336843090118073
TMEM101	ENSG00000091947	403.520324868434	-0.218585187451178	0.0993103943325176	-2.20103030423278	0.0277338785769268	0.336843090118073
UBA52	ENSG00000221983	5774.73394258257	-0.261885929379922	0.118981778823461	-2.20105911988839	0.0277318388242325	0.336843090118073
ATXN2L	ENSG00000168488	1602.68091784314	0.303031445197791	0.137711520453848	2.20047999033856	0.0277728580789532	0.336855074246926
LINC00840	ENSG00000226808	8.94452677767167	-0.627494363874977	0.285348160536587	-2.19904821778068	0.0278744939389015	0.337805803611679
SERPINA3	ENSG00000196136	121.577761161539	0.594013139315679	0.270173441673342	2.19863631168411	0.027903792852134	0.337805803611679
HCST	ENSG00000126264	32.426351629174	0.511193321625485	0.232482493260665	2.1988465215414	0.0278888372927183	0.337805803611679
SLC16A1	ENSG00000155380	772.06404351065	-0.4856926545497	0.220940171698581	-2.19829943470991	0.0279277746704415	0.337884024165285
HIVEP1	ENSG00000095951	140.14749435831	0.325237404486229	0.148010011341209	2.19740138885913	0.0279917921833777	0.338428147756197
ADCY7	ENSG00000121281	42.3877421558936	0.564340249668524	0.256847941938846	2.19717645159442	0.0280078467108577	0.338428147756197
STX10	ENSG00000104915	979.811074347631	0.202563999374278	0.0922239016165386	2.19643710387061	0.0280606723714294	0.338732502361612
CTD-2619J13.9	ENSG00000268049	16.2714638429901	-0.57376977468383	0.261239959606913	-2.19633235109659	0.0280681637943405	0.338732502361612
CHMP6	ENSG00000176108	209.146421932397	-0.475411424236672	0.216510430856301	-2.19578993195115	0.0281069826251569	0.338988842980707
MTX2	ENSG00000128654	473.099170703564	-0.269739118622722	0.12287185689771	-2.19528804588083	0.0281429418662037	0.339210396181086
IER5	ENSG00000162783	309.860808604926	0.569514677916457	0.259702105257457	2.19295364337485	0.0283107191862478	0.339915127562209
RP11-469N6.1	ENSG00000251226	7.71367549378525	0.620032534483034	0.282728169238682	2.19303416476904	0.0283049176634627	0.339915127562209
TUBA1A	ENSG00000167552	14514.9109026174	-0.519724547812105	0.237038131755771	-2.1925778100023	0.0283378113300903	0.339915127562209
RGCC	ENSG00000102760	3072.68550984791	0.33461182378291	0.152615596988769	2.19251393949947	0.0283424176883605	0.339915127562209
FANCI	ENSG00000140525	90.2836124860804	0.382524405288234	0.174393392897574	2.19345698212834	0.0282744707107474	0.339915127562209
AVP	ENSG00000101200	96.1264924951728	-0.415351650932671	0.189385691481767	-2.19315222645878	0.0282964132347785	0.339915127562209
DOT1L	ENSG00000104885	772.542873642133	0.44651153336052	0.203590271771374	2.19318698027939	0.0282939102055131	0.339915127562209
CYTH4	ENSG00000100055	250.976656480303	0.462264172130708	0.210768134444923	2.1932355825425	0.028290410107817	0.339915127562209
C1orf132	ENSG00000203709	246.889168525351	0.548984761311509	0.250489707236707	2.19164598564815	0.0284050787377164	0.33993587152619
TRPV6	ENSG00000165125	274.453026041324	-0.556755391758947	0.253989572557513	-2.19204035091982	0.0283765931575515	0.33993587152619
PTS	ENSG00000150787	323.902898668347	-0.300299324822819	0.137016739418324	-2.1916980808161	0.028401314415978	0.33993587152619
SLC24A1	ENSG00000074621	89.8853639042809	-0.374157327689253	0.170730105331919	-2.19151348241628	0.0284146551672397	0.33993587152619
SYPL2	ENSG00000143028	30.6471217040596	0.599329537135127	0.273631625754631	2.19027875700506	0.0285040264912589	0.339950618975836
WDR6	ENSG00000178252	1628.55384603922	0.236943932510305	0.108176751155383	2.19034062291226	0.0284995427866123	0.339950618975836
IL12A	ENSG00000168811	30.256660542665202	0.475032113426169	0.216850944648902	2.19059277881073	0.0284812741815801	0.339950618975836
PHF1	ENSG00000112511	2557.98434635916	0.294395672344885	0.134394144408303	2.19053942893881	0.0284851385192335	0.339950618975836
PTPRJ	ENSG00000149177	722.678620940914	0.287865484695944	0.131408670453778	2.19061256538015	0.0284798410785999	0.339950618975836
ARHGAP27	ENSG00000159314	432.920842748454	0.449504756155783	0.20529964194228	2.18950579700554	0.0285600976709535	0.340408827926043
RP11-561I11.4	ENSG00000272865	5.49519932853355	-0.625406869063246	0.285702732279344	-2.18901255887101	0.0285959272183984	0.34062535911477
NFKBIA	ENSG00000100906	2038.12123359557	0.471623903868152	0.215645709266235	2.18703124431698	0.0287402431932523	0.342133080235722
KLHL17	ENSG00000187961	221.709820682561	0.478688618618854	0.218937983657291	2.18641192643921	0.028785481839954	0.342399214553442
DHFR2	ENSG00000178700	160.04062610829	-0.485435950930034	0.222140133035365	-2.18526902049146	0.028869127449515	0.342399214553442
RP5-826L7.1	ENSG00000228692	11.0714712938151	-0.613557429837968	0.280763930722316	-2.18531428969341	0.0288658103665508	0.342399214553442
ATXN7L1	ENSG00000146776	57.741764829688	0.264508286659618	0.121011181631225	2.18581690628963	0.0288290033740457	0.342399214553442
SDR39U1	ENSG00000100445	161.087134685712	0.272058037480141	0.124444662347253	2.18617683031663	0.0288026707010678	0.342399214553442
PIK3IP1	ENSG00000100100	1139.79286099366	-0.400420924479318	0.183226271805537	-2.18539034022531	0.0288602385324	0.342399214553442
PRKCD	ENSG00000163932	303.186118289907	0.567922699228332	0.259965213617127	2.18461036123379	0.0289174275832895	0.342693371516878
SSSCA1-AS1	ENSG00000260233	30.3859003767419	0.364799598813733	0.166998656970509	2.18444630293137	0.028929468956675	0.342693371516878
SRSF7	ENSG00000115875	1260.16742176665	0.226182704052368	0.103556648775389	2.18414468532049	0.0289516180217051	0.342745213964753
PCOLCE2	ENSG00000163710	34.81489472483	-0.44747518856651	0.204984189059835	-2.18297416312382	0.0290377127544087	0.343132530924493
UQCRB	ENSG00000156467	2850.03806385402	-0.28116873535216	0.128789976044068	-2.18315698153366	0.0290242515154119	0.343132530924493
THNSL1	ENSG00000185875	91.5740525255894	-0.27672544561198	0.126750154320776	-2.18323557154534	0.0290184664465106	0.343132530924493
S100A6	ENSG00000197956	5910.60196122563	0.559504467435738	0.256401027211193	2.18214596689148	0.0290987616224035	0.343481797399178
AC009237.8	ENSG00000229689	17.4220642231801	0.510822846342682	0.234097973367056	2.18208999845434	0.0291028912082062	0.343481797399178
FCGR1A	ENSG00000150337	54.8640541247172	0.594919472997284	0.272793422976158	2.18084243566708	0.0291950726307907	0.343728312383882
CTB-36H16.2	ENSG00000260686	28.6558047912123	-0.422858242264487	0.193867177136755	-2.18117501120986	0.029170474359458	0.343728312383882
SPDYE3	ENSG00000214300	45.3491958051681	-0.510539562492911	0.234084715973037	-2.1810034045611	0.0291831646670149	0.343728312383882
KIF18B	ENSG00000186185	24.743512144098	0.474073844928747	0.217322893158735	2.18142616287773	0.0291519102606707	0.343728312383882
HABP4	ENSG00000130956	1654.37307267238	-0.234598478960317	0.10763591066623	-2.17955585183636	0.0292904003417502	0.344349439856067
SMCO4	ENSG00000166002	147.78670397333	0.4172868962463	0.191510288629509	2.17892677846449	0.0293371080987046	0.344349439856067
METTL10	ENSG00000203791	76.8003033969917	-0.386596086916035	0.177352350372506	-2.17981936018349	0.0292708542633354	0.344349439856067
CLCN7	ENSG00000103249	925.203443852577	0.320702012516797	0.147172814018769	2.17908459965913	0.0293253840934919	0.344349439856067
SLC44A2	ENSG00000129353	3983.45125532745	-0.367545872064397	0.16866943903492	-2.17908990607542	0.029324989967747	0.344349439856067
RPL3	ENSG00000100316	11442.8071647117	-0.230912501382173	0.106018818114715	-2.17803315947477	0.0294035681332501	0.34491959333925
ATP5G2	ENSG00000135390	4122.70005892417	-0.194437829680727	0.0893019261824095	-2.17730835148578	0.0294575684842549	0.345337354483595
SRRM2	ENSG00000167978	8535.34748651666	0.300729918335067	0.138134865161717	2.17707468699519	0.0294749953580502	0.345337354483595
DBR1	ENSG00000138231	134.33175868785	-0.260431908839748	0.119645954416586	-2.1766879633303	0.0295038569846213	0.345416132927548
P4HA2	ENSG00000072682	205.703456318315	0.594913395205038	0.273334301071446	2.17650471555539	0.0295175414604407	0.345416132927548
POU5F1	ENSG00000204531	7.87709776123008	0.616878571191497	0.283522792567413	2.17576359771788	0.0295729419503382	0.345494544760595
HMGA1	ENSG00000137309	519.191988680939	0.525269616876186	0.24139918995107	2.17593777751555	0.0295599135237566	0.345494544760595
UBE2D4	ENSG00000078967	484.813726792227	-0.301463344059941	0.13859640019237	-2.17511669597127	0.029621372616875	0.345494544760595
ZNF143	ENSG00000166478	187.878286762085	0.317334515470995	0.145888548305063	2.17518454435112	0.0296162899096114	0.345494544760595
LPAR6	ENSG00000139679	194.213434315528	0.50755812522344	0.233344312067825	2.1751467637056	0.0296191200683027	0.345494544760595
SPAG5	ENSG00000076382	173.227846472088	0.432003085222943	0.19862407855785	2.17497842335928	0.029631733317813	0.345494544760595
TMPRSS6	ENSG00000187045	7.85149925181689	0.611111143080609	0.281144230479522	2.17365706576405	0.029730899302548	0.346441325105522
MASP2	ENSG00000009724	21.7688735377654	0.395191676225247	0.181835819031028	2.17334339477862	0.029754481725788	0.346506751257139
TSSC1	ENSG00000032389	415.659485440448	-0.3148885602343	0.145082413003135	-2.17041165580486	0.0299756745919408	0.347404377707679
CC2D2A	ENSG00000048342	155.353529588366	-0.337711005881982	0.155590779117517	-2.17050783984384	0.0299683953675323	0.347404377707679
MRPS10	ENSG00000048544	153.224921587089	-0.256124733815721	0.117981077352042	-2.17089671974662	0.0299389803589607	0.347404377707679
MOB2	ENSG00000182208	1124.02114897026	0.257736434379678	0.118691612221442	2.17147976639512	0.0298949250130857	0.347404377707679
WDR11-AS1	ENSG00000227165	27.9838541733055	-0.46154200235434	0.212622579890382	-2.17071019734729	0.0299530858782599	0.347404377707679
ZNF689	ENSG00000156853	137.538931441305	0.246273487030888	0.113465429585633	2.17047155182209	0.0299711414726729	0.347404377707679
RPS15	ENSG00000115268	2275.27207148403	-0.265621414969622	0.122324353391027	-2.17145161700162	0.0298970507166391	0.347404377707679
RFPL1S	ENSG00000225465	95.0580024359686	-0.455621146074634	0.209888270310022	-2.17077945995574	0.0299478473149008	0.347404377707679
RAB6A	ENSG00000175582	1358.81707339129	-0.229721402457511	0.105857209567496	-2.1701063479388	0.0299987904125648	0.347463467331119
RNF217	ENSG00000146373	123.475135195571	0.292425051191065	0.134778964070624	2.16966388788858	0.0300323176492381	0.347509022154892
BACH1	ENSG00000156273	171.001635254487	0.289102406278592	0.133252774962905	2.16957888013269	0.030038762765476	0.347509022154892
TAS2R14	ENSG00000212127	21.3906363864531	-0.538208332579949	0.248214299497986	-2.16832121948041	0.0301342550430688	0.348404741310301
UIMC1	ENSG00000087206	409.776008957626	0.226419983021551	0.104533646396824	2.16600100375365	0.0303111102363514	0.348733162462893
USP15	ENSG00000135655	287.812195220418	0.292453444047487	0.135015700305571	2.16606989694976	0.0303058461305924	0.348733162462893
RP11-455F5.6	ENSG00000275371	12.0781320580854	0.510400315153902	0.235504605723407	2.16726256196175	0.0302148394261117	0.348733162462893
ITGAM	ENSG00000169896	240.441398575374	0.513588431220542	0.237132102501341	2.16583257097228	0.030323983436383	0.348733162462893
CD300LF	ENSG00000186074	42.5299322550306	0.579132102358147	0.267383149678883	2.16592594953595	0.0303168459977903	0.348733162462893
RYR1	ENSG00000196218	548.575828184907	0.39658809461193	0.183038437274885	2.16669296633219	0.0302582732751727	0.348733162462893
AP000255.6	ENSG00000273091	12.3113119797119	-0.542859962885043	0.250569715903513	-2.16650268739612	0.0302727947221922	0.348733162462893
MIS18A-AS1	ENSG00000227256	12.7017166268962	-0.518871137801386	0.239573276590457	-2.1658139220944	0.0303254090459046	0.348733162462893
RRP1	ENSG00000160214	747.86214745089	0.270417012411946	0.124768654796695	2.1673473425884	0.0302083791611815	0.348733162462893
ZNF398	ENSG00000197024	147.354648925549	0.236623014394501	0.109294820708592	2.16499750729633	0.0303878761667575	0.349243260951084
RP11-1105G2.3	ENSG00000258365	15.1029838425027	-0.543921339599484	0.251304590086832	-2.16439078733717	0.0304343702778077	0.349569285769816
UPP1	ENSG00000183696	704.549667662752	0.421322994246423	0.19475581857854601	2.16333970056202	0.0305150617060215	0.350152157787792
TSR2	ENSG00000158526	2645.84014274283	-0.329548044215073	0.152338842408812	-2.16325684903597	0.0305214299839916	0.350152157787792
FAM182B	ENSG00000175170	22.0854408870006	-0.516089393617725	0.238609171240389	-2.16290677736685	0.0305483504039065	0.350252638251687
LMCD1	ENSG00000071282	284.87706825031	-0.428648753466498	0.198301812754053	-2.16159775603331	0.0306491945826396	0.351200069831375
KLHDC7B	ENSG00000130487	5.28667305763056	0.615493773715948	0.284782674748536	2.16127534534687	0.0306740762389725	0.351276460967093
IFT81	ENSG00000122970	104.311633420387	-0.360629742154372	0.166951252710648	-2.16009006401048	0.0307656980565998	0.352116609508325
CFB	ENSG00000243649	30.0945290820592	0.541254217151825	0.250710145544304	2.15888438011447	0.0308591379680677	0.352598981483946
LAMTOR1	ENSG00000149357	2017.87074068217	-0.217223873433916	0.100615038732557	-2.15896029232087	0.0308532476304592	0.352598981483946
MEX3B	ENSG00000183496	34.0615383206324	0.487619743508424	0.225871335253754	2.15883853947474	0.0308626953977132	0.352598981483946
RTP5	ENSG00000188011	317.455038750511	0.558192415630938	0.258594343219698	2.15856390623636	0.0308840154852038	0.352633652239287
CNTN3	ENSG00000113805	39.9521483702147	0.454765584358716	0.210731450362073	2.15803376087124	0.0309252070297361	0.352895039981337
TMEM33	ENSG00000109133	434.977835305774	-0.267385735173716	0.123954843951832	-2.15712211519238	0.0309961508925109	0.352945608104627
MROH6	ENSG00000204839	100.076835832001	0.464849382770289	0.215479447894251	2.15727944039665	0.0309838979503925	0.352945608104627
MYH7	ENSG00000092054	37.4414336021037	0.546656511583611	0.253436984582007	2.15697212656318	0.0310078363135032	0.352945608104627
PCYT2	ENSG00000185813	1794.6275291418	-0.333948673432627	0.154808858757351	-2.15716772356071	0.0309925983527908	0.352945608104627
CFAP61	ENSG00000089101	30.3585503475695	0.60218004534947	0.279200514531763	2.1568013452961	0.031021146265872	0.352945608104627
RP11-960L18.1	ENSG00000261218	8.1559616094984	0.604847173033233	0.280493295768878	2.15636944681778	0.0310548284469871	0.353065544762915
MANBAL	ENSG00000101363	997.119592521738	-0.217235484274288	0.100749378188864	-2.1561967744065	0.0310683033167056	0.353065544762915
C1orf112	ENSG00000000460	34.0048850118018	0.371715605875027	0.172425740267844	2.15580113095417	0.0310991971428238	0.353146567563449
CD24	ENSG00000272398	53.9921144448102	0.590362496562431	0.273913035158249	2.15529171958304	0.0311390133631812	0.353146567563449
BDNF	ENSG00000176697	26.8216455811588	0.613162689317572	0.284567629549758	2.15471693069137	0.0311839920929083	0.353146567563449
SCD	ENSG00000099194	34377.9182856516	-0.472922799646967	0.219390887495514	-2.15561733235906	0.0311135580261269	0.353146567563449
ZBTB39	ENSG00000166860	107.628468389381	0.301916630506278	0.140126620764792	2.15459866839333	0.031193253338522402	0.353146567563449
RP11-477I4.4	ENSG00000279140	41.1654295715509	0.458708471718867	0.212883877967238	2.15473560562186	0.0311825298550949	0.353146567563449
AURKB	ENSG00000178999	17.4094472817145	0.47005099528271	0.218175137311886	2.1544663662146	0.0312036168591193	0.353146567563449
C3orf70	ENSG00000187068	317.474366429002	-0.354280215903971	0.164505027016823	-2.15361331096429	0.031270509520232	0.353281649735017
SHFM1	ENSG00000127922	790.819832989918	-0.279014295076211	0.129533082925388	-2.1540002659932602	0.0312401510576681	0.353281649735017
COL22A1	ENSG00000169436	11.7307519591952	0.609195395053045	0.282862112867327	2.1536832518068	0.0312650204550431	0.353281649735017
LOXL3	ENSG00000115318	108.536076178766	0.345544988465509	0.160478193635093	2.1532208248258	0.0313013277797933	0.353385905983231
FAH	ENSG00000103876	378.478506603532	-0.386184999356012	0.179368215535706	-2.1530291651875	0.0313163864830356	0.353385905983231
NXT2	ENSG00000101888	55.0216472533664	-0.313511244462606	0.145681191146733	-2.15203652575047	0.0313944776900699	0.353646321409462
RP11-690D19.3	ENSG00000260966	248.322481623594	-0.400724389143471	0.18618071212728	-2.15234104846221	0.031370503063494	0.353646321409462
CEP192	ENSG00000101639	366.294194625593	-0.463567521275854	0.215397451312066	-2.15214951918926	0.0313855800488173	0.353646321409462
RPH3A	ENSG00000089169	543.997459516495	0.596554077695924	0.277257701230381	2.15162311109342	0.0314270503730261	0.353806577024991
RP1-199J3.5	ENSG00000219755	14.0058128872843	-0.50535479141323	0.234921525073568	-2.15116427179235	0.0314632359753394	0.353892409955481
IRF7	ENSG00000185507	660.663669348215	0.570936962034807	0.265421078413857	2.15106111936059	0.0314713758399611	0.353892409955481
PLOD1	ENSG00000083444	1940.29491070013	0.429246778947374	0.199652448751008	2.14997001856311	0.0315575863927689	0.353960936934114
RCAN3	ENSG00000117602	186.272547396047	-0.367645181719985	0.170961954000254	-2.15045027924422	0.0315196148926263	0.353960936934114
PLEKHA8	ENSG00000106086	162.089517932983	0.250258094421687	0.116398829555214	2.15000524814535	0.0315547996557895	0.353960936934114
CLUAP1	ENSG00000103351	262.446915313606	-0.243864694771247	0.113386241462507	-2.15074326149074	0.0314964696920379	0.353960936934114
ZNF217	ENSG00000171940	102.714239214041	0.351934375496986	0.163703906145545	2.14982271213547	0.0315692409399365	0.353960936934114
ANXA7	ENSG00000138279	1078.43731832009	-0.184240101717251	0.0857171419639451	-2.14939622922503	0.0316030041089221	0.354040842501788
IGSF6	ENSG00000140749	68.8771282794773	0.587608730414636	0.273399345071985	2.1492689759733	0.031613084303245	0.354040842501788
RP11-462L8.1	ENSG00000229656	6.05264411705318	0.552250205159365	0.256984792251615	2.1489606459617	0.0316375196837299	0.354048989895197
CAMTA2	ENSG00000108509	1041.03436511664	0.251711438515335	0.117140655342422	2.14879657092185	0.0316505293533482	0.354048989895197
MRPL24	ENSG00000143314	1070.66992935903	-0.260932045144183	0.121468882201915	-2.14813901646383	0.0317027135325615	0.354427148101709
TMEM167A	ENSG00000174695	674.607440123121	-0.236811180390196	0.110332640809931	-2.14633836960495	0.031845992475205503	0.355084727760241
TUB	ENSG00000166402	785.425738041694	-0.482403049923805	0.224704706220536	-2.14683109240423	0.0318067310526354	0.355084727760241
NOC3L	ENSG00000173145	148.551662413196	-0.239699159886432	0.111693661850028	-2.1460408398847	0.0318697205246908	0.355084727760241
NUDT21	ENSG00000167005	445.151336833054	-0.211365876977021	0.098491527454498	-2.1460310591149	0.0318705008001191	0.355084727760241
GGA3	ENSG00000125447	676.002163103983	0.227376788279885	0.105953167955289	2.14601217375431	0.0318720074541341	0.355084727760241
GAA	ENSG00000171298	1317.12532170466	0.331708253207998	0.154508613029147	2.14685930256473	0.0318044844509528	0.355084727760241
LCP2	ENSG00000043462	173.114943992498	0.482544035115497	0.224934437026271	2.14526526704819	0.031931643862001	0.355338575809976
RP11-832N8.1	ENSG00000240652	7.2902137366526	0.510992165088738	0.238180325677963	2.14540039625118	0.0319208474533038	0.355338575809976
NDUFB9	ENSG00000147684	3455.97001867223	-0.309886519226912	0.144488800636889	-2.14470960974809	0.0319760720830052	0.355627768235729
KIAA1522	ENSG00000162522	363.343801675225	0.446394242562421	0.208209028682177	2.14397159137525	0.032035163113413	0.355874924948962
FAM127A	ENSG00000134590	4462.0692346251	-0.237940902876087	0.111000715618627	-2.14359791781521	0.0320651177676709	0.355874924948962
CLNS1A	ENSG00000074201	925.991318711324	-0.267773601744698	0.124916176362191	-2.14362630639844	0.0320628412219276	0.355874924948962
RN7SL2	ENSG00000274012	381.440693000689	0.552294780019511	0.257658973801572	2.1435107493863	0.0320721088701735	0.355874924948962
DKFZp779M0652	ENSG00000205106	29.5504673105048	-0.519110415235353	0.242204837149976	-2.14327022260878	0.0320914064307447	0.35588428580616
ITGAX	ENSG00000140678	628.31827983919	0.520045998627778	0.242703443362776	2.14272196315917	0.0321354307058356	0.356167690323012
SPC24	ENSG00000161888	11.2568863111395	0.609073727476709	0.284376726376407	2.14178472070364	0.0322108095077842	0.356798082342113
FAM225B	ENSG00000225684	8.24009006489156	-0.571678010626592	0.266973261638839	-2.14133058538258	0.0322473883248866	0.356998211162709
RP4-734G22.3	ENSG00000272078	14.8268550887836	0.57064370572752	0.266603727130371	2.14041908517083	0.0323209135148191	0.357097535690778
RSRP1	ENSG00000117616	1773.12495185226	-0.341483218234343	0.159576121673704	-2.13993932583847	0.0323596704515854	0.357097535690778
MEX3A	ENSG00000254726	49.4759011297224	0.385321348335234	0.180084031072123	2.13967527293363	0.0323810187171606	0.357097535690778
AIF1	ENSG00000204472	414.020345753084	0.538633501409033	0.251667655680544	2.14025715760928	0.0323339902419926	0.357097535690778
C11orf94	ENSG00000234776	6.54655896429715	0.580424592684949	0.271210213710312	2.14012807535678	0.0323444177388893	0.357097535690778
LINC00672	ENSG00000263874	374.892038243379	-0.371056440328152	0.173422144745532	-2.13961395110536	0.0323859782174317	0.357097535690778
MAPT-AS1	ENSG00000264589	38.5236406807539	0.371966947633754	0.173739320568462	2.14094855681895	0.0322781867857694	0.357097535690778
MT1XP1	ENSG00000233929	13.4895465240896	0.523627005376289	0.245026924991997	2.1370182292962	0.0325965089646933	0.357375597148443
GUF1	ENSG00000151806	296.562563994627	-0.268023595508365	0.125374264021371	-2.13778798703598	0.0325339544411116	0.357375597148443
RIPK1	ENSG00000137275	354.373448074135	0.252894045614413	0.118276793190586	2.13815439861403	0.0325042140679498	0.357375597148443
DUS4L	ENSG00000105865	80.1540835156486	-0.41089329406159	0.192140933580104	-2.13849951910579	0.0324762231196999	0.357375597148443
NOM1	ENSG00000146909	169.065293526719	0.188501889383536	0.08815578561351	2.13828154410603	0.0324938995476504	0.357375597148443
AK3	ENSG00000147853	731.965392194865	-0.275493169186792	0.128900453640058	-2.13725523384176	0.0325772377739806	0.357375597148443
EI24	ENSG00000149547	1058.81923536901	-0.172911618906104	0.0808951605069044	-2.1374779136676	0.0325591402397132	0.357375597148443
GMFB	ENSG00000197045	939.748165988222	-0.342279648460161	0.160153236073304	-2.13720095111594	0.0325816507210658	0.357375597148443
PYCARD	ENSG00000103490	121.068711682266	0.56008064773554	0.261989595126078	2.13779729483536	0.0325331986704824	0.357375597148443
PTPRA	ENSG00000132670	2294.23180972009	-0.232640208566366	0.108818462149264	-2.13787443758632	0.0325269354458663	0.357375597148443
IGIP	ENSG00000182700	1058.17334349008	-0.306022701658528	0.143269391981116	-2.13599497720255	0.0326798232253975	0.357552395814151
RP11-111M22.2	ENSG00000179240	31.9412050730438	-0.359068665664413	0.168134128443838	-2.13560845134635	0.0327113419862857	0.357552395814151
SP1	ENSG00000185591	793.860650908365	0.228754424895496	0.10712210983202	2.13545481184239	0.0327238775531229	0.357552395814151
RP11-47I22.1	ENSG00000258926	14.0850141535297	-0.592476361293358	0.277322838713049	-2.13641387792948	0.0326456938671859	0.357552395814151
RASD1	ENSG00000108551	971.310096485091	0.494729626560602	0.231618116789855	2.13597119870146	0.0326817614620706	0.357552395814151
ENGASE	ENSG00000167280	1027.05395454141	0.342599725551059	0.160420578868305	2.13563451751606	0.0327092156352565	0.357552395814151
GK	ENSG00000198814	20.411749552509	0.511860049633152	0.239786935231801	2.13464528056268	0.0327899958032688	0.357945030235481
RP11-51J9.5	ENSG00000271869	52.1407907051077	0.396611354042134	0.185812729061365	2.13446816074238	0.0328044772589091	0.357945030235481
AEN	ENSG00000181026	296.294387371587	0.424911231571113	0.19908380794749	2.13433345459812	0.0328154946049432	0.357945030235481
TNFRSF25	ENSG00000215788	146.335916565995	0.503006783791446	0.235722985002227	2.13388942018825	0.0328518337276736	0.35806120145776
RP11-734K2.4	ENSG00000270344	72.5284750701942	-0.364325571491677	0.17074429027123	-2.13374966104542	0.0328632785366987	0.35806120145776
XXbac-BPG157A10.21	ENSG00000272217	16.7549230496329	0.560314638010066	0.262717163475353	2.13276753828317	0.0329438004189392	0.358533403543591
SDSL	ENSG00000139410	229.634212587016	-0.460883939781703	0.216093765673404	-2.13279609592378	0.0329414566646752	0.358533403543591
MKNK1	ENSG00000079277	402.156567158248	0.308090376302428	0.144476016232683	2.13246727267341	0.0329684521620006	0.358599323149566
GATA2-AS1	ENSG00000244300	32.0977398860275	0.544766639884989	0.255495290359804	2.13219836310022	0.0329905429833539	0.358637328880484
BBS4	ENSG00000140463	294.483932311711	-0.22285975431692	0.104546969301461	-2.13167111209417	0.0330338932369511	0.358906271027945
SPRED2	ENSG00000198369	318.444901764805	0.31715200784627	0.148809582214785	2.1312606562426	0.0330676744100944	0.358917653913548
PAIP2B	ENSG00000124374	3527.99028345549	-0.494701266379017	0.232125796193531	-2.13117746709447	0.0330745246125821	0.358917653913548
CPNE9	ENSG00000144550	156.228477939694	0.598595084527084	0.280901290720251	2.13098018521824	0.0330907746257863	0.358917653913548
E2F5	ENSG00000133740	81.3460485782206	0.35761639732061	0.167853935075928	2.13052137954849	0.0331285926557864	0.358924106385866
VWA9	ENSG00000138614	372.580351853143	-0.250135053914688	0.117398815485843	-2.1306437622861	0.0331185013833877	0.358924106385866
TOMM34	ENSG00000025772	447.377132703711	0.366168408458507	0.17189768111058	2.13015327544154	0.033158961156193	0.35905141263177
RP11-456P18.2	ENSG00000229808	9.68795607871598	0.504817376172833	0.237031201744513	2.12975073516674	0.0331921979015661	0.35908064519045
TEC	ENSG00000135605	14.480152227923	0.548730867647405	0.257660092802174	2.12966960338988	0.0331989002009112	0.35908064519045
CDKN2AIPNL	ENSG00000237190	234.548510983481	-0.265862625562344	0.124855853325656	-2.12935652178763	0.0332247747438325	0.359159070030723
ZBTB38	ENSG00000177311	650.157103546229	0.328922273378069	0.154545996650951	2.12831312687415	0.0333111304572795	0.359808794616679
SLC52A2	ENSG00000185803	392.145913413856	0.295316987340753	0.138765066817458	2.12817962123879	0.0333221937871604	0.359808794616679
GABRR2	ENSG00000111886	5.47700693189547	0.602599409092499	0.283240735886471	2.12751674721688	0.0333771713263977	0.36008484625875
MTHFS	ENSG00000136371	29.389830412384	-0.388274499575158	0.182509462890777	-2.12742119463428	0.0333851026762066	0.36008484625875
ANGEL2	ENSG00000174606	341.650074553342	-0.292197801100544	0.137371679860956	-2.12705996895647	0.0334151008146968	0.360206941985147
GATS	ENSG00000239521	1272.28232982709	-0.403739311241634	0.189925109350771	-2.12578164425837	0.0335214451030191	0.360949787164558
RP4-719C8.1	ENSG00000238194	29.833758957283	-0.529823200489744	0.249217210213418	-2.12594948814341	0.03350746562022	0.360949787164558
AP3S2	ENSG00000157823	632.96272135373	-0.191834193078224	0.0902520100401847	-2.1255392870786	0.0335416394969119	0.360965690679657
RP11-1334A24.6	ENSG00000248996	5.34632136401319	0.60479011315043	0.28463625114274	2.12478245733759	0.0336047692815032	0.361048331772473
MPC1	ENSG00000060762	1484.18679364115	-0.258759964542431	0.121794154972369	-2.12456800247216	0.033622676171171297	0.361048331772473
CLDN3	ENSG00000165215	9.1208171958777	0.532931690743004	0.250871002554538	2.12432559090662	0.0336429272592758	0.361048331772473
EFNA2	ENSG00000099617	8.02893725209667	0.526279567741997	0.247713938283933	2.1245456407817	0.0336245438325537	0.361048331772473
DERL3	ENSG00000099958	81.03880178921	0.482974777419458	0.227270089250026	2.12511368747747	0.0335771277355617	0.361048331772473
WDR55	ENSG00000120314	234.636256999523	0.253935349705359	0.119574731048591	2.12365394827581	0.0336990908582723	0.361249009005993
AP2B1	ENSG00000006125	4411.60624702669	-0.173537158702255	0.0817161950911224	-2.1236568651874	0.0336988467692108	0.361249009005993
CROT	ENSG00000005469	84.4119467072665	-0.28224282607746	0.132950310967387	-2.12291963835041	0.033760586512173	0.361707172715143
ZSCAN16	ENSG00000196812	105.423305533627	-0.420248306934347	0.198128323466451	-2.12109152079666	0.0339141013694651	0.361733195099801
TAF11	ENSG00000064995	395.320033337665	-0.217984746773596	0.102823509874547	-2.11998935884949	0.034006942697169	0.361733195099801
TSC22D4	ENSG00000166925	13637.655417774	-0.367168388105042	0.173068647465738	-2.12151879315824	0.0338781681375106	0.361733195099801
JPX	ENSG00000225470	192.476725282146	-0.359144325871807	0.169284381515687	-2.12154436609101	0.0338760185090799	0.361733195099801
DOCK8	ENSG00000107099	157.732523421018	0.547267113626262	0.258028270422144	2.12095795833113	0.0339253405389446	0.361733195099801
DUX4L50	ENSG00000232815	34.5388650970489	0.46975583695585	0.221309826907304	2.12261625938828	0.0337860213423773	0.361733195099801
UAP1L1	ENSG00000197355	957.631932273749	0.240899146415355	0.113567762701505	2.12119302771263	0.0339055617768041	0.361733195099801
ANAPC15	ENSG00000110200	135.083542039668	-0.313707612554531	0.14799148540007	-2.11976798331658	0.0340256165885942	0.361733195099801
C11orf54	ENSG00000182919	286.566602084644	-0.330885517704843	0.155939851223756	-2.1218791419139	0.0338478884308763	0.361733195099801
RPS25	ENSG00000118181	3329.1855922373	-0.251330882425456	0.118446993450802	-2.1218848626145	0.0338474079134039	0.361733195099801
PSMD9	ENSG00000110801	124.379708382167	-0.278712344111241	0.131476185087379	-2.1198694191348	0.0340170589930911	0.361733195099801
RP11-463O12.5	ENSG00000280138	53.2696967818178	-0.370451808091141	0.174730375736318	-2.12013398660678	0.0339947475127661	0.361733195099801
SPRYD7	ENSG00000123178	240.945419227189	-0.210653423005389	0.0993733937450006	-2.1198171368278	0.0340214695409011	0.361733195099801
CACNG8	ENSG00000142408	365.928675396986	0.582031179352169	0.274531935945375	2.12008550971636	0.0339988347251698	0.361733195099801
CEP78	ENSG00000148019	276.681895393146	-0.305539965147756	0.144154242531784	-2.1195350187518	0.0340452775255552	0.361742797289439
LLNLR-268E12.1	ENSG00000276445	80.3075329759906	0.524278523649875	0.247411064429553	2.11905851849708	0.0340855217918454	0.361970973433777
RP11-560J1.2	ENSG00000271888	5.55082279846299	-0.592598107025844	0.279717071009175	-2.11856253494949	0.034127454762853	0.362216821740022
ERGIC1	ENSG00000113719	1084.41877655625	0.21271679371336	0.100445503855133	2.11773335340274	0.0341976564621013	0.362363629050342
HSPC324	ENSG00000228401	9.65061816860616	0.570652282221957	0.269453155053638	2.11781629392449	0.0341906288477757	0.362363629050342
ZNF544	ENSG00000198131	156.039471229323	-0.292488166457565	0.138093003954735	-2.11805202350033	0.0341706620379161	0.362363629050342
RP5-1125A11.7	ENSG00000276073	24.9582280851243	-0.518737204955942	0.245038707334709	-2.11696025741507	0.0342632208842349	0.362766382291321
CCDC9	ENSG00000105321	307.29876996801	0.331076166730307	0.15640100596262899	2.11684167050317	0.0342732874531909	0.362766382291321
C19orf81	ENSG00000235034	87.4394452633539	0.486821454619141	0.230010981448113	2.11651396622105	0.0343011186559412	0.362861806516635
FAM162A	ENSG00000114023	933.669822906078	-0.27486632665913	0.129887343336959	-2.11619022760409	0.0343286320244984	0.36288603132383
ADRA1D	ENSG00000171873	18.0137800647466	0.594994353056908	0.281182374872298	2.11604426958529	0.034341042632408	0.36288603132383
PKP4	ENSG00000144283	13665.8664307645	-0.356774740473487	0.168687416310082	-2.11500506841401	0.0344295153371653	0.363178899134774
SLC6A1	ENSG00000157103	2039.46751916535	-0.417856677519399	0.197624926090874	-2.11439258085924	0.0344817508071439	0.363178899134774
WTAP	ENSG00000146457	585.462198341207	0.224322486442567	0.106077051046419	2.11471269449603	0.0344544417535373	0.363178899134774
CDKL5	ENSG00000008086	342.612746853072	-0.381831369145908	0.180570515368252	-2.11458314978615	0.0344654910505154	0.363178899134774
RP11-88E10.5	ENSG00000274922	28.8845808941811	-0.534577898793012	0.252765736822759	-2.11491440854526	0.0344372429198779	0.363178899134774
ZNF774	ENSG00000196391	73.1804770130322	-0.317090216420701	0.149944057587697	-2.11472346101643	0.0344535235776156	0.363178899134774
ISCA1	ENSG00000135070	308.890224735261	-0.222770893745427	0.105371132591291	-2.11415487588524	0.034502041499088	0.363194252352573
TMEM81	ENSG00000174529	174.469663009027	0.4432181323436	0.209850611986907	2.11206499779593	0.0346808746919948	0.364661820407656
NFKBIE	ENSG00000146232	182.664186032759	0.432410713373636	0.204740038989366	2.11199878396084	0.0346865535986518	0.364661820407656
MIR4740	ENSG00000266392	6.22573949674477	0.548066492447929	0.259517986153032	2.11186322987551	0.034698182029973997	0.364661820407656
TIAM1	ENSG00000156299	590.021286163633	0.339499527666192	0.160820285215434	2.11104915783106	0.0347680868066213	0.36519746953469
LINC01080	ENSG00000281721	45.8681615542267	-0.496972366296748	0.235467884854266	-2.11057387551738	0.0348089551197437	0.365427707939171
RASSF5	ENSG00000266094	126.295680755693	0.455388725189087	0.215904901942652	2.10920975434845	0.0349264803278444	0.366221216897202
CLK3P2	ENSG00000226191	7.2355719783569	-0.596629877523186	0.282921085370239	-2.10882082804969	0.0349600500918865	0.366221216897202
MBD4	ENSG00000129071	445.529565738149	-0.199314544146531	0.0945543285446848	-2.10793675143426	0.0350364607298594	0.366221216897202
LPCAT3	ENSG00000111684	38.815244624681	0.32501000941529	0.154155811528827	2.10832148455534	0.0350031907867044	0.366221216897202
BCDIN3D-AS1	ENSG00000258057	19.8508534700429	-0.436706565730106	0.20703978903753	-2.10928811201089	0.03491972030088	0.366221216897202
GOLGA8A	ENSG00000175265	478.168882715921	-0.403974951635901	0.191639371351979	-2.10799560020436	0.0350313700118507	0.366221216897202
GALNS	ENSG00000141012	342.58232725532	0.22672728147177	0.107528799319967	2.10852611491654	0.0349855062888352	0.366221216897202
ADGRE2	ENSG00000127507	62.5812004799232	0.515773426195697	0.244588435704328	2.10874003388775	0.0349670272096597	0.366221216897202
RASGEF1B	ENSG00000138670	182.25791600517	0.358654714716859	0.170254211977137	2.1065835056405	0.0351536977340405	0.366572853833005
TCEA1	ENSG00000187735	230.7536139224	-0.173150469036591	0.0822015253581243	-2.10641430657439	0.0351683796386773	0.366572853833005
BMS1	ENSG00000165733	572.142606147104	0.307802006306393	0.146138657005734	2.10623261916465	0.0351841510212545	0.366572853833005
GRASP	ENSG00000161835	482.129866292935	0.382892946415814	0.181716217152377	2.10709287490143	0.0351095298322435	0.366572853833005
LINC01578	ENSG00000272888	862.96714509398	-0.306560219480165	0.145521765816489	-2.10662795190896	0.0351498418673321	0.366572853833005
IL12RB1	ENSG00000096996	37.8218218103232	0.508028311615369	0.241099800420571	2.10712871072134	0.0351064242579676	0.366572853833005
BRCA2	ENSG00000139618	7.94252621334295	0.583018881734299	0.276859409311196	2.10583011494825	0.0352191119173815	0.366738970478781
RPS27A	ENSG00000143947	1704.4341175415	-0.253233928662987	0.120310599975178	-2.10483472541266	0.0353056972682692	0.366951665000168
MRPL30	ENSG00000185414	227.354102638806	-0.26069189033162	0.12398499170311	-2.10260844276913	0.0355000113058324	0.366951665000168
TNNC1	ENSG00000114854	12.357857921000999	0.540194363684879	0.256644011377108	2.10483915360537	0.0353053116738115	0.366951665000168
USP46	ENSG00000109189	641.738845771561	-0.331712478609463	0.157736857274605	-2.1029484442687	0.0354702764456605	0.366951665000168
NUDCD2	ENSG00000170584	450.424232939381	-0.27787104688126	0.132053270367029	-2.10423449649483	0.035357996770145	0.366951665000168
RCC1L	ENSG00000274523	800.724431701906	-0.176530626598867	0.0839606177391167	-2.10254082631198	0.0355059272434697	0.366951665000168
ZNF467	ENSG00000181444	173.694684199286	0.454583725075921	0.216023198010108	2.10432828169986	0.0353498206667371	0.366951665000168
FTH1P8	ENSG00000219507	10.0338080190629	-0.529242202863302	0.251634781812794	-2.10321561689766	0.035446925753098	0.366951665000168
CDK2AP2	ENSG00000167797	1645.15794663791	0.382195533685742	0.181655554428644	2.10395732124928	0.0353821700726764	0.366951665000168
DNA2	ENSG00000138346	77.1652183034717	0.462250002411037	0.21981594927693	2.10289564488645	0.0354748926259029	0.366951665000168
ELF1	ENSG00000120690	256.968321349935	0.274117400921845	0.130320456808252	2.10341037497412	0.0354299123061526	0.366951665000168
TMEM256	ENSG00000205544	315.419859120634	-0.319298642270198	0.151767319580633	-2.10386954946882	0.0353898278579917	0.366951665000168
KRT16	ENSG00000186832	8.26180523655592	-0.462936827334265	0.220113771360888	-2.10317066702408	0.0354508534212328	0.366951665000168
SAFB2	ENSG00000130254	2129.89575709518	0.263634547199028	0.125323542411052	2.10363146562141	0.035410606974496	0.366951665000168
CLEC2B	ENSG00000110852	132.143571225326	0.454848870814592	0.216377151546009	2.10211137157833	0.0355435209818174	0.367143439814863
CA4	ENSG00000167434	106.716666676338	-0.551978125125206	0.262640094157448	-2.10165217498858	0.0355837558344703	0.367362275839272
UMAD1	ENSG00000219545	92.4935360978841	-0.269969806676217	0.128478253825124	-2.10128795059498	0.0356156968391484	0.367495298845895
METTL25	ENSG00000127720	40.8510324136061	-0.345479061329697	0.164499751565783	-2.10017983639046	0.0357130244102673	0.368302500402142
SERINC1	ENSG00000111897	5654.30091814325	-0.362787594400035	0.172766811957224	-2.0998685470324	0.0357404062702476	0.368387886115299
RPL11	ENSG00000142676	9080.47907298926	-0.249827094617462	0.118987429049275	-2.09960914874464	0.0357632373262231	0.368426299057806
LCOR	ENSG00000196233	367.630397587596	0.244724246471152	0.116571552314018	2.09934792505738	0.0357862416151392	0.368466454643865
THEM5	ENSG00000196407	23.1126102385206	-0.439111254286463	0.209229129164298	-2.0987099456006	0.0358424774144703	0.368848546925325
ST6GAL1	ENSG00000073849	729.406070749142	0.455247641302123	0.216956788993386	2.0983332368364	0.0358757184330671	0.368993722656906
CD40	ENSG00000101017	151.310253719558	0.43597033336136	0.20780773426441	2.09795046803523	0.0359095211170214	0.369144517452963
SKI	ENSG00000157933	1171.87601535842	0.254007367425967	0.121132256502851	2.09694242276406	0.035998672544396	0.369273617031211
IDUA	ENSG00000127415	237.034308935308	0.353026868335582	0.168330098118764	2.09722962370346	0.0359732533169764	0.369273617031211
IQGAP2	ENSG00000145703	16.9288598513805	0.56364823439595	0.2687702036439	2.09713810070532	0.0359813520599338	0.369273617031211
APOC2	ENSG00000234906	27.8170654099426	0.589895280672885	0.281247311057344	2.09742549521695	0.0359559261414662	0.369273617031211
WDHD1	ENSG00000198554	27.4582678963803	-0.428602684172319	0.204431547536182	-2.09655842915567	0.036032682503668	0.369331221885262
MAP4K1	ENSG00000104814	82.6838845358474	0.430866598865516	0.205522332409763	2.09644661878628	0.0360425905931067	0.369331221885262
RP11-157P1.4	ENSG00000226332	59.7183200506198	0.440069084960678	0.209945586663883	2.09611019671119	0.0360724166865553	0.369440550079776
RP11-281O15.4	ENSG00000254035	10.1939009978413	-0.516423777761733	0.246431009674713	-2.09561198667087	0.0361166250319202	0.369696981815596
CATSPER2P1	ENSG00000205771	19.4909989716804	-0.446607406277926	0.2131401346803	-2.09536982299375	0.0361381299453098	0.369720867902015
CKMT2	ENSG00000131730	251.994351678867	-0.412977403614044	0.197114085068809	-2.0951186896151	0.0361604429258586	0.369752991423745
LINC01024	ENSG00000245146	41.134267290309	-0.419927361456703	0.20053081454999	-2.09407896935471	0.0362529461636685	0.370202644712066
URM1	ENSG00000167118	1511.67131555788	-0.237557175903577	0.113436313068191	-2.09418985400884	0.0362430712290383	0.370202644712066
MRPL11	ENSG00000174547	299.781655512519	-0.167451672558511	0.0799764667735842	-2.09376181911826	0.0362812029300392	0.370202644712066
SOCS1	ENSG00000185338	27.985529032657	0.574937644151086	0.27457079134477	2.09395049391527	0.0362643905296495	0.370202644712066
FLJ27354	ENSG00000231999	121.242347972967	-0.439976555570747	0.210275546314396	-2.09238098905191	0.0364044480305071	0.370423773156948
GIMAP5	ENSG00000196329	31.5180271907182	0.491016990282174	0.234682721480395	2.09225880450339	0.0364153706952954	0.370423773156948
RP11-88E10.4	ENSG00000277159	16.6294524417979	-0.491101681082507	0.234726651333244	-2.09222803756223	0.0364181215403461	0.370423773156948
FAM227B	ENSG00000166262	63.7343338664276	-0.501383408032944	0.239577847168041	-2.09277866864406	0.0363689168677417	0.370423773156948
LINC00324	ENSG00000178977	23.033195193682	0.570910805208871	0.272804213680746	2.0927492193247	0.036371547039057	0.370423773156948
HDHD2	ENSG00000167220	476.263422416839	-0.24913278717007	0.119032218002529	-2.09298617929456	0.0363503883156401	0.370423773156948
RPS6KA3	ENSG00000177189	255.671649761644	0.423277177327175	0.202345613455444	2.09185249978438	0.0364517123160698	0.370569990519455
WRAP73	ENSG00000116213	439.820845088909	0.231337151711765	0.110755022148052	2.08872832333078	0.0367321857491849	0.370884872959494
NOP56P1	ENSG00000235559	8.26038688245179	0.576601898696489	0.275799695117281	2.09065459064882	0.0365590383323108	0.370884872959494
TLR7	ENSG00000196664	59.2240140693725	0.577979799678401	0.276405189652581	2.09105986904542	0.0365226975379232	0.370884872959494
DGAT1	ENSG00000185000	902.038296093453	0.33581204836502	0.16068104407348	2.08992946430851	0.036624136359424	0.370884872959494
BDNF-AS	ENSG00000245573	197.02428111952	-0.46817985104439	0.224120057933171	-2.08896898993304	0.0367105147075406	0.370884872959494
ACAT1	ENSG00000075239	767.699212195384	-0.180394583433224	0.086338407053403	-2.08938975815994	0.0366726524188308	0.370884872959494
ZNF202	ENSG00000166261	244.987429628644	0.266754881347126	0.127669659148977	2.08941484707695	0.0366703958761575	0.370884872959494
P3H3	ENSG00000110811	217.043419177037	0.423936372961072	0.202809647443295	2.09031660133231	0.0365893689575758	0.370884872959494
RIPK3	ENSG00000129465	33.9533058094585	0.494662992380335	0.236812190997784	2.08884090931351	0.036722046486489	0.370884872959494
AHSA1	ENSG00000100591	2754.63110872426	0.467233901932427	0.223663759718685	2.08900137653098	0.0367075992586735	0.370884872959494
DHRS7B	ENSG00000109016	296.864462300313	-0.201630839495249	0.0964835120339821	-2.0897958132394	0.0366361456212058	0.370884872959494
FAM65C	ENSG00000042062	240.046346788026	0.537283061760124	0.25699112609645	2.09066775931586	0.036557857030722	0.370884872959494
TST	ENSG00000128311	772.906951809807	-0.437397204404614	0.209408946907155	-2.08872262080828	0.0367326993701133	0.370884872959494
RFX3-AS1	ENSG00000232104	27.0793663105969	-0.563344115415766	0.269741097547604	-2.08846230899742	0.0367561519287586	0.37092746726641
ZNF79	ENSG00000196152	38.5065828243032	0.386043637878002	0.184905211292451	2.08779209184875	0.0368165932422931	0.371312180878134
RP11-12J10.4	ENSG00000278831	22.613547413705	-0.492573753460781	0.23595073194514	-2.0876127376257	0.0368327820596251	0.371312180878134
TDO2	ENSG00000151790	6.78175737663578	-0.590621723337897	0.282987903812856	-2.08709176392389	0.0368798404199291	0.371355334867896
RP1-111B22.3	ENSG00000271734	7.84518603343302	0.552302958572834	0.264645789107913	2.08695162101228	0.036892507944231	0.371355334867896
RP11-180C16.1	ENSG00000273489	5.61158407665883	0.564049127068544	0.270277502989743	2.08692592179953	0.036894831299294203	0.371355334867896
RP11-734J24.1	ENSG00000243181	8.614958391812	0.580459796959872	0.278224699653719	2.08629858413835	0.036951584853608103	0.371732558112588
RNF141	ENSG00000110315	1665.2750162903	-0.414807869538741	0.19884870387721	-2.086047640496	0.0369743078600373	0.371767219541616
FOXK1	ENSG00000164916	834.467326222931	0.195812343725761	0.0939027789426104	2.08526676133231	0.0370450927932622	0.372284843417437
EIF1AX	ENSG00000173674	586.436783309603	-0.340121675090133	0.163123986269409	-2.0850500460944	0.0370647579837733	0.372288467560973
EZH2	ENSG00000106462	50.3052009754945	0.50165490484335	0.240639093393557	2.08467750509228	0.0370985839009783	0.3724342480637
FBXO42	ENSG00000037637	435.939345711107	0.246986905457492	0.118515379869894	2.08400720420113	0.0371595119648288	0.372851814902041
MRPS27	ENSG00000113048	578.827812003919	-0.193430090787522	0.0928845200160177	-2.08247930606914	0.0372987111705904	0.374053897516815
CYB5A	ENSG00000166347	404.465724901461	-0.229854238846057	0.110389173070966	-2.08221723608973	0.037322631604309	0.374099246615956
FAM229B	ENSG00000203778	786.146070240298	-0.378933576100456	0.18204373087409	-2.08155246149369	0.0373833674751735	0.374513372342193
CTD-2649C14.3	ENSG00000275445	8.5140380298694	-0.550922317688488	0.264712587151462	-2.08120937359607	0.037414745947948	0.374633112983478
CSF2RB	ENSG00000100368	23.2009015107567	0.535958881202568	0.257551109811393	2.08098067057469	0.0374356753448524	0.374648157252454
TRPM2	ENSG00000142185	553.488953858585	0.513265709191778	0.246680745430519	2.0806881716528	0.0374624574433011	0.374721728108953
PGBD5	ENSG00000177614	628.128013654727	0.305386670907412	0.146804377310717	2.0802286450972	0.0375045660356926	0.374900812404741
MAPRE2	ENSG00000166974	3130.17395086842	-0.322735393410922	0.155156129739674	-2.08006859898102	0.0375192412725512	0.374900812404741
R3HCC1	ENSG00000104679	1455.71538723086	-0.327357675055261	0.157395750125749	-2.07983808199219	0.0375403868392118	0.374917845776385
SLC39A4	ENSG00000147804	53.8226657491962	0.484786086201285	0.233133856965065	2.07943235921297	0.0375776288505595	0.375095534359752
QDPR	ENSG00000151552	20369.623583193	0.425475291376085	0.204658320549504	2.07895427966814	0.0376215529608921	0.375145630222753
PIN4	ENSG00000102309	246.807930844874	-0.258251925219792	0.124210569150995	-2.07914613856935	0.0376039204575652	0.375145630222753
SAT1	ENSG00000130066	3005.12622280494	0.47660980526992	0.229278124526852	2.07874085787064	0.03764117543454	0.375147322095661
4	ENSG00000130520	1243.71997663992	-0.260691724273591	0.125421869766342	-2.07851887999479	0.0376615938110917	0.375156940416789
ATPAF1	ENSG00000123472	1438.6902016017	-0.28935810785537	0.139368111411054	-2.07621460121486	0.0378741074365483	0.375839323999383
AC062029.1	ENSG00000234028	25.4338241141171	-0.441142264871583	0.212350125759653	-2.07742879027483	0.0377620012669076	0.375839323999383
CFAP100	ENSG00000163885	28.5099776509132	0.590009785751245	0.284202376807466	2.0760198854739	0.0378921118695398	0.375839323999383
SSR3	ENSG00000114850	860.650302362502	-0.20536115305185	0.0989294356385153	-2.07583467677135	0.0379092439871544	0.375839323999383
PHF14	ENSG00000106443	266.662273345218	0.294958128388255	0.142075372562511	2.07606795652413	0.0378876662928644	0.375839323999383
PRSS51	ENSG00000253649	9.90370595453709	0.52860158860671	0.254570795645339	2.07644237928668	0.0378530551234387	0.375839323999383
TRHDE	ENSG00000072657	11.8871381334819	0.589954217184639	0.284069324876677	2.07679663209238	0.0378203332038346	0.375839323999383
TXNL4B	ENSG00000140830	221.560948425905	-0.265774387829406	0.127949293151699	-2.07718527615701	0.037784462285956	0.375839323999383
KCNN4	ENSG00000104783	45.2623930459707	0.525014058777325	0.252937813218508	2.07566457579744	0.0379249844180865	0.375839323999383
RP4-539M6.20	ENSG00000273350	10.1262014662782	0.579088448748912	0.278940358212924	2.0760296303444	0.037891210634965	0.375839323999383
PRSS55	ENSG00000184647	7.06091524122267	-0.573563333145104	0.276405710033736	-2.07507772930993	0.037979331409137	0.37591305533053
DCDC1	ENSG00000170959	13.0054718545905	0.570651504930414	0.275003406824824	2.07507067464773	0.0379799851337339	0.37591305533053
PIAS2	ENSG00000078043	352.331101029864	-0.16907569412179	0.0814841125730187	-2.0749528807874	0.0379909019880323	0.37591305533053
RP11-404G16.2	ENSG00000244062	86.4206646844743	0.577330920531983	0.278319917910756	2.07434280976292	0.0380474846290068	0.376019613830268
LINC01232	ENSG00000280734	131.911368088261	-0.358074728115704	0.172616598648406	-2.07439337189726	0.0380427923888088	0.376019613830268
LEO1	ENSG00000166477	211.219363577673	-0.233453179574164	0.112557264757247	-2.07408362381277	0.0380715451937029	0.376019613830268
MYLK2	ENSG00000101306	36.657755951837	-0.558998981728993	0.269527485251408	-2.07399620564698	0.0380796632517766	0.376019613830268
BCAS2	ENSG00000116752	251.049542963979	-0.243614629291889	0.117610813191542	-2.07136251064888	0.0383249315780467	0.376199206529402
S100A11	ENSG00000163191	1016.2138369538	0.567467063550308	0.274023518871018	2.07086992345869	0.0383709535516377	0.376199206529402
GPR35	ENSG00000178623	107.013392720304	0.414973073538564	0.200181647297635	2.07298260924775	0.038173898067196	0.376199206529402
NRROS	ENSG00000174004	51.9156082368306	0.483559425025439	0.233451198925537	2.07135121708961	0.0383259861991995	0.376199206529402
HS3ST1	ENSG00000002587	74.5436644839845	0.403574216511277	0.194856590714715	2.07113454582679	0.0383462242878123	0.376199206529402
UBE2D2	ENSG00000131508	1098.72916547373	-0.143928147315113	0.069429120704417	-2.07302275838785	0.0381701616035796	0.376199206529402
PTP4A1	ENSG00000112245	917.890345244445	-0.292928489743131	0.141354708589645	-2.07229382498681	0.038238047947543	0.376199206529402
ZNF703	ENSG00000183779	534.95097696677	0.396779320120265	0.191444672508588	2.0725534689531	0.0382138552676769	0.376199206529402
EDF1	ENSG00000107223	4800.65121923986	-0.227229152049933	0.109718656042755	-2.07101654582232	0.0383572498493514	0.376199206529402
CDHR1	ENSG00000148600	240.072891438625	0.478391969875232	0.230969403275673	2.07123525060264	0.0383368168707	0.376199206529402
WBP11	ENSG00000084463	675.641383912742	-0.219072367986557	0.105763812859972	-2.07133576279631	0.0383274294002076	0.376199206529402
CHSY1	ENSG00000131873	304.486249747048	0.329094625670848	0.158906252372707	2.07099859670073	0.038358927196798	0.376199206529402
LDHD	ENSG00000166816	484.499263590215	-0.37040634111515103	0.17869670913751	-2.07282127859511	0.0381889153754339	0.376199206529402
RIBC2	ENSG00000128408	9.13867196248592	0.588556593529319	0.284154834260885	2.07125314288674	0.0383351456539563	0.376199206529402
NBPF14	ENSG00000270629	19.2538557568226	0.471846069027441	0.22796654422874	2.06980401718067	0.0384707010422965	0.376398076146527
NDUFS4	ENSG00000164258	490.827157768896	-0.252827605090665	0.122127360024892	-2.07019626919908	0.0384339685060204	0.376398076146527
PBX2	ENSG00000204304	387.934247319632	0.226529009032256	0.109487924889293	2.06898623077665	0.0385473788119985	0.376398076146527
TREM1	ENSG00000124731	8.8926031001625	0.586203892019161	0.283290836434422	2.06926528015268	0.038521199834498	0.376398076146527
ODF2	ENSG00000136811	534.988345419915	0.206417914933535	0.0997647451578302	2.06904668184113	0.0385417063213689	0.376398076146527
LA16c-390E6.4	ENSG00000260051	8.54458698585427	0.517491867711537	0.250043602118007	2.06960651393635	0.0384892075737382	0.376398076146527
NLRC3	ENSG00000167984	62.5252752788901	-0.419301711909039	0.20261855554355299	-2.06941417968459	0.0385072370297892	0.376398076146527
MALT1	ENSG00000172175	137.042393183254	0.408879808452316	0.19751451622158	2.0701253572351	0.0384406068658248	0.376398076146527
HADHA	ENSG00000084754	3012.06212313671	-0.210536219714022	0.101814822615649	-2.06783466596801	0.0386555727064692	0.376935054959201
HELQ	ENSG00000163312	105.284158920584	0.221016952425882	0.106886266948119	2.06777688786867	0.038661007970407	0.376935054959201
C9orf139	ENSG00000180539	93.6938168200983	-0.486582250649415	0.235308640053544	-2.06784693727648	0.0386544184114902	0.376935054959201
TNXB	ENSG00000168477	137.174521467242	0.444611687428106	0.215141106734417	2.06660500253427	0.0387713890524109	0.377820231367228
RP1-102E24.8	ENSG00000256433	12.0232788731986	0.548141054944216	0.265266388292274	2.06637960607458	0.0387926500506806	0.377836493044129
UCP2	ENSG00000175567	441.700147689096	0.568894522605817	0.275386965486929	2.06580046953174	0.0388473237592384	0.37810347667927
FLII	ENSG00000177731	1871.24843727312	0.246565919338226	0.119363423976038	2.06567398223867	0.0388592735690077	0.37810347667927
C6orf141	ENSG00000197261	7.15015421541937	-0.586078331401423	0.283809723694362	-2.06503964618414	0.038919249191363	0.378305302749716
POLR2J4	ENSG00000272655	24.0231410402933	0.456506009925761	0.221055994000847	2.0651148230073	0.0389121372188275	0.378305302749716
CMSS1	ENSG00000184220	237.420760996484	-0.226725835688731	0.109839042312234	-2.06416435281937	0.0390021361012746	0.378919997336565
TRAF3IP1	ENSG00000204104	309.326777986761	-0.297967928189665	0.144420327854101	-2.06319936131625	0.039093690806637	0.379045664759172
IL15RA	ENSG00000134470	132.711712516707	0.509556092072688	0.24693454933819	2.06352692824213	0.0390625920662507	0.379045664759172
PDCD4-AS1	ENSG00000203497	12.710723908558	0.531128099185688	0.257391053273602	2.06350645226627	0.0390645354105829	0.379045664759172
EDN3	ENSG00000124205	56.9082010871274	-0.581217636547174	0.281678834571916	-2.06340542920268	0.0390741245608823	0.379045664759172
HLA-DMA	ENSG00000204257	587.530767794454	0.422202928034584	0.204792079865748	2.06161746250812	0.0392441701677904	0.380214426162633
GABRQ	ENSG00000268089	81.7815611541521	0.582406861843268	0.282515524003637	2.06150392583655	0.0392549893239724	0.380214426162633
RCOR2	ENSG00000167771	94.3914967931773	-0.444616405227629	0.215717572689551	-2.06110424702162	0.0392930957398044	0.380214426162633
RP11-834C11.4	ENSG00000250742	67.2425902822112	0.539503911449157	0.261754241447278	2.06110857446344	0.0392926829821316	0.380214426162633
MED18	ENSG00000130772	130.118909339244	0.273929256454684	0.133122328455216	2.05772584985123	0.0396164574957482	0.380641603050033
B4GALT3	ENSG00000158850	404.170799031399	0.278130827479838	0.135108285883236	2.05857713064472	0.0395347654205877	0.380641603050033
RP11-111J6.2	ENSG00000260331	6.4332399525157	0.553616111502355	0.269130371746985	2.05705550030905	0.0396808875235096	0.380641603050033
SSUH2	ENSG00000125046	18.5969978631037	-0.496805327304818	0.241550478877849	-2.05673501295789	0.0397117222772616	0.380641603050033
SETD2	ENSG00000181555	1141.30255082509	0.213217837875004	0.103545972682303	2.05916108904779	0.0394788093213945	0.380641603050033
SEC62	ENSG00000008952	1971.9804135234	-0.277599257302174	0.134911261530147	-2.05764332905702	0.0396243841102852	0.380641603050033
[truncated: 28,533 more rows]

## Sheet: SmallRNA
smallRNA	treatmentMean	controlMean	baseMean	log2FoldChange	lfcSE	stat	pvalue	padj
hsa-miR-539-3p	43.30769230769231	28.77777777777778	55.3721813512918	0.6873742432742961	0.14107099604153697	4.8725412208184	1.10171859534703e-6	0.00167901913930887
hsa-miR-376a-5p	23.384615384615383	14.88888888888889	28.9855177024354	0.7202907058545891	0.16041508788571399	4.490168071769849	7.11669962893561e-6	0.00542292511724893
hsa-miR-218-5p	187.53846153846155	118.77777777777777	239.70496392289	0.6366142470580379	0.173307506664659	3.67332182725271	2.3941763546323798e-4	0.0912181191114938
hsa-miR-369-3p	27.153846153846153	17	33.3801903188385	0.6984280376712951	0.186889933868692	3.7371089133243798	1.86148305180849e-4	0.0912181191114938
hsa_piR_002852	12.923076923076923	6.555555555555555	14.624105895036301	0.798203433610321	0.24227590447948497	3.29460511281636	9.85600755408966e-4	0.29732181494646803
hsa_piR_020401	7.538461538461538	3.6666666666666665	7.92946714949731	0.842323489382436	0.259499141979395	3.2459586685235298	0.0011705583265609	0.29732181494646803
hsa-let-7b-5p	8820.076923076924	10537.555555555555	14425.4151529528	-0.281625380760772	0.103464939743569	-2.7219402191579105	0.00648998814850064	0.32082389590012705
hsa-miR-122-5p	0.38461538461538464	7.555555555555555	4.36365598256898	-0.563217844176087	0.20821280427612598	-2.70501060746082	0.00683022083721898	0.32082389590012705
hsa-miR-130b-3p	60.61538461538461	79.55555555555556	102.092583936689	-0.43477167444777104	0.15391936576034398	-2.8246716863732497	0.00473290845451819	0.32082389590012705
hsa-miR-181a-5p	202312.92307692306	244237.22222222222	333817.486575522	-0.381854692511794	0.130437376214542	-2.9274944313792797	0.0034170517990652397	0.32082389590012705
hsa-miR-219b-5p	304.7692307692308	402.3333333333333	521.245334978165	-0.48805876136448906	0.16024133365320903	-3.04577321117869	0.00232082817579594	0.32082389590012705
hsa-miR-299-5p	5.769230769230769	3.888888888888889	6.84222735172834	0.674691964043094	0.24143390499759598	2.79452036386444	0.00519767671066595	0.32082389590012705
hsa-miR-377-3p	20.307692307692307	14.666666666666666	26.3602300199132	0.429286506993327	0.159370637242651	2.6936361328574803	0.00706772763870017	0.32082389590012705
hsa-miR-379-3p	10.461538461538462	7.222222222222222	12.910094627536	0.601726700909345	0.208265326440847	2.8892313050499703	0.00386184890213735	0.32082389590012705
hsa-miR-381-3p	500.15384615384613	371.6666666666667	664.338591066639	0.326636489463964	0.119592254640264	2.73125120390524	0.00630943594711313	0.32082389590012705
hsa-miR-411-3p	19.46153846153846	12.222222222222221	24.045209067534397	0.624833624855515	0.22713222671852398	2.7509686048640094	0.00594193377603064	0.32082389590012705
hsa-miR-411-5p	640.1538461538462	453.44444444444446	841.009456748335	0.429113255996734	0.150297966114695	2.85508358555744	0.0043025503704798	0.32082389590012705
hsa-miR-4485-3p	43.92307692307692	19.22222222222222	50.237908167990895	0.7521473100518191	0.279879610511677	2.68739587237792	0.00720115507662829	0.32082389590012705
hsa-miR-500a-3p	15.076923076923077	10.88888888888889	19.302212285150198	0.50833477111978	0.17247201596522901	2.94734637543904	0.00320513964684755	0.32082389590012705
hsa-miR-561-5p	2.6153846153846154	1.1111111111111112	2.60499271289486	0.77728385939926	0.27424780878062	2.8342390878354595	0.00459349508640394	0.32082389590012705
hsa-miR-584-5p	835.8461538461538	1063.5555555555557	1414.77794604643	-0.44381477469525205	0.163685244091077	-2.7113914706221496	0.0067001470844753	0.32082389590012705
hsa-miR-592	34.23076923076923	21.88888888888889	42.7589395174115	0.521316691331402	0.194371054703459	2.68206957114446	0.00731682416355455	0.32082389590012705
hsa-miR-654-3p	202.53846153846155	150.33333333333334	269.231267089393	0.375986422119449	0.11877320179343101	3.16558294667648	0.0015477252695852198	0.32082389590012705
hsa-miR-758-5p	2.5384615384615383	1.1111111111111112	2.25493785235398	0.7795654757804591	0.27347370524646	2.85060486922462	0.00436361582247176	0.32082389590012705
hsa_piR_004987	3.6923076923076925	2.2222222222222223	3.8760698715321804	0.824697182001279	0.270126673007121	3.05300166333274	0.00226564682496525	0.32082389590012705
hsa_piR_005076	5.230769230769231	2.2222222222222223	5.01971983607692	0.806601223464489	0.265110124415889	3.0425138430365597	0.0023461102605885	0.32082389590012705
hsa_piR_015151	1	0.1111111111111111	0.60693408824242	0.6594323170756079	0.24135155568653	2.73224804870156	0.0062903762502894605	0.32082389590012705
hsa_piR_019201	8.076923076923077	4.777777777777778	9.37107446000357	0.6935948612067011	0.24038279918376398	2.88537642278004	0.00390945910740223	0.32082389590012705
hsa_piR_022628	20.923076923076923	12.777777777777779	25.4600317617137	0.690346305580616	0.248934812684273	2.7732011370229306	0.0055507800442189704	0.32082389590012705
premirna_hsa-mir-3607	39.84615384615385	24	48.8575002183673	0.4002780717410061	0.14839254623465398	2.6974270736486	0.0069877588366353705	0.32082389590012705
SNORD102-201	225.46153846153845	120	267.97011104778596	0.600803241974633	0.215508226622583	2.78784365400033	0.00530601442869575	0.32082389590012705
SNORD114-22-201	37.69230769230769	20.88888888888889	45.063285883740605	0.6588251060926179	0.239282551853632	2.75333533928382	0.00589914369410169	0.32082389590012705
SNORD37-201	28	18.444444444444443	35.033137015000804	0.46541296721065095	0.169725818616457	2.74214595636968	0.0061039212172375795	0.32082389590012705
SNORD45B-201	50.53846153846154	28.11111111111111	61.1962495372793	0.524165653898377	0.19560339599206197	2.67973698125185	0.00736800285859873	0.32082389590012705
SNORD49A-201	28	15.222222222222221	32.7110022612126	0.632424553478408	0.22062512654302602	2.8665119127085097	0.00415022539244058	0.32082389590012705
hsa-miR-582-5p	35.30769230769231	23	44.7016204037418	0.49739159978772796	0.187681145421951	2.65019482201835	0.00804453674881625	0.340552055699888
hsa-miR-223-3p	31.46153846153846	18.555555555555557	38.0628551038361	0.62496352723711	0.23795657036648102	2.62637642774307	0.00862993210772782	0.35545990627505897
hsa-miR-487a-3p	108.23076923076923	80.88888888888889	144.085876789643	0.364200403756259	0.139313197922113	2.6142562886244	0.00894219310909373	0.35862900784891705
hsa-miR-100-5p	6794.7692307692305	8225.666666666666	11251.9204713249	-0.33897878683564703	0.131518260232882	-2.57742754683198	0.0099538746549199	0.36750097994814096
hsa-miR-92a-3p	6172.153846153846	6961.777777777777	9840.560582368871	-0.22794731651024497	0.0886461659289767	-2.5714289402305	0.0101279797623503	0.36750097994814096
hsa_piR_008488	11.615384615384615	7.777777777777778	14.093937170245399	0.5608128379934411	0.21678796786537902	2.58691865381428	0.00968384507941485	0.36750097994814096
hsa_piR_016677	5.923076923076923	2.4444444444444446	5.93927583825284	0.7421440642522841	0.28855066397880497	2.57197143135598	0.0101121235793312	0.36750097994814096
hsa-miR-136-3p	475.46153846153845	355.44444444444446	631.429642255841	0.345851199306951	0.13583059977172302	2.54619503917519	0.010890432154905	0.38597717683896005
hsa-miR-127-5p	29.846153846153847	26.11111111111111	42.0433006378261	0.38712894936818704	0.154375277288857	2.5077133862815097	0.0121515186850844	0.38962431605521397
hsa-miR-219a-2-3p	2408.230769230769	3131.777777777778	4124.23305380082	-0.409564015559721	0.163117641792924	-2.51085051903617	0.0120440684955969	0.38962431605521397
hsa-miR-320d	0.9230769230769231	0.4444444444444444	0.6046474676553211	0.653035631433155	0.265061314342668	2.46371535979377	0.0137505261358139	0.38962431605521397
hsa-miR-3912-3p	2.923076923076923	1.2222222222222223	2.6867724500928	0.6974230797860961	0.28475403460215504	2.44921228512355	0.0143169040020288	0.38962431605521397
hsa-miR-449a	0.8461538461538461	2.5555555555555554	1.9059256863266598	-0.7109763242467659	0.286684077676273	-2.47999934286413	0.0131382624843498	0.38962431605521397
hsa-miR-577	112	195.22222222222223	220.53813250168201	-0.696982874432947	0.281826259365234	-2.4730941538335802	0.0133948847932471	0.38962431605521397
hsa-miR-653-3p	1.0769230769230769	0.4444444444444444	0.719403345734798	0.666900470312802	0.266392493379788	2.50345068605977	0.0122988818524978	0.38962431605521397
hsa-miR-659-5p	3.3846153846153846	1.4444444444444444	3.1434737392053393	0.687903144217261	0.27420457822644	2.50872231480098	0.0121168694845149	0.38962431605521397
hsa_piR_019544	4.230769230769231	2	4.35639465375476	0.6793228193120289	0.274646540494181	2.4734439330264197	0.013381779963167001	0.38962431605521397
SNORD113-9-201	15	7.333333333333333	17.0266033094826	0.595562937635574	0.241071700254536	2.47048051267215	0.0134931670392431	0.38962431605521397
SNORD114-12-201	450.7692307692308	276.6666666666667	563.325664909484	0.413019868564161	0.16843863822186098	2.45204944022491	0.0142045143782717	0.38962431605521397
SNORD115-14-201	0.46153846153846156	0	0.185689162483719	0.5269261626011861	0.21488716848763	2.45210622071889	0.0142022730724421	0.38962431605521397
SNORD58A-201	56.38461538461539	34.77777777777778	69.80849445375111	0.48268822304608894	0.193891250134589	2.48947914210173	0.0127930424872188	0.38962431605521397
hsa-miR-2682-5p	6.076923076923077	4.666666666666667	7.75027519949633	0.6178245768591341	0.254633239294496	2.42633121493063	0.0152523431819256	0.39397577981787396
SNORD115-33-201	1.0769230769230769	0.5555555555555556	0.837801472381823	0.6556956422588941	0.269506960398079	2.43294511314435	0.0149765709484826	0.39397577981787396
SNORD71-201	211.6153846153846	125.33333333333333	260.28279394962397	0.48827709745052295	0.20075122007439103	2.4322497132001804	0.015005358147173999	0.39397577981787396
hsa-miR-889-3p	157.30769230769232	117.55555555555556	209.643518499876	0.38002539285343295	0.157540396400443	2.41224093335063	0.0158548005030775	0.40271193277816897
hsa-miR-191-5p	12234.307692307691	13258.333333333334	19093.1445946547	-0.16535524634306198	0.0699961454374743	-2.3623478880100603	0.0181595920972111	0.41031809206741793
hsa-miR-299-3p	21.615384615384617	18.555555555555557	30.1181050318891	0.409267961311154	0.172631711070772	2.37075771752833	0.0177516633165663	0.41031809206741793
hsa-miR-29a-3p	2525.5384615384614	2103.1111111111113	3527.0693721608504	0.21031250701375898	0.0894399002098631	2.35143941932269	0.0187009345585807	0.41031809206741793
hsa-miR-3613-3p	5.6923076923076925	8	9.361699049068632	-0.5418835386541551	0.23011319399657604	-2.35485644800627	0.0185298624932562	0.41031809206741793
hsa-miR-448	19.76923076923077	9.777777777777779	22.425454236336	0.649341600416818	0.27285755228038	2.37978239924096	0.0173228640111732	0.41031809206741793
hsa_piR_014629	1.7692307692307692	0.8888888888888888	1.6700641213490701	0.6713133628661829	0.283340774839331	2.3692790536302204	0.0178228004649716	0.41031809206741793
hsa_piR_019354	22.076923076923077	21.88888888888889	32.4780226083791	-0.41506831337897493	0.175079604188005	-2.3707405285955696	0.017752488828695998	0.41031809206741793
SNORD114-25-201	21.53846153846154	11.88888888888889	25.4622115550545	0.549869109418144	0.232552636080956	2.3644931258776296	0.0180547624107483	0.41031809206741793
SNORD33-201	28.076923076923077	17.22222222222222	34.292667143829306	0.44746424384919703	0.18895437071414	2.36810740158079	0.0178793448071541	0.41031809206741793
SNORD70.1-201	6.230769230769231	3.7777777777777777	7.167742536718331	0.6435309499656949	0.274011943158118	2.34855073303993	0.0188466315254064	0.41031809206741793
hsa-miR-487a-5p	12.307692307692308	7.666666666666667	14.880101629872401	0.46696557639726793	0.200282073059388	2.33153955950317	0.0197249266269546	0.420731970280075
SNORA14B-201	1.2307692307692308	0.4444444444444444	0.8238274073326729	0.6148262972772729	0.26402582513834	2.32865969438833	0.0198771009581138	0.420731970280075
hsa-miR-1179	1.3076923076923077	0.4444444444444444	0.8581750682424201	0.5671815676057329	0.256283599220914	2.2131013039067997	0.0268906622408539	0.4381293167666071
hsa-miR-128-2-5p	1.4615384615384615	3	2.6556078463625	-0.6210604420680671	0.27839247252377697	-2.23088087273992	0.0256890210442638	0.4381293167666071
hsa-miR-193b-3p	144.92307692307693	169.88888888888889	233.262082168498	-0.302166008883351	0.136654048429747	-2.21117495131285	0.0270237242625073	0.4381293167666071
hsa-miR-204-5p	7834	5468.444444444444	10268.1749213194	0.43945990148903297	0.198384780612444	2.2151895933365098	0.0267470538800505	0.4381293167666071
hsa-miR-22-5p	50.07692307692308	40.666666666666664	68.9894314760631	0.328865925735243	0.147358363148126	2.23174252692168	0.0256319848057934	0.4381293167666071
hsa-miR-32-5p	30.923076923076923	22.22222222222222	40.1773066104271	0.353053543204556	0.156932194285682	2.24972029997778	0.0244667060605617	0.4381293167666071
hsa-miR-452-5p	1.1538461538461537	2.2222222222222223	1.89452740140958	-0.646423675550466	0.288249977861107	-2.24258013945779	0.0249239021471643	0.4381293167666071
hsa-miR-6818-5p	0.46153846153846156	1.1111111111111112	0.759681627805028	-0.5582833456209111	0.252270000460683	-2.2130389844270097	0.0268949580630608	0.4381293167666071
hsa_piR_009154	10.692307692307692	5.888888888888889	12.418068264771302	0.601268517647745	0.269343100823265	2.2323516578294704	0.0255917301850821	0.4381293167666071
hsa_piR_017724	2478.3846153846152	1456.5555555555557	3044.51036099981	0.549144097082727	0.243651104393393	2.25381328949814	0.0242079164141242	0.4381293167666071
hsa_piR_020668	0.15384615384615385	0.6666666666666666	0.36063020809675	-0.555509348192052	0.241714647369613	-2.2982030846587698	0.0215502332260936	0.4381293167666071
MT-TG-201	7.3076923076923075	4.555555555555555	8.58915599598356	0.566196320821058	0.25571264755088796	2.21418974088242	0.0268157293016761	0.4381293167666071
MT-TL1-201	255.30769230769232	279.1111111111111	396.899642105022	-0.244407039523831	0.10878804686550801	-2.24663505381235	0.0246633600035294	0.4381293167666071
SNORA34-201	0.5384615384615384	0.1111111111111111	0.266732103121691	0.5068863731492229	0.22010984367376701	2.30287916564285	0.021285642694974998	0.4381293167666071
SNORD107-201	22.153846153846153	14.444444444444445	27.6869469719078	0.49382163519014893	0.21949207943048998	2.2498380646420295	0.024459226726735003	0.4381293167666071
SNORD113-5-201	41.30769230769231	26.11111111111111	51.6234105311228	0.4716816180560271	0.21278600806400602	2.21669470820725	0.0266439606516424	0.4381293167666071
SNORD114-15-201	5.3076923076923075	3.7777777777777777	6.35823159346533	0.607201158651367	0.267847093336957	2.2669693782620097	0.0233920964112487	0.4381293167666071
SNORD114-20-201	9.461538461538462	6	11.0397519840131	0.5001015692273549	0.22589185399690803	2.21389820119056	0.0268357825162552	0.4381293167666071
SNORD15B-201	8.461538461538462	3.3333333333333335	8.93830553849807	0.643509701635298	0.28849715324923497	2.23055823736106	0.0257104057637763	0.4381293167666071
SNORD26-201	185.6153846153846	116.22222222222223	232.009591799258	0.414520800614584	0.184719398821478	2.24405667872055	0.0248287548141571	0.4381293167666071
SNORD48.2-201|SNORD48-202|SNORD48.3-201|SNORD48.1-201	313.9230769230769	192.55555555555554	390.256987157173	0.514556758369273	0.22802786261174102	2.25655212690126	0.0240360746281303	0.4381293167666071
SNORD99-201	171.76923076923077	100.88888888888889	211.28693726076	0.5124376908626049	0.22532352448433202	2.2742307623465097	0.0229521155748033	0.4381293167666071
MT-TE-201	11485.615384615385	7099.888888888889	14367.6952074627	0.46177700407400707	0.20967639104943903	2.20233189708577	0.0276418726360798	0.43881472809776595
SNORA65-201	5.3076923076923075	4.777777777777778	6.875220315823361	-0.5408685977990371	0.245551774158905	-2.20266621836347	0.0276182829389224	0.43881472809776595
hsa-miR-1294	0.38461538461538464	1.8888888888888888	1.1172865659180602	-0.5930532593353239	0.276019406874662	-2.14859261546282	0.0316667075760167	0.444617949397541
hsa-miR-335-5p	184.92307692307693	148.22222222222223	253.61060095375703	0.25992561374768103	0.120257202177086	2.161414111106	0.030663365033235	0.444617949397541
hsa-miR-339-3p	69.38461538461539	78.44444444444444	109.768423858032	-0.24612848263591	0.114053980538868	-2.15799993540807	0.0309278368201599	0.444617949397541
hsa-miR-7151-5p	0.38461538461538464	1.7777777777777777	1.14002279508784	-0.6049064081341821	0.27722784699137	-2.18198285164698	0.0291107983556844	0.444617949397541
hsa_piR_001170	80.76923076923077	110.33333333333333	140.451978138951	-0.4240825155568279	0.19753117761347	-2.14691432856577	0.0318001026800078	0.444617949397541
hsa_piR_015254	4.076923076923077	2.7777777777777777	4.6379496241916	0.5793100793092939	0.266200774858998	2.1762148499235003	0.0295391990334479	0.444617949397541
hsa_piR_016735	1583.3076923076924	3605.4444444444443	3841.9190982415794	-0.595047957190693	0.27505994138125	-2.16333921327323	0.0305150991575225	0.444617949397541
MT-TQ-201	6271.076923076923	4024.222222222222	7953.52384013726	0.34892032799471506	0.16075932798139903	2.17045152138909	0.0299726573733569	0.444617949397541
RNU7-1-201	2.3076923076923075	1.5555555555555556	2.2149527342125097	0.6182242340129611	0.285314976781899	2.16681311645812	0.0302491069057525	0.444617949397541
SNORD113-8-201	199.84615384615384	129.77777777777777	252.90676823695702	0.444295732168904	0.204847569600992	2.16890897477727	0.030089595246987004	0.444617949397541
SNORD114-1-201	61.46153846153846	41.333333333333336	78.5356755971706	0.4097309884427	0.18773451632235602	2.18250216566013	0.0290724916010626	0.444617949397541
SNORD116-29-201	11.23076923076923	8.444444444444445	14.2222238965281	0.45585030237361	0.210150609384234	2.16916003103348	0.0300705364198312	0.444617949397541
SNORD54-201	3.5384615384615383	2.3333333333333335	3.96097514995291	0.594375688720049	0.276600863692737	2.1488569514385603	0.0316457411899915	0.444617949397541
hsa-miR-489-3p	13.846153846153847	8.555555555555555	16.776450768883	0.562673413803693	0.26379193208324	2.13301979844532	0.0329231021121162	0.452025293863649
SNORD105B-201	167.23076923076923	107.55555555555556	211.278687529709	0.4742178394469871	0.222087255459782	2.13527713900208	0.0327383791476525	0.452025293863649
hsa-miR-380-3p	14	11.88888888888889	19.0516810770322	0.39819080672884705	0.18906622545879104	2.1060916922765602	0.0351963883421111	0.4664286594206721
SNORA57-201	2.4615384615384617	3.6666666666666665	3.5529757131429602	-0.576005073424244	0.273325518611096	-2.10739588586977	0.0350832779359763	0.4664286594206721
SNORD27-201	115	67.44444444444444	140.608499277507	0.32980643194075104	0.156533986444247	2.10693178799364	0.0351234927095642	0.4664286594206721
SNORD58B-201	75.3076923076923	48.77777777777778	94.8893710445971	0.40892950459817895	0.19329422867256998	2.1155805189139	0.0343805001542294	0.4664286594206721
hsa-miR-130b-5p	2.769230769230769	1.4444444444444444	2.6675867544260896	0.563989120890745	0.269102562297321	2.09581475581647	0.0360986268723949	0.47426127028904996
hsa-miR-5695	1.1538461538461537	0.4444444444444444	0.71307615054367	0.543097264934786	0.261165987437925	2.07950993260128	0.0375705058222515	0.484683115240414
hsa-miR-708-3p	29.692307692307693	26.333333333333332	42.2460398632619	0.27970044219916496	0.135090436543207	2.07046812014488	0.038408528451488	0.484683115240414
hsa_piR_016796	0.9230769230769231	0.3333333333333333	0.5791424709081999	0.503846315486182	0.24344132113303601	2.06968280134677	0.0384820583622638	0.484683115240414
hsa_piR_023338	4.153846153846154	2.3333333333333335	4.509812232713389	0.592881282825718	0.284597857327057	2.0832246890193002	0.0372307476828366	0.484683115240414
SNORD73A-201	12.384615384615385	7.666666666666667	14.6382221319533	0.43767917140827	0.21093472891076398	2.07495073792912	0.0379911006077442	0.484683115240414
hsa-miR-494-3p	1	0.6666666666666666	0.853277898532403	0.5765312499324959	0.280048394777027	2.0586843584357197	0.0395244855894137	0.489718016571272
MT-TN-201	58.15384615384615	42.111111111111114	76.7375880110677	0.338838038717193	0.164433085008685	2.06064393123376	0.0393370223556427	0.489718016571272
SNORD14D-201	3.076923076923077	1.2222222222222223	2.9221267513921405	0.589115717405157	0.288070145438794	2.0450425937328798	0.0408506590491578	0.5020677773461011
hsa-miR-1296-3p	0.07692307692307693	0.7777777777777778	0.21280851146013302	-0.45880770445609703	0.226241530796122	-2.02795526905072	0.0425648135027364	0.502234239055622
hsa-miR-320c	0.6153846153846154	0.3333333333333333	0.338388635430155	0.506898733119765	0.24913005820543901	2.03467512820859	0.041883572399804	0.502234239055622
hsa-miR-376c-3p	19.153846153846153	13.333333333333334	24.0463618536932	0.34510138021213005	0.170399236603027	2.02525191480816	0.0428415033315164	0.502234239055622
hsa-miR-378d	1	2	1.8619168007701101	-0.5831649534261679	0.28733963133025103	-2.0295319191661103	0.0424041412842171	0.502234239055622
hsa_piR_005660	9.076923076923077	7.444444444444445	11.9350920844686	0.500471947684372	0.24664595665653502	2.02911069157035	0.0424470171665869	0.502234239055622
SNORA74B-201	0.6153846153846154	0.4444444444444444	0.48489209722228005	0.5206440182630521	0.255784847563146	2.03547639050245	0.0418029617792321	0.502234239055622
hsa-miR-1243	1.5384615384615385	0.7777777777777778	1.4032250799425199	0.5677271715212701	0.28365363012300704	2.0014803663012297	0.0453406475471705	0.5045025051240339
hsa-miR-1307-3p	59.38461538461539	67.88888888888889	93.07125994029292	-0.29588033680420195	0.147838712269176	-2.0013725245758303	0.0453522593188929	0.5045025051240339
hsa_piR_019368	6.846153846153846	4.222222222222222	7.984298303064059	0.565227048896003	0.281466606498436	2.00814958451969	0.0446273985219076	0.5045025051240339
hsa_piR_020365	197.15384615384616	144.55555555555554	263.803984218324	0.41477988424828405	0.20560937955333497	2.0173198574372	0.043662144659727	0.5045025051240339
SNORD114-10-201	1.0769230769230769	0.6666666666666666	0.778160816158684	0.549508173851825	0.27296300010136604	2.01312329380818	0.0441016602459255	0.5045025051240339
SNORD114-26-201	49.15384615384615	33.333333333333336	62.7489238600459	0.40981353516710206	0.203477833929393	2.0140451038480602	0.0440047982479283	0.5045025051240339
SNORD18B-201	4.230769230769231	2.6666666666666665	4.55142268078897	0.579326104890188	0.289327256612899	2.0023212180983303	0.0452501954165578	0.5045025051240339
SNORD32A-201	46.76923076923077	32.55555555555556	60.4273647768388	0.266717416653556	0.133667057991112	1.99538630281884	0.0460007636679996	0.508008433550952
hsa-miR-1913	0.3076923076923077	1.4444444444444444	0.7197927913942141	-0.530342048187125	0.26718166367490603	-1.98494926969398	0.0471501159326047	0.509622529654536
hsa-miR-769-5p	3178.076923076923	3314.222222222222	4859.9287831845895	-0.19542788961122898	0.0983383737114337	-1.9873004020251201	0.0468891171539273	0.509622529654536
premirna_hsa-mir-3648-1|premirna_hsa-mir-3648-2	5.153846153846154	2.888888888888889	5.681427773337799	0.575900877175804	0.289509874032838	1.9892270655697302	0.0466761457678327	0.509622529654536
hsa_piR_019485	3.8461538461538463	3.111111111111111	4.69302885793655	0.5293501620086799	0.26729208382673697	1.98041840383052	0.0476565336697743	0.511468713469972
hsa-miR-3127-5p	1.5384615384615385	2.2222222222222223	2.17198242608628	-0.547640065951354	0.27742047936833003	-1.97404339866436	0.0483768084194974	0.513316535106268
hsa-miR-450b-5p	3.923076923076923	2.3333333333333335	4.31400250810112	0.5261111416622329	0.266669430853067	1.9728963307838498	0.04850737475933701	0.513316535106268
SNORD42A-201	178.69230769230768	114.22222222222223	225.404821005028	0.3425227656308869	0.17401354780797698	1.96836838249433	0.0490256670587378	0.513316535106268
SNORD88C-201	131.3846153846154	85.77777777777777	166.47593234145398	0.42376188932410797	0.21542877582115502	1.9670626066960901	0.0491759935206793	0.513316535106268
hsa-let-7d-3p	261	284.1111111111111	407.936184009325	-0.212095792621191	0.109183662833576	-1.9425597851986298	0.0520693698199077	0.525521321890989
hsa-miR-33a-3p	5.538461538461538	2.888888888888889	5.943865448728371	0.49501139846549197	0.254565964059323	1.9445309599602898	0.051831455702080996	0.525521321890989
hsa-miR-4443	1.3076923076923077	0.7777777777777778	1.2003120760388402	0.548344861583743	0.281708786465583	1.94649541628953	0.0515952580126696	0.525521321890989
hsa_piR_014620	234.15384615384616	163.44444444444446	302.787320293413	0.4050471430589411	0.20731248824746	1.9538000169842902	0.0507248722823242	0.525521321890989
SNORD45C-201	14.846153846153847	9.333333333333334	17.6692608829812	0.437863021217122	0.224615059231282	1.9493929868979198	0.0512485114097144	0.525521321890989
hsa_piR_019179	1.6153846153846154	1.2222222222222223	1.49955277199451	0.5494144934171921	0.283885535599224	1.93533810117339	0.0529488197133356	0.528165320703943
SNORD109A-201|SNORD109B-201	63.69230769230769	42	80.2127876328793	0.37881975493328796	0.19580065655303103	1.93472157653715	0.0530244711730337	0.528165320703943
hsa-miR-369-5p	70.53846153846153	57.666666666666664	96.9861668776871	0.30545207925386403	0.15838688318322303	1.9285187833421498	0.0537906301966403	0.532031227525236
SNORD55-201	21.076923076923077	15.88888888888889	27.690912619973698	0.39944815421924	0.207679471023907	1.9233877679381102	0.0544313693662894	0.532031227525236
SNORD59A-201	78.23076923076923	54.111111111111114	100.65824848497	0.294244653765084	0.15300056623806302	1.9231605542377601	0.05445988943171701	0.532031227525236
hsa-miR-496	3.230769230769231	1.8888888888888888	3.2939054117019397	0.5221841488292921	0.271991689807211	1.9198533205165902	0.0548764295603686	0.5326858512738971
hsa-miR-1250-5p	4.384615384615385	7.222222222222222	7.84783980465065	-0.444944292000766	0.234333425914883	-1.89876578752527	0.0575952773610568	0.548276846181364
hsa-miR-32-3p	3.3076923076923075	2.2222222222222223	3.86470522132916	0.5186574932003171	0.27360172106496	1.89566604764586	0.0580042176064756	0.548276846181364
hsa-miR-490-5p	17.846153846153847	9.88888888888889	20.4801606070532	0.472705646815233	0.249993195412473	1.89087405373294	0.0586411587451196	0.548276846181364
hsa-miR-660-5p	77.3076923076923	65	107.769500001201	0.268590713785284	0.141529139798059	1.89777676998902	0.0577254945697597	0.548276846181364
hsa_piR_014626	3.1538461538461537	1.5555555555555556	3.1743703773522802	0.5272573317965561	0.27876974279243394	1.8913721644071697	0.0585746816365136	0.548276846181364
SNORD49B-201	2	0.6666666666666666	1.5962487539312198	0.5315778908193529	0.280840936640053	1.89280771236233	0.0583834455715693	0.548276846181364
hsa-miR-29a-5p	4.538461538461538	3.4444444444444446	5.55557023920948	0.47696799378104404	0.252742533212026	1.88716947527353	0.0591375345235975	0.549546357402211
MT-TS1-201	12.461538461538462	7.111111111111111	14.567907569629801	0.421986233896524	0.225315423098667	1.8728688346901798	0.0610864997224022	0.557460033394856
SNORD114-14-201	16.615384615384617	9.666666666666666	19.9672094193502	0.382269534934127	0.20389592785116897	1.87482672637366	0.0608165650980243	0.557460033394856
SNORD1C-201	2.6923076923076925	1.6666666666666667	2.68216193470525	0.538480731517008	0.287493431810748	1.87301924821532	0.0610657270708201	0.557460033394856
hsa-miR-1185-5p	16.846153846153847	12.444444444444445	21.8163941623362	0.4085073621607271	0.226102958804913	1.8067316072285402	0.0708041369988563	0.569917918522052
hsa-miR-1287-5p	11.23076923076923	16.333333333333332	19.6667067211938	-0.32682174538646	0.18095257998012196	-1.80611818534094	0.0708998808265582	0.569917918522052
hsa-miR-1307-5p	226.53846153846155	269.3333333333333	366.85653746887704	-0.339246535273293	0.183783136677255	-1.84590676493377	0.0649057442447538	0.569917918522052
hsa-miR-145-5p	349.7692307692308	539.6666666666666	664.998649349638	-0.46984752904728294	0.25535040049047303	-1.84001093456211	0.0657666319917749	0.569917918522052
hsa-miR-154-3p	4.538461538461538	3.5555555555555554	5.40008014337861	0.45050148570766596	0.248265072436589	1.81459873225917	0.0695855974713986	0.569917918522052
hsa-miR-181c-5p	2017.923076923077	1652.5555555555557	2794.48782226752	0.246541228092823	0.134251054140906	1.8364193091106698	0.0662956659695466	0.569917918522052
hsa-miR-183-5p	8.923076923076923	15.333333333333334	17.1968424380763	-0.5178496860550129	0.286331106850105	-1.80856942772239	0.0705179216761585	0.569917918522052
hsa-miR-199a-5p	15.153846153846153	22.555555555555557	27.387370672599	-0.45929677466219	0.252437303670584	-1.81944890071218	0.0688429719978372	0.569917918522052
hsa-miR-20b-5p	22.46153846153846	17.22222222222222	29.7714013344015	0.37560448876435	0.208462308868955	1.80178609170286	0.0715790667940031	0.569917918522052
hsa-miR-2355-3p	1.0769230769230769	1.5555555555555556	1.4628321080204298	-0.5161009662164879	0.28635614018226396	-1.80230452152342	0.0714975075483579	0.569917918522052
hsa-miR-3065-5p	312.61538461538464	367.55555555555554	508.22502393391	-0.32550415066370003	0.17523404535806802	-1.8575394410291397	0.0632344452591992	0.569917918522052
hsa-miR-3529-3p	57.38461538461539	35.44444444444444	71.4206791224607	0.44710804520455194	0.246531631672205	1.81359301511069	0.06974040660639799	0.569917918522052
hsa-miR-361-5p	263.38461538461536	297.55555555555554	418.872697251242	-0.17250243541752902	0.0948674049525495	-1.8183530529143401	0.0690101889306645	0.569917918522052
hsa-miR-3622a-5p	0.6923076923076923	1.2222222222222223	1.04410440932637	-0.485389250910721	0.26746719449103895	-1.8147618134417	0.0695605211374018	0.569917918522052
hsa-miR-548ab	9.307692307692308	12	15.0858011338101	-0.39577944068328996	0.21387455460291102	-1.8505214022215601	0.0642384362562459	0.569917918522052
hsa-miR-656-3p	24.846153846153847	19.444444444444443	32.7587943979593	0.338634909416004	0.1842349495249	1.83806009820214	0.0660535500524088	0.569917918522052
hsa-miR-92b-5p	1.7692307692307692	0.6666666666666666	1.4464858717578502	0.512263560543312	0.283794229780118	1.8050527698896799	0.0710664248022669	0.569917918522052
premirna_hsa-mir-1225	1.4615384615384615	0.3333333333333333	0.97297271104404	0.458342123828234	0.253736565072198	1.80637001883358	0.0708605614318642	0.569917918522052
premirna_hsa-mir-146b	0.38461538461538464	0	0.183308898600851	0.348229081818044	0.1896714755731	1.8359591539310602	0.0663636978891431	0.569917918522052
SNORA46-201	1.6153846153846154	0.6666666666666666	1.41654218522053	0.5055516046782771	0.271785799366487	1.86011044674402	0.062869901474213	0.569917918522052
SNORD114-21-201	8.461538461538462	4.888888888888889	9.68992185447004	0.47672433144277104	0.261936443584016	1.82000001572848	0.0687590024965438	0.569917918522052
SNORD35B-201	15.307692307692308	8.555555555555555	17.5357324204365	0.39366295137737295	0.215481779204387	1.8268967001798302	0.067715302509101	0.569917918522052
SNORD43-201	931.2307692307693	628.5555555555555	1199.1485314240401	0.32960729665617894	0.18292487988613698	1.8018724235945702	0.0715654797949205	0.569917918522052
SNORD5-201	33.84615384615385	21.77777777777778	42.3704633557991	0.43071621326768195	0.239236301628555	1.8003798350654399	0.0718006826484476	0.569917918522052
SNORD96A-201	139.53846153846155	97.77777777777777	182.21095515808997	0.41324045251047997	0.22648634440205	1.8245711616807698	0.0680657685743139	0.569917918522052
hsa_piR_016946	1.4615384615384615	0.6666666666666666	1.30379381380264	0.508702102800611	0.283042905722566	1.79726144876153	0.072294123323541	0.57086136759107
hsa-miR-3681-5p	0.7692307692307693	0.5555555555555556	0.612001644954915	0.48296147035261994	0.269716211174008	1.7906282616473401	0.0733529686947695	0.5762367231486011
hsa-miR-3180-3p	1.5384615384615385	1	1.4380667806403	0.502420137671062	0.281852249581575	1.78256564713226	0.0746570360709868	0.577640408088426
hsa_piR_020657	0.7692307692307693	0.3333333333333333	0.5482042174664771	0.47085408597229295	0.263898061909461	1.78422714651779	0.0743867628810528	0.577640408088426
SNORD115-2-201	2.769230769230769	1.6666666666666667	2.90668200561523	0.5119537586347771	0.287212082824389	1.78249380597195	0.0746687404156299	0.577640408088426
hsa-miR-4780	1.6153846153846154	3.111111111111111	2.7145530465681	-0.510250739057333	0.287544436583564	-1.7745109073221401	0.075978679531125	0.5818668723891179
SNORD60-201	7.076923076923077	4.444444444444445	8.28180095057433	0.422143307560189	0.237863159221401	1.77473177831318	0.0759421855634896	0.5818668723891179
hsa-miR-543	43.30769230769231	35.55555555555556	58.9232643237811	0.29931276396959194	0.16935885197028802	1.76732872529216	0.0771731918270561	0.5880597217221679
hsa-miR-424-5p	28	20.555555555555557	36.7402439858512	0.417363044308144	0.237118323036809	1.7601467443043401	0.0783829288914431	0.594306386221688
hsa-miR-542-3p	5.6923076923076925	3.5555555555555554	6.48878779932096	0.47228048695828495	0.26893448560203603	1.7561172413461201	0.0790683917539901	0.5965357872924799
RNU4ATAC-201	3.6923076923076925	1.8888888888888888	3.6418264340971405	0.504509948628277	0.28920181192958505	1.7444909672665398	0.0810735151125951	0.608650428727069
hsa-miR-216a-3p	0.5384615384615384	0.2222222222222222	0.318474425107964	0.39866723080786104	0.229787029375363	1.73494227194446	0.0827510307605233	0.618198876858027
SNORD53_SNORD92.1-201	36.38461538461539	25.666666666666668	46.9768163195823	0.292489477303549	0.16893173080915	1.7314063847128098	0.0833793086682546	0.619853982489854
hsa-miR-2277-5p	7.461538461538462	8.222222222222221	11.0193554125374	-0.37923996767699397	0.219878872648128	-1.7247676555259197	0.0845693529024033	0.622626540208998
hsa_piR_002441	2.076923076923077	0.8888888888888888	1.86501491851816	0.49335709268589206	0.285821374618635	1.7261028617757	0.0843289090906117	0.622626540208998
SNORD111B-201	5.076923076923077	6.888888888888889	8.09344400995531	-0.36986714010253297	0.21541667533121203	-1.71698472058325	0.0859819637816225	0.626968960780827
SNORD70-201	5.153846153846154	3.7777777777777777	6.039055207456781	0.46713054844294705	0.271717909102397	1.71917467636228	0.085582570442908	0.626968960780827
SNORD113-6-201	13.846153846153847	10.333333333333334	17.6556629677808	0.430917118333665	0.25136830576081304	1.7142858047653002	0.0864762488846603	0.627570491905821
hsa-miR-10a-5p	815.6153846153846	453.44444444444446	1047.1794656777902	0.49197556474637705	0.29042037783639	1.69401186105313	0.0902630291932903	0.630175934422172
hsa-miR-1298-5p	109.07692307692308	65	136.767685095925	0.48883638228585297	0.287995704264175	1.6973738672068799	0.0896259999704797	0.630175934422172
hsa-miR-136-5p	82.53846153846153	63.666666666666664	110.483061948562	0.301145943935649	0.17788767535741395	1.69289942842068	0.0904746121581533	0.630175934422172
hsa-miR-338-5p	779.7692307692307	904	1264.12887054166	-0.27194837752657297	0.16102124520406	-1.6888974941284098	0.0912390755820802	0.630175934422172
hsa-miR-491-5p	8.153846153846153	8.11111111111111	11.5665584165928	0.38261798968188104	0.22665022342292998	1.68814300689179	0.0913837805166011	0.630175934422172
hsa-miR-539-5p	13.384615384615385	9.666666666666666	17.118017376310302	0.324605486037377	0.19193786619484	1.6912008686595703	0.0907984451709572	0.630175934422172
hsa-miR-7-2-3p	0.5384615384615384	0.5555555555555556	0.412616032403813	0.445534729517361	0.262667276491575	1.69619427082175	0.0898490951022415	0.630175934422172
hsa_piR_001346	26.53846153846154	33.333333333333336	43.6752252144281	-0.289515471793117	0.170820356576345	-1.6948534565534898	0.0901032237364963	0.630175934422172
hsa_piR_010894	144	159.55555555555554	227.80837752073398	-0.36454226993602096	0.213873022620871	-1.70447990807255	0.0882914665400925	0.630175934422172
RNA5SP226-201	0	0.5555555555555556	0.141343796680966	-0.324785222372856	0.19133380473357997	-1.69747955843505	0.0896060325528425	0.630175934422172
SNORA50.3-201	2.5384615384615383	1.2222222222222223	2.4933719348494	0.458704587304122	0.269176636607538	1.7041025294216698	0.0883619341691384	0.630175934422172
hsa-miR-873-5p	63.61538461538461	49.888888888888886	85.19915898357779	0.29962814592375503	0.17842495502825198	1.67929506204057	0.0930945528935968	0.6390815252695561
hsa-miR-18a-3p	7.6923076923076925	7.111111111111111	10.4383664487991	-0.40414393933462395	0.244038550486915	-1.65606597206983	0.0977084594581338	0.6418435009232579
hsa-miR-200a-3p	4.076923076923077	2.6666666666666665	4.88483496051592	0.4455180480528929	0.266693269226963	1.6705260291880302	0.0948153339406937	0.6418435009232579
hsa-miR-218-1-3p	0.3076923076923077	0.1111111111111111	0.1744241287381	0.323983794789848	0.19558416642679102	1.65649296008385	0.0976220295505625	0.6418435009232579
hsa-miR-4796-3p	0.07692307692307693	0.6666666666666666	0.161524934233989	-0.36354327531439706	0.219442157906972	-1.65667016211404	0.0975861786778392	0.6418435009232579
hsa-miR-708-5p	114.84615384615384	101	163.751219547881	0.247365453618996	0.148876425629173	1.6615488488093	0.096603266718644	0.6418435009232579
hsa_piR_018735	0.46153846153846156	0.1111111111111111	0.258879003911827	0.33587211942100303	0.20121518345876802	1.6692185631698602	0.0950740725282773	0.6418435009232579
hsa_piR_021032	18.46153846153846	21.88888888888889	29.255756175619002	-0.27499583184637105	0.16529185798222	-1.6636985947363	0.0961726772584359	0.6418435009232579
hsa_piR_022296	8.923076923076923	5.888888888888889	10.6093955838318	0.46134273001917697	0.27551875279342103	1.67445128631619	0.09404194058785001	0.6418435009232579
SNORA14A-201	2.230769230769231	2	2.5879277055271	0.45863411470869	0.27572970351438003	1.66334678078951	0.0962430395343267	0.6418435009232579
SNORA71B-001	4.615384615384615	2.111111111111111	4.637370567553081	0.478736669137249	0.28808326051137	1.6617996765499499	0.0965529471326116	0.6418435009232579
hsa-miR-3065-3p	48.15384615384615	56.44444444444444	77.4958149109835	-0.228312865456975	0.138682367160995	-1.64630060858371	0.0997018842589277	0.643641302708718
hsa-miR-3687	1.9230769230769231	1.3333333333333333	1.87204863952434	0.429539648726668	0.261646525039875	1.6416791649008402	0.100656511756484	0.643641302708718
hsa-miR-4732-5p	0.46153846153846156	0.3333333333333333	0.23542115640614397	0.38113537263575503	0.23235417708363199	1.64032072682977	0.100938498259438	0.643641302708718
hsa-miR-6513-5p	0.5384615384615384	1	0.590250543624164	-0.445834398146721	0.271703992543262	-1.64088276353073	0.10082175364360198	0.643641302708718
hsa-miR-6770-5p	0.07692307692307693	0.5555555555555556	0.176587753809751	-0.351767201987047	0.213914649218935	-1.64442782797462	0.10008786086191401	0.643641302708718
hsa_piR_005799	4.846153846153846	2.2222222222222223	5.175616164222849	0.462594704322827	0.28071343166278007	1.64792507997459	0.0993680461342865	0.643641302708718
SNORD19.1-201	15.461538461538462	11.666666666666666	19.7461566539658	0.362525173485485	0.21944787347719502	1.6519876348820501	0.0985370715720948	0.643641302708718
hsa-miR-302a-5p	1	0.3333333333333333	0.588443713855411	0.40956844371163004	0.250051045781777	1.63793933527103	0.101434349369791	0.644108118498173
hsa_piR_020009	414.38461538461536	494.1111111111111	674.721689375479	-0.27342835908054797	0.16746609453063901	-1.63273861402747	0.102523982508875	0.645646898113744
SNORD115-48-201	1.3076923076923077	2.888888888888889	2.3527167778050098	-0.4696481446057849	0.28749223453176304	-1.63360288799	0.102342261034724	0.645646898113744
SNORD115-23-201	8.076923076923077	5.888888888888889	9.79991991982841	0.395170177517622	0.24357424089954302	1.6223808234328	0.10472183259806099	0.6567739624668499
hsa-miR-134-3p	9.23076923076923	6.777777777777778	11.6403084791348	0.393648233317223	0.244405167511506	1.61063793096228	0.10725866138960302	0.6570433352754829
hsa-miR-628-5p	35.76923076923077	30.77777777777778	50.069082652767804	0.251550249462327	0.15622181391649098	1.61021206421783	0.10735156855879	0.6570433352754829
hsa_piR_000775	0.07692307692307693	0.7777777777777778	0.36939680312538103	-0.38088584364710204	0.235303445197979	-1.6187006668203798	0.10551168334500098	0.6570433352754829
hsa_piR_010624	0.7692307692307693	0.2222222222222222	0.46235295804219795	0.376386764011837	0.23315905710444101	1.61429184302816	0.10646413857357301	0.6570433352754829
MT-RNR1-201	130.3846153846154	131.33333333333334	195.92975566269402	-0.20634119261265804	0.128104602357007	-1.61072427388376	0.10723983256974	0.6570433352754829
premirna_hsa-mir-27a	0.6923076923076923	0.2222222222222222	0.454289202025516	0.34320956500010996	0.212803212157242	1.61280255838671	0.106787410125589	0.6570433352754829
hsa-miR-330-3p	188.07692307692307	202.66666666666666	291.691786682841	-0.20500546108399	0.127568975733666	-1.60701659557096	0.10805072766007799	0.657275318469307
SNORD12-201	155	103.11111111111111	198.80112138255402	0.313331652473443	0.195088561748168	1.60609955635385	0.10825203735944601	0.657275318469307
hsa-miR-210-3p	101.38461538461539	118.77777777777777	162.536297718156	-0.30428032595300203	0.18971929735037804	-1.60384489191445	0.108748246501163	0.6576679669356059
hsa-miR-1283	0.5384615384615384	0.2222222222222222	0.303872587235213	0.350378015579272	0.21942585602603198	1.5967945707259898	0.11031150657815499	0.661095144764102
hsa-miR-153-3p	254.6153846153846	192.22222222222223	338.001399297615	0.27583388983458	0.172890096037976	1.5954290971878	0.11061631359241901	0.661095144764102
hsa-miR-432-3p	2.6153846153846154	2.6666666666666665	3.26240251051649	0.40719241844682297	0.254896132866139	1.59748370392368	0.11015792735606801	0.661095144764102
hsa_piR_020815	33.69230769230769	26	45.1692081935225	0.35939125223711893	0.22596821464370298	1.59045046580463	0.11173330261459001	0.6651623171274829
hsa-miR-6516-5p	3.076923076923077	2.4444444444444446	3.6786459998617103	0.40248858200462995	0.25400867327488696	1.5845466094343101	0.11306938376032499	0.670497046111812
SNORD114-9-201	65.61538461538461	52.55555555555556	90.39209439520559	0.32402896842595896	0.20482996760559902	1.5819412179465802	0.11366299026777099	0.6714046401863649
SNORD61-201	3.4615384615384617	4.444444444444445	4.95464964601887	-0.400057419895425	0.253861834787351	-1.57588642747554	0.11505197944258601	0.6769853925501991
hsa_piR_011188	3	1.5555555555555556	3.0415879576058003	0.451353445021087	0.28688041716075896	1.57331563265318	0.11564575135053999	0.6778620194547011
hsa-miR-508-3p	1.9230769230769231	1.1111111111111112	1.9396720769945202	0.43761552825071	0.279019943784528	1.56840232391652	0.11678726911664698	0.681930261048929
hsa-miR-625-3p	11	16.555555555555557	19.5640797187202	-0.33503779293700897	0.214052928395975	-1.56521004149602	0.117533667803545	0.683669121116803
SNORD63-201	31.076923076923077	21.11111111111111	39.1562397897484	0.23449721695852202	0.15004479789447	1.56284803104903	0.11808834370957401	0.6842837863627049
hsa_piR_020439	4.615384615384615	3.5555555555555554	5.640981500510731	0.426373399177624	0.273299887111893	1.56009357955958	0.118737768588435	0.685440755033238
hsa_piR_001318	1.1538461538461537	1.8888888888888888	1.44118861794507	-0.44542990490758205	0.28613132915711403	-1.55673237956756	0.11953403764709199	0.687433484430822
hsa-miR-505-5p	0	0.4444444444444444	0.12556638024558	-0.28205045838917303	0.181533668533465	-1.55370880050924	0.12025389291373	0.688973431580917
hsa-miR-1264	21	14.666666666666666	26.867098841380702	0.401549571097687	0.259131092607089	1.5496001157473702	0.121237525171821	0.691431603412823
hsa-miR-1273g-3p	0.7692307692307693	0.5555555555555556	0.508631068400103	0.392703047034961	0.256042754324851	1.5337401289502002	0.12509359728123198	0.691431603412823
hsa-miR-129-2-3p	245.6153846153846	194.88888888888889	337.986801088471	0.30987326487779	0.20199143512124101	1.5340911098126297	0.125007240115178	0.691431603412823
hsa-miR-142-5p	119.3076923076923	96.77777777777777	165.264028761881	0.286112247286429	0.184884851594703	1.5475158987802402	0.12173889372103801	0.691431603412823
hsa-miR-186-5p	1888.4615384615386	1896.4444444444443	2849.279141415	-0.12266915318024799	0.0800142090108987	-1.5330921182203898	0.12525315941847	0.691431603412823
hsa-miR-296-3p	2.230769230769231	3.111111111111111	3.2199055733945094	-0.43224716806635405	0.27999680077853306	-1.54375752460202	0.122647084791108	0.691431603412823
hsa_piR_012753	4.615384615384615	7.111111111111111	8.062179699309139	-0.329663070121885	0.21455565078643501	-1.5364921357863799	0.124417725092231	0.691431603412823
hsa_piR_013755	0.6153846153846154	0.3333333333333333	0.41906934640613897	0.344332669738034	0.22485008886549498	1.5313877413853898	0.125673591958892	0.691431603412823
hsa_piR_019050	8.23076923076923	6.111111111111111	10.610646948615802	0.4030249279475421	0.260825799710762	1.5451881232396103	0.12230076628936	0.691431603412823
SNORA26-201	1.7692307692307692	0.5555555555555556	1.45672717471507	0.425899050858427	0.276195810339458	1.5420185061278702	0.123069096578166	0.691431603412823
SNORD12C-201	30.923076923076923	20.11111111111111	38.7058723871506	0.299881948659411	0.19567427486331102	1.5325568415618	0.125385082224998	0.691431603412823
hsa-miR-486-3p	5.076923076923077	5.333333333333333	7.075713639830361	-0.381731492604545	0.25009142060234196	-1.52636780456183	0.12691829101414698	0.6957678975020141
hsa-miR-2110	2.6923076923076925	3.7777777777777777	4.12144044529903	-0.38658361858820295	0.25456850456922797	-1.5185838454068201	0.128867279968773	0.697044162595562
hsa-miR-214-5p	0.7692307692307693	1	0.7951880747998279	-0.41084204321966705	0.270926400916705	-1.51643413794132	0.129409612412176	0.697044162595562
hsa-miR-2278	0.6153846153846154	0.4444444444444444	0.502011397543229	0.375865146369754	0.248422058613742	1.5130103520886102	0.130277029327235	0.697044162595562
hsa-miR-301b-3p	37.15384615384615	42.888888888888886	58.8149891076972	-0.28622627584364296	0.18943904059214103	-1.5109149357438099	0.130810125001529	0.697044162595562
hsa-miR-382-3p	6.461538461538462	5.444444444444445	8.33984786219471	0.32405600985645694	0.213737960647974	1.5161369036835501	0.129484738534819	0.697044162595562
hsa-miR-487b-3p	232.92307692307693	202.11111111111111	328.189654292337	0.169617540959246	0.112240576359274	1.51119627554577	0.130738451053956	0.697044162595562
hsa_piR_001159	7.846153846153846	4.777777777777778	8.92177511825308	0.350656769155498	0.23154465254425197	1.5144239579814198	0.129918346670943	0.697044162595562
SNORD116-25-201	0.5384615384615384	0.2222222222222222	0.391833177822034	0.32353332541440605	0.212956049095673	1.5192492854197202	0.128699759859319	0.697044162595562
hsa-miR-7704	6.230769230769231	9.666666666666666	11.0603260103049	-0.35694779856636705	0.237184617536437	-1.5049365438360802	0.132340391873104	0.6978780526457129
hsa-miR-770-5p	25	19.11111111111111	32.8919619482148	0.28610521346917894	0.19006733305120102	1.50528346389807	0.132251214711021	0.6978780526457129
MT-TV-201	1136	759.2222222222222	1448.52342565978	0.376282441633091	0.24950874689625402	1.50809318837046	0.13153067832583198	0.6978780526457129
hsa-miR-6786-3p	0.38461538461538464	0.7777777777777778	0.591013600767866	-0.38423582043321103	0.256359821177136	-1.4988145126209798	0.13392175860987	0.7037819314532471
hsa-miR-3928-3p	1.5384615384615385	2	2.10711143082902	-0.4066240214894021	0.273560613648443	-1.4864128869514799	0.13716994320460998	0.71591436110899
hsa_piR_004918	1	0.4444444444444444	0.693038957710121	0.39408094848740005	0.26494977761442395	1.4873798047149	0.136914527668631	0.71591436110899
RNU2-24P-201	2.076923076923077	0.8888888888888888	1.82586037505546	0.417404723365198	0.281497975943243	1.48279831130778	0.13812800487538598	0.718454196007129
hsa-miR-522-3p	0.7692307692307693	0.1111111111111111	0.446692615388264	0.307948487955029	0.208416642157708	1.47756189125245	0.13952508091743698	0.723252460265899
hsa-miR-1224-3p	0.8461538461538461	1.1111111111111112	1.15145424314085	-0.41216600289176203	0.280382220244777	-1.47001476246224	0.141557755818711	0.728831148201741
hsa_piR_020829	1558.1538461538462	1018.8888888888889	2033.37268803298	0.405207707078637	0.27556159262853996	1.47047962385985	0.141431900303436	0.728831148201741
hsa-miR-130a-3p	249.6153846153846	265.3333333333333	384.480161927786	-0.199840106494839	0.137333513473923	-1.45514449779794	0.145629262464851	0.73346244788086
hsa-miR-192-5p	876.7692307692307	927.4444444444445	1351.6762960333	-0.18259175385804002	0.126371187097225	-1.44488437635362	0.148490365496356	0.73346244788086
hsa-miR-1972	0.8461538461538461	0.6666666666666666	0.789346360249625	0.40298793290323703	0.27690872213861306	1.4553096406313701	0.14558355889116198	0.73346244788086
hsa-miR-29c-3p	668	575.5555555555555	943.3966099831171	0.16910923725577898	0.11709482257166698	1.4442076390890601	0.14868057672677099	0.73346244788086
hsa-miR-4424	0.9230769230769231	0.3333333333333333	0.677468482271694	0.3704381275494079	0.2532578250522	1.4626917350848099	0.14355174871884602	0.73346244788086
hsa-miR-4529-5p	0.23076923076923078	0.6666666666666666	0.27970889252562503	-0.354662689704217	0.24405535989626	-1.45320590318104	0.14616659364664902	0.73346244788086
hsa-miR-5100	2.8461538461538463	3.888888888888889	4.41902189841668	-0.36546814069473	0.25230331896847097	-1.4485268849768898	0.14746975263925102	0.73346244788086
hsa-miR-548ah-3p	1.9230769230769231	1.5555555555555556	1.90055725593322	0.40914811474577	0.28366174570890995	1.44238030307277	0.149195117351094	0.73346244788086
hsa-miR-574-3p	466.0769230769231	504.1111111111111	729.809598745161	-0.23707439600290897	0.16428182607121	-1.4430956951997	0.14899351584135198	0.73346244788086
hsa_piR_018514	0.5384615384615384	0.3333333333333333	0.263109156324592	0.342354395059503	0.23474925601087102	1.45838330172876	0.14473492069816699	0.73346244788086
hsa_piR_019557	1.6153846153846154	0.4444444444444444	1.15976306999836	0.39208476081063104	0.27063691896545	1.4487482428836203	0.147407902513452	0.73346244788086
hsa_piR_020008	2.769230769230769	3.2222222222222223	3.8493054544976606	-0.380581805141921	0.263142617345531	-1.44629482286475	0.14809452723368202	0.73346244788086
hsa_piR_020492	4	1.8888888888888888	4.07966068723994	0.416326681985221	0.28851616243491696	1.4429925813225002	0.14902256107619102	0.73346244788086
SNORD57-201	72.53846153846153	46.111111111111114	91.61281817717729	0.261515614496763	0.180182132534507	1.45139593375986	0.146669641373305	0.73346244788086
SNORD87-201	9.615384615384615	5.888888888888889	11.262185876793001	0.296146389269687	0.206169181899882	1.43642413740332	0.150881688877784	0.7393687905136409
hsa-miR-184	56.15384615384615	72.66666666666667	94.4764003867637	-0.324868905467731	0.22704635260388895	-1.4308483785005102	0.15247367439231901	0.7423957820252209
hsa-miR-484	169.53846153846155	177	258.717381471452	-0.140044173497199	0.0978439051837906	-1.43130196238733	0.152343691763964	0.7423957820252209
hsa-miR-3909	14.76923076923077	16.88888888888889	22.684533287302102	-0.262170203040282	0.18465186800562602	-1.4198080196637601	0.15566357957296698	0.753945871732669
hsa-miR-541-5p	3.3846153846153846	2.5555555555555554	3.98418978574579	0.392323643707992	0.276436356535015	1.41921868970335	0.15583526876364198	0.753945871732669
hsa-miR-181a-3p	705.5384615384615	760.7777777777778	1105.16238609584	-0.217612528060761	0.153985849658452	-1.4131982162220502	0.157597450884746	0.7566063252200921
hsa-miR-495-3p	50.46153846153846	43.111111111111114	69.8204532460058	0.218038921916498	0.15457488443557502	1.4105714696967802	0.15837100901916598	0.7566063252200921
MT-TY-201	256.38461538461536	186.88888888888889	338.251748279395	0.19521364086921497	0.13826601255788099	1.41187004136316	0.15798823035267498	0.7566063252200921
SNORD25-201	85.6923076923077	59.666666666666664	110.997428376413	0.225365156310325	0.159360727259643	1.41418252906905	0.15730831631087197	0.7566063252200921
hsa-miR-6842-3p	6.3076923076923075	3.2222222222222223	6.751269822626099	0.39808765500391996	0.28256778532946897	1.40882179665228	0.158887868320081	0.7567034728743841
hsa-miR-1291	0.6923076923076923	0.5555555555555556	0.442486330468005	0.37039479227891103	0.26337329323878894	1.40634909380539	0.159620488654072	0.7578243760398928
hsa_piR_001107	2.769230769230769	1.5555555555555556	2.90248752546632	0.400601944504789	0.288092298698458	1.39053333363866	0.164366984432264	0.775157162880173
SNORD115-10-201	2.5384615384615383	2	2.71206095946203	0.399135851096375	0.287330633158553	1.38911694415864	0.164797192108383	0.775157162880173
SNORD121B-201	13.461538461538462	9.88888888888889	16.8343550631986	0.315710788962698	0.226822330833755	1.3918858332960702	0.16395697243392499	0.775157162880173
hsa-miR-100-3p	9.384615384615385	10.333333333333334	14.222221998120599	-0.29735182097107804	0.21712398098603503	-1.3695024364453	0.170842273723413	0.7768111058432441
hsa-miR-107	266.0769230769231	218.44444444444446	366.962454463722	0.20270090148347	0.147810618139055	1.37135548200452	0.17026416796812602	0.7768111058432441
hsa-miR-1229-3p	3.5384615384615383	3.888888888888889	4.82670348593862	-0.35212403988063395	0.25653875628356	-1.3725958797875402	0.169878013498671	0.7768111058432441
hsa-miR-135a-5p	153.76923076923077	114.88888888888889	203.388962545578	0.32781408786949606	0.23839016483452802	1.3751158236626002	0.16909553938525598	0.7768111058432441
hsa-miR-223-5p	0.46153846153846156	0.4444444444444444	0.32650865074763397	0.35010208450327396	0.254918091592315	1.3733904969882802	0.16963098245461802	0.7768111058432441
hsa-miR-23a-5p	0.5384615384615384	0.3333333333333333	0.42079854791809	0.298786990235528	0.217388029569712	1.37444085963212	0.169304858577219	0.7768111058432441
hsa-miR-301a-3p	564.6153846153846	591.7777777777778	866.009398771425	-0.177747837673436	0.130170764367647	-1.3654973798219	0.172096776058365	0.7768111058432441
hsa-miR-433-5p	9.307692307692308	8.11111111111111	12.436322556087301	0.28432151788874	0.20827411748981503	1.3651313053944099	0.17221178428843803	0.7768111058432441
hsa-miR-4677-3p	10	9.555555555555555	14.0211625308799	-0.278422539588877	0.204457824994593	-1.3617602534715398	0.17327355892778698	0.7768111058432441
hsa-miR-490-3p	57.15384615384615	40.666666666666664	73.4716081457285	0.343837209998834	0.251673277620971	1.366204681121	0.17187472865507503	0.7768111058432441
hsa-miR-511-5p	0	0.4444444444444444	0.0999040559620658	-0.235701456925374	0.17350794422203697	-1.3584476375545502	0.174321687067509	0.7768111058432441
hsa-miR-6511a-3p	8.76923076923077	6.111111111111111	10.68397611827	0.303377944141074	0.21968404709414002	1.3809739403201597	0.16728697341996399	0.7768111058432441
hsa-miR-6516-3p	1.1538461538461537	0.7777777777777778	1.09899832676615	0.387271774995565	0.282001297535257	1.37329784784819	0.169659771392476	0.7768111058432441
hsa-miR-7158-3p	4.3076923076923075	4.888888888888889	6.084382981476249	-0.365756722725636	0.267633179166477	-1.3666344504248602	0.171739913313591	0.7768111058432441
hsa_piR_016659	56.76923076923077	65.77777777777777	91.07053608502791	-0.20338648243035398	0.147604239810698	-1.37791761734755	0.16822872497693803	0.7768111058432441
hsa_piR_019166	4.6923076923076925	3.2222222222222223	5.41735873482467	0.34149916011423104	0.25059016280873603	1.36277959312745	0.17295198440534598	0.7768111058432441
SNORD113-3-201	4.538461538461538	3.2222222222222223	5.209292017935651	0.376223710690273	0.27681946964586607	1.3590941098600302	0.174116769071807	0.7768111058432441
SNORD115-3-201	0.23076923076923078	0.6666666666666666	0.28363109487287397	-0.31723144201481396	0.23352608810943398	-1.3584411257133502	0.174323752098681	0.7768111058432441
hsa-let-7f-2-3p	0.38461538461538464	0.8888888888888888	0.6215815872277509	-0.3749631760489221	0.276525047965888	-1.3559826815225	0.17510467839138597	0.778007037165813
SNORD53-201	11.615384615384615	8.333333333333334	14.6571427502486	0.291128220459725	0.21495211583691698	1.3543863912491203	0.175613136998058	0.778007037165813
hsa-miR-885-5p	87.53846153846153	70.55555555555556	118.512081007914	0.201892176048675	0.150388472952482	1.34247108229144	0.179443300526821	0.7926712753706541
hsa-miR-181d-5p	254.53846153846155	220.66666666666666	359.407476112246	0.19566033402924998	0.147644979351827	1.32520817767197	0.18510211379304398	0.7946355532974609
hsa-miR-3690	0.3076923076923077	1.1111111111111112	0.583814131990797	-0.33786229810185703	0.25442576534601996	-1.32794057882606	0.18419773785154603	0.7946355532974609
hsa-miR-3940-3p	1.4615384615384615	1.4444444444444444	1.68207007263026	-0.379051809805077	0.285654424802528	-1.32695934980568	0.18452212991687397	0.7946355532974609
hsa-miR-548d-5p	0.38461538461538464	0.5555555555555556	0.36978047461278796	-0.31949675998226595	0.23980622268815197	-1.3323122160918401	0.182757614540502	0.7946355532974609
hsa-miR-889-5p	2.5384615384615383	1.2222222222222223	2.40443298744948	0.379428081829733	0.28433797816420503	1.33442631997128	0.182064178995541	0.7946355532974609
hsa_piR_012443	1.3846153846153846	1.7777777777777777	1.7822814815678603	-0.380238202581279	0.286916315091588	-1.32525821147502	0.185085524027439	0.7946355532974609
hsa_piR_017184	87.07692307692308	40.55555555555556	103.71823886386801	0.371242941368905	0.27972736171088397	1.3271599142046298	0.184455789428037	0.7946355532974609
hsa_piR_018165	5.769230769230769	5.444444444444445	7.837010688255759	0.33912186406282996	0.254427194509301	1.3328837144035501	0.18256996773185197	0.7946355532974609
hsa_piR_018883	0.5384615384615384	0.2222222222222222	0.405534014856109	0.291550609527325	0.219508143036114	1.3281995168596399	0.18411220398444	0.7946355532974609
hsa_piR_019168	26.153846153846153	20.444444444444443	35.82381060367629	0.344499131219351	0.258224277919704	1.33410821784339	0.182168393004818	0.7946355532974609
SNORD42B-201	29.53846153846154	20.88888888888889	38.200051574789704	0.250301910580182	0.189213245117197	1.32285617967784	0.185883210269833	0.7957472259865871
hsa_piR_019752	345.46153846153845	244.22222222222223	458.167228904105	0.326703887223187	0.24733195389391002	1.32091257146387	0.186530517504706	0.796281536910848
hsa-miR-876-3p	1.5384615384615385	1.3333333333333333	1.7328102221128798	0.37414995769693205	0.283806150586639	1.31832927835972	0.187393443920406	0.797730750096924
hsa_piR_013745	4.6923076923076925	2.4444444444444446	4.71592600825015	0.375397828230474	0.28604152626941903	1.3123892643367199	0.189388827312969	0.8039793114901529
hsa-miR-1256	0.5384615384615384	0.2222222222222222	0.34434930135485603	0.284555082229133	0.21850373699518397	1.3022893161566598	0.19281750250321203	0.809514803897782
hsa-miR-424-3p	8.384615384615385	6	10.3792587590183	0.366341568469048	0.28118580460654496	1.30284517378698	0.19262762481029605	0.809514803897782
hsa-miR-450a-5p	3.3076923076923075	2.2222222222222223	3.83370246844937	0.3561386944116311	0.27275340080798	1.30571678797272	0.19164888676358302	0.809514803897782
hsa_piR_019676	25.153846153846153	30	40.199295628569296	-0.18614971631001398	0.142754884038605	-1.30398141936547	0.19223991764414	0.809514803897782
hsa-miR-1277-3p	0.46153846153846156	0.4444444444444444	0.35196859296769106	0.330961115037394	0.25622610885794	1.2916759986426298	0.196469372718114	0.816639645967442
hsa-miR-146b-5p	57.69230769230769	44.44444444444444	77.4134783413541	0.249895888850289	0.193103679962481	1.29410215744642	0.195630136449302	0.816639645967442
hsa-miR-3196	0.38461538461538464	0.3333333333333333	0.345150430937436	0.244545207867873	0.189123912989804	1.29304223882602	0.195996450700167	0.816639645967442
hsa_piR_014959	1.6923076923076923	0.6666666666666666	1.43858722065828	0.356208580549414	0.27588862382015505	1.29113181840226	0.19665797248691	0.816639645967442
hsa_piR_019574	2.3076923076923075	1.1111111111111112	2.18877678537503	0.3636978000815321	0.282831127637758	1.2859185731046698	0.198471480983088	0.821930807114747
hsa-miR-2681-5p	0.6923076923076923	1	0.713547442290192	0.35026532761121104	0.27328838794140903	1.2816692661171698	0.199958690607406	0.8226298623697041
hsa_piR_008113	1057.923076923077	1214.7777777777778	1710.75758457999	-0.1617894451453	0.126557077008102	-1.2783911336301002	0.20111154871897	0.8226298623697041
hsa_piR_015026	3.4615384615384617	1.7777777777777777	3.5856499004115703	0.36702008044119894	0.287240376487367	1.2777454372169	0.20133919859835897	0.8226298623697041
RNU2-2P-201	8.076923076923077	7.555555555555555	10.9775910144981	-0.308219662556789	0.24069088849981699	-1.2805622368086598	0.200347471257768	0.8226298623697041
SNORD67-201	4.846153846153846	7.111111111111111	8.06216095457065	-0.340646367559096	0.265657305269129	-1.28227743337981	0.19974534129864605	0.8226298623697041
hsa-miR-1298-3p	19	14.444444444444445	24.7086902986265	0.29827723383550897	0.241072302830263	1.23729366805577	0.21597807775622	0.8228706872391999
hsa-miR-1299	17.076923076923077	9.333333333333334	20.2621556412386	0.36033959379379	0.288756372856813	1.2479017873398601	0.212067026036102	0.8228706872391999
hsa-miR-142-3p	16.615384615384617	12.11111111111111	21.438037960273302	0.27941524117303995	0.22511025509080101	1.24123728197249	0.21451810602054	0.8228706872391999
hsa-miR-151a-5p	4261.2307692307695	4358.555555555556	6480.99814949475	-0.14574215323522502	0.11569868803200999	-1.2596698866188	0.207788472879459	0.8228706872391999
hsa-miR-19a-5p	0.6923076923076923	0.4444444444444444	0.46650350797339296	0.303337049486952	0.24490926375931896	1.2385691126206297	0.215505112611962	0.8228706872391999
hsa-miR-205-5p	0.07692307692307693	0.4444444444444444	0.16401849558527404	-0.24815065315074	0.19999481893142898	-1.2407854087251202	0.21468503288625304	0.8228706872391999
hsa-miR-2114-3p	0.38461538461538464	0.5555555555555556	0.34075109711764595	-0.286709025387681	0.22963978054357603	-1.24851637076563	0.211842017039692	0.8228706872391999
hsa-miR-214-3p	4.769230769230769	7.444444444444445	8.2798126380302	-0.36392124036312895	0.28763864071789697	-1.2652028929591799	0.20579860569419897	0.8228706872391999
hsa-miR-221-5p	0.9230769230769231	0.6666666666666666	0.8445832535718409	0.34517051031858803	0.277031625182571	1.2459606735913702	0.21277883329586897	0.8228706872391999
hsa-miR-342-5p	4.923076923076923	4.555555555555555	6.54524213563543	0.303472464758611	0.240941864401256	1.25952567650601	0.20784052193839397	0.8228706872391999
hsa-miR-3938	0.6923076923076923	1.1111111111111112	0.8320462181765501	-0.347190804351221	0.280464462086509	-1.23791371558558	0.21574805612737902	0.8228706872391999
hsa-miR-485-5p	73.92307692307692	62.55555555555556	101.935416690214	0.225372096168546	0.18016122626485698	1.25094672611311	0.21095391462054397	0.8228706872391999
hsa-miR-548k	26.384615384615383	19.11111111111111	34.3300284382964	0.23035258944920398	0.18089714069093998	1.27338988648117	0.202879724381708	0.8228706872391999
hsa-miR-615-3p	1.2307692307692308	0.4444444444444444	1.1107326692414299	0.306208255400866	0.24257361807165898	1.2623312371521298	0.206829621004443	0.8228706872391999
hsa-miR-99b-3p	31.153846153846153	24.333333333333332	41.372800068957794	0.195431701496163	0.156647120815448	1.24759204305075	0.21218049388766003	0.8228706872391999
hsa_piR_001205	14.384615384615385	11.555555555555555	18.884067833891102	0.256246021070256	0.20372077465640304	1.25782960281023	0.20845338730728197	0.8228706872391999
hsa_piR_004153	16.76923076923077	20.444444444444443	26.915261430787503	-0.323826642766727	0.262644896198945	-1.23294473813585	0.21759638251797697	0.8228706872391999
hsa_piR_009981	2.923076923076923	1.8888888888888888	3.1964381608967902	0.3647823859116521	0.28804696394297497	1.26639899590772	0.20537027023319301	0.8228706872391999
hsa_piR_013306	3.1538461538461537	2.3333333333333335	3.66238112646691	0.359146099598955	0.284873689338854	1.26072049838114	0.20740956594587698	0.8228706872391999
hsa_piR_013458	0.3076923076923077	0.1111111111111111	0.155381205591457	0.23628770306304897	0.189209765251351	1.2488134676831202	0.21173330690597303	0.8228706872391999
hsa_piR_013588	0.3076923076923077	0.1111111111111111	0.155799119614648	0.220716939649651	0.17466723325106098	1.26364250203929	0.20635837121749598	0.8228706872391999
hsa_piR_019537	0.23076923076923078	0	0.11082601952585	0.19797130472033703	0.15929502569024098	1.24279652715148	0.21394282259678402	0.8228706872391999
hsa_piR_022437	1	0.7777777777777778	0.8828524016133629	0.342500229230393	0.274536399929324	1.24755853620345	0.21219277099591397	0.8228706872391999
premirna_hsa-mir-5096	0.5384615384615384	0.4444444444444444	0.38103726756162204	0.301252135654208	0.23661892532385603	1.27315317336468	0.20296369335653397	0.8228706872391999
RNU5E-1-201	2.8461538461538463	1.7777777777777777	3.0410828332484705	0.35471970474664005	0.287464736264185	1.2339590217446599	0.217218174355742	0.8228706872391999
SNORA32-201	0.5384615384615384	0.7777777777777778	0.5173244958926021	0.302172264597843	0.244878440256847	1.2339684305441598	0.21721466819800198	0.8228706872391999
SNORD10-201	7.6923076923076925	4.555555555555555	8.65743401951671	0.312918825698683	0.248554626069459	1.2589539396109999	0.20804696922725	0.8228706872391999
SNORD115-42-201	1.3076923076923077	0.4444444444444444	0.9869396800208979	0.320088906913665	0.252716296316971	1.26659385080648	0.20530055232440503	0.8228706872391999
SNORD13-201	3.3846153846153846	2.111111111111111	3.86948199123591	0.351461844138571	0.283076909432324	1.2415772266391598	0.21439258847878698	0.8228706872391999
SNORD94-201	17.923076923076923	12.333333333333334	22.9678696835123	0.300793315293812	0.23798892684262302	1.26389626309261	0.20626726325429504	0.8228706872391999
hsa-miR-488-3p	38.38461538461539	27	48.9708085228521	0.239919349725515	0.195784825482641	1.22542362072278	0.22041565170299698	0.829761562608253
hsa-miR-548t-3p|hsa-miR-548aa	0.23076923076923078	0.4444444444444444	0.301252299441596	-0.283760805908677	0.23160748907489398	-1.22517975149292	0.22050750187424	0.829761562608253
hsa-miR-629-5p	5.6923076923076925	3.5555555555555554	6.57614715696793	0.33158327616672306	0.27148371727816	1.22137445107614	0.22194427606435396	0.8310640705702109
SNORA62-201	23.53846153846154	15.777777777777779	29.9813563830438	0.34523903642051895	0.282503457111903	1.22207012951266	0.221681107826042	0.8310640705702109
hsa-miR-598-3p	274.61538461538464	237.55555555555554	388.464505279636	0.171600430070149	0.140667952366785	1.2198971207223501	0.22250387746958603	0.8311174246658051
hsa-miR-487b-5p	1.8461538461538463	2	2.21552493220121	-0.33834471986069703	0.278108714210151	-1.21659157938154	0.22375964815231503	0.8337645569294101
hsa-miR-219b-3p	0.6923076923076923	1.7777777777777777	1.4175833278995902	-0.34585031872601596	0.28493419961273603	-1.21379012837375	0.22482787689652897	0.8357016692446579
hsa-miR-138-5p	1564.6923076923076	1365.5555555555557	2211.53416825659	0.14008600793754503	0.11669711522287199	1.2004239151071001	0.22997474551187103	0.8383959347624359
hsa-miR-323a-3p	161.07692307692307	141.44444444444446	228.52139839437697	0.160739567823222	0.13451993227366602	1.19491264310343	0.232121162626909	0.8383959347624359
hsa-miR-340-5p	1910.6153846153845	2016	2964.1870413075603	-0.145465031736039	0.12183584064711	-1.19394285756495	0.23250032130432996	0.8383959347624359
hsa-miR-4492	1	0.6666666666666666	1.02003995758148	0.275408283198936	0.229532077822446	1.19986838359028	0.23019046062286605	0.8383959347624359
hsa-miR-4636	0.46153846153846156	1.1111111111111112	0.7151230007677941	-0.328329675291339	0.274075367209817	-1.19795397387897	0.230934935655825	0.8383959347624359
hsa-miR-4654	0	0.4444444444444444	0.0808900464234129	-0.203518369090648	0.16908345076229503	-1.20365634941271	0.22872243017229898	0.8383959347624359
hsa-miR-551a	2.076923076923077	0.8888888888888888	1.62930479522796	0.340591862683718	0.281810256526109	1.20858575866689	0.226822030413546	0.8383959347624359
hsa_piR_006061	1	0.7777777777777778	0.922628231213665	0.33498804973633	0.27929080113324894	1.19942385634287	0.23036317592672	0.8383959347624359
hsa_piR_023101	32.30769230769231	24.88888888888889	43.3409005196529	0.326116459560383	0.27339350715697797	1.1928463954819999	0.23292953601658198	0.8383959347624359
RNU4-86P-201	4.769230769230769	3	5.33280026522912	0.348567640972244	0.28859795033092894	1.20779666166218	0.227125485895883	0.8383959347624359
SNORD114-3-201	49	38.888888888888886	66.3411786384997	0.216372683576272	0.18051443113409302	1.19864479652345	0.23066609171286703	0.8383959347624359
SNORD115-40-201	1.3076923076923077	0.7777777777777778	1.12236136786895	0.33185300650410804	0.274851239206218	1.2073913418128	0.227281468349007	0.8383959347624359
SNORD38A-201	56.46153846153846	39.44444444444444	73.223777815669	0.18662238281321106	0.15630758323462499	1.1939432428757	0.232500170571522	0.8383959347624359
SNORD56-201	26.692307692307693	19.666666666666668	34.2582486446584	0.24481777325705398	0.20538107921165696	1.1920171721600301	0.23325451203364397	0.8383959347624359
hsa-miR-24-3p	211.84615384615384	224	327.346349306189	-0.13267909425222502	0.11181652729448499	-1.18657856278075	0.23539389584447198	0.8440948170987672
SNORD66-201	44.53846153846154	42.22222222222222	65.16115209893461	-0.149203811693901	0.126068153288965	-1.18351707232442	0.23660428450482	0.844461193408303
SNORD92-201	6.461538461538462	6.777777777777778	9.2142272989784	-0.269529126850715	0.22763387018361103	-1.18404667386848	0.23639458746728398	0.844461193408303
hsa-miR-105-3p	1.7692307692307692	1.2222222222222223	1.7562707939712099	0.33559737229571096	0.28436317200362	1.18017171468125	0.237931926395077	0.8472155509955551
hsa-miR-324-5p	98.92307692307692	103.11111111111111	151.67617578743202	-0.146093250398595	0.124340297189239	-1.17494692952397	0.24001594861791398	0.8526440692160859
SCARNA12-201	2.076923076923077	1.1111111111111112	1.9466556068241299	0.33619717782012204	0.28652456469524795	1.17336249398968	0.240650470984012	0.8529100413479871
hsa-miR-143-3p	24592.53846153846	33642.666666666664	44123.328517854505	-0.29806036805703395	0.25686831180693104	-1.1603625451514	0.24590122950036303	0.8639550787115559
hsa-miR-218-2-3p	1.6923076923076923	0.6666666666666666	1.40692570961975	0.32703840569850606	0.28265073966224796	1.15704068593381	0.24725573808369503	0.8639550787115559
hsa-miR-34a-3p	4.230769230769231	3.6666666666666665	5.27433909712761	0.31187123801135996	0.270108976028769	1.15461264041127	0.248249088008201	0.8639550787115559
hsa-miR-409-5p	2.8461538461538463	2.111111111111111	3.1933658389785498	0.309978510932848	0.266716396413194	1.16220268083044	0.245153145980428	0.8639550787115559
hsa-miR-509-3p	1.3846153846153846	1.7777777777777777	1.7284461554938702	0.32944651903664895	0.28532870499290697	1.1546210152421899	0.248245656947258	0.8639550787115559
hsa-miR-518e-3p	0	0.4444444444444444	0.0782735530195014	-0.193061316295618	0.16623688143496201	-1.16136271704033	0.245494424160399	0.8639550787115559
hsa-miR-744-3p	18.076923076923077	16.333333333333332	25.523836192522396	0.24811354256246101	0.21491304917484802	1.15448337602154	0.24830205018088003	0.8639550787115559
hsa_piR_007819	0.3076923076923077	0.2222222222222222	0.22580792765281602	0.20020312014531103	0.172585290750698	1.16002423656433	0.246038938499305	0.8639550787115559
hsa-miR-1911-5p	8	4	9.122656561690679	0.287578116212868	0.249790984955708	1.15127500003197	0.24961911872136303	0.866559309638627
hsa-miR-451b	0	0.3333333333333333	0.0946602830561307	-0.181979433487562	0.15829544185998498	-1.1496189110014	0.250300865762432	0.8669511805044241
hsa_piR_020498	0.38461538461538464	1	0.6216491928529829	-0.30667229182712896	0.267431097022818	-1.14673385122809	0.251491635427086	0.8671340551829849
SNORD46-201	3.769230769230769	2.2222222222222223	3.93658149625421	0.328849969209578	0.28672243327614194	1.14692793811799	0.251411404902986	0.8671340551829849
hsa-miR-370-5p	4.384615384615385	3.2222222222222223	5.12248949171093	0.282485052281467	0.24665334491157898	1.14527152422252	0.252096698000887	0.867258166486121
hsa-miR-140-5p	47.92307692307692	54.333333333333336	75.682805946468	-0.162315089737043	0.143013688167416	-1.1349619174007501	0.256391275020279	0.868311784735346
hsa-miR-16-2-3p	1.3846153846153846	1.6666666666666667	1.5008419427728799	0.323867521413859	0.284013834477595	1.14032304802887	0.254151739065415	0.868311784735346
hsa-miR-668-3p	13.615384615384615	12.333333333333334	18.7371303091206	0.23616931892849	0.207945520885927	1.13572688616864	0.256070884635153	0.868311784735346
hsa-miR-6735-3p	0.23076923076923078	0.5555555555555556	0.252972597718588	-0.22885960215776	0.20129898114983202	-1.13691386240755	0.25557429646824	0.868311784735346
hsa_piR_008026	0.6153846153846154	0.4444444444444444	0.479999142790581	0.267905776602502	0.235828467818534	1.13601966327768	0.255948334991793	0.868311784735346
hsa_piR_011094	0.38461538461538464	0.1111111111111111	0.195674582930911	0.228162243432938	0.19989867149669602	1.1413894936100601	0.253707874866518	0.868311784735346
hsa_piR_015267	0.3076923076923077	0.2222222222222222	0.16362296362229597	0.212751064021761	0.186399317173243	1.14137255032982	0.253714922589884	0.868311784735346
hsa-miR-6762-3p	0.46153846153846156	0.4444444444444444	0.4641917834363621	-0.249407324862239	0.22004657011169002	-1.13342973142297	0.257033834462563	0.8685577909555359
hsa-miR-3605-3p	11.384615384615385	10.88888888888889	15.9846271438173	-0.218386305352333	0.193463973395124	-1.1288215656891798	0.25897311329378103	0.871066998127059
hsa-miR-548l	0.38461538461538464	0.6666666666666666	0.360953465220882	-0.290621012260825	0.257820361059658	-1.12722288909361	0.25964825529560603	0.871066998127059
hsa-miR-6500-3p	2.6153846153846154	1.8888888888888888	2.93742903916472	0.29594107492785404	0.26254888306407703	1.12718466547667	0.259664412532251	0.871066998127059
hsa_piR_008982	0.6923076923076923	0.4444444444444444	0.595711612000962	0.296522340420745	0.26328450057158603	1.12624305561854	0.260062653640296	0.871066998127059
hsa-miR-885-3p	1.7692307692307692	2.2222222222222223	2.29084633339812	0.31735081273404603	0.28221338247026195	1.12450660544947	0.260798169866915	0.8716149361341641
MT-TC-201	128.30769230769232	147.33333333333334	203.317591838931	-0.29779795154118	0.26520834625604	-1.12288303043705	0.26148717550149103	0.872005373007162
hsa-miR-1910-5p	1.6153846153846154	0.7777777777777778	1.2708790943019	0.313847789035062	0.282433211729846	1.1112283400128797	0.26647007553913804	0.8747719621462031
hsa-miR-19a-3p	64.76923076923077	53.77777777777778	89.8840192784184	0.18064206461260102	0.161916730148938	1.11564792870038	0.264572867717788	0.8747719621462031
hsa-miR-449c-5p	0.6153846153846154	1.2222222222222223	0.864042769204073	-0.30462308442018	0.273788907299837	-1.11262025706021	0.265871556647013	0.8747719621462031
hsa-miR-4685-3p	1.2307692307692308	1.2222222222222223	1.35679776716598	0.31178958174490695	0.28117570095166494	1.10887811674205	0.26748276532817	0.8747719621462031
hsa-miR-652-3p	38.76923076923077	40	58.02903935208221	-0.135405468524679	0.121126136548042	-1.1178881155098501	0.263614781444157	0.8747719621462031
hsa_piR_007979	0.46153846153846156	0.3333333333333333	0.28097984844366497	0.263211026479141	0.23629615362519196	1.1139031357092701	0.265320744049527	0.8747719621462031
SNORA81-201	3.3846153846153846	2.2222222222222223	3.91357352443886	0.316086454161865	0.284895672462915	1.10948141622969	0.26722255701626896	0.8747719621462031
SNORD118-201	9.846153846153847	5.333333333333333	11.064752559521802	0.283105685562771	0.253107806492581	1.11851818988076	0.263345742170512	0.8747719621462031
SNORD6-201	69.07692307692308	52.888888888888886	92.98008812502042	0.141234093996938	0.126995407233744	1.11211969844694	0.266086688232723	0.8747719621462031
hsa-let-7a-3p	12.846153846153847	8.666666666666666	15.997528951275802	0.20609775173626002	0.18683580945030898	1.10309555937173	0.269985669063018	0.876547354176101
hsa-miR-128-1-5p	27	30.666666666666668	41.8609502733212	-0.20930276160839004	0.19142367234006	-1.0934006178534101	0.274217942393833	0.876547354176101
hsa-miR-1285-3p	12.538461538461538	12.666666666666666	18.058497846947102	-0.188790317530744	0.171968124306559	-1.09782157764422	0.27228240736000997	0.876547354176101
hsa-miR-216b-5p	0.9230769230769231	1.3333333333333333	1.1870089400081498	0.30906150474661204	0.28212848332832696	1.09546367350276	0.273313551827623	0.876547354176101
hsa-miR-339-5p	27.46153846153846	30	42.3198447986855	-0.196656046798934	0.17779389636782603	-1.10608997730769	0.268687576399641	0.876547354176101
hsa-miR-4786-5p	0.9230769230769231	1.3333333333333333	1.27054890892926	-0.27411179518482304	0.248384150199584	-1.10358005921298	0.269775345190568	0.876547354176101
hsa-miR-548al	0.6153846153846154	0.3333333333333333	0.428787451216886	0.271923301767518	0.24852069054416	1.09416765731704	0.273881453536762	0.876547354176101
hsa_piR_000552	48.30769230769231	52.888888888888886	75.2504292120139	-0.193458458356105	0.175724018678765	-1.10092211531856	0.27093055598441	0.876547354176101
hsa_piR_019068	1.0769230769230769	0.7777777777777778	1.00926758959118	-0.307696580402245	0.280122402655829	-1.0984361746329	0.27201407351749496	0.876547354176101
premirna_hsa-mir-612	0.38461538461538464	0.5555555555555556	0.254883919522195	0.251623892665708	0.230470171483895	1.09178507155878	0.274927582215339	0.876547354176101
SNORD126-201	7	5.777777777777778	9.082155844076869	0.260886295280266	0.23782350076588898	1.09697441354663	0.27265257718573	0.876547354176101
SNORD9-201	1	1.3333333333333333	1.25428033784556	-0.308616133170307	0.282529576271816	-1.0923321276403102	0.274687143801775	0.876547354176101
hsa-miR-509-3-5p	0.6153846153846154	0.5555555555555556	0.462814893996308	0.26668103305461305	0.244976932620852	1.0885965066243701	0.27633185798107596	0.877353649089915
hsa_piR_009895	0.38461538461538464	0.4444444444444444	0.32376491976766497	0.23246483991318398	0.213521214703709	1.08872010790947	0.27627733179118397	0.877353649089915
hsa-miR-148a-3p	865.9230769230769	764.1111111111111	1244.0165209460902	0.17866439986176397	0.16695818467592402	1.07011465301065	0.284567704279124	0.879254519265458
hsa-miR-151a-3p	1504.5384615384614	1561.2222222222222	2307.6677507670397	-0.13454402980875502	0.12502568830274	-1.07613108662091	0.28186863449471994	0.879254519265458
hsa-miR-181a-2-3p	374	381.55555555555554	571.856402809967	-0.142113340389233	0.132080389775132	-1.07596094038776	0.281944725449509	0.879254519265458
hsa-miR-27b-3p	45919.692307692305	46600.77777777778	69815.8665776375	-0.119225190456839	0.11151529720343	-1.0691375393937599	0.285007698502058	0.879254519265458
hsa-miR-3120-5p	0.3076923076923077	1	0.37300717597109495	-0.264668220311849	0.24696924827447697	-1.0716646795543598	0.283870670649907	0.879254519265458
hsa-miR-31-3p	0.15384615384615385	0.5555555555555556	0.177501734958246	-0.23879026473292603	0.22148386928675398	-1.07813840123845	0.28097199655800104	0.879254519265458
hsa-miR-6507-3p	0.7692307692307693	0.6666666666666666	0.544998914561752	0.265083983674605	0.24616192320484803	1.07686834837576	0.281539085241377	0.879254519265458
hsa-miR-664b-5p	0.7692307692307693	0.5555555555555556	0.7126745144774829	0.29910289541729806	0.278403363723714	1.0743508678082099	0.282665454372241	0.879254519265458
hsa-miR-937-3p	1.5384615384615385	2.2222222222222223	2.3188086314688303	-0.308142309184079	0.28780705242647303	-1.07065586679048	0.284324193622868	0.879254519265458
hsa_piR_001312	1144.3846153846155	839.5555555555555	1526.18862954734	0.298182247772649	0.277872617969136	1.07308971266024	0.283230866214928	0.879254519265458
hsa_piR_012925	0.8461538461538461	0.5555555555555556	0.5995953636535	0.28355129840123805	0.262759705234689	1.07912778387378	0.280530767067031	0.879254519265458
hsa_piR_018145	0.6153846153846154	0.7777777777777778	0.6017469863992629	0.274648525557947	0.253182745998874	1.08478373782694	0.27801744973217496	0.879254519265458
RNU5D-1-201	0.15384615384615385	0.5555555555555556	0.24439236240666798	-0.223626052813548	0.208471704155155	-1.07269259259815	0.28340906498160495	0.879254519265458
SNORA75-201	28.923076923076923	24.333333333333332	40.5216607320489	0.284833596853125	0.263265010307133	1.0819272812624399	0.27928484144552895	0.879254519265458
hsa_piR_019324	2.5384615384615383	1.6666666666666667	2.81137481493139	0.302966910266605	0.284078144795598	1.06649144193967	0.286201545292783	0.881153848537779
hsa-miR-181b-5p	9880.692307692309	10631.777777777777	15446.567551452701	-0.131794400720958	0.12404082740892401	-1.0625082359897	0.288005021072947	0.8829299974959621
hsa-miR-6514-5p	0.7692307692307693	1.4444444444444444	1.06917942323985	-0.300683078123114	0.283815150206756	-1.05943279597326	0.289402720285029	0.8829299974959621
hsa-miR-6834-5p	0.3076923076923077	0.1111111111111111	0.158079393664022	0.200700376124977	0.18954840601182002	1.0588344178028102	0.289675196028859	0.8829299974959621
hsa_piR_016658	1892.4615384615386	1953.3333333333333	2881.69458348707	-0.14002236615376298	0.13191874712739	-1.06142886589536	0.28849504438027	0.8829299974959621
hsa_piR_020619	3.923076923076923	2.2222222222222223	4.32589155496801	0.28646198092662295	0.269927513720787	1.0612552124750798	0.28857393376365004	0.8829299974959621
hsa-let-7d-5p	1127.2307692307693	1178.6666666666667	1731.95429242559	-0.095527723345252	0.0948583032893802	-1.00705705281097	0.31390735802441494	0.8908030413156172
hsa-miR-1247-3p	0.6153846153846154	0.7777777777777778	0.7665334344659449	-0.27004893378246103	0.261479893210664	-1.0327713173911	0.30171092952946504	0.8908030413156172
hsa-miR-127-3p	24044.615384615383	21810.444444444445	34572.2064157243	0.140146650491369	0.135510595528535	1.03421175255523	0.301037181079883	0.8908030413156172
hsa-miR-133a-5p	0.8461538461538461	1	0.8993421600301859	-0.285234870203769	0.279574679880037	-1.02024571869728	0.307611939840583	0.8908030413156172
hsa-miR-15a-5p	468.2307692307692	417.55555555555554	674.189362367323	0.122974050825092	0.118828859757696	1.03488370649898	0.300723224734615	0.8908030413156172
hsa-miR-15b-5p	78.61538461538461	85.22222222222223	122.933946141025	-0.156224950399487	0.155132504138273	-1.00704202041528	0.313914581540652	0.8908030413156172
hsa-miR-199a-3p|hsa-miR-199b-3p	89	114	152.68152165178802	-0.24982698694992003	0.24460122287189004	-1.02136442335272	0.307081814277291	0.8908030413156172
hsa-miR-20a-5p	141.46153846153845	159.44444444444446	225.287455553662	-0.14237702458775303	0.137245044928884	-1.03739282289957	0.29955282180431003	0.8908030413156172
hsa-miR-23b-3p	1347.4615384615386	1374.5555555555557	2061.05091133787	-0.135276273754215	0.13399822226311098	-1.00953782423019	0.312716771150021	0.8908030413156172
hsa-miR-361-3p	182.3846153846154	190.11111111111111	278.765789133621	-0.0988804455588125	0.0967733072147676	-1.02177396231141	0.30688789560120194	0.8908030413156172
hsa-miR-3939	0.23076923076923078	1.3333333333333333	0.676744521287207	-0.24546827357193998	0.243793354691287	-1.00687024009647	0.313997134892011	0.8908030413156172
hsa-miR-4742-3p	1.0769230769230769	1.3333333333333333	1.2692101436508898	-0.295611629559795	0.28448685117667605	-1.03910471903044	0.29875603648199606	0.8908030413156172
hsa-miR-4742-5p	0.38461538461538464	0.2222222222222222	0.172296804828946	0.202120050761293	0.198355933100757	1.0189765821556	0.308214084226797	0.8908030413156172
hsa-miR-551b-3p	7.076923076923077	4.555555555555555	8.09455704460875	0.29678963673247	0.28588285217750603	1.03815123737534	0.299199650474082	0.8908030413156172
hsa-miR-6504-5p	0	0.4444444444444444	0.0587387893530671	-0.16441292623086098	0.16181870639524804	-1.01603164364246	0.30961431811928003	0.8908030413156172
hsa-miR-655-3p	7.076923076923077	6.111111111111111	9.295562989127019	0.236601050080182	0.229790428479379	1.02963840420104	0.30317978020873404	0.8908030413156172
hsa-miR-660-3p	0.6153846153846154	0.4444444444444444	0.43022527576923	0.253235425041495	0.247739451203781	1.0221844918563001	0.30669358930185103	0.8908030413156172
hsa-miR-96-5p	0.15384615384615385	0.5555555555555556	0.270239781044313	-0.235968144549341	0.230956043895197	-1.02170153493111	0.30692218441054303	0.8908030413156172
hsa_piR_001042	35	31.22222222222222	49.458043572113894	0.15267258207391599	0.14985925114957097	1.01877315482871	0.30831067318918104	0.8908030413156172
hsa_piR_001168	3.1538461538461537	2.111111111111111	3.56771381844658	0.29962166271192	0.286572510779713	1.04553525352695	0.29577565597404404	0.8908030413156172
hsa_piR_004262	0.07692307692307693	0.4444444444444444	0.119642282017289	-0.19163441365414602	0.184722377157024	-1.03741851205849	0.29954085456978896	0.8908030413156172
hsa_piR_004271	3.8461538461538463	2.111111111111111	3.9453473342598997	0.28824113932379	0.28486654215896196	1.01184623908182	0.311611577533414	0.8908030413156172
hsa_piR_017716	0.9230769230769231	0.5555555555555556	0.8481464748235351	0.26280395576783805	0.25948254493764805	1.01280013201269	0.311155637650255	0.8908030413156172
hsa_piR_019167	38.30769230769231	31.88888888888889	53.7341620343344	0.272098951978052	0.263355051811834	1.03320194583723	0.301509402482257	0.8908030413156172
hsa_piR_019308	0.38461538461538464	0.2222222222222222	0.22674134091725504	0.20865373607182897	0.20385610700245604	1.02353438972184	0.306055248606237	0.8908030413156172
hsa_piR_019951	374.2307692307692	289.77777777777777	505.503349384422	0.20149314439844396	0.19355745851460998	1.04099912214561	0.297875955656939	0.8908030413156172
hsa_piR_020466	1.9230769230769231	1.2222222222222223	1.8374200924714899	0.29697264610214	0.285124166688668	1.04155550738149	0.29761780577604496	0.8908030413156172
hsa_piR_020541	9.23076923076923	8.555555555555555	12.9787914434338	0.256160507824336	0.24389796028300098	1.0502773681547302	0.29359060735111403	0.8908030413156172
premirna_hsa-let-7b	0.3076923076923077	0.8888888888888888	0.408349300040426	-0.240029794189482	0.238624964194688	-1.00588718787045	0.31446984004448997	0.8908030413156172
premirna_hsa-mir-3687-1|premirna_hsa-mir-3687-2	1	0.5555555555555556	0.8431531012879651	0.226330827809379	0.224865805437823	1.00651509627577	0.314167853463424	0.8908030413156172
RNA5-8S5-208|RNA5-8S5-206|RNA5-8S5-203|RNA5-8S5-207|RNA5-8S5-205|RNA5-8S5-204|RNA5-8S5-202|RNA5-8S5-201	9028.307692307691	8300.333333333334	13080.1838939422	-0.0958404854496621	0.0925874719545027	-1.0351344887865401	0.300606107912773	0.8908030413156172
SNORA45B-201	1.5384615384615385	1.4444444444444444	1.68245781294314	0.29028906913136	0.286127858606776	1.01454318550052	0.310323633634673	0.8908030413156172
SNORA61-201	0.6153846153846154	2.111111111111111	1.3332467766522098	-0.28577631563636796	0.28357515146805	-1.00776218987074	0.31356864142425395	0.8908030413156172
SNORD114-28-201	13.615384615384615	8.333333333333334	16.1430928997675	0.24675531340840198	0.23780243123630498	1.03764840470954	0.299433773814266	0.8908030413156172
SNORD115-30-201	3	2.4444444444444446	3.43327673147538	0.284867636834367	0.28282303354473104	1.00722926723474	0.313824611639602	0.8908030413156172
SNORD41-201	17.307692307692307	12.88888888888889	22.229540707220696	0.23863686722598804	0.22882828246629897	1.04286439007439	0.29701110421316695	0.8908030413156172
SNORD72-201	0.38461538461538464	0.8888888888888888	0.597421205338676	-0.243315589651463	0.23535341137184101	-1.03383073240031	0.30121530169905497	0.8908030413156172
SNORD83B-201	24.53846153846154	18.666666666666668	31.8258139723776	0.172965310309327	0.17072769938291002	1.01310631452603	0.31100938247027193	0.8908030413156172
hsa-miR-152-3p	20.923076923076923	24.11111111111111	32.868830897943	-0.15770850206906198	0.15764435726045498	-1.0004068956841998	0.31711363423756	0.891474832234619
hsa-miR-199b-5p	3.3076923076923075	4.555555555555555	5.20185397099594	-0.263049914401621	0.263445346384851	-0.998498998032588	0.318037450091541	0.891474832234619
hsa-miR-329-5p	2.076923076923077	1.3333333333333333	1.9375468205416497	0.28149731442846304	0.282366043407154	0.9969233942997942	0.3188016952545061	0.891474832234619
hsa-miR-4523	0.7692307692307693	0.6666666666666666	0.658766357887475	-0.26759681346027897	0.268392715100118	-0.997034563179027	0.318747733497884	0.891474832234619
hsa-miR-466	0	0.3333333333333333	0.0862210880187397	-0.14660193401018698	0.146783029629289	-0.9987662359909059	0.317907945726609	0.891474832234619
hsa-miR-548e-3p	1.7692307692307692	1	1.6337623709614	0.284329824157281	0.28395025272650604	1.00133675327678	0.316664029924757	0.891474832234619
SNORD114-17-201	13.923076923076923	10.88888888888889	18.3799783965928	0.24823193893541298	0.247937902775071	1.00118592662538	0.316736929126236	0.891474832234619
hsa_piR_005177	0.38461538461538464	0.3333333333333333	0.21355308073167603	0.224514820716264	0.225595253160045	0.995210748326277	0.31963377530242304	0.8921646035913791
hsa-miR-137	37.53846153846154	31	51.18515561364671	0.22672801788949198	0.228986443808655	0.9901372942362919	0.322107016809116	0.8957866671844749
hsa_piR_002372	0.15384615384615385	0.6666666666666666	0.232689594793129	-0.231453678452151	0.23348147409384698	-0.9913149612851891	0.321531809680604	0.8957866671844749
hsa_piR_000651	3	2.3333333333333335	3.32587205782547	0.28303427257689895	0.286270793212343	0.988694198946646	0.322812781920075	0.8961141705759449
hsa_piR_020485	510.46153846153845	433.77777777777777	725.410817655906	0.21069928450360298	0.21347156388700697	0.987013355161104	0.32363609150943395	0.8967661881097759
hsa-miR-1252-5p	0.46153846153846156	0.4444444444444444	0.321955230910632	0.242616842101667	0.24745830191615698	0.98043524999161	0.326871316819351	0.897483258841971
hsa-miR-1270	6.230769230769231	6.222222222222222	8.59588323388416	-0.24094427352576897	0.24613923191993697	-0.9788942284671719	0.327632244214226	0.897483258841971
hsa-miR-324-3p	8.692307692307692	12.11111111111111	14.5807711762469	-0.242891140339767	0.24756457830094603	-0.981122347981876	0.326532411071963	0.897483258841971
hsa-miR-363-3p	230.84615384615384	198.66666666666666	325.919549223511	0.136093433977825	0.140244469867635	0.9704014290636359	0.331846436638046	0.897483258841971
hsa-miR-376b-5p	0.6923076923076923	0.2222222222222222	0.49750494445822097	0.21751093822182802	0.22230490877171805	0.978435156576712	0.32785914734249394	0.897483258841971
hsa-miR-544a	0.7692307692307693	0.5555555555555556	0.67963900051404	0.226474528453913	0.23437875556057397	0.966275838064947	0.33390617307309495	0.897483258841971
hsa-miR-6508-3p	0.23076923076923078	0.8888888888888888	0.430247476036318	-0.225420104519097	0.229839937122748	-0.9807699538253429	0.32670619822355296	0.897483258841971
hsa_piR_008983	2.6153846153846154	2.111111111111111	2.84024363242046	0.277493884541214	0.285355835151464	0.972448607521631	0.33082742024899503	0.897483258841971
hsa_piR_015800	1.8461538461538463	1.2222222222222223	2.10299093426868	0.276765939450398	0.285176211188257	0.9705085087468709	0.331793085757407	0.897483258841971
hsa_piR_017104	2.5384615384615383	2.2222222222222223	3.1686480748043597	0.274023367777339	0.280661829053122	0.9763471174609691	0.328892478095068	0.897483258841971
hsa_piR_019914	1175	842.1111111111111	1573.31092413195	0.252196425335434	0.26023246125189003	0.96911977899376	0.332485430259672	0.897483258841971
premirna_hsa-let-7a-3	1.4615384615384615	1	1.3265092191550902	0.279164484080701	0.28348730167075203	0.9847512831630408	0.324746255645063	0.897483258841971
SCARNA18-201	4.461538461538462	2.5555555555555554	4.70825221585772	0.27891287373422197	0.287672392330932	0.9695503676048499	0.332270662653851	0.897483258841971
SNORD114-23-201	11.538461538461538	7.555555555555555	13.796912364721301	0.240626789412768	0.24816015517961	0.9696431292066608	0.332224407055565	0.897483258841971
SNORD1B-201	10.923076923076923	10	15.1763926980204	0.19443888988304	0.201091533658561	0.966917335332389	0.333585359851392	0.897483258841971
SNORD64-201	97.23076923076923	77	131.46571356805	0.176439777126299	0.18092750388481402	0.9751959947373641	0.32946304852026	0.897483258841971
SNORD83A-201	6.153846153846154	4.888888888888889	7.8352400974632	0.23871751030295302	0.24667396222485996	0.967745067820921	0.33317170421172804	0.897483258841971
hsa-let-7e-5p	2231.076923076923	2047	3235.92553823981	0.120718528862792	0.127692454849478	0.945384979912028	0.34446236758584203	0.898846348237391
hsa-miR-101-5p	18.615384615384617	14.777777777777779	24.682571224359698	0.187352597598017	0.19865012152406197	0.943128532520548	0.345615163059532	0.898846348237391
hsa-miR-1197	11.384615384615385	9.222222222222221	14.9117191399855	0.190923402254725	0.206368291734715	0.9251586115766058	0.35488340886612296	0.898846348237391
hsa-miR-134-5p	163.23076923076923	160.11111111111111	243.588360255003	0.168469850221056	0.175846302781442	0.9580517051327808	0.338036686637394	0.898846348237391
hsa-miR-24-1-5p	1.4615384615384615	1.8888888888888888	1.81838671079634	-0.25455352844351997	0.274641108491435	-0.9268588007154019	0.353999850501534	0.898846348237391
hsa-miR-30e-5p	498.6923076923077	430.77777777777777	705.27027711306	0.137560223167838	0.145304054766151	0.9467060185569101	0.34378860274125206	0.898846348237391
hsa-miR-3130-3p	0	0.3333333333333333	0.0723903404451226	-0.137222684339032	0.145822231725077	-0.9410271857431279	0.34669092774290994	0.898846348237391
hsa-miR-3145-3p	0.3076923076923077	0.3333333333333333	0.184055748842895	0.19499437766837602	0.213352597452161	0.9139536148000179	0.36074121958583505	0.898846348237391
hsa-miR-331-3p	150.46153846153845	149.11111111111111	224.96848946681098	-0.0993888484573716	0.10418730904155199	-0.953943905180747	0.340112037601735	0.898846348237391
hsa-miR-34a-5p	245.23076923076923	208.11111111111111	346.88173709022004	0.20221192812567398	0.211494880816909	0.956107908355135	0.339017719734572	0.898846348237391
hsa-miR-3529-5p	2	1.6666666666666667	2.40661039728663	0.254873489216039	0.278273790783818	0.9159090710560011	0.35971458866997896	0.898846348237391
hsa-miR-3617-5p	0.6923076923076923	1.8888888888888888	1.42285268664796	-0.255289863230263	0.278400442617055	-0.916987993375497	0.359148931802533	0.898846348237391
hsa-miR-3653-3p	0.38461538461538464	0.4444444444444444	0.196158047308858	0.20503427048176698	0.22258136616443303	0.921165477663108	0.35696403907622504	0.898846348237391
hsa-miR-410-3p	2063.076923076923	1841.888888888889	2943.43167563658	0.123923459458628	0.135034416230808	0.9177175931712941	0.35876673459363495	0.898846348237391
hsa-miR-4286	19.23076923076923	17.666666666666668	26.8773475484707	-0.227195165898703	0.242555423168437	-0.9366732061930959	0.34892668273357	0.898846348237391
hsa-miR-4484	0.3076923076923077	0.5555555555555556	0.265838066808998	-0.223886769111709	0.24064211137042604	-0.930372360168812	0.352178324264678	0.898846348237391
hsa-miR-4511	0.23076923076923078	0.5555555555555556	0.21653773885180203	-0.216214441290275	0.230625892315231	-0.9375115652441209	0.348495477548329	0.898846348237391
hsa-miR-4639-5p	1.7692307692307692	0.6666666666666666	1.34233203503556	0.249282724339246	0.27130820624358104	0.918817487280277	0.35819104409281	0.898846348237391
hsa-miR-4661-5p	0.3076923076923077	1	0.43534971314282106	-0.237366042300559	0.24821173167309998	-0.9563046867308199	0.33891832277708395	0.898846348237391
hsa-miR-488-5p	0.9230769230769231	0.8888888888888888	0.8097874054975441	0.25640539051204997	0.273248842892114	0.938358559173425	0.34806017509668	0.898846348237391
hsa-miR-5196-3p	0.23076923076923078	1	0.537803142683707	-0.221702558920632	0.23875330056092103	-0.928584268363075	0.35310457776978	0.898846348237391
hsa-miR-548b-3p	1.6153846153846154	1.6666666666666667	1.96354270344641	-0.26521151845007995	0.285175085859871	-0.9299954014229691	0.35237346545987897	0.898846348237391
hsa-miR-5690	0.38461538461538464	0.7777777777777778	0.477672653084496	-0.24397474738662803	0.257699785982838	-0.946740201805508	0.343771179551894	0.898846348237391
hsa-miR-618	1.3076923076923077	1	1.18454084780474	0.267796959819891	0.282362832759874	0.94841434052204	0.34291856173098995	0.898846348237391
hsa-miR-6507-5p	1.2307692307692308	0.8888888888888888	1.13567090463674	0.26128437837379703	0.282836750111982	0.923799252644316	0.355590844382539	0.898846348237391
hsa-miR-6747-3p	0.15384615384615385	0.5555555555555556	0.17665392316969297	-0.194131341922513	0.212193946454341	-0.9148769093857511	0.360256253311782	0.898846348237391
hsa-miR-6788-5p	0.07692307692307693	0.4444444444444444	0.10152828576378801	-0.16700215974052898	0.18118276122647603	-0.9217331638509371	0.356667777431195	0.898846348237391
hsa-miR-758-3p	42.23076923076923	37.44444444444444	59.5575524916475	0.171535469858403	0.186007731242404	0.92219537710967	0.35642667401083394	0.898846348237391
hsa-miR-7975	0.5384615384615384	0.3333333333333333	0.315630539575274	0.207643573289469	0.226708476363024	0.9159056450848041	0.35971638572728204	0.898846348237391
hsa_piR_000796	3.076923076923077	4.555555555555555	4.90225305540362	-0.278578003617617	0.289590840518713	-0.9619710454882849	0.336064148634698	0.898846348237391
hsa_piR_001511	0.6923076923076923	0.3333333333333333	0.4849944581872321	0.207957260491857	0.21763813549649105	0.955518480331816	0.339315564321336	0.898846348237391
hsa_piR_009051	204.92307692307693	171.88888888888889	285.677470013703	0.16594473401761498	0.181296984872962	0.915319877679685	0.360023726786133	0.898846348237391
hsa_piR_018849	13.923076923076923	24.333333333333332	28.4813794094707	-0.277517039152467	0.289777701150815	-0.957689422099572	0.33821939229044296	0.898846348237391
hsa_piR_020490	0.5384615384615384	1.2222222222222223	0.891752112771614	-0.25223122668250797	0.26665295592062	-0.945915734598474	0.3441915673864289	0.898846348237391
MT-RNR2-201	826.6153846153846	681.7777777777778	1131.91914447585	0.174245960882896	0.18434274932194397	0.9452281769899491	0.34454239715069607	0.898846348237391
SNORD110-201	106.61538461538461	98.55555555555556	155.446761830213	-0.143400962924885	0.156971343379533	-0.913548676067345	0.360954045355173	0.898846348237391
SNORD113-7-201	13.538461538461538	10.11111111111111	17.462182561248802	0.253362606258265	0.270507245297917	0.9366204072620309	0.348953850900992	0.898846348237391
SNORD115-34-201	1.2307692307692308	0.8888888888888888	1.1549856913749499	0.24368814445905604	0.262757150550733	0.927427261059463	0.3537047419969179	0.898846348237391
SNORD115-38-201	1.0769230769230769	0.7777777777777778	0.7347213161117131	0.25422123919028605	0.272854711666001	0.931709178258486	0.351486841870993	0.898846348237391
SNORD115-44-201	1.0769230769230769	0.5555555555555556	0.930322603432876	0.233316121780198	0.252918535820435	0.9224951466026421	0.35627036074964	0.898846348237391
SNORD116-2-201	2.076923076923077	1.2222222222222223	2.16132922561388	-0.275662004416239	0.28652946657055295	-0.9620720958148341	0.336013389856543	0.898846348237391
SNORD123-201	7.923076923076923	6.222222222222222	10.241634002552	0.23900493292199002	0.258818909728576	0.9234446322822211	0.35577554158025304	0.898846348237391
SNORD14E-201	1.8461538461538463	1.1111111111111112	1.7635270063104298	0.257254318546144	0.281339447700748	0.914391211927655	0.360511317907378	0.898846348237391
SNORD2-201	1138.8461538461538	1089.6666666666667	1672.55101538694	-0.130747178064286	0.139093881555058	-0.939992303058511	0.347221508780625	0.898846348237391
SNORD63.1-201	0.38461538461538464	0.2222222222222222	0.19174607104842897	0.20118222129979202	0.21035195746909302	0.956407649923355	0.3388663213242511	0.898846348237391
hsa-miR-330-5p	46.76923076923077	50.44444444444444	72.0210149264463	-0.118458725483144	0.130415868267237	-0.908315276791386	0.36371167350536204	0.8999050974292361
hsa-miR-335-3p	36.15384615384615	33.55555555555556	51.3699800230838	0.15202311771412	0.166799635606907	0.911411569701443	0.36207855984368703	0.8999050974292361
hsa-miR-34c-3p	21.846153846153847	24.77777777777778	34.4495439837942	-0.21469229259965603	0.23666886629342898	-0.9071421009532958	0.364331656898844	0.8999050974292361
hsa-miR-425-5p	220.30769230769232	226.88888888888889	336.358177129667	-0.0903082016562102	0.0992819842698273	-0.909613182294703	0.3630265440935879	0.8999050974292361
SNORD115-32-201	18.692307692307693	13.444444444444445	23.7972563408503	0.19551676719785002	0.21551814480023498	0.9071939969559241	0.36430421767603005	0.8999050974292361
hsa-miR-3609	0.8461538461538461	1	0.8806040154338279	0.25444814323479703	0.28129877611408005	0.904547637034889	0.36570508660478496	0.901835844637042
hsa-miR-30c-1-3p	13.076923076923077	15.666666666666666	20.552238880608698	-0.19859027848589997	0.22008526408836898	-0.9023333720614821	0.366879802991152	0.9032711143110099
hsa-miR-548w	0.8461538461538461	0.5555555555555556	0.6870619298030489	0.21669298113932103	0.24078383152929	0.8999482222831949	0.36814780590896795	0.9034738425205592
hsa_piR_021830	0.6923076923076923	0.7777777777777778	0.632213615392781	0.24560261811168999	0.272894616031149	0.8999907058762059	0.36812519677271	0.9034738425205592
SNORA73B-201	0.3076923076923077	0.6666666666666666	0.305939494141035	-0.21784477769076602	0.24246836291125198	-0.8984461934545308	0.368947718808133	0.903981227433432
hsa_piR_016980	1.2307692307692308	1.3333333333333333	1.5484599640315602	-0.25493850958569503	0.284737102723964	-0.8953469960423209	0.37060162519492895	0.9065760462232291
hsa-miR-17-3p	19.384615384615383	15.333333333333334	25.636855769317897	0.17067800976906303	0.191319485063244	0.8921099161052131	0.372334020382298	0.909354242087537
hsa-miR-215-5p	1.5384615384615385	1.6666666666666667	1.8500040376147	-0.252427298078897	0.284048404019466	-0.8886770511887769	0.374176667950029	0.910606490805172
hsa-miR-30c-2-3p	58.53846153846154	48.77777777777778	81.1951174171154	0.146868499864441	0.165426576456863	0.887816836992563	0.37463928460291496	0.910606490805172
hsa-miR-676-5p	0.3076923076923077	0.5555555555555556	0.260712399076221	-0.19773169440356894	0.222657133915909	-0.888054610809128	0.37451137630390396	0.910606490805172
hsa-miR-4516	1.3076923076923077	1.1111111111111112	1.4212709033199	0.231009747618791	0.260824921329031	0.885688938164663	0.375785170780978	0.911937261576769
SNORD36A-201|AL593848.4-201	0.6153846153846154	0.8888888888888888	0.48286370285172	0.23014165551191798	0.260590356505739	0.883154920227641	0.377152574265909	0.913800513801662
hsa-miR-4254	0.38461538461538464	0.4444444444444444	0.22894341743084803	0.197125835138751	0.22349469576679698	0.882015720607702	0.377768306028606	0.9138395212501529
hsa-miR-29c-5p	48.92307692307692	41.44444444444444	68.1772657745839	0.16941041112542202	0.192983655538026	0.877848492677355	0.380025944353081	0.9150530697615509
hsa-miR-518b	0.5384615384615384	1.4444444444444444	0.965136581783825	-0.229764883400357	0.261761268930851	-0.877765012138039	0.38007125535371505	0.9150530697615509
hsa_piR_004962	2	1.3333333333333333	1.88398949126455	0.242673940220192	0.275779227512888	0.8799572847046692	0.378882450057434	0.9150530697615509
hsa-miR-548o-5p|hsa-miR-548c-5p|hsa-miR-548am-5p	0.7692307692307693	0.6666666666666666	0.6801848319032731	0.241584737116036	0.276352630745902	0.874190111612021	0.38201473020220295	0.91828146502864
hsa-miR-1248	3.230769230769231	3.2222222222222223	4.50398296556245	0.24783397620214398	0.288314815349303	0.859595008677876	0.390012327376116	0.9196836454283729
hsa-miR-125a-5p	6593	6001.333333333333	9527.14459629778	0.0699593980411726	0.0814699212303943	0.858714443129626	0.390498080047083	0.9196836454283729
hsa-miR-1273h-3p	3.5384615384615383	2.4444444444444446	3.9054195122957904	0.237385358784918	0.279174471880063	0.85031183971184	0.395151735770099	0.9196836454283729
hsa-miR-19b-1-5p	0.6153846153846154	0.7777777777777778	0.607190276764256	-0.22573049713720397	0.262518692180937	-0.8598644738852459	0.38986375379758	0.9196836454283729
hsa-miR-2116-3p	0.8461538461538461	1.2222222222222223	1.10048222483034	-0.24343685471201104	0.283976615191545	-0.857242609740281	0.391310818339291	0.9196836454283729
hsa-miR-3173-5p	0.8461538461538461	2.2222222222222223	1.66018284612388	-0.24161332660417398	0.284145883424453	-0.850314365607951	0.395150331821976	0.9196836454283729
hsa-miR-3661	0.46153846153846156	1.4444444444444444	0.7143784941439141	-0.22595207800829298	0.269192698510605	-0.839369266917136	0.401262124429283	0.9196836454283729
hsa-miR-3663-3p	0.46153846153846156	1	0.7243400215440741	-0.234943166201481	0.273239678625067	-0.8598427848536	0.389875711088295	0.9196836454283729
hsa-miR-383-5p	84.07692307692308	70.11111111111111	115.871525157444	0.189780904168545	0.22472516762207698	0.844502225436989	0.398388820306522	0.9196836454283729
hsa-miR-4454	59.23076923076923	70.44444444444444	96.7094887498594	-0.15844157413021698	0.188601556138671	-0.840086250474633	0.400860028699262	0.9196836454283729
hsa-miR-485-3p	107.07692307692308	99	154.579163330028	0.11107464423880599	0.132927084366907	0.8356058117713359	0.40337669814441895	0.9196836454283729
hsa-miR-548b-5p	1.6153846153846154	1.2222222222222223	1.6474663848855502	0.238981981674411	0.28245075533854996	0.8461014076169241	0.397496175564503	0.9196836454283729
hsa-miR-548v	0.9230769230769231	0.8888888888888888	0.9360398953969741	-0.227853163917216	0.273229579142911	-0.833925684883623	0.40432286249147603	0.9196836454283729
hsa-miR-549a	0.23076923076923078	0.4444444444444444	0.21658322911082603	-0.18780233535287	0.219603680505584	-0.8551875584257099	0.392447322793476	0.9196836454283729
hsa-miR-556-5p	0.6923076923076923	0.5555555555555556	0.5263871705995221	0.224739568079235	0.267190337524585	0.8411216145065721	0.40027980743892605	0.9196836454283729
hsa-miR-589-3p	2.6153846153846154	2.5555555555555554	3.28169255058789	0.231709972479671	0.268267255578035	0.8637281206027422	0.387737262079047	0.9196836454283729
hsa-miR-616-5p	2.769230769230769	2.5555555555555554	3.4486121022662997	-0.249979613455632	0.288260791902394	-0.867199496004562	0.385832712375731	0.9196836454283729
hsa-miR-6511b-5p	1.4615384615384615	1.2222222222222223	1.69471391535968	-0.23791440799807803	0.284835429004475	-0.8352697163748559	0.40356586426140395	0.9196836454283729
hsa-miR-671-3p	48.46153846153846	44.333333333333336	68.9129525157812	-0.129598594103606	0.15422826938621698	-0.8403037563695009	0.40073809581334896	0.9196836454283729
hsa-miR-6772-3p	1.4615384615384615	0.8888888888888888	1.34388990470878	0.244062885660292	0.283787679141776	0.860019315843385	0.38977839499426203	0.9196836454283729
hsa-miR-6881-3p	1.1538461538461537	1.8888888888888888	1.7069710853846898	-0.238956232385494	0.282323230463112	-0.8463923850457479	0.39733388514526896	0.9196836454283729
hsa-miR-93-3p	2	2	2.46185086795999	-0.24389958430493	0.28489026548158897	-0.856117648992439	0.391932707348184	0.9196836454283729
hsa_piR_001184	21.076923076923077	22.11111111111111	31.585061803888802	-0.20505558702497104	0.238078187199437	-0.861295146090795	0.389075508362526	0.9196836454283729
hsa_piR_004735	0.46153846153846156	0.4444444444444444	0.310578420067873	0.187492869254813	0.22395691924192399	0.837182748760171	0.402489852852377	0.9196836454283729
hsa_piR_006465	0.8461538461538461	0.4444444444444444	0.567240472628196	0.21059948041689103	0.250226622282878	0.84163498869761	0.39999229822233	0.9196836454283729
hsa_piR_017033	108.61538461538461	108.88888888888889	163.842490409791	-0.11000172208836001	0.130456991892771	-0.843202962849057	0.39911494167077005	0.9196836454283729
hsa_piR_017178	55.92307692307692	45.666666666666664	76.7877758866592	0.173458670525936	0.20227095186574304	0.8575560105193379	0.39113767415657297	0.9196836454283729
hsa_piR_019912	4001.769230769231	3637.5555555555557	5827.9355324955795	0.201072145345965	0.234727824279856	0.8566182810361491	0.391655879178854	0.9196836454283729
premirna_hsa-mir-1248	0.23076923076923078	0.1111111111111111	0.171490596769447	0.126989945100553	0.15078050256643602	0.842217282334629	0.399666341804149	0.9196836454283729
premirna_hsa-mir-663a	0.7692307692307693	1.1111111111111112	0.835349944694226	0.238335170767063	0.27835077014657	0.85624038561691	0.391864828247784	0.9196836454283729
premirna_hsa-mir-98	0.3076923076923077	0.2222222222222222	0.178276890365388	0.15417384226502598	0.184070217763002	0.8375816801799549	0.40226568532089896	0.9196836454283729
SNORA66-201	1.2307692307692308	1.1111111111111112	1.3504362349349999	0.213222107186228	0.249330021942088	0.8551802367215658	0.39245137548812603	0.9196836454283729
SNORD104-201	189.69230769230768	196	289.415692617334	-0.14910796468745902	0.17729757231444396	-0.8410039840986121	0.40034570246120094	0.9196836454283729
SNORD113.6-201	0.46153846153846156	0.2222222222222222	0.30195618744113895	0.170215551008581	0.20400556033632397	0.834367213952223	0.40407408662567207	0.9196836454283729
SNORD121A-201	1.3846153846153846	1	1.4159114802188	0.244020161593813	0.283412579858295	0.8610068110449509	0.389234291808694	0.9196836454283729
SNORD12B-201	18.307692307692307	12.777777777777779	23.2163375295603	0.20191550582224696	0.23650337326645002	0.8537531749907191	0.393241764168123	0.9196836454283729
hsa-miR-1225-5p	0.9230769230769231	0.6666666666666666	0.697235649000594	0.229065689419598	0.27524046430347604	0.832238421044927	0.40527438108049796	0.920275706458438
MT-TA-201	13.76923076923077	15.11111111111111	20.6308033711099	-0.17594725299626504	0.211647136287233	-0.8313235703670551	0.405790862690335	0.920275706458438
hsa-miR-6862-5p	0.15384615384615385	0.1111111111111111	0.0985291146423228	0.12119009355314901	0.146338714880134	0.828147859931771	0.40758676792604	0.922975088141582
hsa-miR-431-3p	40	37	57.295029029516705	0.10505474176096302	0.127781480919634	0.8221437175785691	0.410995106684075	0.9254630409757679
hsa-miR-5000-3p	0.6923076923076923	1	0.7610725924643951	-0.23035849428840197	0.28026399598074997	-0.8219339536721111	0.411114487362595	0.9254630409757679
hsa_piR_002528	0.8461538461538461	0.6666666666666666	0.6675918521950129	0.21840022338953	0.265145592446659	0.823699241515646	0.41011047052662297	0.9254630409757679
hsa_piR_019102	19.153846153846153	16.555555555555557	26.534978125806305	0.16892907217317	0.205167697529548	0.823370707022929	0.410297215807145	0.9254630409757679
hsa-miR-1268b	0.07692307692307693	0.4444444444444444	0.0895064997663697	-0.150756119157201	0.18392402413378303	-0.819665184399963	0.412407002610716	0.92563810306146
hsa-miR-576-3p	1.3846153846153846	1.3333333333333333	1.60954896618831	0.23184377384843102	0.282795145864088	0.819829396788359	0.41231337021067	0.92563810306146
hsa-miR-362-5p	35.15384615384615	28.666666666666668	47.9647417449729	0.172788186580499	0.21117949557732998	0.818205319167587	0.413239958384993	0.926143671439308
hsa-let-7e-3p	26.153846153846153	23.11111111111111	36.968114604171795	0.142229871140089	0.176523467995205	0.805727831859461	0.420399798013495	0.926584168188418
hsa-miR-1275	3.923076923076923	5.333333333333333	6.11836895661645	-0.22537773279930604	0.276505989032471	-0.8150916860351941	0.415019830254951	0.926584168188418
hsa-miR-132-3p	440.7692307692308	473.44444444444446	685.237371500811	-0.12225421685884401	0.15188805962601698	-0.804896824410438	0.42087922107369696	0.926584168188418
hsa-miR-138-2-3p	11.461538461538462	14.333333333333334	18.497407102568	-0.158294432329197	0.195686294978422	-0.808919359154163	0.418561532661236	0.926584168188418
hsa-miR-3074-3p	2.1538461538461537	3.6666666666666665	3.55720192105281	-0.21627174429047197	0.265489905055545	-0.81461381458261	0.415293400358875	0.926584168188418
hsa-miR-381-5p	0.46153846153846156	1	0.6286864121369	-0.20192759259763302	0.25038215763345	-0.8064775641611321	0.419967539391565	0.926584168188418
hsa-miR-6716-3p	4.6923076923076925	4.777777777777778	6.793055565089411	-0.195742685507503	0.24265017456160698	-0.806686769795854	0.41984696837636104	0.926584168188418
hsa-miR-99a-3p	33.53846153846154	28.444444444444443	46.6914425121184	0.139896684898305	0.174049266885995	0.8037763525309191	0.421526149168281	0.926584168188418
hsa_piR_001152	26.846153846153847	23.333333333333332	37.1832710828946	0.151885878306951	0.186750871470205	0.8133074673827321	0.416041796759648	0.926584168188418
hsa_piR_016970	37.76923076923077	32	52.4599736868793	0.18001049307686198	0.224031851365746	0.803504019537756	0.421683474435677	0.926584168188418
hsa_piR_018800	0.7692307692307693	0.5555555555555556	0.602451022273307	0.21072845574339602	0.259512813824668	0.8120156097022959	0.41678267460412005	0.926584168188418
RNU4-2-201	0.7692307692307693	0.6666666666666666	0.599603817245858	0.198156404478763	0.244350517495138	0.8109514418470821	0.417393556895243	0.926584168188418
SNORA33-201	1.5384615384615385	1.4444444444444444	1.8564546566678999	0.23166232006235302	0.286162968709441	0.809546815603433	0.41820068574563707	0.926584168188418
SNORD116-27-201	1.8461538461538463	1	1.6183343318896202	0.22739383550661502	0.28316432144367104	0.80304550498199	0.42194843354511996	0.926584168188418
hsa-miR-3942-5p	0.15384615384615385	0.5555555555555556	0.279085798830822	-0.165018362300776	0.20577539526897304	-0.801934371624347	0.422590922351615	0.9266598067105909
hsa-miR-532-3p	18.076923076923077	15.555555555555555	24.6909987677771	0.13020680192388	0.162769030080766	0.799948257105616	0.42374077674610494	0.9278461835647471
premirna_hsa-mir-204	0	0.3333333333333333	0.0564568949052067	-0.111178202166637	0.139237973638871	-0.7984761574812209	0.424594223807678	0.9283810575077499
hsa-miR-876-5p	0.38461538461538464	0.3333333333333333	0.175772093094943	0.177256024040213	0.222539932104702	0.796513337466177	0.42573372643476004	0.9284377215985741
premirna_hsa-mir-1273a	0.7692307692307693	0.6666666666666666	0.619239303493111	0.195557046215502	0.24557197558781102	0.7963329111451278	0.425838561284385	0.9284377215985741
hsa-miR-1246	0.46153846153846156	1	0.533307350030984	-0.21092795874319	0.26607893243250796	-0.7927270183132289	0.427936885261887	0.928597417961234
hsa-miR-1912	9.076923076923077	8.333333333333334	12.5359812074047	0.20860240917873699	0.263700815692274	0.79105712521635	0.42891065704462394	0.928597417961234
hsa-miR-378a-5p	11.846153846153847	12.333333333333334	17.1694442429786	-0.14432984774679902	0.18275317157612397	-0.789752902792605	0.429672089048481	0.928597417961234
hsa-miR-532-5p	231.76923076923077	204.88888888888889	328.86948517157396	0.0937765228581006	0.11888860086340901	0.788776402254412	0.43024270396940606	0.928597417961234
hsa_piR_004801	0.23076923076923078	0.6666666666666666	0.2452434130112	-0.17843066826162599	0.22520969613800002	-0.7922867945805079	0.428193469782939	0.928597417961234
hsa_piR_021214	8.615384615384615	7.777777777777778	11.7579369635454	0.218369179524679	0.27745815212143105	0.787034649568015	0.43126158290266997	0.928597417961234
MT-TM-201	474.61538461538464	431.77777777777777	686.727553162646	0.11869785397402101	0.150140358156293	0.790579264840029	0.429189550694265	0.928597417961234
SNORD45A-201	42.76923076923077	35.22222222222222	59.089788978758705	0.18651004486524803	0.235673490145344	0.7913917036244671	0.42871544978486703	0.928597417961234
snoU2-30.2-201	15.307692307692308	14.555555555555555	21.7605843979611	0.15234990232735401	0.19363092281994299	0.7868056408997421	0.43139565086388	0.928597417961234
hsa-let-7g-5p	6023.384615384615	6150.111111111111	9168.48924798769	-0.0508036857062844	0.0658574974076094	-0.771418406500432	0.44045896841138105	0.9289170323334169
hsa-let-7i-3p	26.615384615384617	26.444444444444443	39.273569119666	-0.124074156670922	0.16079256544307097	-0.7716411286120771	0.440327007676716	0.9289170323334169
hsa-miR-101-3p	794.6923076923077	677.1111111111111	1118.24772958345	0.115414374939782	0.147792110313749	0.780923790145282	0.43484731893129797	0.9289170323334169
hsa-miR-106b-3p	76.07692307692308	76.66666666666667	114.061748883848	-0.0884305807989534	0.115717456118336	-0.7641939579843628	0.44475166662341103	0.9289170323334169
hsa-miR-1180-3p	118.3076923076923	118.22222222222223	175.84373337384102	-0.11271401397914299	0.143850495716731	-0.783549708449375	0.43330437530919	0.9289170323334169
hsa-miR-135b-5p	9.307692307692308	7.666666666666667	12.319368857885802	0.216991435982585	0.282642387668741	0.7677243239145741	0.44265098209307596	0.9289170323334169
hsa-miR-147b	0.8461538461538461	1.5555555555555556	1.27213764895448	-0.22010604814308699	0.282317855961438	-0.779639131905107	0.43560331565485405	0.9289170323334169
hsa-miR-204-3p	13	11.444444444444445	17.538939778385902	0.184798608797535	0.238925908698529	0.773455711873881	0.43925272958353995	0.9289170323334169
hsa-miR-2681-3p	0.8461538461538461	0.4444444444444444	0.653132022012075	0.20890072904037602	0.270797422902277	0.7714280542313809	0.44045325175263106	0.9289170323334169
hsa-miR-328-3p	269.15384615384613	255.11111111111111	393.450108495679	-0.101772121333688	0.13356070115570198	-0.761991517362912	0.446065066917436	0.9289170323334169
hsa-miR-371a-3p	0.07692307692307693	0.7777777777777778	0.273619895802441	-0.162122587681362	0.209010569138275	-0.775666935647193	0.437945667349348	0.9289170323334169
hsa-miR-371b-3p	0.07692307692307693	0.4444444444444444	0.161016782230451	-0.13143006405312502	0.17131825011604598	-0.767169078391226	0.442980995018899	0.9289170323334169
hsa-miR-376a-3p	4.384615384615385	3.2222222222222223	5.09746057540166	0.19520627864394002	0.256927963296619	0.7597704669404821	0.4473917990372229	0.9289170323334169
hsa-miR-454-5p	5.230769230769231	5.222222222222222	7.008605565241551	0.17268883752935701	0.22585836705542603	0.764589064291692	0.44451628307262503	0.9289170323334169
hsa-miR-502-3p	18	16.333333333333332	25.175733964261397	0.141436150648081	0.18452094753555998	0.766504575968667	0.443376130147392	0.9289170323334169
hsa-miR-505-3p	18.307692307692307	21	28.252137896209998	-0.16385519192016101	0.214026440441452	-0.7655838763761729	0.4439239412708	0.9289170323334169
hsa-miR-641	10.846153846153847	9	14.4125204141573	0.18443694779132602	0.23686345187036897	0.778663598520321	0.43617790441751597	0.9289170323334169
hsa-miR-676-3p	1.4615384615384615	2.2222222222222223	2.0006693317068502	-0.219959535918564	0.284925983169742	-0.7719883370114571	0.440121335232082	0.9289170323334169
hsa-miR-6847-5p	0.23076923076923078	0.4444444444444444	0.20761378951092602	-0.15101695676527402	0.196467991526537	-0.768659340342859	0.442095568312559	0.9289170323334169
hsa_piR_008112	55.61538461538461	53.22222222222222	81.0761524539277	0.0955298742885187	0.12182233471455099	0.78417372735763	0.43293817894111997	0.9289170323334169
MT-TS2-201	331.7692307692308	260.22222222222223	450.145398868879	0.120170740566622	0.156907337572982	0.7658707516512909	0.44375321064511297	0.9289170323334169
premirna_hsa-let-7f-1	0.5384615384615384	0.4444444444444444	0.41224688687350897	0.181519582651196	0.23831202361989604	0.7616887301528549	0.44624580315915896	0.9289170323334169
SNORA31.25-201	0.15384615384615385	0.4444444444444444	0.138135821063013	-0.156860610012197	0.20023160558936	-0.7833958557665992	0.43339468902911604	0.9289170323334169
SNORA67-201	1.2307692307692308	0.6666666666666666	1.1191676391241399	0.216449685123394	0.28136064196790805	0.7692962441707891	0.44171746635601095	0.9289170323334169
SNORD100-201	138.3846153846154	111	189.157918337627	0.0897876116398403	0.11775354587014301	0.762504525671412	0.44575894309746006	0.9289170323334169
SNORD116-1-201	2.076923076923077	1.4444444444444444	2.21410016424865	0.21793024321957896	0.28660675038211103	0.76038070606861	0.44702705272173604	0.9289170323334169
hsa-miR-28-3p	763.3846153846154	764.8888888888889	1157.10647128922	-0.0968203089716854	0.128011744543034	-0.7563392665048551	0.44944581119261207	0.930952512299822
hsa-miR-4512	0.15384615384615385	0.5555555555555556	0.194362975308574	-0.161079719293871	0.213355285527463	-0.754983495701291	0.45025888507637	0.930952512299822
hsa-miR-518a-3p	0.07692307692307693	0.4444444444444444	0.14297211462210002	-0.142322611861722	0.188822919430964	-0.753735893347187	0.451007824584454	0.930952512299822
SNORD31.1-201	33.38461538461539	34.22222222222222	50.4722328329862	-0.132113032406661	0.17523464806991504	-0.7539207220820351	0.4508968268571121	0.930952512299822
SNORD62A-201|SNORD62B-201	126	99.88888888888889	172.99621042983398	0.153818376259736	0.204263478839593	0.7530390510020091	0.451426447893418	0.930952512299822
SNORA5C-201	2.230769230769231	1.8888888888888888	2.57269073871504	0.214427713480508	0.285333974917477	0.7514973060692249	0.452353421437011	0.931603532797303
hsa-miR-3613-5p	7.153846153846154	8.333333333333334	10.988854870271402	0.161894113400561	0.21627104719543	0.748570442044736	0.454116153010235	0.9339716831141679
hsa-let-7f-1-3p	2.5384615384615383	2.4444444444444446	3.0755420597257697	0.20553770808980104	0.27617417955793	0.744232166883971	0.4567360308407629	0.9347850916030921
hsa-miR-10b-3p	1.3846153846153846	0.6666666666666666	1.071186053833	0.20016082904272198	0.273770031237821	0.731127611512906	0.464701210381086	0.9347850916030921
hsa-miR-129-1-3p	28	27.77777777777778	41.231033935751796	-0.128796156205575	0.181121100821431	-0.711105197690667	0.477019049323617	0.9347850916030921
hsa-miR-1295a	0.3076923076923077	0.4444444444444444	0.176297844077594	0.162736088314287	0.227167302464003	0.7163710910379559	0.473762240527755	0.9347850916030921
hsa-miR-148b-3p	315.7692307692308	336	488.43989160272906	-0.11388465032581599	0.16105136709806303	-0.707132465733574	0.479484162131055	0.9347850916030921
hsa-miR-149-5p	752.3076923076923	658.4444444444445	1056.98458150583	0.10302124249967301	0.14432027033305897	0.713837649152975	0.47532757605224396	0.9347850916030921
hsa-miR-210-5p	6.615384615384615	6	8.831122884321001	-0.17257244175634698	0.240228682039311	-0.718367350190545	0.47253081277248504	0.9347850916030921
hsa-miR-3620-3p	1.8461538461538463	2.111111111111111	2.4563907160597402	-0.20448678213128	0.279974919942672	-0.7303753570968091	0.46516077720398796	0.9347850916030921
hsa-miR-374a-3p	79.61538461538461	72.66666666666667	115.014626233631	0.105896936528246	0.147027309843086	0.72025351372656	0.471368920764229	0.9347850916030921
hsa-miR-3943	15	12.666666666666666	20.1951640857067	0.15258205058940902	0.20813260321371999	0.7331001882138141	0.463497325354995	0.9347850916030921
hsa-miR-4641	0.6923076923076923	1	0.7050931049210251	-0.200580110550916	0.274178145856647	-0.731568557093491	0.4644319456297821	0.9347850916030921
hsa-miR-4709-5p	0.5384615384615384	0.6666666666666666	0.479858358103965	0.17109374969256502	0.24123379734789302	0.7092445236677339	0.478172748216685	0.9347850916030921
hsa-miR-4775	0.6153846153846154	1.4444444444444444	1.04618493764322	-0.200783835695763	0.28056099695282394	-0.715651276822076	0.47420670306657897	0.9347850916030921
hsa-miR-497-5p	104.61538461538461	87.11111111111111	144.740580776764	0.11902707438312801	0.164155792922963	0.725086043347774	0.46839924600025296	0.9347850916030921
hsa-miR-499b-5p	0.23076923076923078	0.2222222222222222	0.12815928797880802	0.132260315764464	0.18143997127338898	0.7289480638484979	0.46603343247390394	0.9347850916030921
hsa-miR-503-5p	1.0769230769230769	1.1111111111111112	1.0539247026618899	0.199518381378525	0.276973851993784	0.7203509643321949	0.47130893323885603	0.9347850916030921
hsa-miR-519a-3p	0.9230769230769231	0.6666666666666666	0.841465614976179	0.172693760729246	0.24541462905543598	0.7036816077098511	0.481631076763947	0.9347850916030921
hsa-miR-548q	0.38461538461538464	0.6666666666666666	0.252885952766641	0.16965402414010403	0.237847773979119	0.7132882570303092	0.4756674024976721	0.9347850916030921
hsa-miR-552-3p	0.5384615384615384	1.3333333333333333	0.8808896514891179	-0.17464090132923402	0.24726865660453196	-0.7062799779292092	0.480014042198731	0.9347850916030921
hsa-miR-6777-5p	0.3076923076923077	0.2222222222222222	0.179107127125597	0.125196761073229	0.170584473277919	0.7339282331355931	0.46299247882009903	0.9347850916030921
hsa-miR-6841-5p	0.46153846153846156	0.2222222222222222	0.22435210503860897	0.157797825264843	0.21617140262627801	0.7299662367350541	0.465410822814566	0.9347850916030921
hsa-miR-92a-1-5p	0.8461538461538461	1.7777777777777777	1.2846926377190802	-0.210458267310574	0.285883022908399	-0.736169168667312	0.46162775281232593	0.9347850916030921
hsa-miR-92b-3p	7409.7692307692305	6529.888888888889	10567.4535089298	0.10219267558036302	0.144009941685675	0.709622366235069	0.47793834603660906	0.9347850916030921
hsa_piR_000799	0.6153846153846154	0.3333333333333333	0.446229301770502	0.160613280146166	0.22198052090349998	0.7235467305529399	0.46934405505151006	0.9347850916030921
hsa_piR_002468	3.923076923076923	5.777777777777778	6.463373311484151	-0.19803024753975898	0.27276258621503197	-0.726016900952984	0.467828409700416	0.9347850916030921
hsa_piR_004309	58	47	78.3023641073765	0.171129584523404	0.24161047998469098	0.7082870930691708	0.47876699065374895	0.9347850916030921
hsa_piR_006892	0	0.2222222222222222	0.0731642967385377	-0.0871065786586092	0.120293281369021	-0.724118401853169	0.46899304810103903	0.9347850916030921
hsa_piR_008033	4.846153846153846	3.111111111111111	5.653601648376861	0.196048764443684	0.263485814009269	0.7440581390722909	0.456841302871216	0.9347850916030921
hsa_piR_008921	1	1.3333333333333333	1.2921526367603	0.20001831048151703	0.284771284002838	0.702382303685942	0.482440778279373	0.9347850916030921
hsa_piR_009294	39.30769230769231	30.333333333333332	52.75707030358561	0.0943877775835669	0.132082598004413	0.7146117581697901	0.47484897714907	0.9347850916030921
hsa_piR_015149	0.8461538461538461	0.5555555555555556	0.722866527876163	0.18964820198709198	0.269020862934782	0.70495722866322	0.48083685394278997	0.9347850916030921
hsa_piR_019169	0.6153846153846154	0.5555555555555556	0.42835936609772896	0.182881411018387	0.260317812374371	0.7025312995308209	0.482347889367177	0.9347850916030921
hsa_piR_020450	62.76923076923077	55.44444444444444	89.0606333427803	0.113424731748407	0.156295121211667	0.725708716107641	0.46801735734941297	0.9347850916030921
hsa_piR_020457	0.3076923076923077	0.3333333333333333	0.187658822118587	0.141645545577538	0.198557823687982	0.713371767209347	0.475615738698687	0.9347850916030921
hsa_piR_020575	6.230769230769231	5.111111111111111	7.7020849392954895	-0.16760991685356	0.23010505025330896	-0.7284060765682809	0.466365044615646	0.9347850916030921
hsa_piR_020582	83.61538461538461	66.33333333333333	115.43143985491501	0.176857019922313	0.247001426146788	0.71601618938512	0.47398135245804995	0.9347850916030921
MT-TD-201	33	25.555555555555557	43.8138194688625	0.19180601764386	0.260736435128726	0.735631817429603	0.461954793904991	0.9347850916030921
premirna_hsa-let-7i	0.3076923076923077	0.2222222222222222	0.153779852542454	0.13420791548202698	0.18219887228151396	0.736601241278065	0.46136487989447494	0.9347850916030921
premirna_hsa-mir-181b-1	0.8461538461538461	1.1111111111111112	1.00592018716901	-0.202585087945344	0.278425099761669	-0.727610722304694	0.466851915104035	0.9347850916030921
premirna_hsa-mir-6516	0	0.2222222222222222	0.0777313229545768	-0.0877223883440743	0.11901370190118	-0.737078058599611	0.46107488139405495	0.9347850916030921
SNORA36A-201	0.46153846153846156	0.4444444444444444	0.431128558345012	-0.157756664101572	0.213006133451433	-0.740620288934271	0.45892370269087	0.9347850916030921
SNORD101-201	13.461538461538462	14.555555555555555	20.287376505369302	-0.148552950602654	0.201574918177642	-0.7369614828355681	0.4611457729247829	0.9347850916030921
SNORD115-16-201	0.46153846153846156	0.6666666666666666	0.529720635099094	0.169108366771301	0.233833957676517	0.723198497137201	0.46955794201458295	0.9347850916030921
SNORD116-8-201	2.1538461538461537	1.7777777777777777	2.38700829955983	0.20193093592214897	0.287682304664411	0.701923380924337	0.48272694691052004	0.9347850916030921
SNORD50B-201	39.38461538461539	29	50.944860581627204	0.126075622508666	0.17723373833635997	0.711352272383917	0.47686596694756606	0.9347850916030921
SNORD88A-201	2.3846153846153846	2	2.61811141371187	0.210232868224736	0.287930183457221	0.7301522393395451	0.46529713274279705	0.9347850916030921
hsa-miR-133b	0.15384615384615385	0.3333333333333333	0.135280626230098	-0.12895498545652698	0.184862484487574	-0.6975724999800881	0.485444584569596	0.937795108042536
hsa-miR-504-5p	39	35.888888888888886	55.5559537041815	0.130394303195506	0.18695470389610802	0.6974646825038839	0.485512034281864	0.937795108042536
hsa-let-7c-3p	3.3846153846153846	3.6666666666666665	4.42286936556711	0.17346401221082502	0.25233711360962	0.687429644135436	0.49181202230318605	0.9405016517559741
hsa-let-7g-3p	4.923076923076923	5.333333333333333	6.91089171752071	-0.145485900646421	0.250410378310021	-0.580989899972525	0.5612472606690889	0.9405016517559741
hsa-miR-10b-5p	2374.230769230769	2090.777777777778	3449.7334844351194	0.190521530223567	0.290623841794843	0.655560566011855	0.5121069050824301	0.9405016517559741
hsa-miR-1228-3p	0.23076923076923078	0.6666666666666666	0.25920628914682603	-0.14059822027115199	0.239735817450559	-0.586471482510736	0.557558719968869	0.9405016517559741
hsa-miR-1251-5p	12.307692307692308	10.88888888888889	16.5237166607219	0.164463908509553	0.253692031048882	0.648281728951369	0.516802749221147	0.9405016517559741
hsa-miR-1254	0.6923076923076923	0.4444444444444444	0.555962237148625	0.13951103233626502	0.24602629577671498	0.567057402932574	0.570675182332473	0.9405016517559741
hsa-miR-125b-2-3p	177.6153846153846	164.11111111111111	256.949558502625	-0.0697945557332385	0.106353439093378	-0.656251046775827	0.511662609291259	0.9405016517559741
hsa-miR-1266-5p	0.46153846153846156	0.6666666666666666	0.41012087354670795	0.161540461724066	0.252510616213626	0.639737307469883	0.522343396598041	0.9405016517559741
hsa-miR-1269a	0.6923076923076923	1.2222222222222223	0.991718892276089	-0.190538079588393	0.276207515726966	-0.6898366942945251	0.490296890101524	0.9405016517559741
hsa-miR-1269b	0.46153846153846156	0.6666666666666666	0.467924332725258	0.12593294801993699	0.21480323734042397	0.586271182777177	0.55769329311503	0.9405016517559741
hsa-miR-1271-3p	0.6923076923076923	0.5555555555555556	0.519215850326683	0.177661429076845	0.25746970883752	0.6900284692866939	0.49017628423448495	0.9405016517559741
hsa-miR-1303	1.5384615384615385	1.3333333333333333	1.61928029371664	-0.173879840674502	0.28543938015508	-0.60916556285973	0.542414703864976	0.9405016517559741
hsa-miR-138-1-3p	40.07692307692308	35.888888888888886	56.584983662163204	0.112516689259108	0.202273790759299	0.556259359340333	0.578033565439077	0.9405016517559741
hsa-miR-139-3p	6.230769230769231	7.222222222222222	9.237117462452028	-0.148954572580473	0.23056516585316503	-0.6460410965780219	0.518252740750007	0.9405016517559741
hsa-miR-148b-5p	0.46153846153846156	1	0.671995669485825	-0.148349891742318	0.26942381977166296	-0.5506190650405199	0.581894836779276	0.9405016517559741
hsa-miR-150-5p	93.3076923076923	89.55555555555556	137.42044732788	0.0753655351940136	0.13724613746720202	0.549126821234033	0.5829184199188089	0.9405016517559741
hsa-miR-152-5p	1.6153846153846154	2.111111111111111	2.20490463550808	-0.18808073940387698	0.274578615269126	-0.6849795612070211	0.49335681852898405	0.9405016517559741
hsa-miR-15a-3p	0.5384615384615384	0.4444444444444444	0.374667833664972	0.13212922387616902	0.22873389430886604	0.5776547646137261	0.563497225134588	0.9405016517559741
hsa-miR-17-5p	135.92307692307693	138.33333333333334	206.47780694746	-0.0647403813225478	0.104722556274059	-0.6182085658138641	0.5364378643369481	0.9405016517559741
hsa-miR-185-5p	81.3076923076923	77.77777777777777	118.596455187556	-0.11893567046013001	0.182152586022298	-0.6529452754822261	0.51379155913848	0.9405016517559741
hsa-miR-188-5p	0.46153846153846156	1	0.677912538025488	-0.14790921859739903	0.269394692174436	-0.549042809283066	0.582976071671131	0.9405016517559741
hsa-miR-1908-5p	4.3076923076923075	3.4444444444444446	5.21440708547271	0.151457169669336	0.26790081612937194	0.5653479218823879	0.5718371393668891	0.9405016517559741
hsa-miR-193a-3p	5.769230769230769	5.111111111111111	7.56959411813904	0.158291354721784	0.233501306504763	0.677903507655772	0.497832875827862	0.9405016517559741
hsa-miR-194-3p	0.38461538461538464	0.4444444444444444	0.24737123242334197	0.135533475970227	0.2315574256011	0.585312587658959	0.558337552456965	0.9405016517559741
hsa-miR-194-5p	45.46153846153846	47.22222222222222	68.9060728339314	-0.0785005437095998	0.137477120487051	-0.571008058879105	0.5679941800496751	0.9405016517559741
hsa-miR-196a-5p	0.5384615384615384	0.4444444444444444	0.48071151102106296	0.133494864614785	0.229562956893295	0.581517446984427	0.560891762994963	0.9405016517559741
hsa-miR-196b-5p	0.6153846153846154	0.5555555555555556	0.48613434313604703	0.15890078776284602	0.250789356687305	0.6336025972624151	0.526340205394626	0.9405016517559741
hsa-miR-211-3p	0.3076923076923077	0.2222222222222222	0.186739708331207	0.10934927095156599	0.184012892271375	0.594247879057855	0.552346333576588	0.9405016517559741
hsa-miR-2115-3p	0.46153846153846156	0.8888888888888888	0.538112789408392	-0.15897541867679402	0.266892320162279	-0.595653777449014	0.551406542913268	0.9405016517559741
hsa-miR-212-3p	24.076923076923077	21.666666666666668	33.664836685188305	0.119044735527961	0.217960665241376	0.546175317441464	0.584945431025913	0.9405016517559741
hsa-miR-217	1	0.8888888888888888	0.9098241110444829	0.17182414962043602	0.272633219496607	0.6302392274048411	0.528538077680692	0.9405016517559741
hsa-miR-2467-5p	9.23076923076923	10.777777777777779	14.031178948431199	-0.13105837003221302	0.19558064397785102	-0.6700988777143779	0.502794760279071	0.9405016517559741
hsa-miR-26b-3p	12.461538461538462	11.666666666666666	17.4678728600829	-0.128681492597661	0.21958926042240698	-0.5860099549045611	0.55786882511527	0.9405016517559741
hsa-miR-302a-3p	0.38461538461538464	0.7777777777777778	0.391986549824633	0.15385432609108998	0.23863078256757003	0.644737968989921	0.519097006464474	0.9405016517559741
hsa-miR-302c-3p	0.5384615384615384	0.3333333333333333	0.367065488719867	0.124882067582545	0.20974202557552102	0.5954079409687939	0.551570818716767	0.9405016517559741
hsa-miR-30d-5p	2768.769230769231	2776.777777777778	4178.483610431379	-0.0598198512922945	0.0975484188916997	-0.613232402656447	0.539722682488416	0.9405016517559741
hsa-miR-3116	0.3076923076923077	0.3333333333333333	0.162159185107776	0.117797207178319	0.19592275939742398	0.601243099783884	0.547678081731522	0.9405016517559741
hsa-miR-3125	0.46153846153846156	0.1111111111111111	0.27077631807248	0.11998010397417198	0.177285877403099	0.676760640676246	0.49855783441150203	0.9405016517559741
hsa-miR-3133	0.6923076923076923	0.5555555555555556	0.395911325725419	0.16217416910041002	0.257741786066158	0.629211784304089	0.529210414936164	0.9405016517559741
hsa-miR-3182	0.6153846153846154	0.4444444444444444	0.488081569204677	0.13992176554872798	0.22539902307454396	0.6207736113499189	0.534748588217789	0.9405016517559741
hsa-miR-3200-3p	61.53846153846154	60.22222222222222	91.37908855842	-0.100016316452002	0.152870799379982	-0.6542538984400661	0.512948242005854	0.9405016517559741
hsa-miR-331-5p	5.3076923076923075	4.888888888888889	6.920063898331501	-0.126266045034445	0.230742381285625	-0.547216529234593	0.5842299816100289	0.9405016517559741
[truncated: 693 more rows]

## Sheet: Pairs up-reg miRNA-gene
Gene Name	miRNA	log2FoldChange.x	log2FoldChange.y	padj.x	padj.y
[truncated: 464 more rows]

[truncated: 1 more sheets: Pairs down-reg miRNA-gene]
