# Supplementary material for: Multi‐omic landscaping of human midbrains identifies disease‐relevant molecular targets and pathways in advanced‐stage Parkinson's disease
Source: Clin Transl Med. 2022 Jan 28;12(1):e692. doi: 10.1002/ctm2.692 (PMC8797064; doi:10.1002/ctm2.692)
Supplement: Supplementary file 3 — Supplementary Dataset 3—Differential Results Proteomics (.xls) [file CTM2-12-e692-s006.xlsx]

## Sheet: Results Perseus
Significant	-log10adjpvalue	Difference	UniProt Accession	UniProt ID	Primary Gene Annotation
	0.163313	0.036112	Q15149-3	PLEC_HUMAN	Plectin (PCN) (PLTN) (Hemidesmosomal protein 1) (HD1) (Plectin-1)
	1.05394	-0.610315	Q13813-2	SPTN1_HUMAN	Spectrin alpha chain, non-erythrocytic 1 (Alpha-II spectrin) (Fodrin alpha chain) (Spectrin, non-erythroid alpha subunit)
	0.827325	0.123832	Q14204	DYHC1_HUMAN	Cytoplasmic dynein 1 heavy chain 1 (Cytoplasmic dynein heavy chain 1) (Dynein heavy chain, cytosolic)
	1.12396	0.176771	Q01082	SPTB2_HUMAN	Spectrin beta chain, non-erythrocytic 1 (Beta-II spectrin) (Fodrin beta chain) (Spectrin, non-erythroid beta chain 1)
	0.188626	0.0934551	A0A087WVQ6	A0A087WVQ6_HUMAN	Clathrin heavy chain
	1.16136	0.153953	P46821	MAP1B_HUMAN	Microtubule-associated protein 1B (MAP-1B) [Cleaved into: MAP1B heavy chain;MAP1 light chain LC1]
	0.540277	-0.234011	E7ESP9	E7ESP9_HUMAN	Neurofilament medium polypeptide
	0.324627	0.0958623	P13637-3	AT1A3_HUMAN	Sodium/potassium-transporting ATPase subunit alpha-3 (Na(+)/K(+) ATPase alpha-3 subunit) (EC 3.6.3.9) (Na(+)/K(+) ATPase alpha(III) subunit) (Sodium pump subunit alpha-3)
	0.0764994	0.0253669	P09543	CN37_HUMAN	2',3'-cyclic-nucleotide 3'-phosphodiesterase (CNP) (CNPase) (EC 3.1.4.37)
	0.319863	0.124159	Q01484	ANK2_HUMAN	Ankyrin-2 (ANK-2) (Ankyrin-B) (Brain ankyrin) (Non-erythroid ankyrin)
	1.83631	-0.427287	P02768	ALBU_HUMAN	Serum albumin
	0.100868	-0.0417722	P07196	NFL_HUMAN	Neurofilament light polypeptide (NF-L) (68 kDa neurofilament protein) (Neurofilament triplet L protein)
	0.618085	-0.101718	P07900	HS90A_HUMAN	Heat shock protein HSP 90-alpha (Heat shock 86 kDa) (HSP 86) (HSP86) (Lipopolysaccharide-associated protein 2) (LAP-2) (LPS-associated protein 2) (Renal carcinoma antigen NY-REN-38)
	0.361697	0.354429	P14618-2	KPYM_HUMAN	Pyruvate kinase PKM (EC 2.7.1.40) (Cytosolic thyroid hormone-binding protein) (CTHBP) (Opa-interacting protein 3) (OIP-3) (Pyruvate kinase 2/3) (Pyruvate kinase muscle isozyme) (Thyroid hormone-binding protein 1) (THBP1) (Tumor M2-PK) (p58)
	0.346549	-0.115436	A0A1C7CYX9	A0A1C7CYX9_HUMAN	Dihydropyrimidinase-related protein 2
	1.864	-0.168137	P08133	ANXA6_HUMAN	Annexin A6 (67 kDa calelectrin) (Annexin VI) (Annexin-6) (Calphobindin-II) (CPB-II) (Chromobindin-20) (Lipocortin VI) (Protein III) (p68) (p70)
	0.514881	0.638638	Q05193-2	DYN1_HUMAN	Dynamin-1 (EC 3.6.5.5)
	0.499269	-0.171686	P12036	NFH_HUMAN	Neurofilament heavy polypeptide (NF-H) (200 kDa neurofilament protein) (Neurofilament triplet H protein)
	0.283999	0.0371698	I3L0N3	I3L0N3_HUMAN	Vesicle-fusing ATPase
	1.03171	-0.148398	A2A274	A2A274_HUMAN	Aconitate hydratase, mitochondrial
	0.746373	0.157584	A0A0A0MRA8	A0A0A0MRA8_HUMAN	Band 4.1-like protein 3
	0.152314	0.0381154	E9PGC8	E9PGC8_HUMAN	Microtubule-associated protein 1A
	0.543279	0.066269	P11142	HSP7C_HUMAN	Heat shock cognate 71 kDa protein (Heat shock 70 kDa protein 8) (Lipopolysaccharide-associated protein 1) (LAP-1) (LPS-associated protein 1)
	0.692781	-0.376988	P21333	FLNA_HUMAN	Filamin-A (FLN-A) (Actin-binding protein 280) (ABP-280) (Alpha-filamin) (Endothelial actin-binding protein) (Filamin-1) (Non-muscle filamin)
	0.807597	-0.122845	P11216	PYGB_HUMAN	Glycogen phosphorylase, brain form (EC 2.4.1.1)
	0.363388	-0.167826	P08670	VIME_HUMAN	Vimentin
	0.662505	0.190166	P19367	HXK1_HUMAN	Hexokinase-1 (EC 2.7.1.1) (Brain form hexokinase) (Hexokinase type I) (HK I)
	0.227763	0.0525687	P10809	CH60_HUMAN	60 kDa heat shock protein, mitochondrial (EC 3.6.4.9) (60 kDa chaperonin) (Chaperonin 60) (CPN60) (Heat shock protein 60) (HSP-60) (Hsp60) (HuCHA60) (Mitochondrial matrix protein P1) (P60 lymphocyte protein)
	1.03476	-0.241672	O43707	ACTN4_HUMAN	Alpha-actinin-4 (Non-muscle alpha-actinin 4)
	1.25177	-0.791852	P02686-3	MBP_HUMAN	Myelin basic protein (MBP) (Myelin A1 protein) (Myelin membrane encephalitogenic protein)
	0.0833093	0.0234078	P25705	ATPA_HUMAN	ATP synthase subunit alpha, mitochondrial (ATP synthase F1 subunit alpha)
	1.59791	0.210218	P29401	TKT_HUMAN	Transketolase (TK) (EC 2.2.1.1)
	0.495849	0.147265	P49327	FAS_HUMAN	Fatty acid synthase (EC 2.3.1.85) [Includes: [Acyl-carrier-protein] S-acetyltransferase (EC 2.3.1.38);[Acyl-carrier-protein] S-malonyltransferase (EC 2.3.1.39);3-oxoacyl-[acyl-carrier-protein] synthase (EC 2.3.1.41);3-oxoacyl-[acyl-carrier-protein] reductase (EC 1.1.1.100);3-hydroxyacyl-[acyl-carrier-protein] dehydratase (EC 4.2.1.59);Enoyl-[acyl-carrier-protein] reductase (EC 1.3.1.39);Oleoyl-[a…
	0.233571	0.0989661	P06733	ENOA_HUMAN	Alpha-enolase (EC 4.2.1.11) (2-phospho-D-glycerate hydro-lyase) (C-myc promoter-binding protein) (Enolase 1) (MBP-1) (MPB-1) (Non-neural enolase) (NNE) (Phosphopyruvate hydratase) (Plasminogen-binding protein)
	1.3072	-0.66905	A0A1B0GTP9	A0A1B0GTP9_HUMAN	Syntaxin-binding protein 1
	0.0629417	-0.0250655	O95782	AP2A1_HUMAN	AP-2 complex subunit alpha-1 (100 kDa coated vesicle protein A) (Adaptor protein complex AP-2 subunit alpha-1) (Adaptor-related protein complex 2 subunit alpha-1) (Alpha-adaptin A) (Alpha1-adaptin) (Clathrin assembly protein complex 2 alpha-A large chain) (Plasma membrane adaptor HA2/AP2 adaptin alpha A subunit)
	0.408215	0.0515359	P04075	ALDOA_HUMAN	Fructose-bisphosphate aldolase A (EC 4.1.2.13) (Lung cancer antigen NY-LU-1) (Muscle-type aldolase)
	0.583984	0.176521	Q12860	CNTN1_HUMAN	Contactin-1 (Glycoprotein gp135) (Neural cell surface protein F3)
	0.0151503	0.00320179	P04406	G3P_HUMAN	Glyceraldehyde-3-phosphate dehydrogenase (GAPDH) (EC 1.2.1.12) (Peptidyl-cysteine S-nitrosylase GAPDH) (EC 2.6.99.-)
	0.883485	0.185213	P00367	DHE3_HUMAN	Glutamate dehydrogenase 1, mitochondrial (GDH 1) (EC 1.4.1.3)
	0.428947	-0.107742	P22314	UBA1_HUMAN	Ubiquitin-like modifier-activating enzyme 1 (EC 6.2.1.45) (Protein A1S9) (Ubiquitin-activating enzyme E1)
	0.313792	-0.0682173	P38606	VATA_HUMAN	V-type proton ATPase catalytic subunit A (V-ATPase subunit A) (EC 3.6.3.14) (V-ATPase 69 kDa subunit) (Vacuolar ATPase isoform VA68) (Vacuolar proton pump subunit alpha)
	0.214458	0.0286445	P00558	PGK1_HUMAN	Phosphoglycerate kinase 1 (EC 2.7.2.3) (Cell migration-inducing gene 10 protein) (Primer recognition protein 2) (PRP 2)
	0.476854	0.0545898	P63261	ACTG_HUMAN	Actin, cytoplasmic 2 (Gamma-actin) [Cleaved into: Actin, cytoplasmic 2, N-terminally processed]
	0.471438	0.171812	B1AKY9	B1AKY9_HUMAN	Sodium/potassium-transporting ATPase subunit alpha (EC 3.6.3.-)
	0.181942	-0.07096	P35580-4	MYH10_HUMAN	Myosin-10 (Cellular myosin heavy chain, type B) (Myosin heavy chain 10) (Myosin heavy chain, non-muscle IIb) (Non-muscle myosin heavy chain B) (NMMHC-B) (Non-muscle myosin heavy chain IIb) (NMMHC II-b) (NMMHC-IIB)
	0.213342	0.0343683	P06396-3	GELS_HUMAN	Gelsolin (AGEL) (Actin-depolymerizing factor) (ADF) (Brevin)
	0.174729	-0.0393772	P06576	ATPB_HUMAN	ATP synthase subunit beta, mitochondrial (EC 3.6.3.14) (ATP synthase F1 subunit beta)
	0.173101	0.0646002	Q16352	AINX_HUMAN	Alpha-internexin (Alpha-Inx) (66 kDa neurofilament protein) (NF-66) (Neurofilament-66) (Neurofilament 5)
	0.334412	0.108142	O75746	CMC1_HUMAN	Calcium-binding mitochondrial carrier protein Aralar1 (Mitochondrial aspartate glutamate carrier 1) (Solute carrier family 25 member 12)
	0.435078	-0.07049	P50395	GDIB_HUMAN	Rab GDP dissociation inhibitor beta (Rab GDI beta) (Guanosine diphosphate dissociation inhibitor 2) (GDI-2)
+	3.20277	0.312323	A0A0G2JIW1	A0A0G2JIW1_HUMAN	Heat shock 70 kDa protein 1B
	0.466716	-0.0809108	P12277	KCRB_HUMAN	Creatine kinase B-type (EC 2.7.3.2) (Brain creatine kinase) (B-CK) (Creatine kinase B chain) (Creatine phosphokinase B-type) (CPK-B)
	0.342459	0.0726312	P55786	PSA_HUMAN	Puromycin-sensitive aminopeptidase (PSA) (EC 3.4.11.14) (Cytosol alanyl aminopeptidase) (AAP-S)
	0.0297714	0.0129702	Q9Y490	TLN1_HUMAN	Talin-1
	0.0836675	-0.0284578	P63010	AP2B1_HUMAN	AP-2 complex subunit beta (AP105B) (Adaptor protein complex AP-2 subunit beta) (Adaptor-related protein complex 2 subunit beta) (Beta-2-adaptin) (Beta-adaptin) (Clathrin assembly protein complex 2 beta large chain) (Plasma membrane adaptor HA2/AP2 adaptin beta subunit)
	0.653314	0.11571	P55072	TERA_HUMAN	Transitional endoplasmic reticulum ATPase (TER ATPase) (EC 3.6.4.6) (15S Mg(2+)-ATPase p97 subunit) (Valosin-containing protein) (VCP)
	0.0477364	0.0217041	O60313	OPA1_HUMAN	Dynamin-like 120 kDa protein, mitochondrial (EC 3.6.5.5) (Optic atrophy protein 1) [Cleaved into: Dynamin-like 120 kDa protein, form S1]
	0.0162415	-0.00488872	O43301	HS12A_HUMAN	Heat shock 70 kDa protein 12A
	0.00575195	0.00161757	P28331	NDUS1_HUMAN	NADH-ubiquinone oxidoreductase 75 kDa subunit, mitochondrial (EC 1.6.5.3) (EC 1.6.99.3) (Complex I-75kD) (CI-75kD)
	0.140295	0.0673739	P11498	PYC_HUMAN	Pyruvate carboxylase, mitochondrial (EC 6.4.1.1) (Pyruvic carboxylase) (PCB)
	1.02093	-0.136263	P40939	ECHA_HUMAN	Trifunctional enzyme subunit alpha, mitochondrial (78 kDa gastrin-binding protein) (TP-alpha) [Includes: Long-chain enoyl-CoA hydratase (EC 4.2.1.17);Long chain 3-hydroxyacyl-CoA dehydrogenase (EC 1.1.1.211)]
	1.50569	0.198571	Q14203	DCTN1_HUMAN	Dynactin subunit 1 (150 kDa dynein-associated polypeptide) (DAP-150) (DP-150) (p135) (p150-glued)
	1.17809	-0.122055	P09972	ALDOC_HUMAN	Fructose-bisphosphate aldolase C (EC 4.1.2.13) (Brain-type aldolase)
	1.0445	-0.223571	B9A067	B9A067_HUMAN	MICOS complex subunit MIC60 (Mitofilin)
	0.163269	0.0544503	Q01813	PFKAP_HUMAN	ATP-dependent 6-phosphofructokinase, platelet type (ATP-PFK) (PFK-P) (EC 2.7.1.11) (6-phosphofructokinase type C) (Phosphofructo-1-kinase isozyme C) (PFK-C) (Phosphohexokinase)
	0.510661	-0.238561	P01024	CO3_HUMAN	Complement C3 (C3 and PZP-like alpha-2-macroglobulin domain-containing protein 1) [Cleaved into: Complement C3 beta chain;C3-beta-c (C3bc);Complement C3 alpha chain;C3a anaphylatoxin;Acylation stimulating protein (ASP) (C3adesArg);Complement C3b alpha' chain;Complement C3c alpha' chain fragment 1;Complement C3dg fragment;Complement C3g fragment;Complement C3d fragment;Complement C3f fragment;Comp…
	0.426037	0.101238	Q86VP6	CAND1_HUMAN	Cullin-associated NEDD8-dissociated protein 1 (Cullin-associated and neddylation-dissociated protein 1) (TBP-interacting protein of 120 kDa A) (TBP-interacting protein 120A) (p120 CAND1)
	0.723489	0.134479	P26038	MOES_HUMAN	Moesin (Membrane-organizing extension spike protein)
	1.14361	0.323116	O15020	SPTN2_HUMAN	Spectrin beta chain, non-erythrocytic 2 (Beta-III spectrin) (Spinocerebellar ataxia 5 protein)
	0.928592	0.221842	P13591	NCAM1_HUMAN	Neural cell adhesion molecule 1 (N-CAM-1) (NCAM-1) (CD antigen CD56)
	0.993069	0.305206	P78357	CNTP1_HUMAN	Contactin-associated protein 1 (Caspr) (Caspr1) (Neurexin IV) (Neurexin-4) (p190)
	0.000141939	-4.34664e-05	P00505	AATM_HUMAN	Aspartate aminotransferase, mitochondrial (mAspAT) (EC 2.6.1.1) (EC 2.6.1.7) (Fatty acid-binding protein) (FABP-1) (Glutamate oxaloacetate transaminase 2) (Kynurenine aminotransferase 4) (Kynurenine aminotransferase IV) (Kynurenine--oxoglutarate transaminase 4) (Kynurenine--oxoglutarate transaminase IV) (Plasma membrane-associated fatty acid-binding protein) (FABPpm) (Transaminase A)
	0.50305	-0.0851439	P05091	ALDH2_HUMAN	Aldehyde dehydrogenase, mitochondrial (EC 1.2.1.3) (ALDH class 2) (ALDH-E2) (ALDHI)
	0.74657	0.261597	Q9Y4I1	MYO5A_HUMAN	Unconventional myosin-Va (Dilute myosin heavy chain, non-muscle) (Myosin heavy chain 12) (Myosin-12) (Myoxin)
	0.0920684	0.0660398	Q9BPU6	DPYL5_HUMAN	Dihydropyrimidinase-related protein 5 (DRP-5) (CRMP3-associated molecule) (CRAM) (Collapsin response mediator protein 5) (CRMP-5) (UNC33-like phosphoprotein 6) (ULIP-6)
	0.390224	0.0700831	P17174	AATC_HUMAN	Aspartate aminotransferase, cytoplasmic (cAspAT) (EC 2.6.1.1) (EC 2.6.1.3) (Cysteine aminotransferase, cytoplasmic) (Cysteine transaminase, cytoplasmic) (cCAT) (Glutamate oxaloacetate transaminase 1) (Transaminase A)
	0.333814	-0.0912796	A0A0A0MTS2	A0A0A0MTS2_HUMAN	Glucose-6-phosphate isomerase (EC 5.3.1.9) (Fragment)
	0.676632	-0.194355	P35579	MYH9_HUMAN	Myosin-9 (Cellular myosin heavy chain, type A) (Myosin heavy chain 9) (Myosin heavy chain, non-muscle IIa) (Non-muscle myosin heavy chain A) (NMMHC-A) (Non-muscle myosin heavy chain IIa) (NMMHC II-a) (NMMHC-IIA)
	0.74988	-0.197218	Q03001	DYST_HUMAN	Dystonin (230 kDa bullous pemphigoid antigen) (230/240 kDa bullous pemphigoid antigen) (Bullous pemphigoid antigen 1) (BPA) (Bullous pemphigoid antigen) (Dystonia musculorum protein) (Hemidesmosomal plaque protein)
	0.681899	-0.0988255	E7ES33	E7ES33_HUMAN	Septin-7
	0.295205	0.0631218	P36871	PGM1_HUMAN	Phosphoglucomutase-1 (PGM 1) (EC 5.4.2.2) (Glucose phosphomutase 1)
	0.0645296	0.0187942	Q02252	MMSA_HUMAN	Methylmalonate-semialdehyde dehydrogenase [acylating], mitochondrial (MMSDH) (Malonate-semialdehyde dehydrogenase [acylating]) (EC 1.2.1.18) (EC 1.2.1.27) (Aldehyde dehydrogenase family 6 member A1)
	1.40902	-0.241736	O00429	DNM1L_HUMAN	Dynamin-1-like protein (EC 3.6.5.5) (Dnm1p/Vps1p-like protein) (DVLP) (Dynamin family member proline-rich carboxyl-terminal domain less) (Dymple) (Dynamin-like protein) (Dynamin-like protein 4) (Dynamin-like protein IV) (HdynIV) (Dynamin-related protein 1)
	0.636966	-0.287655	P11217	PYGM_HUMAN	Glycogen phosphorylase, muscle form (EC 2.4.1.1) (Myophosphorylase)
	1.44982	-0.174337	P48735	IDHP_HUMAN	Isocitrate dehydrogenase [NADP], mitochondrial (IDH) (EC 1.1.1.42) (ICD-M) (IDP) (NADP(+)-specific ICDH) (Oxalosuccinate decarboxylase)
	1.04912	0.195249	P05023	AT1A1_HUMAN	Sodium/potassium-transporting ATPase subunit alpha-1 (Na(+)/K(+) ATPase alpha-1 subunit) (EC 3.6.3.9) (Sodium pump subunit alpha-1)
	0.0692765	-0.0191571	P08237	PFKAM_HUMAN	ATP-dependent 6-phosphofructokinase, muscle type (ATP-PFK) (PFK-M) (EC 2.7.1.11) (6-phosphofructokinase type A) (Phosphofructo-1-kinase isozyme A) (PFK-A) (Phosphohexokinase)
	0.398931	0.0993711	Q92598	HS105_HUMAN	Heat shock protein 105 kDa (Antigen NY-CO-25) (Heat shock 110 kDa protein)
	0.171003	0.105238	P17600	SYN1_HUMAN	Synapsin-1 (Brain protein 4.1) (Synapsin I)
	0.787653	0.251048	Q92752	TENR_HUMAN	Tenascin-R (TN-R) (Janusin) (Restrictin)
	2.88206	-0.458903	P02787	TRFE_HUMAN	Serotransferrin (Transferrin) (Beta-1 metal-binding globulin) (Siderophilin)
	1.36449	-0.263521	P02545	LMNA_HUMAN	Prelamin-A/C [Cleaved into: Lamin-A/C (70 kDa lamin) (Renal carcinoma antigen NY-REN-32)]
	0.468071	0.0842691	P13639	EF2_HUMAN	Elongation factor 2 (EF-2)
	0.0729887	-0.0147466	Q16658	FSCN1_HUMAN	Fascin (55 kDa actin-bundling protein) (Singed-like protein) (p55)
	0.474705	0.169229	J3KQV8	J3KQV8_HUMAN	Synaptojanin-1
	0.939569	-0.349189	P01023	A2MG_HUMAN	Alpha-2-macroglobulin (Alpha-2-M) (C3 and PZP-like alpha-2-macroglobulin domain-containing protein 5)
	1.39464	-0.152364	P40925	MDHC_HUMAN	Malate dehydrogenase, cytoplasmic (EC 1.1.1.37) (Cytosolic malate dehydrogenase) (Diiodophenylpyruvate reductase) (EC 1.1.1.96)
	0.265897	0.0653021	P38646	GRP75_HUMAN	Stress-70 protein, mitochondrial (75 kDa glucose-regulated protein) (GRP-75) (Heat shock 70 kDa protein 9) (Mortalin) (MOT) (Peptide-binding protein 74) (PBP74)
	0.277636	0.126397	O75891	AL1L1_HUMAN	Cytosolic 10-formyltetrahydrofolate dehydrogenase (10-FTHFDH) (FDH) (EC 1.5.1.6) (Aldehyde dehydrogenase family 1 member L1)
	1.27036	0.117795	P07195	LDHB_HUMAN	L-lactate dehydrogenase B chain (LDH-B) (EC 1.1.1.27) (LDH heart subunit) (LDH-H) (Renal carcinoma antigen NY-REN-46)
	0.498557	0.092755	P62258	1433E_HUMAN	14-3-3 protein epsilon (14-3-3E)
	0.577869	0.252229	P11137	MTAP2_HUMAN	Microtubule-associated protein 2 (MAP-2)
	0.189856	0.0557561	P09104	ENOG_HUMAN	Gamma-enolase (EC 4.2.1.11) (2-phospho-D-glycerate hydro-lyase) (Enolase 2) (Neural enolase) (Neuron-specific enolase) (NSE)
	0.210703	0.0565302	P21281	VATB2_HUMAN	V-type proton ATPase subunit B, brain isoform (V-ATPase subunit B 2) (Endomembrane proton pump 58 kDa subunit) (HO57) (Vacuolar proton pump subunit B 2)
	0.133459	0.043832	P49419-2	AL7A1_HUMAN	Alpha-aminoadipic semialdehyde dehydrogenase (Alpha-AASA dehydrogenase) (EC 1.2.1.31) (Aldehyde dehydrogenase family 7 member A1) (EC 1.2.1.3) (Antiquitin-1) (Betaine aldehyde dehydrogenase) (EC 1.2.1.8) (Delta1-piperideine-6-carboxylate dehydrogenase) (P6c dehydrogenase)
	0.790325	0.237135	P42704	LPPRC_HUMAN	Leucine-rich PPR motif-containing protein, mitochondrial (130 kDa leucine-rich protein) (LRP 130) (GP130)
	2.4226	0.280255	Q14195-2	DPYL3_HUMAN	Dihydropyrimidinase-related protein 3 (DRP-3) (Collapsin response mediator protein 4) (CRMP-4) (Unc-33-like phosphoprotein 1) (ULIP-1)
	0.199673	-0.108042	Q9GZV7	HPLN2_HUMAN	Hyaluronan and proteoglycan link protein 2 (Brain link protein 1)
	0.517355	0.0811468	E9PHY5	E9PHY5_HUMAN	Band 4.1-like protein 2
	0.20075	-0.0487752	P49411	EFTU_HUMAN	Elongation factor Tu, mitochondrial (EF-Tu) (P43)
	0.37298	-0.0652272	P30101	PDIA3_HUMAN	Protein disulfide-isomerase A3 (EC 5.3.4.1) (58 kDa glucose-regulated protein) (58 kDa microsomal protein) (p58) (Disulfide isomerase ER-60) (Endoplasmic reticulum resident protein 57) (ER protein 57) (ERp57) (Endoplasmic reticulum resident protein 60) (ER protein 60) (ERp60)
	2.0122	-0.266145	Q9UQ16-3	DYN3_HUMAN	Dynamin-3 (EC 3.6.5.5) (Dynamin, testicular) (T-dynamin)
	1.20064	0.235781	P27338	AOFB_HUMAN	Amine oxidase [flavin-containing] B (EC 1.4.3.4) (Monoamine oxidase type B) (MAO-B)
	0.0259229	0.00806826	P31939	PUR9_HUMAN	Bifunctional purine biosynthesis protein PURH [Cleaved into: Bifunctional purine biosynthesis protein PURH, N-terminally processed] [Includes: Phosphoribosylaminoimidazolecarboxamide formyltransferase (EC 2.1.2.3) (5-aminoimidazole-4-carboxamide ribonucleotide formyltransferase) (AICAR transformylase);IMP cyclohydrolase (EC 3.5.4.10) (ATIC) (IMP synthase) (Inosinicase)]
	0.0505542	-0.0159192	P08758	ANXA5_HUMAN	Annexin A5 (Anchorin CII) (Annexin V) (Annexin-5) (Calphobindin I) (CBP-I) (Endonexin II) (Lipocortin V) (Placental anticoagulant protein 4) (PP4) (Placental anticoagulant protein I) (PAP-I) (Thromboplastin inhibitor) (Vascular anticoagulant-alpha) (VAC-alpha)
	0.155564	-0.0459871	P53396	ACLY_HUMAN	ATP-citrate synthase (EC 2.3.3.8) (ATP-citrate (pro-S-)-lyase) (ACL) (Citrate cleavage enzyme)
	0.799761	-0.101185	P60174	TPIS_HUMAN	Triosephosphate isomerase (TIM) (EC 5.3.1.1) (Triose-phosphate isomerase)
	2.50828	0.297386	P30041	PRDX6_HUMAN	Peroxiredoxin-6 (EC 1.11.1.15) (1-Cys peroxiredoxin) (1-Cys PRX) (24 kDa protein) (Acidic calcium-independent phospholipase A2) (aiPLA2) (EC 3.1.1.4) (Antioxidant protein 2) (Liver 2D page spot 40) (Non-selenium glutathione peroxidase) (NSGPx) (Red blood cells page spot 12)
	1.69965	0.209767	Q9Y2J8	PADI2_HUMAN	Protein-arginine deiminase type-2 (EC 3.5.3.15) (PAD-H19) (Peptidylarginine deiminase II) (Protein-arginine deiminase type II)
	0.411067	0.137061	P13611	CSPG2_HUMAN	Versican core protein (Chondroitin sulfate proteoglycan core protein 2) (Chondroitin sulfate proteoglycan 2) (Glial hyaluronate-binding protein) (GHAP) (Large fibroblast proteoglycan) (PG-M)
	0.766347	0.173154	Q9NQC3	RTN4_HUMAN	Reticulon-4 (Foocen) (Neurite outgrowth inhibitor) (Nogo protein) (Neuroendocrine-specific protein) (NSP) (Neuroendocrine-specific protein C homolog) (RTN-x) (Reticulon-5)
	1.22685	0.100452	P49368	TCPG_HUMAN	T-complex protein 1 subunit gamma (TCP-1-gamma) (CCT-gamma) (hTRiC5)
	0.262843	-0.0999973	P31150	GDIA_HUMAN	Rab GDP dissociation inhibitor alpha (Rab GDI alpha) (Guanosine diphosphate dissociation inhibitor 1) (GDI-1) (Oligophrenin-2) (Protein XAP-4)
	0.366806	-0.0439565	P48643	TCPE_HUMAN	T-complex protein 1 subunit epsilon (TCP-1-epsilon) (CCT-epsilon)
	0.471533	0.0936902	P08238	HS90B_HUMAN	Heat shock protein HSP 90-beta (HSP 90) (Heat shock 84 kDa) (HSP 84) (HSP84)
	0.507653	0.173851	P11021	BIP_HUMAN	Endoplasmic reticulum chaperone BiP (EC 3.6.4.10) (78 kDa glucose-regulated protein) (GRP-78) (Binding-immunoglobulin protein) (BiP) (Heat shock protein 70 family protein 5) (HSP70 family protein 5) (Heat shock protein family A member 5) (Immunoglobulin heavy chain-binding protein)
	0.108874	0.0630678	P42658-2	DPP6_HUMAN	Dipeptidyl aminopeptidase-like protein 6 (DPPX) (Dipeptidyl aminopeptidase-related protein) (Dipeptidyl peptidase 6) (Dipeptidyl peptidase IV-like protein) (Dipeptidyl peptidase VI) (DPP VI)
	0.0489361	-0.0161481	P55084	ECHB_HUMAN	Trifunctional enzyme subunit beta, mitochondrial (TP-beta) [Includes: 3-ketoacyl-CoA thiolase (EC 2.3.1.16) (Acetyl-CoA acyltransferase) (Beta-ketothiolase)]
+	3.25314	0.295447	Q06830	PRDX1_HUMAN	Peroxiredoxin-1 (EC 1.11.1.15) (Natural killer cell-enhancing factor A) (NKEF-A) (Proliferation-associated gene protein) (PAG) (Thioredoxin peroxidase 2) (Thioredoxin-dependent peroxide reductase 2)
	0.0383555	-0.023581	P55268	LAMB2_HUMAN	Laminin subunit beta-2 (Laminin B1s chain) (Laminin-11 subunit beta) (Laminin-14 subunit beta) (Laminin-15 subunit beta) (Laminin-3 subunit beta) (Laminin-4 subunit beta) (Laminin-7 subunit beta) (Laminin-9 subunit beta) (S-laminin subunit beta) (S-LAM beta)
	1.10751	-0.376841	Q02218	ODO1_HUMAN	2-oxoglutarate dehydrogenase, mitochondrial (EC 1.2.4.2) (2-oxoglutarate dehydrogenase complex component E1) (OGDC-E1) (Alpha-ketoglutarate dehydrogenase)
+	3.02786	0.381452	Q13228	SBP1_HUMAN	Methanethiol oxidase (MTO) (EC 1.8.3.4) (56 kDa selenium-binding protein) (SBP56) (SP56) (Selenium-binding protein 1)
	0.451865	-0.114645	O95757	HS74L_HUMAN	Heat shock 70 kDa protein 4L (Heat shock 70-related protein APG-1) (Osmotic stress protein 94)
	1.01473	-0.133186	P49588	SYAC_HUMAN	Alanine--tRNA ligase, cytoplasmic (EC 6.1.1.7) (Alanyl-tRNA synthetase) (AlaRS) (Renal carcinoma antigen NY-REN-42)
	0.382772	-0.087768	P31930	QCR1_HUMAN	Cytochrome b-c1 complex subunit 1, mitochondrial (Complex III subunit 1) (Core protein I) (Ubiquinol-cytochrome-c reductase complex core protein 1)
	0.198236	-0.0648586	Q9C040	TRIM2_HUMAN	Tripartite motif-containing protein 2 (EC 2.3.2.27) (E3 ubiquitin-protein ligase TRIM2) (RING finger protein 86) (RING-type E3 ubiquitin transferase TRIM2)
	0.656319	-0.137097	Q8IXJ6	SIR2_HUMAN	NAD-dependent protein deacetylase sirtuin-2 (EC 3.5.1.-) (Regulatory protein SIR2 homolog 2) (SIR2-like protein 2)
	0.53607	0.0710352	P17987	TCPA_HUMAN	T-complex protein 1 subunit alpha (TCP-1-alpha) (CCT-alpha)
	0.300133	-0.130384	Q14194-2	DPYL1_HUMAN	Dihydropyrimidinase-related protein 1 (DRP-1) (Collapsin response mediator protein 1) (CRMP-1) (Unc-33-like phosphoprotein 3) (ULIP-3)
	0.111556	0.0308504	Q14697	GANAB_HUMAN	Neutral alpha-glucosidase AB (EC 3.2.1.84) (Alpha-glucosidase 2) (Glucosidase II subunit alpha)
	0.89257	-0.163324	A6NFQ9	A6NFQ9_HUMAN	Septin-8
	0.25858	-0.0760586	Q96QK1	VPS35_HUMAN	Vacuolar protein sorting-associated protein 35 (hVPS35) (Maternal-embryonic 3) (Vesicle protein sorting 35)
+	3.08049	0.678137	P23634-7	AT2B4_HUMAN	Plasma membrane calcium-transporting ATPase 4 (PMCA4) (EC 3.6.3.8) (Matrix-remodeling-associated protein 1) (Plasma membrane calcium ATPase isoform 4) (Plasma membrane calcium pump isoform 4)
	0.333872	-0.153263	P07355	ANXA2_HUMAN	Annexin A2 (Annexin II) (Annexin-2) (Calpactin I heavy chain) (Calpactin-1 heavy chain) (Chromobindin-8) (Lipocortin II) (Placental anticoagulant protein IV) (PAP-IV) (Protein I) (p36)
	0.127975	-0.0218392	P78371	TCPB_HUMAN	T-complex protein 1 subunit beta (TCP-1-beta) (CCT-beta)
	0.487819	0.153518	J3KPF3	J3KPF3_HUMAN	4F2 cell-surface antigen heavy chain (Solute carrier family 3 (Activators of dibasic and neutral amino acid transport), member 2, isoform CRA_a)
	0.0111035	0.00592436	H3BRN4	H3BRN4_HUMAN	4-aminobutyrate aminotransferase, mitochondrial
	0.0137386	-0.00434594	P11586	C1TC_HUMAN	C-1-tetrahydrofolate synthase, cytoplasmic (C1-THF synthase) [Cleaved into: C-1-tetrahydrofolate synthase, cytoplasmic, N-terminally processed] [Includes: Methylenetetrahydrofolate dehydrogenase (EC 1.5.1.5);Methenyltetrahydrofolate cyclohydrolase (EC 3.5.4.9);Formyltetrahydrofolate synthetase (EC 6.3.4.3)]
	0.142698	0.018279	P50990	TCPQ_HUMAN	T-complex protein 1 subunit theta (TCP-1-theta) (CCT-theta) (Chaperonin containing T-complex polypeptide 1 subunit 8) (Renal carcinoma antigen NY-REN-15)
	0.20746	0.0609948	P09471	GNAO_HUMAN	Guanine nucleotide-binding protein G(o) subunit alpha
	0.558587	-0.116896	B4DJV2	B4DJV2_HUMAN	Citrate synthase
	0.172905	-0.0345781	P45974	UBP5_HUMAN	Ubiquitin carboxyl-terminal hydrolase 5 (EC 3.4.19.12) (Deubiquitinating enzyme 5) (Isopeptidase T) (Ubiquitin thioesterase 5) (Ubiquitin-specific-processing protease 5)
	0.116892	0.0667777	Q13423	NNTM_HUMAN	NAD(P) transhydrogenase, mitochondrial (EC 1.6.1.2) (Nicotinamide nucleotide transhydrogenase) (Pyridine nucleotide transhydrogenase)
	1.01392	0.422555	P24821	TENA_HUMAN	Tenascin (TN) (Cytotactin) (GMEM) (GP 150-225) (Glioma-associated-extracellular matrix antigen) (Hexabrachion) (JI) (Myotendinous antigen) (Neuronectin) (Tenascin-C) (TN-C)
	0.545209	-0.0966483	P22695	QCR2_HUMAN	Cytochrome b-c1 complex subunit 2, mitochondrial (Complex III subunit 2) (Core protein II) (Ubiquinol-cytochrome-c reductase complex core protein 2)
	0.848701	0.13552	P16152	CBR1_HUMAN	Carbonyl reductase [NADPH] 1 (EC 1.1.1.184) (15-hydroxyprostaglandin dehydrogenase [NADP(+)]) (EC 1.1.1.197) (NADPH-dependent carbonyl reductase 1) (Prostaglandin 9-ketoreductase) (Prostaglandin-E(2) 9-reductase) (EC 1.1.1.189) (Short chain dehydrogenase/reductase family 21C member 1)
	0.0267113	-0.0104709	P49748-2	ACADV_HUMAN	Very long-chain specific acyl-CoA dehydrogenase, mitochondrial (VLCAD) (EC 1.3.8.9)
	0.0394376	-0.0176372	Q9UBB6	NCDN_HUMAN	Neurochondrin
	1.5157	-0.33089	P30153	2AAA_HUMAN	Serine/threonine-protein phosphatase 2A 65 kDa regulatory subunit A alpha isoform (Medium tumor antigen-associated 61 kDa protein) (PP2A subunit A isoform PR65-alpha) (PP2A subunit A isoform R1-alpha)
	0.813041	-0.238633	P49189	AL9A1_HUMAN	4-trimethylaminobutyraldehyde dehydrogenase (TMABADH) (EC 1.2.1.47) (Aldehyde dehydrogenase E3 isozyme) (Aldehyde dehydrogenase family 9 member A1) (EC 1.2.1.3) (Gamma-aminobutyraldehyde dehydrogenase) (EC 1.2.1.19) (R-aminobutyraldehyde dehydrogenase) [Cleaved into: 4-trimethylaminobutyraldehyde dehydrogenase, N-terminally processed]
	2.77331	-0.554986	P00352	AL1A1_HUMAN	Retinal dehydrogenase 1 (RALDH 1) (RalDH1) (EC 1.2.1.-) (EC 1.2.1.36) (ALDH-E1) (ALHDII) (Aldehyde dehydrogenase family 1 member A1) (Aldehyde dehydrogenase, cytosolic)
	1.58041	0.233477	Q9Y617	SERC_HUMAN	Phosphoserine aminotransferase (EC 2.6.1.52) (Phosphohydroxythreonine aminotransferase) (PSAT)
	0.000620744	-0.000371361	P01009	A1AT_HUMAN	Alpha-1-antitrypsin (Alpha-1 protease inhibitor) (Alpha-1-antiproteinase) (Serpin A1) [Cleaved into: Short peptide from AAT (SPAAT)]
	0.276367	0.100581	Q9H4G0	E41L1_HUMAN	Band 4.1-like protein 1 (Neuronal protein 4.1) (4.1N)
	0.0829618	0.036529	Q13554	KCC2B_HUMAN	Calcium/calmodulin-dependent protein kinase type II subunit beta (CaM kinase II subunit beta) (CaMK-II subunit beta) (EC 2.7.11.17)
	0.452551	-0.086069	Q8WUM4	PDC6I_HUMAN	Programmed cell death 6-interacting protein (PDCD6-interacting protein) (ALG-2-interacting protein 1) (ALG-2-interacting protein X) (Hp95)
	0.268669	0.0681088	P54577	SYYC_HUMAN	Tyrosine--tRNA ligase, cytoplasmic (EC 6.1.1.1) (Tyrosyl-tRNA synthetase) (TyrRS) [Cleaved into: Tyrosine--tRNA ligase, cytoplasmic, N-terminally processed]
	0.96415	-0.230755	O60282	KIF5C_HUMAN	Kinesin heavy chain isoform 5C (Kinesin heavy chain neuron-specific 2)
	0.716128	0.212767	Q9ULU8	CAPS1_HUMAN	Calcium-dependent secretion activator 1 (Calcium-dependent activator protein for secretion 1) (CAPS-1)
	0.0504274	0.0190608	Q9Y4G6	TLN2_HUMAN	Talin-2
	0.738394	-0.244424	P62873	GBB1_HUMAN	Guanine nucleotide-binding protein G(I)/G(S)/G(T) subunit beta-1 (Transducin beta chain 1)
	2.15743	0.254559	A0A286YF22	A0A286YF22_HUMAN	D-3-phosphoglycerate dehydrogenase (EC 1.1.1.95)
	0.709924	-0.432762	P12111	CO6A3_HUMAN	Collagen alpha-3(VI) chain
	2.47256	0.335335	P14868	SYDC_HUMAN	Aspartate--tRNA ligase, cytoplasmic (EC 6.1.1.12) (Aspartyl-tRNA synthetase) (AspRS) (Cell proliferation-inducing gene 40 protein)
	0.679448	-0.1337	P13489	RINI_HUMAN	Ribonuclease inhibitor (Placental ribonuclease inhibitor) (Placental RNase inhibitor) (Ribonuclease/angiogenin inhibitor 1) (RAI)
	0.162195	-0.0466166	P07954	FUMH_HUMAN	Fumarate hydratase, mitochondrial (Fumarase) (EC 4.2.1.2)
	1.20379	-0.26548	Q9UN36	NDRG2_HUMAN	Protein NDRG2 (N-myc downstream-regulated gene 2 protein) (Protein Syld709613)
	1.4923	0.299562	Q09666	AHNK_HUMAN	Neuroblast differentiation-associated protein AHNAK (Desmoyokin)
	1.3148	0.244775	Q96PY5-3	FMNL2_HUMAN	Formin-like protein 2 (Formin homology 2 domain-containing protein 2)
	0.603905	0.396265	P00738	HPT_HUMAN	Haptoglobin (Zonulin) [Cleaved into: Haptoglobin alpha chain;Haptoglobin beta chain]
	1.44484	0.250081	P35222	CTNB1_HUMAN	Catenin beta-1 (Beta-catenin)
	0.392161	0.392872	P02452	CO1A1_HUMAN	Collagen alpha-1(I) chain (Alpha-1 type I collagen)
	0.101098	-0.0247411	P40227	TCPZ_HUMAN	T-complex protein 1 subunit zeta (TCP-1-zeta) (Acute morphine dependence-related protein 2) (CCT-zeta-1) (HTR3) (Tcp20)
	0.0391964	0.0154104	P10515	ODP2_HUMAN	Dihydrolipoyllysine-residue acetyltransferase component of pyruvate dehydrogenase complex, mitochondrial (EC 2.3.1.12) (70 kDa mitochondrial autoantigen of primary biliary cirrhosis) (PBC) (Dihydrolipoamide acetyltransferase component of pyruvate dehydrogenase complex) (M2 antigen complex 70 kDa subunit) (Pyruvate dehydrogenase complex component E2) (PDC-E2) (PDCE2)
	0.0253774	0.0125901	O75083	WDR1_HUMAN	WD repeat-containing protein 1 (Actin-interacting protein 1) (AIP1) (NORI-1)
+	3.53925	0.976735	P04264	K2C1_HUMAN	Keratin, type II cytoskeletal 1 (67 kDa cytokeratin) (Cytokeratin-1) (CK-1) (Hair alpha protein) (Keratin-1) (K1) (Type-II keratin Kb1)
	0.0754947	-0.0129305	Q96KP4	CNDP2_HUMAN	Cytosolic non-specific dipeptidase (EC 3.4.13.18) (CNDP dipeptidase 2) (Carnosine dipeptidase II) (Epididymis secretory protein Li 13) (Glutamate carboxypeptidase-like protein 1) (Peptidase A)
	0.208628	-0.0611015	C9JTE0	C9JTE0_HUMAN	Myelin-oligodendrocyte glycoprotein
	0.00911994	-0.00286696	P54652	HSP72_HUMAN	Heat shock-related 70 kDa protein 2 (Heat shock 70 kDa protein 2)
	0.925288	-0.111531	P52306	GDS1_HUMAN	Rap1 GTPase-GDP dissociation stimulator 1 (Exchange factor smgGDS) (SMG GDS protein) (SMG P21 stimulatory GDP/GTP exchange protein)
	1.24858	0.129324	P32119	PRDX2_HUMAN	Peroxiredoxin-2 (EC 1.11.1.15) (Natural killer cell-enhancing factor B) (NKEF-B) (PRP) (Thiol-specific antioxidant protein) (TSA) (Thioredoxin peroxidase 1) (Thioredoxin-dependent peroxide reductase 1)
	0.687172	0.262595	P43304	GPDM_HUMAN	Glycerol-3-phosphate dehydrogenase, mitochondrial (GPD-M) (GPDH-M) (EC 1.1.5.3) (mtGPD)
	0.671368	-0.221997	P15121	ALDR_HUMAN	Aldose reductase (AR) (EC 1.1.1.21) (Aldehyde reductase) (Aldo-keto reductase family 1 member B1)
	1.16596	-0.511389	P28482	MK01_HUMAN	Mitogen-activated protein kinase 1 (MAP kinase 1) (MAPK 1) (EC 2.7.11.24) (ERT1) (Extracellular signal-regulated kinase 2) (ERK-2) (MAP kinase isoform p42) (p42-MAPK) (Mitogen-activated protein kinase 2) (MAP kinase 2) (MAPK 2)
	0.348709	0.0858589	P14625	ENPL_HUMAN	Endoplasmin (94 kDa glucose-regulated protein) (GRP-94) (Heat shock protein 90 kDa beta member 1) (Tumor rejection antigen 1) (gp96 homolog)
	0.133998	0.0266833	Q99832	TCPH_HUMAN	T-complex protein 1 subunit eta (TCP-1-eta) (CCT-eta) (HIV-1 Nef-interacting protein) [Cleaved into: T-complex protein 1 subunit eta, N-terminally processed]
	1.19611	-0.140622	P35232	PHB_HUMAN	Prohibitin
	0.491129	0.178031	P51178	PLCD1_HUMAN	1-phosphatidylinositol 4,5-bisphosphate phosphodiesterase delta-1 (EC 3.1.4.11) (Phosphoinositide phospholipase C-delta-1) (Phospholipase C-III) (PLC-III) (Phospholipase C-delta-1) (PLC-delta-1)
	0.860385	-0.157443	P00338	LDHA_HUMAN	L-lactate dehydrogenase A chain (LDH-A) (EC 1.1.1.27) (Cell proliferation-inducing gene 19 protein) (LDH muscle subunit) (LDH-M) (Renal carcinoma antigen NY-REN-59)
	0.394913	0.124492	Q14008	CKAP5_HUMAN	Cytoskeleton-associated protein 5 (Colonic and hepatic tumor overexpressed gene protein) (Ch-TOG)
	0.433593	-0.167105	P09936	UCHL1_HUMAN	Ubiquitin carboxyl-terminal hydrolase isozyme L1 (UCH-L1) (EC 3.4.19.12) (EC 6.-.-.-) (Neuron cytoplasmic protein 9.5) (PGP 9.5) (PGP9.5) (Ubiquitin thioesterase L1)
	0.956189	-0.28025	P18669	PGAM1_HUMAN	Phosphoglycerate mutase 1 (EC 5.4.2.11) (EC 5.4.2.4) (BPG-dependent PGAM 1) (Phosphoglycerate mutase isozyme B) (PGAM-B)
	0.0578029	-0.0384136	P12814	ACTN1_HUMAN	Alpha-actinin-1 (Alpha-actinin cytoskeletal isoform) (F-actin cross-linking protein) (Non-muscle alpha-actinin-1)
	0.523761	-0.146482	P21796	VDAC1_HUMAN	Voltage-dependent anion-selective channel protein 1 (VDAC-1) (hVDAC1) (Outer mitochondrial membrane protein porin 1) (Plasmalemmal porin) (Porin 31HL) (Porin 31HM)
	0.630271	-0.162169	Q13509	TBB3_HUMAN	Tubulin beta-3 chain (Tubulin beta-4 chain) (Tubulin beta-III)
	0.130692	-0.0446794	O94832	MYO1D_HUMAN	Unconventional myosin-Id
	0.153711	0.0434583	P52209	6PGD_HUMAN	6-phosphogluconate dehydrogenase, decarboxylating (EC 1.1.1.44)
	0.85125	-0.3382	P02511	CRYAB_HUMAN	Alpha-crystallin B chain (Alpha(B)-crystallin) (Heat shock protein beta-5) (HspB5) (Renal carcinoma antigen NY-REN-27) (Rosenthal fiber component)
	0.30587	-0.108766	P04040	CATA_HUMAN	Catalase (EC 1.11.1.6)
	0.0360685	0.0117327	P51649	SSDH_HUMAN	Succinate-semialdehyde dehydrogenase, mitochondrial (EC 1.2.1.24) (Aldehyde dehydrogenase family 5 member A1) (NAD(+)-dependent succinic semialdehyde dehydrogenase)
	1.41715	0.385613	P12236	ADT3_HUMAN	ADP/ATP translocase 3 (ADP,ATP carrier protein 3) (ADP,ATP carrier protein, isoform T2) (ANT 2) (Adenine nucleotide translocator 3) (ANT 3) (Solute carrier family 25 member 6) [Cleaved into: ADP/ATP translocase 3, N-terminally processed]
	0.891375	0.2173	P22234	PUR6_HUMAN	Multifunctional protein ADE2 [Includes: Phosphoribosylaminoimidazole-succinocarboxamide synthase (EC 6.3.2.6) (SAICAR synthetase);Phosphoribosylaminoimidazole carboxylase (EC 4.1.1.21) (AIR carboxylase) (AIRC)]
	0.321869	0.0902594	O00499	BIN1_HUMAN	Myc box-dependent-interacting protein 1 (Amphiphysin II) (Amphiphysin-like protein) (Box-dependent myc-interacting protein 1) (Bridging integrator 1)
	0.455278	0.115215	P05026	AT1B1_HUMAN	Sodium/potassium-transporting ATPase subunit beta-1 (Sodium/potassium-dependent ATPase subunit beta-1)
	0.548964	-0.146714	A0A0A0MSQ0	A0A0A0MSQ0_HUMAN	Plastin-3
	0.442816	0.145691	O94973	AP2A2_HUMAN	AP-2 complex subunit alpha-2 (100 kDa coated vesicle protein C) (Adaptor protein complex AP-2 subunit alpha-2) (Adaptor-related protein complex 2 subunit alpha-2) (Alpha-adaptin C) (Alpha2-adaptin) (Clathrin assembly protein complex 2 alpha-C large chain) (Huntingtin yeast partner J) (Huntingtin-interacting protein 9) (HIP-9) (Huntingtin-interacting protein J) (Plasma membrane adaptor HA2/AP2 ada…
	0.277733	0.118686	P28161	GSTM2_HUMAN	Glutathione S-transferase Mu 2 (EC 2.5.1.18) (GST class-mu 2) (GSTM2-2)
	1.62692	0.513236	Q9Y2Q0	AT8A1_HUMAN	Phospholipid-transporting ATPase IA (EC 3.6.3.1) (ATPase class I type 8A member 1) (Chromaffin granule ATPase II) (P4-ATPase flippase complex alpha subunit ATP8A1)
	0.207844	0.0616157	Q969P0	IGSF8_HUMAN	Immunoglobulin superfamily member 8 (IgSF8) (CD81 partner 3) (Glu-Trp-Ile EWI motif-containing protein 2) (EWI-2) (Keratinocytes-associated transmembrane protein 4) (KCT-4) (LIR-D1) (Prostaglandin regulatory-like protein) (PGRL) (CD antigen CD316)
	0.673134	0.120036	P34932	HSP74_HUMAN	Heat shock 70 kDa protein 4 (HSP70RY) (Heat shock 70-related protein APG-2)
	0.34558	-0.0929522	G3V0I5	G3V0I5_HUMAN	NADH dehydrogenase [ubiquinone] flavoprotein 1, mitochondrial (EC 1.6.5.3) (EC 1.6.99.3)
	0.661235	-0.234461	P18206	VINC_HUMAN	Vinculin (Metavinculin) (MV)
	0.201877	-0.0888895	Q9H115	SNAB_HUMAN	Beta-soluble NSF attachment protein (SNAP-beta) (N-ethylmaleimide-sensitive factor attachment protein beta)
	1.45822	-0.301472	Q6PCE3	PGM2L_HUMAN	Glucose 1,6-bisphosphate synthase (EC 2.7.1.106) (PMMLP) (Phosphoglucomutase-2-like 1)
	0.189973	-0.0536143	P40926	MDHM_HUMAN	Malate dehydrogenase, mitochondrial (EC 1.1.1.37)
	0.267981	-0.0901602	P43034	LIS1_HUMAN	Platelet-activating factor acetylhydrolase IB subunit alpha (Lissencephaly-1 protein) (LIS-1) (PAF acetylhydrolase 45 kDa subunit) (PAF-AH 45 kDa subunit) (PAF-AH alpha) (PAFAH alpha)
	0.249358	-0.0271615	P50991	TCPD_HUMAN	T-complex protein 1 subunit delta (TCP-1-delta) (CCT-delta) (Stimulator of TAR RNA-binding)
	0.0331222	0.0270714	J3KQA0	J3KQA0_HUMAN	Synaptotagmin I, isoform CRA_b (Synaptotagmin-1)
	1.38681	0.35877	E7EW49	E7EW49_HUMAN	CLIP-associating protein 2
	0.269114	0.0848116	Q96GW7	PGCB_HUMAN	Brevican core protein (Brain-enriched hyaluronan-binding protein) (BEHAB) (Chondroitin sulfate proteoglycan 7)
	0.347081	-0.131478	P07384	CAN1_HUMAN	Calpain-1 catalytic subunit (EC 3.4.22.52) (Calcium-activated neutral proteinase 1) (CANP 1) (Calpain mu-type) (Calpain-1 large subunit) (Cell proliferation-inducing gene 30 protein) (Micromolar-calpain) (muCANP)
	0.0670009	-0.0246123	P17858	PFKAL_HUMAN	ATP-dependent 6-phosphofructokinase, liver type (ATP-PFK) (PFK-L) (EC 2.7.1.11) (6-phosphofructokinase type B) (Phosphofructo-1-kinase isozyme B) (PFK-B) (Phosphohexokinase)
	1.85956	0.175018	H7BY58	H7BY58_HUMAN	Protein-L-isoaspartate O-methyltransferase (EC 2.1.1.77)
	0.0260671	-0.0169741	Q5VTE0	EF1A3_HUMAN	Putative elongation factor 1-alpha-like 3 (EF-1-alpha-like 3) (Eukaryotic elongation factor 1 A-like 3) (eEF1A-like 3) (Eukaryotic translation elongation factor 1 alpha-1 pseudogene 5)
	0.261597	-0.288315	P61266	STX1B_HUMAN	Syntaxin-1B (Syntaxin-1B1) (Syntaxin-1B2)
	0.95508	0.155153	P28838	AMPL_HUMAN	Cytosol aminopeptidase (EC 3.4.11.1) (Leucine aminopeptidase 3) (LAP-3) (Leucyl aminopeptidase) (Peptidase S) (Proline aminopeptidase) (EC 3.4.11.5) (Prolyl aminopeptidase)
	1.5039	-0.189076	Q01518	CAP1_HUMAN	Adenylyl cyclase-associated protein 1 (CAP 1)
	0.504102	0.116904	Q99536	VAT1_HUMAN	Synaptic vesicle membrane protein VAT-1 homolog (EC 1.-.-.-)
	0.191463	-0.0904343	Q15435	PP1R7_HUMAN	Protein phosphatase 1 regulatory subunit 7 (Protein phosphatase 1 regulatory subunit 22)
+	3.4593	-0.98442	P07101	TY3H_HUMAN	Tyrosine 3-monooxygenase (EC 1.14.16.2) (Tyrosine 3-hydroxylase) (TH)
	0.384586	0.0648114	A0A1B0GWE8	A0A1B0GWE8_HUMAN	Cathepsin D
	0.370101	-0.101958	O94925	GLSK_HUMAN	Glutaminase kidney isoform, mitochondrial (GLS) (EC 3.5.1.2) (K-glutaminase) (L-glutamine amidohydrolase)
	0.686251	-0.116509	P08559-4	ODPA_HUMAN	Pyruvate dehydrogenase E1 component subunit alpha, somatic form, mitochondrial (EC 1.2.4.1) (PDHE1-A type I)
	0.160363	-0.0555949	K7EKE6	K7EKE6_HUMAN	Lon protease homolog, mitochondrial (EC 3.4.21.53) (Lon protease-like protein) (LONP) (Mitochondrial ATP-dependent protease Lon) (Serine protease 15)
	0.391852	-0.0809839	Q99623	PHB2_HUMAN	Prohibitin-2 (B-cell receptor-associated protein BAP37) (D-prohibitin) (Repressor of estrogen receptor activity)
	0.609357	-0.164077	P31040	SDHA_HUMAN	Succinate dehydrogenase [ubiquinone] flavoprotein subunit, mitochondrial (EC 1.3.5.1) (Flavoprotein subunit of complex II) (Fp)
	0.108652	-0.0321714	P27824	CALX_HUMAN	Calnexin (IP90) (Major histocompatibility complex class I antigen-binding protein p88) (p90)
	0.115553	-0.0264299	P63104	1433Z_HUMAN	14-3-3 protein zeta/delta (Protein kinase C inhibitor protein 1) (KCIP-1)
	0.0962625	0.0802412	A0A0A0MS08	A0A0A0MS08_HUMAN	Immunoglobulin heavy constant gamma 1 (Fragment)
	0.251265	0.0992632	H9KV31	H9KV31_HUMAN	Neural cell adhesion molecule 2
	0.197161	0.0440777	P23526	SAHH_HUMAN	Adenosylhomocysteinase (AdoHcyase) (EC 3.3.1.1) (S-adenosyl-L-homocysteine hydrolase)
	0.702153	0.277224	P12532	KCRU_HUMAN	Creatine kinase U-type, mitochondrial (EC 2.7.3.2) (Acidic-type mitochondrial creatine kinase) (Mia-CK) (Ubiquitous mitochondrial creatine kinase) (U-MtCK)
	1.50281	0.37921	E7EV99	E7EV99_HUMAN	Alpha-adducin
	0.802446	-0.319632	Q03252	LMNB2_HUMAN	Lamin-B2
	0.549617	-0.121978	P20916	MAG_HUMAN	Myelin-associated glycoprotein (Siglec-4a)
	0.131134	0.0416947	P37837	TALDO_HUMAN	Transaldolase (EC 2.2.1.2)
	0.542381	-0.154638	Q12765	SCRN1_HUMAN	Secernin-1
	0.138284	-0.0515334	P21283	VATC1_HUMAN	V-type proton ATPase subunit C 1 (V-ATPase subunit C 1) (Vacuolar proton pump subunit C 1)
	0.167223	0.0986494	Q9Y2T3	GUAD_HUMAN	Guanine deaminase (Guanase) (Guanine aminase) (EC 3.5.4.3) (Guanine aminohydrolase) (GAH) (p51-nedasin)
	0.255379	-0.104668	O43776	SYNC_HUMAN	Asparagine--tRNA ligase, cytoplasmic (EC 6.1.1.22) (Asparaginyl-tRNA synthetase) (AsnRS)
	0.814407	0.175919	P31948	STIP1_HUMAN	Stress-induced-phosphoprotein 1 (STI1) (Hsc70/Hsp90-organizing protein) (Hop) (Renal carcinoma antigen NY-REN-11) (Transformation-sensitive protein IEF SSP 3521)
	0.961748	0.101936	P62937	PPIA_HUMAN	Peptidyl-prolyl cis-trans isomerase A (PPIase A) (EC 5.2.1.8) (Cyclophilin A) (Cyclosporin A-binding protein) (Rotamase A) [Cleaved into: Peptidyl-prolyl cis-trans isomerase A, N-terminally processed]
	0.210007	-0.0494258	Q9P2R7	SUCB1_HUMAN	Succinate--CoA ligase [ADP-forming] subunit beta, mitochondrial (EC 6.2.1.5) (ATP-specific succinyl-CoA synthetase subunit beta) (A-SCS) (Succinyl-CoA synthetase beta-A chain) (SCS-betaA)
	0.0287978	0.013277	H0Y8C6	H0Y8C6_HUMAN	Importin-5 (Fragment)
	0.194528	-0.0907795	Q08209	PP2BA_HUMAN	Serine/threonine-protein phosphatase 2B catalytic subunit alpha isoform (EC 3.1.3.16) (CAM-PRP catalytic subunit) (Calmodulin-dependent calcineurin A subunit alpha isoform)
	0.317779	0.0718188	E9PK25	E9PK25_HUMAN	Cofilin-1
	0.274321	0.0616288	P55011	S12A2_HUMAN	Solute carrier family 12 member 2 (Basolateral Na-K-Cl symporter) (Bumetanide-sensitive sodium-(potassium)-chloride cotransporter 1)
	0.576168	-0.206946	Q02750	MP2K1_HUMAN	Dual specificity mitogen-activated protein kinase kinase 1 (MAP kinase kinase 1) (MAPKK 1) (MKK1) (EC 2.7.12.2) (ERK activator kinase 1) (MAPK/ERK kinase 1) (MEK 1)
	0.569858	0.155576	A0A087WW77	A0A087WW77_HUMAN	Lethal(2) giant larvae protein homolog 1
	0.361209	-0.0621759	P26641	EF1G_HUMAN	Elongation factor 1-gamma (EF-1-gamma) (eEF-1B gamma)
	0.29437	0.227486	E7EVJ5	E7EVJ5_HUMAN	Cytoplasmic FMR1-interacting protein
	0.0473667	0.0290019	O75061	AUXI_HUMAN	Putative tyrosine-protein phosphatase auxilin (EC 3.1.3.48) (DnaJ homolog subfamily C member 6)
	0.654308	0.167427	P62760	VISL1_HUMAN	Visinin-like protein 1 (VILIP) (VLP-1) (Hippocalcin-like protein 3) (HLP3)
	0.0520038	0.0147081	P24752	THIL_HUMAN	Acetyl-CoA acetyltransferase, mitochondrial (EC 2.3.1.9) (Acetoacetyl-CoA thiolase) (T2)
	0.482246	-0.16583	P30086	PEBP1_HUMAN	Phosphatidylethanolamine-binding protein 1 (PEBP-1) (HCNPpp) (Neuropolypeptide h3) (Prostatic-binding protein) (Raf kinase inhibitor protein) (RKIP) [Cleaved into: Hippocampal cholinergic neurostimulating peptide (HCNP)]
	1.10669	0.272395	P21695	GPDA_HUMAN	Glycerol-3-phosphate dehydrogenase [NAD(+)], cytoplasmic (GPD-C) (GPDH-C) (EC 1.1.1.8)
	1.82111	0.483186	O95741	CPNE6_HUMAN	Copine-6 (Copine VI) (Neuronal-copine) (N-copine)
	0.490878	-0.132704	P30038	AL4A1_HUMAN	Delta-1-pyrroline-5-carboxylate dehydrogenase, mitochondrial (P5C dehydrogenase) (EC 1.2.1.88) (Aldehyde dehydrogenase family 4 member A1) (L-glutamate gamma-semialdehyde dehydrogenase)
	0.0737652	-0.0273677	O75369	FLNB_HUMAN	Filamin-B (FLN-B) (ABP-278) (ABP-280 homolog) (Actin-binding-like protein) (Beta-filamin) (Filamin homolog 1) (Fh1) (Filamin-3) (Thyroid autoantigen) (Truncated actin-binding protein) (Truncated ABP)
	0.73622	-0.10007	P48047	ATPO_HUMAN	ATP synthase subunit O, mitochondrial (Oligomycin sensitivity conferral protein) (OSCP)
	0.530891	0.0845746	A0A087WYS1	A0A087WYS1_HUMAN	UTP--glucose-1-phosphate uridylyltransferase (EC 2.7.7.9)
	0.0592024	-0.0294753	Q14764	MVP_HUMAN	Major vault protein (MVP) (Lung resistance-related protein)
	0.0118518	-0.00451524	P55809	SCOT1_HUMAN	Succinyl-CoA:3-ketoacid coenzyme A transferase 1, mitochondrial (EC 2.8.3.5) (3-oxoacid CoA-transferase 1) (Somatic-type succinyl-CoA:3-oxoacid CoA-transferase) (SCOT-s)
	1.50575	0.188091	P50213	IDH3A_HUMAN	Isocitrate dehydrogenase [NAD] subunit alpha, mitochondrial (EC 1.1.1.41) (Isocitric dehydrogenase subunit alpha) (NAD(+)-specific ICDH subunit alpha)
	0.0290337	0.0108043	P61158	ARP3_HUMAN	Actin-related protein 3 (Actin-like protein 3)
	0.358182	-0.434429	A0A087WTA8	A0A087WTA8_HUMAN	Collagen alpha-2(I) chain
	0.284572	-0.164635	Q14240	IF4A2_HUMAN	Eukaryotic initiation factor 4A-II (eIF-4A-II) (eIF4A-II) (EC 3.6.4.13) (ATP-dependent RNA helicase eIF4A-2)
	0.967296	-0.257005	P09622	DLDH_HUMAN	Dihydrolipoyl dehydrogenase, mitochondrial (EC 1.8.1.4) (Dihydrolipoamide dehydrogenase) (Glycine cleavage system L protein)
	0.186211	-0.101963	F5GYQ1	F5GYQ1_HUMAN	V-type proton ATPase subunit
	0.176905	0.1001	Q92823	NRCAM_HUMAN	Neuronal cell adhesion molecule (Nr-CAM) (Neuronal surface protein Bravo) (hBravo) (NgCAM-related cell adhesion molecule) (Ng-CAM-related)
	0.781947	0.158265	H3BQK9	H3BQK9_HUMAN	Microtubule-actin cross-linking factor 1, isoforms 1/2/3/5
	1.03325	0.306298	Q9NSE4	SYIM_HUMAN	Isoleucine--tRNA ligase, mitochondrial (EC 6.1.1.5) (Isoleucyl-tRNA synthetase) (IleRS)
	0.205553	-0.0659281	P04899	GNAI2_HUMAN	Guanine nucleotide-binding protein G(i) subunit alpha-2 (Adenylate cyclase-inhibiting G alpha protein)
	2.81798	0.301664	O00154-6	BACH_HUMAN	Cytosolic acyl coenzyme A thioester hydrolase (EC 3.1.2.2) (Acyl-CoA thioesterase 7) (Brain acyl-CoA hydrolase) (BACH) (CTE-IIa) (CTE-II) (Long chain acyl-CoA thioester hydrolase)
	1.44383	0.281955	P07099	HYEP_HUMAN	Epoxide hydrolase 1 (EC 3.3.2.9) (Epoxide hydratase) (Microsomal epoxide hydrolase) (mEH)
	0.446176	0.179323	A0A140TA32	A0A140TA32_HUMAN	Complement C4-A
	2.28578	-0.250304	Q15019	SEPT2_HUMAN	Septin-2 (Neural precursor cell expressed developmentally down-regulated protein 5) (NEDD-5)
	0.0217997	0.00488833	Q7L099	RUFY3_HUMAN	Protein RUFY3 (RUN and FYVE domain-containing protein 3) (Rap2-interacting protein x) (RIPx) (Single axon-regulated protein) (Singar)
	0.100017	0.0416103	O94819	KBTBB_HUMAN	Kelch repeat and BTB domain-containing protein 11 (Chronic myelogenous leukemia-associated protein) (Kelch domain-containing protein 7B)
	0.256997	0.0833308	P07237	PDIA1_HUMAN	Protein disulfide-isomerase (PDI) (EC 5.3.4.1) (Cellular thyroid hormone-binding protein) (Prolyl 4-hydroxylase subunit beta) (p55)
	0.0839442	-0.0295651	Q7Z4S6	KI21A_HUMAN	Kinesin-like protein KIF21A (Kinesin-like protein KIF2) (Renal carcinoma antigen NY-REN-62)
	0.0590084	-0.0197156	O75489	NDUS3_HUMAN	NADH dehydrogenase [ubiquinone] iron-sulfur protein 3, mitochondrial (EC 1.6.5.3) (EC 1.6.99.3) (Complex I-30kD) (CI-30kD) (NADH-ubiquinone oxidoreductase 30 kDa subunit)
	0.175084	0.104483	P16615	AT2A2_HUMAN	Sarcoplasmic/endoplasmic reticulum calcium ATPase 2 (SERCA2) (SR Ca(2+)-ATPase 2) (EC 3.6.3.8) (Calcium pump 2) (Calcium-transporting ATPase sarcoplasmic reticulum type, slow twitch skeletal muscle isoform) (Endoplasmic reticulum class 1/2 Ca(2+) ATPase)
	0.479892	0.283535	P60201	MYPR_HUMAN	Myelin proteolipid protein (PLP) (Lipophilin)
	0.169864	0.078584	P09417	DHPR_HUMAN	Dihydropteridine reductase (EC 1.5.1.34) (HDHPR) (Quinoid dihydropteridine reductase) (Short chain dehydrogenase/reductase family 33C member 1)
	0.0954803	0.0378773	Q14974	IMB1_HUMAN	Importin subunit beta-1 (Importin-90) (Karyopherin subunit beta-1) (Nuclear factor p97) (Pore targeting complex 97 kDa subunit) (PTAC97)
	0.121166	-0.0520516	Q9HCJ6	VAT1L_HUMAN	Synaptic vesicle membrane protein VAT-1 homolog-like (EC 1.-.-.-)
	0.122903	-0.0791974	P21266	GSTM3_HUMAN	Glutathione S-transferase Mu 3 (EC 2.5.1.18) (GST class-mu 3) (GSTM3-3) (hGSTM3-3)
	0.452354	0.168849	Q00325-2	MPCP_HUMAN	Phosphate carrier protein, mitochondrial (Phosphate transport protein) (PTP) (Solute carrier family 25 member 3)
	0.773586	0.238778	P21397	AOFA_HUMAN	Amine oxidase [flavin-containing] A (EC 1.4.3.4) (Monoamine oxidase type A) (MAO-A)
	0.122177	0.043618	O94760	DDAH1_HUMAN	N(G),N(G)-dimethylarginine dimethylaminohydrolase 1 (DDAH-1) (Dimethylarginine dimethylaminohydrolase 1) (EC 3.5.3.18) (DDAHI) (Dimethylargininase-1)
	1.67301	-0.363879	O75306	NDUS2_HUMAN	NADH dehydrogenase [ubiquinone] iron-sulfur protein 2, mitochondrial (EC 1.6.5.3) (EC 1.6.99.3) (Complex I-49kD) (CI-49kD) (NADH-ubiquinone oxidoreductase 49 kDa subunit)
	0.259263	0.173773	Q93050	VPP1_HUMAN	V-type proton ATPase 116 kDa subunit a isoform 1 (V-ATPase 116 kDa isoform a1) (Clathrin-coated vesicle/synaptic vesicle proton pump 116 kDa subunit) (Vacuolar adenosine triphosphatase subunit Ac116) (Vacuolar proton pump subunit 1) (Vacuolar proton translocating ATPase 116 kDa subunit a isoform 1)
	0.42118	-0.16537	Q9NQ66	PLCB1_HUMAN	1-phosphatidylinositol 4,5-bisphosphate phosphodiesterase beta-1 (EC 3.1.4.11) (PLC-154) (Phosphoinositide phospholipase C-beta-1) (Phospholipase C-I) (PLC-I) (Phospholipase C-beta-1) (PLC-beta-1)
	0.232483	-0.100774	C9JEU5	C9JEU5_HUMAN	Fibrinogen gamma chain
	1.0015	0.124676	P51149	RAB7A_HUMAN	Ras-related protein Rab-7a
	0.106555	-0.0723398	Q92777	SYN2_HUMAN	Synapsin-2 (Synapsin II)
	1.91351	0.270162	Q9UBQ7	GRHPR_HUMAN	Glyoxylate reductase/hydroxypyruvate reductase (EC 1.1.1.79) (EC 1.1.1.81)
	0.162772	0.0296652	P50148	GNAQ_HUMAN	Guanine nucleotide-binding protein G(q) subunit alpha (Guanine nucleotide-binding protein alpha-q)
	0.544914	-0.127849	Q9NQW6	ANLN_HUMAN	Anillin
	2.12185	0.460974	P10636-7	TAU_HUMAN	Microtubule-associated protein tau (Neurofibrillary tangle protein) (Paired helical filament-tau) (PHF-tau)
	0.0851928	0.0416397	P51659	DHB4_HUMAN	Peroxisomal multifunctional enzyme type 2 (MFE-2) (17-beta-hydroxysteroid dehydrogenase 4) (17-beta-HSD 4) (D-bifunctional protein) (DBP) (Multifunctional protein 2) (MPF-2) (Short chain dehydrogenase/reductase family 8C member 1) [Cleaved into: (3R)-hydroxyacyl-CoA dehydrogenase (EC 1.1.1.n12);Enoyl-CoA hydratase 2 (EC 4.2.1.107) (EC 4.2.1.119) (3-alpha,7-alpha,12-alpha-trihydroxy-5-beta-cholest…
	0.0490697	0.0200912	Q9NSD9	SYFB_HUMAN	Phenylalanine--tRNA ligase beta subunit (EC 6.1.1.20) (Phenylalanyl-tRNA synthetase beta subunit) (PheRS)
	0.0150752	0.00524615	P45880	VDAC2_HUMAN	Voltage-dependent anion-selective channel protein 2 (VDAC-2) (hVDAC2) (Outer mitochondrial membrane protein porin 2)
	0.241711	-0.118056	P02794	FRIH_HUMAN	Ferritin heavy chain (Ferritin H subunit) (EC 1.16.3.1) (Cell proliferation-inducing gene 15 protein) [Cleaved into: Ferritin heavy chain, N-terminally processed]
	0.432876	0.148434	Q12955	ANK3_HUMAN	Ankyrin-3 (ANK-3) (Ankyrin-G)
	0.023895	-0.00800189	P11177	ODPB_HUMAN	Pyruvate dehydrogenase E1 component subunit beta, mitochondrial (PDHE1-B) (EC 1.2.4.1)
	0.143756	0.0230576	P09211	GSTP1_HUMAN	Glutathione S-transferase P (EC 2.5.1.18) (GST class-pi) (GSTP1-1)
	0.0403017	0.0284956	O43865	SAHH2_HUMAN	S-adenosylhomocysteine hydrolase-like protein 1 (DC-expressed AHCY-like molecule) (IP(3)Rs binding protein released with IP(3)) (IRBIT) (Putative adenosylhomocysteinase 2) (S-adenosyl-L-homocysteine hydrolase 2) (AdoHcyase 2)
	0.0637532	-0.0411465	P62820	RAB1A_HUMAN	Ras-related protein Rab-1A (YPT1-related protein)
	0.723365	-0.145561	P13804	ETFA_HUMAN	Electron transfer flavoprotein subunit alpha, mitochondrial (Alpha-ETF)
	1.21906	-0.278534	F6U236	F6U236_HUMAN	Protein kinase C and casein kinase substrate in neurons protein 1
	0.677532	0.231123	O75955	FLOT1_HUMAN	Flotillin-1
	0.00393245	0.0015591	Q9H9B4	SFXN1_HUMAN	Sideroflexin-1 (Tricarboxylate carrier protein) (TCC)
	0.341005	0.143339	P15104	GLNA_HUMAN	Glutamine synthetase (GS) (EC 6.3.1.2) (Glutamate decarboxylase) (EC 4.1.1.15) (Glutamate--ammonia ligase)
	0.676855	-0.0804429	Q5T5C7	Q5T5C7_HUMAN	Serine--tRNA ligase, cytoplasmic
	0.860236	-0.34165	Q9NVA2-2	SEP11_HUMAN	Septin-11
	0.395445	-0.114007	P30048	PRDX3_HUMAN	Thioredoxin-dependent peroxide reductase, mitochondrial (EC 1.11.1.15) (Antioxidant protein 1) (AOP-1) (HBC189) (Peroxiredoxin III) (Prx-III) (Peroxiredoxin-3) (Protein MER5 homolog)
	0.150827	0.0700526	Q14894	CRYM_HUMAN	Ketimine reductase mu-crystallin (EC 1.5.1.25) (NADP-regulated thyroid-hormone-binding protein)
	0.0523216	0.0423325	Q7Z406-6	MYH14_HUMAN	Myosin-14 (Myosin heavy chain 14) (Myosin heavy chain, non-muscle IIc) (Non-muscle myosin heavy chain IIc) (NMHC II-C)
	1.41177	0.296647	P13645	K1C10_HUMAN	Keratin, type I cytoskeletal 10 (Cytokeratin-10) (CK-10) (Keratin-10) (K10)
	0.261105	0.0927466	P26232	CTNA2_HUMAN	Catenin alpha-2 (Alpha N-catenin) (Alpha-catenin-related protein)
	0.307438	-0.182951	Q9NZN3	EHD3_HUMAN	EH domain-containing protein 3 (PAST homolog 3)
	0.322557	-0.0971077	P11413	G6PD_HUMAN	Glucose-6-phosphate 1-dehydrogenase (G6PD) (EC 1.1.1.49)
	0.049806	0.0336062	P05129	KPCG_HUMAN	Protein kinase C gamma type (PKC-gamma) (EC 2.7.11.13)
	0.394199	-0.2487	P22676	CALB2_HUMAN	Calretinin (CR) (29 kDa calbindin)
	1.44374	-0.807465	Q32Q12	Q32Q12_HUMAN	Nucleoside diphosphate kinase (EC 2.7.4.6)
	0.291355	0.0532054	O43813	LANC1_HUMAN	LanC-like protein 1 (40 kDa erythrocyte membrane protein) (p40)
	0.564955	0.145876	P09960	LKHA4_HUMAN	Leukotriene A-4 hydrolase (LTA-4 hydrolase) (EC 3.3.2.6) (Leukotriene A(4) hydrolase)
	0.838893	-0.252845	Q6UWR7	ENPP6_HUMAN	Ectonucleotide pyrophosphatase/phosphodiesterase family member 6 (E-NPP 6) (NPP-6) (EC 3.1.4.-) (EC 3.1.4.38) (Choline-specific glycerophosphodiester phosphodiesterase) (Glycerophosphocholine cholinephosphodiesterase) (GPC-Cpde)
	0.283471	0.109242	P14550	AK1A1_HUMAN	Alcohol dehydrogenase [NADP(+)] (EC 1.1.1.2) (Aldehyde reductase) (Aldo-keto reductase family 1 member A1)
	0.100945	0.0296985	P36957	ODO2_HUMAN	Dihydrolipoyllysine-residue succinyltransferase component of 2-oxoglutarate dehydrogenase complex, mitochondrial (EC 2.3.1.61) (2-oxoglutarate dehydrogenase complex component E2) (OGDC-E2) (Dihydrolipoamide succinyltransferase component of 2-oxoglutarate dehydrogenase complex) (E2K)
	0.206938	0.0795807	Q08257	QOR_HUMAN	Quinone oxidoreductase (EC 1.6.5.5) (NADPH:quinone reductase) (Zeta-crystallin)
	0.153358	0.0460637	P12081	SYHC_HUMAN	Histidine--tRNA ligase, cytoplasmic (EC 6.1.1.21) (Histidyl-tRNA synthetase) (HisRS)
	0.0566484	0.0238952	P54920	SNAA_HUMAN	Alpha-soluble NSF attachment protein (SNAP-alpha) (N-ethylmaleimide-sensitive factor attachment protein alpha)
	1.0809	-0.243236	Q15555-5	MARE2_HUMAN	Microtubule-associated protein RP/EB family member 2 (APC-binding protein EB2) (End-binding protein 2) (EB2)
	0.605249	0.156564	Q7KZF4	SND1_HUMAN	Staphylococcal nuclease domain-containing protein 1 (100 kDa coactivator) (EBNA2 coactivator p100) (Tudor domain-containing protein 11) (p100 co-activator)
	0.00451061	-0.00173141	P42765	THIM_HUMAN	3-ketoacyl-CoA thiolase, mitochondrial (EC 2.3.1.16) (Acetyl-CoA acyltransferase) (Beta-ketothiolase) (Mitochondrial 3-oxoacyl-CoA thiolase) (T1)
	0.711428	0.15069	Q06124	PTN11_HUMAN	Tyrosine-protein phosphatase non-receptor type 11 (EC 3.1.3.48) (Protein-tyrosine phosphatase 1D) (PTP-1D) (Protein-tyrosine phosphatase 2C) (PTP-2C) (SH-PTP2) (SHP-2) (Shp2) (SH-PTP3)
	0.468503	0.20738	Q02978	M2OM_HUMAN	Mitochondrial 2-oxoglutarate/malate carrier protein (OGCP) (Solute carrier family 25 member 11)
	0.112935	-0.0353059	P23381	SYWC_HUMAN	Tryptophan--tRNA ligase, cytoplasmic (EC 6.1.1.2) (Interferon-induced protein 53) (IFP53) (Tryptophanyl-tRNA synthetase) (TrpRS) (hWRS) [Cleaved into: T1-TrpRS;T2-TrpRS]
	0.614915	-0.234076	P27348	1433T_HUMAN	14-3-3 protein theta (14-3-3 protein T-cell) (14-3-3 protein tau) (Protein HS1)
	0.987708	0.157589	P20073	ANXA7_HUMAN	Annexin A7 (Annexin VII) (Annexin-7) (Synexin)
	0.418625	-0.0978833	Q96FC7	PHIPL_HUMAN	Phytanoyl-CoA hydroxylase-interacting protein-like
	0.0833085	-0.0659294	P84077	ARF1_HUMAN	ADP-ribosylation factor 1
	0.555214	-0.0879807	P63092-2	GNAS2_HUMAN	Guanine nucleotide-binding protein G(s) subunit alpha isoforms short (Adenylate cyclase-stimulating G alpha protein)
	0.789937	0.173197	Q9UI12	VATH_HUMAN	V-type proton ATPase subunit H (V-ATPase subunit H) (Nef-binding protein 1) (NBP1) (Protein VMA13 homolog) (V-ATPase 50/57 kDa subunits) (Vacuolar proton pump subunit H) (Vacuolar proton pump subunit SFD)
	0.732493	-0.205618	P61163	ACTZ_HUMAN	Alpha-centractin (Centractin) (ARP1) (Actin-RPV) (Centrosome-associated actin homolog)
	0.298916	-0.163982	A5YM72-5	CRNS1_HUMAN	Carnosine synthase 1 (EC 6.3.2.11) (ATP-grasp domain-containing protein 1)
	0.240852	-0.0801858	P84095	RHOG_HUMAN	Rho-related GTP-binding protein RhoG
	0.981513	-0.196656	B7ZC39	B7ZC39_HUMAN	Endophilin-B2
	0.256996	0.0985077	Q16795	NDUA9_HUMAN	NADH dehydrogenase [ubiquinone] 1 alpha subcomplex subunit 9, mitochondrial (Complex I-39kD) (CI-39kD) (NADH-ubiquinone oxidoreductase 39 kDa subunit)
	0.277198	-0.153819	P02675	FIBB_HUMAN	Fibrinogen beta chain [Cleaved into: Fibrinopeptide B;Fibrinogen beta chain]
	0.132108	0.0492276	Q8WXF7	ATLA1_HUMAN	Atlastin-1 (EC 3.6.5.-) (Brain-specific GTP-binding protein) (GTP-binding protein 3) (GBP-3) (hGBP3) (Guanine nucleotide-binding protein 3) (Spastic paraplegia 3 protein A)
	0.110685	-0.0375701	Q8N126	CADM3_HUMAN	Cell adhesion molecule 3 (Brain immunoglobulin receptor) (Immunoglobulin superfamily member 4B) (IgSF4B) (Nectin-like protein 1) (NECL-1) (Synaptic cell adhesion molecule 3) (SynCAM3) (TSLC1-like protein 1) (TSLL1)
	0.97848	-0.254019	Q9Y512	SAM50_HUMAN	Sorting and assembly machinery component 50 homolog (Transformation-related gene 3 protein) (TRG-3)
	1.72778	0.251141	P00918	CAH2_HUMAN	Carbonic anhydrase 2 (EC 4.2.1.1) (Carbonate dehydratase II) (Carbonic anhydrase C) (CAC) (Carbonic anhydrase II) (CA-II)
	0.396641	-0.128998	Q9UPY8	MARE3_HUMAN	Microtubule-associated protein RP/EB family member 3 (EB1 protein family member 3) (EBF3) (End-binding protein 3) (EB3) (RP3)
	0.22759	-0.081071	E7ESZ7	E7ESZ7_HUMAN	NADH dehydrogenase [ubiquinone] 1 alpha subcomplex subunit 10, mitochondrial
	0.0591561	0.0228117	Q12931	TRAP1_HUMAN	Heat shock protein 75 kDa, mitochondrial (HSP 75) (TNFR-associated protein 1) (Tumor necrosis factor type 1 receptor-associated protein) (TRAP-1)
	0.00117975	-0.000459497	O94811	TPPP_HUMAN	Tubulin polymerization-promoting protein (TPPP) (25 kDa brain-specific protein) (TPPP/p25) (p24) (p25-alpha)
	0.806352	-0.145868	A0A087WZN1	A0A087WZN1_HUMAN	Isocitrate dehydrogenase [NAD] subunit, mitochondrial
	0.960687	0.219687	P04179	SODM_HUMAN	Superoxide dismutase [Mn], mitochondrial (EC 1.15.1.1)
	0.423332	0.256603	P01011	AACT_HUMAN	Alpha-1-antichymotrypsin (ACT) (Cell growth-inhibiting gene 24/25 protein) (Serpin A3) [Cleaved into: Alpha-1-antichymotrypsin His-Pro-less]
	1.03923	0.260037	O95202	LETM1_HUMAN	Mitochondrial proton/calcium exchanger protein (Leucine zipper-EF-hand-containing transmembrane protein 1)
	0.0829226	-0.0295841	P61019	RAB2A_HUMAN	Ras-related protein Rab-2A
	0.344875	-0.215873	B4DK72	B4DK72_HUMAN	Phosphodiesterase (EC 3.1.4.-)
	0.0121236	-0.00470377	P78324	SHPS1_HUMAN	Tyrosine-protein phosphatase non-receptor type substrate 1 (SHP substrate 1) (SHPS-1) (Brain Ig-like molecule with tyrosine-based activation motifs) (Bit) (CD172 antigen-like family member A) (Inhibitory receptor SHPS-1) (Macrophage fusion receptor) (MyD-1 antigen) (Signal-regulatory protein alpha-1) (Sirp-alpha-1) (Signal-regulatory protein alpha-2) (Sirp-alpha-2) (Signal-regulatory protein alph…
	0.852445	-0.190669	P21399	ACOC_HUMAN	Cytoplasmic aconitate hydratase (Aconitase) (EC 4.2.1.3) (Citrate hydro-lyase) (Ferritin repressor protein) (Iron regulatory protein 1) (IRP1) (Iron-responsive element-binding protein 1) (IRE-BP 1)
	0.0255884	-0.0113054	O14531	DPYL4_HUMAN	Dihydropyrimidinase-related protein 4 (DRP-4) (Collapsin response mediator protein 3) (CRMP-3) (UNC33-like phosphoprotein 4) (ULIP-4)
	0.51542	0.22438	P02671	FIBA_HUMAN	Fibrinogen alpha chain [Cleaved into: Fibrinopeptide A;Fibrinogen alpha chain]
	0.458018	0.110656	P22626	ROA2_HUMAN	Heterogeneous nuclear ribonucleoproteins A2/B1 (hnRNP A2/B1)
	0.260225	-0.0902113	P43155	CACP_HUMAN	Carnitine O-acetyltransferase (Carnitine acetylase) (EC 2.3.1.7) (Carnitine acetyltransferase) (CAT) (CrAT)
	0.491009	0.193786	P40123	CAP2_HUMAN	Adenylyl cyclase-associated protein 2 (CAP 2)
	0.198875	0.102759	E9PFW3	E9PFW3_HUMAN	AP-2 complex subunit mu
	0.0149401	0.00497788	P41250	GARS_HUMAN	Glycine--tRNA ligase (EC 3.6.1.17) (EC 6.1.1.14) (Diadenosine tetraphosphate synthetase) (AP-4-A synthetase) (Glycyl-tRNA synthetase) (GlyRS)
	0.337594	0.193669	P67775	PP2AA_HUMAN	Serine/threonine-protein phosphatase 2A catalytic subunit alpha isoform (PP2A-alpha) (EC 3.1.3.16) (Replication protein C) (RP-C)
	0.385843	-0.317986	P05771-2	KPCB_HUMAN	Protein kinase C beta type (PKC-B) (PKC-beta) (EC 2.7.11.13)
	0.517267	0.101631	P38117	ETFB_HUMAN	Electron transfer flavoprotein subunit beta (Beta-ETF)
	0.180895	0.0456017	P61978-3	HNRPK_HUMAN	Heterogeneous nuclear ribonucleoprotein K (hnRNP K) (Transformation up-regulated nuclear protein) (TUNP)
	0.431031	0.194409	J3QLD9	J3QLD9_HUMAN	Flotillin-2 (HCG1998851, isoform CRA_h)
	0.294161	-0.0776464	Q9Y3F4	STRAP_HUMAN	Serine-threonine kinase receptor-associated protein (MAP activator with WD repeats) (UNR-interacting protein) (WD-40 repeat protein PT-WD)
	0.394067	0.144071	Q8N1G4	LRC47_HUMAN	Leucine-rich repeat-containing protein 47
	0.750585	0.25989	P04181	OAT_HUMAN	Ornithine aminotransferase, mitochondrial (EC 2.6.1.13) (Ornithine delta-aminotransferase) (Ornithine--oxo-acid aminotransferase) [Cleaved into: Ornithine aminotransferase, hepatic form;Ornithine aminotransferase, renal form]
	0.170057	0.050446	F1T0B3	F1T0B3_HUMAN	ATP-dependent RNA helicase DDX1
	0.384892	0.0944741	P51553	IDH3G_HUMAN	Isocitrate dehydrogenase [NAD] subunit gamma, mitochondrial (Isocitric dehydrogenase subunit gamma) (NAD(+)-specific ICDH subunit gamma)
	0.132481	0.0664564	Q9ULD0	OGDHL_HUMAN	2-oxoglutarate dehydrogenase-like, mitochondrial (EC 1.2.4.-) (2-oxoglutarate dehydrogenase complex component E1-like) (OGDC-E1-like) (Alpha-ketoglutarate dehydrogenase-like)
	0.587835	0.0842472	Q99714	HCD2_HUMAN	3-hydroxyacyl-CoA dehydrogenase type-2 (EC 1.1.1.35) (17-beta-hydroxysteroid dehydrogenase 10) (17-beta-HSD 10) (EC 1.1.1.51) (2-methyl-3-hydroxybutyryl-CoA dehydrogenase) (MHBD) (3-hydroxy-2-methylbutyryl-CoA dehydrogenase) (EC 1.1.1.178) (3-hydroxyacyl-CoA dehydrogenase type II) (Endoplasmic reticulum-associated amyloid beta-peptide-binding protein) (Mitochondrial ribonuclease P protein 2) (Mit…
	1.12594	-0.279582	Q07960	RHG01_HUMAN	Rho GTPase-activating protein 1 (CDC42 GTPase-activating protein) (GTPase-activating protein rhoGAP) (Rho-related small GTPase protein activator) (Rho-type GTPase-activating protein 1) (p50-RhoGAP)
	0.348597	-0.0938303	Q6NVY1	HIBCH_HUMAN	3-hydroxyisobutyryl-CoA hydrolase, mitochondrial (EC 3.1.2.4) (3-hydroxyisobutyryl-coenzyme A hydrolase) (HIB-CoA hydrolase) (HIBYL-CoA-H)
	0.756918	0.232738	Q9UEY8	ADDG_HUMAN	Gamma-adducin (Adducin-like protein 70)
	0.930269	-0.275009	P21291	CSRP1_HUMAN	Cysteine and glycine-rich protein 1 (Cysteine-rich protein 1) (CRP) (CRP1) (Epididymis luminal protein 141) (HEL-141)
	0.047721	-0.0327763	P04083	ANXA1_HUMAN	Annexin A1 (Annexin I) (Annexin-1) (Calpactin II) (Calpactin-2) (Chromobindin-9) (Lipocortin I) (Phospholipase A2 inhibitory protein) (p35)
	0.372223	-0.191978	G3XAH0	G3XAH0_HUMAN	HCG2002594, isoform CRA_c (Septin-5)
	0.189962	-0.104627	P02689	MYP2_HUMAN	Myelin P2 protein (Peripheral myelin protein 2)
	0.357423	-0.0945814	P47755	CAZA2_HUMAN	F-actin-capping protein subunit alpha-2 (CapZ alpha-2)
	0.310334	-0.0737975	C9JIF9	C9JIF9_HUMAN	Acylamino-acid-releasing enzyme
	0.841093	-0.496528	Q13885	TBB2A_HUMAN	Tubulin beta-2A chain (Tubulin beta class IIa)
	0.206494	0.154079	P00915	CAH1_HUMAN	Carbonic anhydrase 1 (EC 4.2.1.1) (Carbonate dehydratase I) (Carbonic anhydrase B) (CAB) (Carbonic anhydrase I) (CA-I)
	0.351406	0.0562029	P30044	PRDX5_HUMAN	Peroxiredoxin-5, mitochondrial (EC 1.11.1.15) (Alu corepressor 1) (Antioxidant enzyme B166) (AOEB166) (Liver tissue 2D-page spot 71B) (PLP) (Peroxiredoxin V) (Prx-V) (Peroxisomal antioxidant enzyme) (TPx type VI) (Thioredoxin peroxidase PMP20)
	0.576293	-0.141844	Q9UIJ7	KAD3_HUMAN	GTP:AMP phosphotransferase AK3, mitochondrial (EC 2.7.4.10) (Adenylate kinase 3) (AK 3) (Adenylate kinase 3 alpha-like 1)
	0.399379	-0.123359	Q9NZR1	TMOD2_HUMAN	Tropomodulin-2 (Neuronal tropomodulin) (N-Tmod)
	0.336873	-0.10338	P30043	BLVRB_HUMAN	Flavin reductase (NADPH) (FR) (EC 1.5.1.30) (Biliverdin reductase B) (BVR-B) (EC 1.3.1.24) (Biliverdin-IX beta-reductase) (Green heme-binding protein) (GHBP) (NADPH-dependent diaphorase) (NADPH-flavin reductase) (FLR)
	0.190608	0.0852076	P62805	H4_HUMAN	Histone H4
	0.0453305	0.0116998	Q14344	GNA13_HUMAN	Guanine nucleotide-binding protein subunit alpha-13 (G alpha-13) (G-protein subunit alpha-13)
	1.00713	0.176663	Q99497	PARK7_HUMAN	Protein/nucleic acid deglycase DJ-1 (EC 3.1.2.-) (EC 3.5.1.-) (EC 3.5.1.124) (Maillard deglycase) (Oncogene DJ1) (Parkinson disease protein 7) (Parkinsonism-associated deglycase) (Protein DJ-1) (DJ-1)
	1.28053	0.152768	Q5T9B7	Q5T9B7_HUMAN	Adenylate kinase isoenzyme 1 (AK 1) (EC 2.7.4.3) (EC 2.7.4.6) (ATP-AMP transphosphorylase 1) (ATP:AMP phosphotransferase) (Adenylate monophosphate kinase) (Myokinase)
	0.378364	-0.393292	A0A286YEY1	A0A286YEY1_HUMAN	Immunoglobulin heavy constant alpha 1 (Fragment)
	0.27239	-0.0657744	P30084	ECHM_HUMAN	Enoyl-CoA hydratase, mitochondrial (EC 4.2.1.17) (Enoyl-CoA hydratase 1) (Short-chain enoyl-CoA hydratase) (SCEH)
	0.508389	-0.163191	Q9UDT6	CLIP2_HUMAN	CAP-Gly domain-containing linker protein 2 (Cytoplasmic linker protein 115) (CLIP-115) (Cytoplasmic linker protein 2) (Williams-Beuren syndrome chromosomal region 3 protein) (Williams-Beuren syndrome chromosomal region 4 protein)
	0.907953	-0.214387	A0A087X165	A0A087X165_HUMAN	SRC kinase-signaling inhibitor 1
	0.197651	-0.124318	P62140	PP1B_HUMAN	Serine/threonine-protein phosphatase PP1-beta catalytic subunit (PP-1B) (PPP1CD) (EC 3.1.3.16) (EC 3.1.3.53)
	0.233179	-0.0589853	P61106	RAB14_HUMAN	Ras-related protein Rab-14
	1.11446	0.32971	P23471	PTPRZ_HUMAN	Receptor-type tyrosine-protein phosphatase zeta (R-PTP-zeta) (EC 3.1.3.48) (Protein-tyrosine phosphatase receptor type Z polypeptide 1) (Protein-tyrosine phosphatase receptor type Z polypeptide 2) (R-PTP-zeta-2)
	0.37556	-0.0596712	Q96GD0	PLPP_HUMAN	Pyridoxal phosphate phosphatase (PLP phosphatase) (EC 3.1.3.3) (EC 3.1.3.74) (Chronophin)
	0.447055	-0.158592	Q9NVJ2	ARL8B_HUMAN	ADP-ribosylation factor-like protein 8B (ADP-ribosylation factor-like protein 10C) (Novel small G protein indispensable for equal chromosome segregation 1)
	0.508435	-0.184465	A0A286YF37	A0A286YF37_HUMAN	F-box only protein 2 (Fragment)
	0.942165	0.244097	P49589-3	SYCC_HUMAN	Cysteine--tRNA ligase, cytoplasmic (EC 6.1.1.16) (Cysteinyl-tRNA synthetase) (CysRS)
	0.16992	0.0538845	P24539	AT5F1_HUMAN	ATP synthase F(0) complex subunit B1, mitochondrial (ATP synthase proton-transporting mitochondrial F(0) complex subunit B1) (ATP synthase subunit b) (ATPase subunit b)
	0.468228	0.130819	O00231	PSD11_HUMAN	26S proteasome non-ATPase regulatory subunit 11 (26S proteasome regulatory subunit RPN6) (26S proteasome regulatory subunit S9) (26S proteasome regulatory subunit p44.5)
	0.581652	-0.108066	P36542	ATPG_HUMAN	ATP synthase subunit gamma, mitochondrial (ATP synthase F1 subunit gamma) (F-ATPase gamma subunit)
	0.391156	-0.1597	Q8TDJ6	DMXL2_HUMAN	DmX-like protein 2 (Rabconnectin-3)
	0.726691	-0.327665	P04350	TBB4A_HUMAN	Tubulin beta-4A chain (Tubulin 5 beta) (Tubulin beta-4 chain)
	1.45668	-0.414157	O94826	TOM70_HUMAN	Mitochondrial import receptor subunit TOM70 (Mitochondrial precursor proteins import receptor) (Translocase of outer membrane 70 kDa subunit) (Translocase of outer mitochondrial membrane protein 70)
	1.09586	0.181643	P13716	HEM2_HUMAN	Delta-aminolevulinic acid dehydratase (ALADH) (EC 4.2.1.24) (Porphobilinogen synthase)
	1.22635	-0.411113	P60880	SNP25_HUMAN	Synaptosomal-associated protein 25 (SNAP-25) (Super protein) (SUP) (Synaptosomal-associated 25 kDa protein)
	0.619414	0.0732715	Q8NFZ8	CADM4_HUMAN	Cell adhesion molecule 4 (Immunoglobulin superfamily member 4C) (IgSF4C) (Nectin-like protein 4) (NECL-4) (TSLC1-like protein 2)
	1.21622	0.328794	P04843	RPN1_HUMAN	Dolichyl-diphosphooligosaccharide--protein glycosyltransferase subunit 1 (Dolichyl-diphosphooligosaccharide--protein glycosyltransferase 67 kDa subunit) (Ribophorin I) (RPN-I) (Ribophorin-1)
	0.658072	0.187032	P12956	XRCC6_HUMAN	X-ray repair cross-complementing protein 6 (EC 3.6.4.-) (EC 4.2.99.-) (5'-deoxyribose-5-phosphate lyase Ku70) (5'-dRP lyase Ku70) (70 kDa subunit of Ku antigen) (ATP-dependent DNA helicase 2 subunit 1) (ATP-dependent DNA helicase II 70 kDa subunit) (CTC box-binding factor 75 kDa subunit) (CTC75) (CTCBF) (DNA repair protein XRCC6) (Lupus Ku autoantigen protein p70) (Ku70) (Thyroid-lupus autoantige…
	0.422082	0.146965	Q9UKU0	ACSL6_HUMAN	Long-chain-fatty-acid--CoA ligase 6 (EC 6.2.1.3) (Long-chain acyl-CoA synthetase 6) (LACS 6)
	0.319915	-0.0702363	Q16698	DECR_HUMAN	2,4-dienoyl-CoA reductase, mitochondrial (EC 1.3.1.34) (2,4-dienoyl-CoA reductase [NADPH]) (4-enoyl-CoA reductase [NADPH]) (Short chain dehydrogenase/reductase family 18C member 1)
	0.683398	0.232962	O15075	DCLK1_HUMAN	Serine/threonine-protein kinase DCLK1 (EC 2.7.11.1) (Doublecortin domain-containing protein 3A) (Doublecortin-like and CAM kinase-like 1) (Doublecortin-like kinase 1)
	0.169994	0.0608847	Q9Y277-2	VDAC3_HUMAN	Voltage-dependent anion-selective channel protein 3 (VDAC-3) (hVDAC3) (Outer mitochondrial membrane protein porin 3)
	0.0114021	-0.00565332	Q96AQ6	PBIP1_HUMAN	Pre-B-cell leukemia transcription factor-interacting protein 1 (Hematopoietic PBX-interacting protein)
	0.628541	0.246804	Q16799	RTN1_HUMAN	Reticulon-1 (Neuroendocrine-specific protein)
	0.188033	-0.0713136	Q9UHG3	PCYOX_HUMAN	Prenylcysteine oxidase 1 (EC 1.8.3.5) (Prenylcysteine lyase)
	1.15378	0.237727	P14415	AT1B2_HUMAN	Sodium/potassium-transporting ATPase subunit beta-2 (Adhesion molecule in glia) (AMOG) (Sodium/potassium-dependent ATPase subunit beta-2)
	1.1537	0.237214	P34949	MPI_HUMAN	Mannose-6-phosphate isomerase (EC 5.3.1.8) (Phosphohexomutase) (Phosphomannose isomerase) (PMI)
	0.0395248	0.0368763	A0A1B0GUU9	A0A1B0GUU9_HUMAN	Immunoglobulin heavy constant mu (Fragment)
	0.369309	-0.11272	A0A1W2PQ11	A0A1W2PQ11_HUMAN	Contactin-2
	0.791231	0.147657	P00387	NB5R3_HUMAN	NADH-cytochrome b5 reductase 3 (B5R) (Cytochrome b5 reductase) (EC 1.6.2.2) (Diaphorase-1) [Cleaved into: NADH-cytochrome b5 reductase 3 membrane-bound form;NADH-cytochrome b5 reductase 3 soluble form]
	0.337037	0.104567	O76070	SYUG_HUMAN	Gamma-synuclein (Breast cancer-specific gene 1 protein) (Persyn) (Synoretin) (SR)
	0.259103	-0.129125	Q9UJS0	CMC2_HUMAN	Calcium-binding mitochondrial carrier protein Aralar2 (Citrin) (Mitochondrial aspartate glutamate carrier 2) (Solute carrier family 25 member 13)
	0.360311	-0.12219	Q9UH03	SEPT3_HUMAN	Neuronal-specific septin-3
	1.13433	0.195079	Q9HC38-2	GLOD4_HUMAN	Glyoxalase domain-containing protein 4
	0.0238418	0.0114342	O76054	S14L2_HUMAN	SEC14-like protein 2 (Alpha-tocopherol-associated protein) (TAP) (hTAP) (Squalene transfer protein) (Supernatant protein factor) (SPF)
	0.323111	-0.0923496	O94919	ENDD1_HUMAN	Endonuclease domain-containing 1 protein (EC 3.1.30.-)
	0.258388	0.0879537	E9PDG8	E9PDG8_HUMAN	Clathrin coat assembly protein AP180
	0.21734	-0.115381	Q16798	MAON_HUMAN	NADP-dependent malic enzyme, mitochondrial (NADP-ME) (EC 1.1.1.40) (Malic enzyme 3)
	0.372646	-0.21055	Q14019	COTL1_HUMAN	Coactosin-like protein
	0.0305027	0.0402288	P25189-2	MYP0_HUMAN	Myelin protein P0 (Myelin peripheral protein) (MPP) (Myelin protein zero)
	2.20881	0.328411	Q96C32	Q96C32_HUMAN	Polyubiquitin-C (UBC protein)
	0.201781	-0.0904034	O95865	DDAH2_HUMAN	N(G),N(G)-dimethylarginine dimethylaminohydrolase 2 (DDAH-2) (Dimethylarginine dimethylaminohydrolase 2) (EC 3.5.3.18) (DDAHII) (Dimethylargininase-2) (Protein G6a) (S-phase protein)
	0.298948	0.0954024	Q8WWI5	CTL1_HUMAN	Choline transporter-like protein 1 (CDw92) (Solute carrier family 44 member 1) (CD antigen CD92)
	0.607586	0.171182	Q16531	DDB1_HUMAN	DNA damage-binding protein 1 (DDB p127 subunit) (DNA damage-binding protein a) (DDBa) (Damage-specific DNA-binding protein 1) (HBV X-associated protein 1) (XAP-1) (UV-damaged DNA-binding factor) (UV-damaged DNA-binding protein 1) (UV-DDB 1) (XPE-binding factor) (XPE-BF) (Xeroderma pigmentosum group E-complementing protein) (XPCe)
	0.0842033	0.0422186	Q99962	SH3G2_HUMAN	Endophilin-A1 (EEN-B1) (Endophilin-1) (SH3 domain protein 2A) (SH3 domain-containing GRB2-like protein 2)
	0.219763	0.0705218	Q9Y2S2	CRYL1_HUMAN	Lambda-crystallin homolog (EC 1.1.1.45) (L-gulonate 3-dehydrogenase) (Gul3DH)
	1.80565	-0.393986	Q07866-5	KLC1_HUMAN	Kinesin light chain 1 (KLC 1)
	0.436776	0.0912482	P23284	PPIB_HUMAN	Peptidyl-prolyl cis-trans isomerase B (PPIase B) (EC 5.2.1.8) (CYP-S1) (Cyclophilin B) (Rotamase B) (S-cyclophilin) (SCYLP)
	1.15783	-0.310736	P35612-3	ADDB_HUMAN	Beta-adducin (Erythrocyte adducin subunit beta)
	0.159677	0.178209	P61586	RHOA_HUMAN	Transforming protein RhoA (Rho cDNA clone 12) (h12)
	0.0189926	-0.0105358	A0A087X054	A0A087X054_HUMAN	Hypoxia up-regulated protein 1
	0.104926	0.100358	P43004	EAA2_HUMAN	Excitatory amino acid transporter 2 (Glutamate/aspartate transporter II) (Sodium-dependent glutamate/aspartate transporter 2) (Solute carrier family 1 member 2)
	0.167319	-0.090098	Q9Y233	PDE10_HUMAN	cAMP and cAMP-inhibited cGMP 3',5'-cyclic phosphodiesterase 10A (EC 3.1.4.17) (EC 3.1.4.35)
	0.492188	0.0992473	P78417	GSTO1_HUMAN	Glutathione S-transferase omega-1 (GSTO-1) (EC 2.5.1.18) (Glutathione S-transferase omega 1-1) (GSTO 1-1) (Glutathione-dependent dehydroascorbate reductase) (EC 1.8.5.1) (Monomethylarsonic acid reductase) (MMA(V) reductase) (EC 1.20.4.2) (S-(Phenacyl)glutathione reductase) (SPG-R)
	0.995011	-0.160103	Q9Y376	CAB39_HUMAN	Calcium-binding protein 39 (MO25alpha) (Protein Mo25)
	0.124051	0.0899379	Q9UQM7	KCC2A_HUMAN	Calcium/calmodulin-dependent protein kinase type II subunit alpha (CaM kinase II subunit alpha) (CaMK-II subunit alpha) (EC 2.7.11.17)
	0.150641	0.0550173	P27361	MK03_HUMAN	Mitogen-activated protein kinase 3 (MAP kinase 3) (MAPK 3) (EC 2.7.11.24) (ERT2) (Extracellular signal-regulated kinase 1) (ERK-1) (Insulin-stimulated MAP2 kinase) (MAP kinase isoform p44) (p44-MAPK) (Microtubule-associated protein 2 kinase) (p44-ERK1)
	0.271706	0.108383	P48147	PPCE_HUMAN	Prolyl endopeptidase (PE) (EC 3.4.21.26) (Post-proline cleaving enzyme)
	0.244366	-0.113993	Q9H479	FN3K_HUMAN	Fructosamine-3-kinase (EC 2.7.1.-)
+	3.68812	0.826056	P35527	K1C9_HUMAN	Keratin, type I cytoskeletal 9 (Cytokeratin-9) (CK-9) (Keratin-9) (K9)
	0.27816	-0.250392	P48426	PI42A_HUMAN	Phosphatidylinositol 5-phosphate 4-kinase type-2 alpha (EC 2.7.1.149) (1-phosphatidylinositol 5-phosphate 4-kinase 2-alpha) (Diphosphoinositide kinase 2-alpha) (PIP5KIII) (Phosphatidylinositol 5-phosphate 4-kinase type II alpha) (PI(5)P 4-kinase type II alpha) (PIP4KII-alpha) (PtdIns(4)P-5-kinase B isoform) (PtdIns(4)P-5-kinase C isoform) (PtdIns(5)P-4-kinase isoform 2-alpha)
	0.0595128	-0.0370184	F5GWE5	F5GWE5_HUMAN	Phosphatidylinositol transfer protein alpha isoform
	0.774744	-0.301495	Q14914	PTGR1_HUMAN	Prostaglandin reductase 1 (PRG-1) (EC 1.3.1.-) (15-oxoprostaglandin 13-reductase) (EC 1.3.1.48) (NADP-dependent leukotriene B4 12-hydroxydehydrogenase) (EC 1.3.1.74)
	0.322497	0.0659504	A6PVN5	A6PVN5_HUMAN	Serine/threonine-protein phosphatase 2A activator (EC 5.2.1.8) (Phosphotyrosyl phosphatase activator)
	1.0011	-0.24371	O43236-4	SEPT4_HUMAN	Septin-4 (Apoptosis-related protein in the TGF-beta signaling pathway) (ARTS) (Bradeion beta) (Brain protein H5) (CE5B3 beta) (Cell division control-related protein 2) (hCDCREL-2) (Cerebral protein 7) (Peanut-like protein 2)
	0.803068	0.378534	P20340-2	RAB6A_HUMAN	Ras-related protein Rab-6A (Rab-6)
	0.876251	0.233874	P19086	GNAZ_HUMAN	Guanine nucleotide-binding protein G(z) subunit alpha (G(x) alpha chain) (Gz-alpha)
	0.621597	0.146091	P48163	MAOX_HUMAN	NADP-dependent malic enzyme (NADP-ME) (EC 1.1.1.40) (Malic enzyme 1)
	1.44126	0.315254	P04792	HSPB1_HUMAN	Heat shock protein beta-1 (HspB1) (28 kDa heat shock protein) (Estrogen-regulated 24 kDa protein) (Heat shock 27 kDa protein) (HSP 27) (Stress-responsive protein 27) (SRP27)
	0.551109	0.0755674	Q13561	DCTN2_HUMAN	Dynactin subunit 2 (50 kDa dynein-associated polypeptide) (Dynactin complex 50 kDa subunit) (DCTN-50) (p50 dynamitin)
	0.365184	0.163231	P11766	ADHX_HUMAN	Alcohol dehydrogenase class-3 (EC 1.1.1.1) (Alcohol dehydrogenase 5) (Alcohol dehydrogenase class chi chain) (Alcohol dehydrogenase class-III) (Glutathione-dependent formaldehyde dehydrogenase) (FALDH) (FDH) (GSH-FDH) (EC 1.1.1.-) (S-(hydroxymethyl)glutathione dehydrogenase) (EC 1.1.1.284)
	0.543508	-0.304127	Q96C19	EFHD2_HUMAN	EF-hand domain-containing protein D2 (Swiprosin-1)
	0.156513	-0.0652876	P68366	TBA4A_HUMAN	Tubulin alpha-4A chain (Alpha-tubulin 1) (Testis-specific alpha-tubulin) (Tubulin H2-alpha) (Tubulin alpha-1 chain)
	0.0876266	-0.0173833	Q15907	RB11B_HUMAN	Ras-related protein Rab-11B (GTP-binding protein YPT3)
	0.124071	0.032612	P48637	GSHB_HUMAN	Glutathione synthetase (GSH synthetase) (GSH-S) (EC 6.3.2.3) (Glutathione synthase)
	0.320818	0.0929288	P19338	NUCL_HUMAN	Nucleolin (Protein C23)
	0.00910255	0.00498282	P32004	L1CAM_HUMAN	Neural cell adhesion molecule L1 (N-CAM-L1) (NCAM-L1) (CD antigen CD171)
	0.719082	0.145918	C9J0K6	C9J0K6_HUMAN	Sorcin
	0.410324	-0.214531	Q8IW45	NNRD_HUMAN	ATP-dependent (S)-NAD(P)H-hydrate dehydratase (EC 4.2.1.93) (ATP-dependent NAD(P)HX dehydratase) (Carbohydrate kinase domain-containing protein) (NAD(P)HX dehydratase)
	0.901007	0.229419	A0A0D9SFK2	A0A0D9SFK2_HUMAN	Unconventional myosin-XVIIIa
	0.960724	-0.298167	P60891	PRPS1_HUMAN	Ribose-phosphate pyrophosphokinase 1 (EC 2.7.6.1) (PPRibP) (Phosphoribosyl pyrophosphate synthase I) (PRS-I)
	0.422713	-0.0996723	P47985	UCRI_HUMAN	Cytochrome b-c1 complex subunit Rieske, mitochondrial (EC 1.10.2.2) (Complex III subunit 5) (Cytochrome b-c1 complex subunit 5) (Rieske iron-sulfur protein) (RISP) (Rieske protein UQCRFS1) (Ubiquinol-cytochrome c reductase iron-sulfur subunit) [Cleaved into: Cytochrome b-c1 complex subunit 9 (Su9) (Subunit 9) (8 kDa subunit 9) (Complex III subunit IX) (Cytochrome b-c1 complex subunit 11) (Ubiquin…
	0.281953	0.140003	P05165	PCCA_HUMAN	Propionyl-CoA carboxylase alpha chain, mitochondrial (PCCase subunit alpha) (EC 6.4.1.3) (Propanoyl-CoA:carbon dioxide ligase subunit alpha)
	0.877429	0.128353	P17655	CAN2_HUMAN	Calpain-2 catalytic subunit (EC 3.4.22.53) (Calcium-activated neutral proteinase 2) (CANP 2) (Calpain M-type) (Calpain large polypeptide L2) (Calpain-2 large subunit) (Millimolar-calpain) (M-calpain)
	0.125153	-0.0468668	Q5HYB6	Q5HYB6_HUMAN	Epididymis luminal protein 189 (Tropomyosin alpha-3 chain)
	1.1718	0.244828	P29218	IMPA1_HUMAN	Inositol monophosphatase 1 (IMP 1) (IMPase 1) (EC 3.1.3.25) (D-galactose 1-phosphate phosphatase) (EC 3.1.3.94) (Inositol-1(or 4)-monophosphatase 1) (Lithium-sensitive myo-inositol monophosphatase A1)
	0.455664	0.149549	Q9BSJ8	ESYT1_HUMAN	Extended synaptotagmin-1 (E-Syt1) (Membrane-bound C2 domain-containing protein)
	0.564248	-0.161462	A0A0B4J2D5	A0A0B4J2D5_HUMAN
	0.849704	0.235149	Q9UJ70	NAGK_HUMAN	N-acetyl-D-glucosamine kinase (N-acetylglucosamine kinase) (EC 2.7.1.59) (GlcNAc kinase)
	0.0818275	-0.0879057	E9PDR0	E9PDR0_HUMAN	Propionyl-CoA carboxylase beta chain, mitochondrial
	0.160502	-0.0622466	P00492	HPRT_HUMAN	Hypoxanthine-guanine phosphoribosyltransferase (HGPRT) (HGPRTase) (EC 2.4.2.8)
	1.04641	-0.185621	Q9UHD8	SEPT9_HUMAN	Septin-9 (MLL septin-like fusion protein MSF-A) (MLL septin-like fusion protein) (Ovarian/Breast septin) (Ov/Br septin) (Septin D1)
	0.878699	-0.64039	P62736	ACTA_HUMAN	Actin, aortic smooth muscle (Alpha-actin-2) (Cell growth-inhibiting gene 46 protein) [Cleaved into: Actin, aortic smooth muscle, intermediate form]
	0.41273	0.154887	O14576	DC1I1_HUMAN	Cytoplasmic dynein 1 intermediate chain 1 (Cytoplasmic dynein intermediate chain 1) (Dynein intermediate chain 1, cytosolic) (DH IC-1)
	0.421554	-0.213424	Q9BPW8	NIPS1_HUMAN	Protein NipSnap homolog 1 (NipSnap1)
	0.963322	-0.202813	P45985	MP2K4_HUMAN	Dual specificity mitogen-activated protein kinase kinase 4 (MAP kinase kinase 4) (MAPKK 4) (EC 2.7.12.2) (JNK-activating kinase 1) (MAPK/ERK kinase 4) (MEK 4) (SAPK/ERK kinase 1) (SEK1) (Stress-activated protein kinase kinase 1) (SAPK kinase 1) (SAPKK-1) (SAPKK1) (c-Jun N-terminal kinase kinase 1) (JNKK)
	0.618932	-0.221876	P10768	ESTD_HUMAN	S-formylglutathione hydrolase (FGH) (EC 3.1.2.12) (Esterase D) (Methylumbelliferyl-acetate deacetylase) (EC 3.1.1.56)
	1.40647	0.159843	O95336	6PGL_HUMAN	6-phosphogluconolactonase (6PGL) (EC 3.1.1.31)
	0.515211	0.173718	Q9Y4W6	AFG32_HUMAN	AFG3-like protein 2 (EC 3.4.24.-) (Paraplegin-like protein)
	0.109017	0.0373365	Q13618	CUL3_HUMAN	Cullin-3 (CUL-3)
	0.282095	-0.0887218	Q9NUQ9	FA49B_HUMAN	Protein FAM49B (L1)
	0.172529	0.0742421	O95831	AIFM1_HUMAN	Apoptosis-inducing factor 1, mitochondrial (EC 1.1.1.-) (Programmed cell death protein 8)
	0.110538	0.0557648	E7EQR4	E7EQR4_HUMAN	Ezrin
	0.338357	0.0804972	P07737	PROF1_HUMAN	Profilin-1 (Epididymis tissue protein Li 184a) (Profilin I)
	0.301591	0.0439984	J3KR44	J3KR44_HUMAN	Ubiquitin thioesterase (EC 3.4.19.12)
	0.215034	-0.0988282	Q8N573-8	OXR1_HUMAN	Oxidation resistance protein 1
	0.136544	0.106148	P80723	BASP1_HUMAN	Brain acid soluble protein 1 (22 kDa neuronal tissue-enriched acidic protein) (Neuronal axonal membrane protein NAP-22)
	0.101509	0.0421405	P10644	KAP0_HUMAN	cAMP-dependent protein kinase type I-alpha regulatory subunit (Tissue-specific extinguisher 1) (TSE1)
	0.772945	0.16579	Q9Y6C9	MTCH2_HUMAN	Mitochondrial carrier homolog 2 (Met-induced mitochondrial protein)
	0.0968216	0.0615568	E7EMM4	E7EMM4_HUMAN	Acid ceramidase
	0.00708297	-0.00256146	Q92696	PGTA_HUMAN	Geranylgeranyl transferase type-2 subunit alpha (EC 2.5.1.60) (Geranylgeranyl transferase type II subunit alpha) (Rab geranyl-geranyltransferase subunit alpha) (Rab GG transferase alpha) (Rab GGTase alpha) (Rab geranylgeranyltransferase subunit alpha)
	0.0909927	-0.0230373	O75947	ATP5H_HUMAN	ATP synthase subunit d, mitochondrial (ATPase subunit d)
	0.0579391	0.0446765	P02792	FRIL_HUMAN	Ferritin light chain (Ferritin L subunit)
	1.91202	-0.386588	Q9NP72	RAB18_HUMAN	Ras-related protein Rab-18
	0.870341	-0.233323	P62834	RAP1A_HUMAN	Ras-related protein Rap-1A (C21KG) (G-22K) (GTP-binding protein smg p21A) (Ras-related protein Krev-1)
	0.866547	-0.175199	Q6YN16	HSDL2_HUMAN	Hydroxysteroid dehydrogenase-like protein 2 (EC 1.-.-.-) (Short chain dehydrogenase/reductase family 13C member 1)
	1.06226	0.462387	Q9BXM0	PRAX_HUMAN	Periaxin
	1.92819	0.494715	P29966	MARCS_HUMAN	Myristoylated alanine-rich C-kinase substrate (MARCKS) (Protein kinase C substrate, 80 kDa protein, light chain) (80K-L protein) (PKCSL)
	0.703279	-0.112346	P61604	CH10_HUMAN	10 kDa heat shock protein, mitochondrial (Hsp10) (10 kDa chaperonin) (Chaperonin 10) (CPN10) (Early-pregnancy factor) (EPF)
	0.902663	0.200349	Q12756	KIF1A_HUMAN	Kinesin-like protein KIF1A (Axonal transporter of synaptic vesicles) (Microtubule-based motor KIF1A) (Unc-104- and KIF1A-related protein) (hUnc-104)
	0.125531	-0.0450427	P53004	BIEA_HUMAN	Biliverdin reductase A (BVR A) (EC 1.3.1.24) (Biliverdin-IX alpha-reductase)
	0.446612	-0.0911921	Q9Y6G9	DC1L1_HUMAN	Cytoplasmic dynein 1 light intermediate chain 1 (LIC1) (Dynein light chain A) (DLC-A) (Dynein light intermediate chain 1, cytosolic)
	0.755292	0.275908	G5E9L9	G5E9L9_HUMAN	Doublecortin and CaM kinase-like 2, isoform CRA_c (Serine/threonine-protein kinase DCLK2)
	0.116418	-0.0380462	Q8N145	LGI3_HUMAN	Leucine-rich repeat LGI family member 3 (LGI1-like protein 4) (Leucine-rich glioma-inactivated protein 3)
	0.0608312	-0.0267367	E9PFR3	E9PFR3_HUMAN	Serine/threonine-protein phosphatase 2A 56 kDa regulatory subunit
	0.0321759	0.028395	Q9H598	VIAAT_HUMAN	Vesicular inhibitory amino acid transporter (GABA and glycine transporter) (Solute carrier family 32 member 1) (Vesicular GABA transporter) (hVIAAT)
	0.136242	-0.0552659	A0A087X1N8	A0A087X1N8_HUMAN	Serpin B6 (Serpin peptidase inhibitor, clade B (Ovalbumin), member 6, isoform CRA_e)
	0.705283	0.244475	P61160	ARP2_HUMAN	Actin-related protein 2 (Actin-like protein 2)
	0.38297	-0.158346	Q13740	CD166_HUMAN	CD166 antigen (Activated leukocyte cell adhesion molecule) (CD antigen CD166)
	0.845641	0.206855	P35573-3	GDE_HUMAN	Glycogen debranching enzyme (Glycogen debrancher) [Includes: 4-alpha-glucanotransferase (EC 2.4.1.25) (Oligo-1,4-1,4-glucantransferase);Amylo-alpha-1,6-glucosidase (Amylo-1,6-glucosidase) (EC 3.2.1.33) (Dextrin 6-alpha-D-glucosidase)]
	0.375049	0.107235	A0A087WTT1	A0A087WTT1_HUMAN	Polyadenylate-binding protein (PABP)
	0.255109	0.0807156	Q99747	SNAG_HUMAN	Gamma-soluble NSF attachment protein (SNAP-gamma) (N-ethylmaleimide-sensitive factor attachment protein gamma)
	1.21302	0.167936	H3BLU7	H3BLU7_HUMAN	Aflatoxin B1 aldehyde reductase member 2 (Fragment)
	0.467086	0.172314	P49418	AMPH_HUMAN	Amphiphysin
	1.85589	-0.444035	Q9UI15	TAGL3_HUMAN	Transgelin-3 (Neuronal protein 22) (NP22) (Neuronal protein NP25)
	0.197739	-0.104049	Q01814-7	AT2B2_HUMAN	Plasma membrane calcium-transporting ATPase 2 (PMCA2) (EC 3.6.3.8) (Plasma membrane calcium ATPase isoform 2) (Plasma membrane calcium pump isoform 2)
	0.12478	0.0436145	P21912	SDHB_HUMAN	Succinate dehydrogenase [ubiquinone] iron-sulfur subunit, mitochondrial (EC 1.3.5.1) (Iron-sulfur subunit of complex II) (Ip)
	1.42897	-0.319404	A0MZ66	SHOT1_HUMAN	Shootin-1 (Shootin1)
	0.315461	-0.110255	Q3LXA3	TKFC_HUMAN	Triokinase/FMN cyclase (Bifunctional ATP-dependent dihydroxyacetone kinase/FAD-AMP lyase (cyclizing)) [Includes: ATP-dependent dihydroxyacetone kinase (DHA kinase) (EC 2.7.1.28) (EC 2.7.1.29) (Glycerone kinase) (Triokinase) (Triose kinase);FAD-AMP lyase (cyclizing) (EC 4.6.1.15) (FAD-AMP lyase (cyclic FMN forming)) (FMN cyclase)]
	0.127359	-0.0401757	P20339	RAB5A_HUMAN	Ras-related protein Rab-5A
	0.123607	-0.069042	J3QS36	J3QS36_HUMAN	L-xylulose reductase (Fragment)
	0.177943	0.0466312	Q15102	PA1B3_HUMAN	Platelet-activating factor acetylhydrolase IB subunit gamma (EC 3.1.1.47) (PAF acetylhydrolase 29 kDa subunit) (PAF-AH 29 kDa subunit) (PAF-AH subunit gamma) (PAFAH subunit gamma)
	0.100638	0.0559673	O00408	PDE2A_HUMAN	cGMP-dependent 3',5'-cyclic phosphodiesterase (EC 3.1.4.17) (Cyclic GMP-stimulated phosphodiesterase) (CGS-PDE) (cGSPDE)
	0.0123833	0.00415039	Q9UHQ9	NB5R1_HUMAN	NADH-cytochrome b5 reductase 1 (b5R.1) (EC 1.6.2.2) (Humb5R2) (NAD(P)H:quinone oxidoreductase type 3 polypeptide A2)
	1.48316	-0.126129	P61981	1433G_HUMAN	14-3-3 protein gamma (Protein kinase C inhibitor protein 1) (KCIP-1) [Cleaved into: 14-3-3 protein gamma, N-terminally processed]
	0.897275	-0.286849	Q93034	CUL5_HUMAN	Cullin-5 (CUL-5) (Vasopressin-activated calcium-mobilizing receptor 1) (VACM-1)
	1.52736	-0.360733	Q5T4U5	Q5T4U5_HUMAN	Acyl-Coenzyme A dehydrogenase, C-4 to C-12 straight chain, isoform CRA_a (Medium-chain-specific acyl-CoA dehydrogenase, mitochondrial)
	0.606593	-0.182208	Q9Y230	RUVB2_HUMAN	RuvB-like 2 (EC 3.6.4.12) (48 kDa TATA box-binding protein-interacting protein) (48 kDa TBP-interacting protein) (51 kDa erythrocyte cytosolic protein) (ECP-51) (INO80 complex subunit J) (Repressing pontin 52) (Reptin 52) (TIP49b) (TIP60-associated protein 54-beta) (TAP54-beta)
	0.220485	-0.150992	Q02790	FKBP4_HUMAN	Peptidyl-prolyl cis-trans isomerase FKBP4 (PPIase FKBP4) (EC 5.2.1.8) (51 kDa FK506-binding protein) (FKBP51) (52 kDa FK506-binding protein) (52 kDa FKBP) (FKBP-52) (59 kDa immunophilin) (p59) (FK506-binding protein 4) (FKBP-4) (FKBP59) (HSP-binding immunophilin) (HBI) (Immunophilin FKBP52) (Rotamase) [Cleaved into: Peptidyl-prolyl cis-trans isomerase FKBP4, N-terminally processed]
	0.182667	0.120379	P30711	GSTT1_HUMAN	Glutathione S-transferase theta-1 (EC 2.5.1.18) (GST class-theta-1) (Glutathione transferase T1-1)
	0.267371	-0.0828413	Q99447	PCY2_HUMAN	Ethanolamine-phosphate cytidylyltransferase (EC 2.7.7.14) (CTP:phosphoethanolamine cytidylyltransferase) (Phosphorylethanolamine transferase)
	0.328574	0.162603	Q9Y6R1-5	S4A4_HUMAN	Electrogenic sodium bicarbonate cotransporter 1 (Sodium bicarbonate cotransporter) (Na(+)/HCO3(-) cotransporter) (Solute carrier family 4 member 4) (kNBC1)
	1.44008	-0.175687	Q15366	PCBP2_HUMAN	Poly(rC)-binding protein 2 (Alpha-CP2) (Heterogeneous nuclear ribonucleoprotein E2) (hnRNP E2)
	0.665713	0.175289	S4R371	S4R371_HUMAN	Fatty acid-binding protein, heart (Fragment)
	0.378064	0.0682875	C9JFR7	C9JFR7_HUMAN	Cytochrome c (Fragment)
	0.0146765	0.00703025	O00139	KIF2A_HUMAN	Kinesin-like protein KIF2A (Kinesin-2) (hK2)
	0.228243	0.172148	P22694-2	KAPCB_HUMAN	cAMP-dependent protein kinase catalytic subunit beta (PKA C-beta) (EC 2.7.11.11)
	0.121617	0.0579468	P55060	XPO2_HUMAN	Exportin-2 (Exp2) (Cellular apoptosis susceptibility protein) (Chromosome segregation 1-like protein) (Importin-alpha re-exporter)
	0.492871	-0.14053	D6RFN0	D6RFN0_HUMAN	COP9 signalosome complex subunit 4
	1.69847	0.46433	P50502	F10A1_HUMAN	Hsc70-interacting protein (Hip) (Aging-associated protein 2) (Progesterone receptor-associated p48 protein) (Protein FAM10A1) (Putative tumor suppressor ST13) (Renal carcinoma antigen NY-REN-33) (Suppression of tumorigenicity 13 protein)
	0.632782	0.12097	P00390	GSHR_HUMAN	Glutathione reductase, mitochondrial (GR) (GRase) (EC 1.8.1.7)
	1.69149	-1.01646	Q01995	TAGL_HUMAN	Transgelin (22 kDa actin-binding protein) (Protein WS3-10) (Smooth muscle protein 22-alpha) (SM22-alpha)
	0.72381	0.100188	P31153	METK2_HUMAN	S-adenosylmethionine synthase isoform type-2 (AdoMet synthase 2) (EC 2.5.1.6) (Methionine adenosyltransferase 2) (MAT 2) (Methionine adenosyltransferase II) (MAT-II)
	0.688298	0.261437	A0A140T936	A0A140T936_HUMAN	Valine--tRNA ligase (Fragment)
	0.0502158	-0.0128574	A6NJA2	A6NJA2_HUMAN	Ubiquitin carboxyl-terminal hydrolase 14
	0.190698	-0.100172	P25325	THTM_HUMAN	3-mercaptopyruvate sulfurtransferase (MST) (EC 2.8.1.2)
	0.0772468	0.0401997	Q02952	AKA12_HUMAN	A-kinase anchor protein 12 (AKAP-12) (A-kinase anchor protein 250 kDa) (AKAP 250) (Gravin) (Myasthenia gravis autoantigen)
	0.760389	0.29258	Q13153	PAK1_HUMAN	Serine/threonine-protein kinase PAK 1 (EC 2.7.11.1) (Alpha-PAK) (p21-activated kinase 1) (PAK-1) (p65-PAK)
	0.604622	0.176802	P23396	RS3_HUMAN	40S ribosomal protein S3 (EC 4.2.99.18) (Small ribosomal subunit protein uS3)
	0.606962	0.222731	Q9Y2A7	NCKP1_HUMAN	Nck-associated protein 1 (NAP 1) (Membrane-associated protein HEM-2) (p125Nap1)
	0.0194788	-0.0100022	Q9Y265	RUVB1_HUMAN	RuvB-like 1 (EC 3.6.4.12) (49 kDa TATA box-binding protein-interacting protein) (49 kDa TBP-interacting protein) (54 kDa erythrocyte cytosolic protein) (ECP-54) (INO80 complex subunit H) (Nuclear matrix protein 238) (NMP 238) (Pontin 52) (TIP49a) (TIP60-associated protein 54-alpha) (TAP54-alpha)
	0.0412013	-0.0301041	Q13596	SNX1_HUMAN	Sorting nexin-1
	0.822247	0.150956	C9J9K3	C9J9K3_HUMAN	40S ribosomal protein SA (Fragment)
	0.990459	-0.283954	Q10567	AP1B1_HUMAN	AP-1 complex subunit beta-1 (Adaptor protein complex AP-1 subunit beta-1) (Adaptor-related protein complex 1 subunit beta-1) (Beta-1-adaptin) (Beta-adaptin 1) (Clathrin assembly protein complex 1 beta large chain) (Golgi adaptor HA1/AP1 adaptin beta subunit)
	0.243884	-0.117791	Q16762	THTR_HUMAN	Thiosulfate sulfurtransferase (EC 2.8.1.1) (Rhodanese)
	0.39866	0.184659	P13010	XRCC5_HUMAN	X-ray repair cross-complementing protein 5 (EC 3.6.4.-) (86 kDa subunit of Ku antigen) (ATP-dependent DNA helicase 2 subunit 2) (ATP-dependent DNA helicase II 80 kDa subunit) (CTC box-binding factor 85 kDa subunit) (CTC85) (CTCBF) (DNA repair protein XRCC5) (Ku80) (Ku86) (Lupus Ku autoantigen protein p86) (Nuclear factor IV) (Thyroid-lupus autoantigen) (TLAA) (X-ray repair complementing defective…
	0.398911	0.15731	Q96JE9	MAP6_HUMAN	Microtubule-associated protein 6 (MAP-6) (Stable tubule-only polypeptide) (STOP)
	0.344058	-0.216456	Q86UW8	HPLN4_HUMAN	Hyaluronan and proteoglycan link protein 4 (Brain link protein 2)
	0.0097108	-0.00406406	J3KQ32	J3KQ32_HUMAN	Obg-like ATPase 1
	0.897597	0.196587	P00403	COX2_HUMAN	Cytochrome c oxidase subunit 2 (Cytochrome c oxidase polypeptide II)
	0.106607	0.101105	P48066	S6A11_HUMAN	Sodium- and chloride-dependent GABA transporter 3 (GAT-3) (Solute carrier family 6 member 11)
	1.356	-0.518916	Q15121	PEA15_HUMAN	Astrocytic phosphoprotein PEA-15 (15 kDa phosphoprotein enriched in astrocytes) (Phosphoprotein enriched in diabetes) (PED)
	1.82323	0.545673	V9PBN7	V9PBN7_HUMAN	Aquaporin 4 isoform delta4
	1.03912	-0.316873	P09110	THIK_HUMAN	3-ketoacyl-CoA thiolase, peroxisomal (EC 2.3.1.16) (Acetyl-CoA acyltransferase) (Beta-ketothiolase) (Peroxisomal 3-oxoacyl-CoA thiolase)
	0.382641	0.114264	Q86X76-4	NIT1_HUMAN	Deaminated glutathione amidase (dGSH amidase) (EC 3.5.1.-) (Nitrilase homolog 1)
	1.02902	-0.246272	P30085	KCY_HUMAN	UMP-CMP kinase (EC 2.7.4.14) (Deoxycytidylate kinase) (CK) (dCMP kinase) (Nucleoside-diphosphate kinase) (EC 2.7.4.6) (Uridine monophosphate/cytidine monophosphate kinase) (UMP/CMP kinase) (UMP/CMPK)
	0.469069	0.276267	P60953-1	CDC42_HUMAN	Cell division control protein 42 homolog (G25K GTP-binding protein)
	0.278483	0.114975	Q6P452	Q6P452_HUMAN	Annexin
+	3.38413	0.532442	Q96CX2	KCD12_HUMAN	BTB/POZ domain-containing protein KCTD12 (Pfetin) (Predominantly fetal expressed T1 domain)
	0.324456	-0.0941367	P12955	PEPD_HUMAN	Xaa-Pro dipeptidase (X-Pro dipeptidase) (EC 3.4.13.9) (Imidodipeptidase) (Peptidase D) (Proline dipeptidase) (Prolidase)
	0.940652	0.250918	Q13424	SNTA1_HUMAN	Alpha-1-syntrophin (59 kDa dystrophin-associated protein A1 acidic component 1) (Pro-TGF-alpha cytoplasmic domain-interacting protein 1) (TACIP1) (Syntrophin-1)
	0.104246	0.0276929	O00764	PDXK_HUMAN	Pyridoxal kinase (EC 2.7.1.35) (Pyridoxine kinase)
	0.808869	-0.288395	Q8N3J6	CADM2_HUMAN	Cell adhesion molecule 2 (Immunoglobulin superfamily member 4D) (IgSF4D) (Nectin-like protein 3) (NECL-3) (Synaptic cell adhesion molecule 2) (SynCAM 2)
	0.0394171	0.0299469	Q9H2X9	S12A5_HUMAN	Solute carrier family 12 member 5 (Electroneutral potassium-chloride cotransporter 2) (K-Cl cotransporter 2) (hKCC2) (Neuronal K-Cl cotransporter)
	0.331358	0.160687	P54289	CA2D1_HUMAN	Voltage-dependent calcium channel subunit alpha-2/delta-1 (Voltage-gated calcium channel subunit alpha-2/delta-1) [Cleaved into: Voltage-dependent calcium channel subunit alpha-2-1;Voltage-dependent calcium channel subunit delta-1]
	0.383951	0.19487	P02790	HEMO_HUMAN	Hemopexin (Beta-1B-glycoprotein)
	0.646793	0.196186	E9PJP2	E9PJP2_HUMAN	Protein SOGA3
	0.612938	-0.103788	P61026	RAB10_HUMAN	Ras-related protein Rab-10
	0.271749	-0.0745898	O14818	PSA7_HUMAN	Proteasome subunit alpha type-7 (EC 3.4.25.1) (Proteasome subunit RC6-1) (Proteasome subunit XAPC7)
	1.04715	0.207427	G3V576	G3V576_HUMAN	Heterogeneous nuclear ribonucleoproteins C1/C2
	1.7338	0.624916	P46926	GNPI1_HUMAN	Glucosamine-6-phosphate isomerase 1 (EC 3.5.99.6) (Glucosamine-6-phosphate deaminase 1) (GNPDA 1) (GlcN6P deaminase 1) (Oscillin)
	0.0973168	0.0318143	P10606	COX5B_HUMAN	Cytochrome c oxidase subunit 5B, mitochondrial (Cytochrome c oxidase polypeptide Vb)
	0.0250161	0.0145806	P50995	ANX11_HUMAN	Annexin A11 (56 kDa autoantigen) (Annexin XI) (Annexin-11) (Calcyclin-associated annexin 50) (CAP-50)
	0.0691927	0.034681	P62879	GBB2_HUMAN	Guanine nucleotide-binding protein G(I)/G(S)/G(T) subunit beta-2 (G protein subunit beta-2) (Transducin beta chain 2)
	0.0377994	-0.0210025	P63000	RAC1_HUMAN	Ras-related C3 botulinum toxin substrate 1 (Cell migration-inducing gene 5 protein) (Ras-like protein TC25) (p21-Rac1)
	0.440044	-0.186069	E7EPV7	E7EPV7_HUMAN	Alpha-synuclein
	0.371883	0.150512	Q9Y696	CLIC4_HUMAN	Chloride intracellular channel protein 4 (Intracellular chloride ion channel protein p64H1)
	1.25849	-0.334445	P08574	CY1_HUMAN	Cytochrome c1, heme protein, mitochondrial (Complex III subunit 4) (Complex III subunit IV) (Cytochrome b-c1 complex subunit 4) (Ubiquinol-cytochrome-c reductase complex cytochrome c1 subunit) (Cytochrome c-1)
	0.772241	-0.108798	Q16775	GLO2_HUMAN	Hydroxyacylglutathione hydrolase, mitochondrial (EC 3.1.2.6) (Glyoxalase II) (Glx II)
	1.0462	0.237272	P16389	KCNA2_HUMAN	Potassium voltage-gated channel subfamily A member 2 (NGK1) (Voltage-gated K(+) channel HuKIV) (Voltage-gated potassium channel HBK5) (Voltage-gated potassium channel subunit Kv1.2)
	0.0578639	-0.0248111	Q27J81	INF2_HUMAN	Inverted formin-2 (HBEBP2-binding protein C)
	0.609085	0.466788	P20336	RAB3A_HUMAN	Ras-related protein Rab-3A
	2.19536	0.280252	P05388	RLA0_HUMAN	60S acidic ribosomal protein P0 (60S ribosomal protein L10E) (Large ribosomal subunit protein uL10)
	0.0216687	-0.00589198	Q9Y5K8	VATD_HUMAN	V-type proton ATPase subunit D (V-ATPase subunit D) (V-ATPase 28 kDa accessory protein) (Vacuolar proton pump subunit D)
	1.28939	-0.406777	P50570-3	DYN2_HUMAN	Dynamin-2 (EC 3.6.5.5)
	0.558697	0.125963	P11233	RALA_HUMAN	Ras-related protein Ral-A
	1.78627	-0.607644	P14927	QCR7_HUMAN	Cytochrome b-c1 complex subunit 7 (Complex III subunit 7) (Complex III subunit VII) (QP-C) (Ubiquinol-cytochrome c reductase complex 14 kDa protein)
	0.672475	-0.233578	Q16401	PSMD5_HUMAN	26S proteasome non-ATPase regulatory subunit 5 (26S protease subunit S5 basic) (26S proteasome subunit S5B)
	0.144091	0.0491879	A0AVT1	UBA6_HUMAN	Ubiquitin-like modifier-activating enzyme 6 (Ubiquitin-activating enzyme 6) (EC 6.2.1.45) (Monocyte protein 4) (MOP-4) (Ubiquitin-activating enzyme E1-like protein 2) (E1-L2)
	0.0641364	0.0358321	O15144	ARPC2_HUMAN	Actin-related protein 2/3 complex subunit 2 (Arp2/3 complex 34 kDa subunit) (p34-ARC)
	0.405098	0.202568	P23515	OMGP_HUMAN	Oligodendrocyte-myelin glycoprotein
	0.681657	-0.284114	P36969	GPX4_HUMAN	Phospholipid hydroperoxide glutathione peroxidase (PHGPx) (EC 1.11.1.12) (Glutathione peroxidase 4) (GPx-4) (GSHPx-4)
	0.327354	0.192143	P49802	RGS7_HUMAN	Regulator of G-protein signaling 7 (RGS7)
	0.0185243	-0.00622789	P09382	LEG1_HUMAN	Galectin-1 (Gal-1) (14 kDa laminin-binding protein) (HLBP14) (14 kDa lectin) (Beta-galactoside-binding lectin L-14-I) (Galaptin) (HBL) (HPL) (Lactose-binding lectin 1) (Lectin galactoside-binding soluble 1) (Putative MAPK-activating protein PM12) (S-Lac lectin 1)
	0.80225	0.244645	Q13642-5	FHL1_HUMAN	Four and a half LIM domains protein 1 (FHL-1) (Skeletal muscle LIM-protein 1) (SLIM) (SLIM-1)
	0.0589212	-0.0534165	Q13200	PSMD2_HUMAN	26S proteasome non-ATPase regulatory subunit 2 (26S proteasome regulatory subunit RPN1) (26S proteasome regulatory subunit S2) (26S proteasome subunit p97) (Protein 55.11) (Tumor necrosis factor type 1 receptor-associated protein 2)
	0.41928	-0.237269	Q92597	NDRG1_HUMAN	Protein NDRG1 (Differentiation-related gene 1 protein) (DRG-1) (N-myc downstream-regulated gene 1 protein) (Nickel-specific induction protein Cap43) (Reducing agents and tunicamycin-responsive protein) (RTP) (Rit42)
	0.80061	0.164083	Q00796	DHSO_HUMAN	Sorbitol dehydrogenase (EC 1.1.1.14) (L-iditol 2-dehydrogenase)
	0.890058	-0.249467	Q9UFN0	NPS3A_HUMAN	Protein NipSnap homolog 3A (NipSnap3A) (Protein NipSnap homolog 4) (NipSnap4) (Target for Salmonella secreted protein C) (TassC)
+	2.95935	-0.463185	Q99426	TBCB_HUMAN	Tubulin-folding cofactor B (Cytoskeleton-associated protein 1) (Cytoskeleton-associated protein CKAPI) (Tubulin-specific chaperone B)
	0.104269	0.036067	O43237	DC1L2_HUMAN	Cytoplasmic dynein 1 light intermediate chain 2 (Dynein light intermediate chain 2, cytosolic) (LIC-2) (LIC53/55)
	1.64146	-0.242024	O75874	IDHC_HUMAN	Isocitrate dehydrogenase [NADP] cytoplasmic (IDH) (EC 1.1.1.42) (Cytosolic NADP-isocitrate dehydrogenase) (IDP) (NADP(+)-specific ICDH) (Oxalosuccinate decarboxylase)
	1.29645	0.43373	P53597	SUCA_HUMAN	Succinate--CoA ligase [ADP/GDP-forming] subunit alpha, mitochondrial (EC 6.2.1.4) (EC 6.2.1.5) (Succinyl-CoA synthetase subunit alpha) (SCS-alpha)
	0.103285	0.0465272	P31323	KAP3_HUMAN	cAMP-dependent protein kinase type II-beta regulatory subunit
	0.0333676	0.0173888	A0A1W2PPH1	A0A1W2PPH1_HUMAN	Malic enzyme
	0.841047	-0.373293	P47756	CAPZB_HUMAN	F-actin-capping protein subunit beta (CapZ beta)
	0.827242	0.199793	P13073	COX41_HUMAN	Cytochrome c oxidase subunit 4 isoform 1, mitochondrial (Cytochrome c oxidase polypeptide IV) (Cytochrome c oxidase subunit IV isoform 1) (COX IV-1)
	0.629822	0.201138	Q08211	DHX9_HUMAN	ATP-dependent RNA helicase A (EC 3.6.4.13) (DEAH box protein 9) (DExH-box helicase 9) (Leukophysin) (LKP) (Nuclear DNA helicase II) (NDH II) (RNA helicase A)
	0.418093	-0.225062	O75146	HIP1R_HUMAN	Huntingtin-interacting protein 1-related protein (HIP1-related protein) (Huntingtin-interacting protein 12) (HIP-12)
	0.452697	0.0700503	P61088	UBE2N_HUMAN	Ubiquitin-conjugating enzyme E2 N (EC 2.3.2.23) (Bendless-like ubiquitin-conjugating enzyme) (E2 ubiquitin-conjugating enzyme N) (Ubc13) (UbcH13) (Ubiquitin carrier protein N) (Ubiquitin-protein ligase N)
	0.0612599	0.0460534	Q13825	AUHM_HUMAN	Methylglutaconyl-CoA hydratase, mitochondrial (EC 4.2.1.18) (AU-specific RNA-binding enoyl-CoA hydratase) (AU-binding protein/enoyl-CoA hydratase) (Itaconyl-CoA hydratase) (EC 4.2.1.56)
	0.324506	0.117537	E7EPT4	E7EPT4_HUMAN	NADH dehydrogenase [ubiquinone] flavoprotein 2, mitochondrial
	0.884729	0.223578	O75131	CPNE3_HUMAN	Copine-3 (Copine III)
	0.305636	0.0926015	P30740	ILEU_HUMAN	Leukocyte elastase inhibitor (LEI) (Monocyte/neutrophil elastase inhibitor) (EI) (M/NEI) (Peptidase inhibitor 2) (PI-2) (Serpin B1)
	1.15053	0.32068	O43390	HNRPR_HUMAN	Heterogeneous nuclear ribonucleoprotein R (hnRNP R)
	1.42158	0.443148	P36543	VATE1_HUMAN	V-type proton ATPase subunit E 1 (V-ATPase subunit E 1) (V-ATPase 31 kDa subunit) (p31) (Vacuolar proton pump subunit E 1)
	0.986432	0.421685	A0A087X0W7	A0A087X0W7_HUMAN	Acyl-coenzyme A thioesterase 2, mitochondrial
	1.56802	0.401322	P19022	CADH2_HUMAN	Cadherin-2 (CDw325) (Neural cadherin) (N-cadherin) (CD antigen CD325)
	0.442734	0.196493	Q13363	CTBP1_HUMAN	C-terminal-binding protein 1 (CtBP1) (EC 1.1.1.-)
	0.503075	0.124752	Q00535	CDK5_HUMAN	Cyclin-dependent-like kinase 5 (EC 2.7.11.1) (Cell division protein kinase 5) (Serine/threonine-protein kinase PSSALRE) (Tau protein kinase II catalytic subunit) (TPKII catalytic subunit)
	0.105464	-0.0280886	Q8N335	GPD1L_HUMAN	Glycerol-3-phosphate dehydrogenase 1-like protein (GPD1-L) (EC 1.1.1.8)
	0.0329558	0.01086	Q04760	LGUL_HUMAN	Lactoylglutathione lyase (EC 4.4.1.5) (Aldoketomutase) (Glyoxalase I) (Glx I) (Ketone-aldehyde mutase) (Methylglyoxalase) (S-D-lactoylglutathione methylglyoxal lyase)
	0.108105	0.0556257	Q9HB71	CYBP_HUMAN	Calcyclin-binding protein (CacyBP) (hCacyBP) (S100A6-binding protein) (Siah-interacting protein)
	1.25037	0.342691	O00468	AGRIN_HUMAN	Agrin [Cleaved into: Agrin N-terminal 110 kDa subunit;Agrin C-terminal 110 kDa subunit;Agrin C-terminal 90 kDa fragment (C90);Agrin C-terminal 22 kDa fragment (C22)]
	0.131187	-0.053905	P27797	CALR_HUMAN	Calreticulin (CRP55) (Calregulin) (Endoplasmic reticulum resident protein 60) (ERp60) (HACBP) (grp60)
	0.467896	0.128764	P27816-6	MAP4_HUMAN	Microtubule-associated protein 4 (MAP-4)
	1.25161	-0.461957	E7EU96	E7EU96_HUMAN	Casein kinase II subunit alpha
	0.859369	0.202674	O75340	PDCD6_HUMAN	Programmed cell death protein 6 (Apoptosis-linked gene 2 protein homolog) (ALG-2)
	0.483886	-0.0910265	E9PF18	E9PF18_HUMAN	Hydroxyacyl-coenzyme A dehydrogenase, mitochondrial
	0.311839	-0.355921	P29762	RABP1_HUMAN	Cellular retinoic acid-binding protein 1 (Cellular retinoic acid-binding protein I) (CRABP-I)
	0.350509	0.113168	Q9BWD1	THIC_HUMAN	Acetyl-CoA acetyltransferase, cytosolic (EC 2.3.1.9) (Acetyl-CoA transferase-like protein) (Cytosolic acetoacetyl-CoA thiolase)
	1.35464	-0.163665	C9JFE4	C9JFE4_HUMAN	COP9 signalosome complex subunit 1 (G protein pathway suppressor 1, isoform CRA_b)
	0.114131	-0.0956483	J3QQX2	J3QQX2_HUMAN	Rho GDP-dissociation inhibitor 1
	0.113655	-0.059294	P36915	GNL1_HUMAN	Guanine nucleotide-binding protein-like 1 (GTP-binding protein HSR1)
	0.174342	0.0718242	P63244	RACK1_HUMAN	Receptor of activated protein C kinase 1 (Cell proliferation-inducing gene 21 protein) (Guanine nucleotide-binding protein subunit beta-2-like 1) (Guanine nucleotide-binding protein subunit beta-like protein 12.3) (Human lung cancer oncogene 7 protein) (HLC-7) (Receptor for activated C kinase) (Small ribosomal subunit protein RACK1) [Cleaved into: Receptor of activated protein C kinase 1, N-termi…
	0.0485975	-0.0213133	Q9BRX8	F213A_HUMAN	Redox-regulatory protein FAM213A (Peroxiredoxin-like 2 activated in M-CSF stimulated monocytes) (Protein PAMM)
	0.599952	-0.175582	A0A0J9YYF7	A0A0J9YYF7_HUMAN	Disheveled-associated activator of morphogenesis 2 (Dishevelled associated activator of morphogenesis 2, isoform CRA_a)
	0.89298	0.304895	P17677	NEUM_HUMAN	Neuromodulin (Axonal membrane protein GAP-43) (Growth-associated protein 43) (Neural phosphoprotein B-50) (pp46)
	0.230762	-0.0972952	P98160	PGBM_HUMAN	Basement membrane-specific heparan sulfate proteoglycan core protein (HSPG) (Perlecan) (PLC) [Cleaved into: Endorepellin;LG3 peptide]
	0.880333	0.270516	Q04828	AK1C1_HUMAN	Aldo-keto reductase family 1 member C1 (EC 1.1.1.-) (20-alpha-hydroxysteroid dehydrogenase) (20-alpha-HSD) (EC 1.1.1.149) (Chlordecone reductase homolog HAKRC) (Dihydrodiol dehydrogenase 1/2) (DD1/DD2) (High-affinity hepatic bile acid-binding protein) (HBAB) (Indanol dehydrogenase) (EC 1.1.1.112) (Trans-1,2-dihydrobenzene-1,2-diol dehydrogenase) (EC 1.3.1.20)
	0.189056	0.0760615	A0A087X020	A0A087X020_HUMAN	Ribosome maturation protein SBDS
	0.624396	0.164883	P00441	SODC_HUMAN	Superoxide dismutase [Cu-Zn] (EC 1.15.1.1) (Superoxide dismutase 1) (hSod1)
	0.561378	-0.08877	P31946	1433B_HUMAN	14-3-3 protein beta/alpha (Protein 1054) (Protein kinase C inhibitor protein 1) (KCIP-1) [Cleaved into: 14-3-3 protein beta/alpha, N-terminally processed]
	0.345169	0.127266	A0A0D9SG12	A0A0D9SG12_HUMAN	ATP-dependent RNA helicase DDX3X
	0.288422	0.113349	P46940	IQGA1_HUMAN	Ras GTPase-activating-like protein IQGAP1 (p195)
	1.16369	0.285253	O95373	IPO7_HUMAN	Importin-7 (Imp7) (Ran-binding protein 7) (RanBP7)
	0.0494239	-0.0168948	E5RHW4	E5RHW4_HUMAN	Erlin-2 (Fragment)
	1.08913	-0.458496	O00264	PGRC1_HUMAN	Membrane-associated progesterone receptor component 1 (mPR) (Dap1) (IZA)
	0.0789474	0.0429813	O00330-3	ODPX_HUMAN	Pyruvate dehydrogenase protein X component, mitochondrial (Dihydrolipoamide dehydrogenase-binding protein of pyruvate dehydrogenase complex) (E3-binding protein) (E3BP) (Lipoyl-containing pyruvate dehydrogenase complex component X) (proX)
	0.64345	-0.175173	Q9P0J0	NDUAD_HUMAN	NADH dehydrogenase [ubiquinone] 1 alpha subcomplex subunit 13 (Cell death regulatory protein GRIM-19) (Complex I-B16.6) (CI-B16.6) (Gene associated with retinoic and interferon-induced mortality 19 protein) (GRIM-19) (Gene associated with retinoic and IFN-induced mortality 19 protein) (NADH-ubiquinone oxidoreductase B16.6 subunit)
	0.20448	0.0430796	Q04917	1433F_HUMAN	14-3-3 protein eta (Protein AS1)
	0.920008	-0.189453	Q68D91	MBLC2_HUMAN	Metallo-beta-lactamase domain-containing protein 2 (EC 3.-.-.-)
	0.0554531	0.0229887	P78352	DLG4_HUMAN	Disks large homolog 4 (Postsynaptic density protein 95) (PSD-95) (Synapse-associated protein 90) (SAP-90) (SAP90)
	0.419159	-0.176051	J3KR97	J3KR97_HUMAN	Tubulin-specific chaperone D
	1.00174	0.399557	P43003	EAA1_HUMAN	Excitatory amino acid transporter 1 (Sodium-dependent glutamate/aspartate transporter 1) (GLAST-1) (Solute carrier family 1 member 3)
	0.299061	0.107346	Q9UJZ1	STML2_HUMAN	Stomatin-like protein 2, mitochondrial (SLP-2) (EPB72-like protein 2) (Paraprotein target 7) (Paratarg-7)
+	3.99596	0.519478	Q01469	FABP5_HUMAN	Fatty acid-binding protein 5 (Epidermal-type fatty acid-binding protein) (E-FABP) (Fatty acid-binding protein, epidermal) (Psoriasis-associated fatty acid-binding protein homolog) (PA-FABP)
	0.210562	-0.0876254	O95292	VAPB_HUMAN	Vesicle-associated membrane protein-associated protein B/C (VAMP-B/VAMP-C) (VAMP-associated protein B/C) (VAP-B/VAP-C)
	1.47563	-0.22894	P63096	GNAI1_HUMAN	Guanine nucleotide-binding protein G(i) subunit alpha-1 (Adenylate cyclase-inhibiting G alpha protein)
	0.412418	-0.432682	Q96QV6	H2A1A_HUMAN	Histone H2A type 1-A (Histone H2A/r)
	0.0855359	-0.046225	Q14558-2	KPRA_HUMAN	Phosphoribosyl pyrophosphate synthase-associated protein 1 (PRPP synthase-associated protein 1) (39 kDa phosphoribosypyrophosphate synthase-associated protein) (PAP39)
	0.428265	0.333415	P01834	IGKC_HUMAN	Immunoglobulin kappa constant (Ig kappa chain C region) (Ig kappa chain C region AG) (Ig kappa chain C region CUM) (Ig kappa chain C region EU) (Ig kappa chain C region OU) (Ig kappa chain C region ROY) (Ig kappa chain C region TI)
	0.0739319	-0.0234202	C9JF17	C9JF17_HUMAN	Apolipoprotein D (Fragment)
	1.10487	-0.195249	Q13057	COASY_HUMAN	Bifunctional coenzyme A synthase (CoA synthase) (NBP) (POV-2) [Includes: Phosphopantetheine adenylyltransferase (EC 2.7.7.3) (Dephospho-CoA pyrophosphorylase) (Pantetheine-phosphate adenylyltransferase) (PPAT);Dephospho-CoA kinase (DPCK) (EC 2.7.1.24) (Dephosphocoenzyme A kinase) (DPCOAK)]
	0.481247	0.193513	H0Y542	H0Y542_HUMAN	Breast carcinoma-amplified sequence 1 (Fragment)
	0.276977	0.163913	A0A1B0GTW6	A0A1B0GTW6_HUMAN	Band 4.1-like protein 1 (Fragment)
	0.287486	0.116399	A0A1B0GTW1	A0A1B0GTW1_HUMAN	Tight junction protein ZO-2
	0.765408	-0.181264	P31937	3HIDH_HUMAN	3-hydroxyisobutyrate dehydrogenase, mitochondrial (HIBADH) (EC 1.1.1.31)
	0.237087	-0.100709	Q96I99	SUCB2_HUMAN	Succinate--CoA ligase [GDP-forming] subunit beta, mitochondrial (EC 6.2.1.4) (GTP-specific succinyl-CoA synthetase subunit beta) (G-SCS) (GTPSCS) (Succinyl-CoA synthetase beta-G chain) (SCS-betaG)
	1.23057	0.337762	H0Y2W2	H0Y2W2_HUMAN	ATPase family AAA domain-containing protein 3A (Fragment)
	0.0343137	-0.0168401	G5E9Q6	G5E9Q6_HUMAN	Profilin
	0.189475	0.0830515	E9PJH7	E9PJH7_HUMAN	Mitochondrial glutamate carrier 1 (Fragment)
	0.131342	0.0695628	P00491	PNPH_HUMAN	Purine nucleoside phosphorylase (PNP) (EC 2.4.2.1) (Inosine phosphorylase) (Inosine-guanosine phosphorylase)
	0.559305	0.220293	P25786	PSA1_HUMAN	Proteasome subunit alpha type-1 (EC 3.4.25.1) (30 kDa prosomal protein) (PROS-30) (Macropain subunit C2) (Multicatalytic endopeptidase complex subunit C2) (Proteasome component C2) (Proteasome nu chain)
	0.432438	-0.125828	Q96RQ3	MCCA_HUMAN	Methylcrotonoyl-CoA carboxylase subunit alpha, mitochondrial (MCCase subunit alpha) (EC 6.4.1.4) (3-methylcrotonyl-CoA carboxylase 1) (3-methylcrotonyl-CoA carboxylase biotin-containing subunit) (3-methylcrotonyl-CoA:carbon dioxide ligase subunit alpha)
	0.122303	-0.0565589	J3KQ18	J3KQ18_HUMAN	D-dopachrome decarboxylase
	0.384534	0.234314	P16083	NQO2_HUMAN	Ribosyldihydronicotinamide dehydrogenase [quinone] (EC 1.10.5.1) (NRH dehydrogenase [quinone] 2) (NRH:quinone oxidoreductase 2) (Quinone reductase 2) (QR2)
	0.0522779	-0.0387563	O60664	PLIN3_HUMAN	Perilipin-3 (47 kDa mannose 6-phosphate receptor-binding protein) (47 kDa MPR-binding protein) (Cargo selection protein TIP47) (Mannose-6-phosphate receptor-binding protein 1) (Placental protein 17) (PP17)
	0.268279	-0.0903154	Q86UP2	KTN1_HUMAN	Kinectin (CG-1 antigen) (Kinesin receptor)
	0.0110167	-0.00734156	O14745	NHRF1_HUMAN	Na(+)/H(+) exchange regulatory cofactor NHE-RF1 (NHERF-1) (Ezrin-radixin-moesin-binding phosphoprotein 50) (EBP50) (Regulatory cofactor of Na(+)/H(+) exchanger) (Sodium-hydrogen exchanger regulatory factor 1) (Solute carrier family 9 isoform A3 regulatory factor 1)
	0.778411	0.187634	G5E9E7	G5E9E7_HUMAN	Tight junction protein 1 (Zona occludens 1), isoform CRA_e (Tight junction protein ZO-1)
	0.208607	-0.110949	Q9UL25	RAB21_HUMAN	Ras-related protein Rab-21
	0.854141	0.26304	P16870	CBPE_HUMAN	Carboxypeptidase E (CPE) (EC 3.4.17.10) (Carboxypeptidase H) (CPH) (Enkephalin convertase) (Prohormone-processing carboxypeptidase)
	1.55948	0.464565	A0A1W2PPS1	A0A1W2PPS1_HUMAN	Heterogeneous nuclear ribonucleoprotein U
	0.562301	-0.101635	O96000	NDUBA_HUMAN	NADH dehydrogenase [ubiquinone] 1 beta subcomplex subunit 10 (Complex I-PDSW) (CI-PDSW) (NADH-ubiquinone oxidoreductase PDSW subunit)
	0.0153122	0.00758514	P09874	PARP1_HUMAN	Poly [ADP-ribose] polymerase 1 (PARP-1) (EC 2.4.2.30) (ADP-ribosyltransferase diphtheria toxin-like 1) (ARTD1) (NAD(+) ADP-ribosyltransferase 1) (ADPRT 1) (Poly[ADP-ribose] synthase 1)
	0.610809	-0.364619	Q7L0J3	SV2A_HUMAN	Synaptic vesicle glycoprotein 2A
	0.446987	-0.362097	P35749	MYH11_HUMAN	Myosin-11 (Myosin heavy chain 11) (Myosin heavy chain, smooth muscle isoform) (SMMHC)
	0.0298079	0.0143892	P14621	ACYP2_HUMAN	Acylphosphatase-2 (EC 3.6.1.7) (Acylphosphatase, muscle type isozyme) (Acylphosphate phosphohydrolase 2)
	0.579387	-0.223026	Q15008	PSMD6_HUMAN	26S proteasome non-ATPase regulatory subunit 6 (26S proteasome regulatory subunit RPN7) (26S proteasome regulatory subunit S10) (Breast cancer-associated protein SGA-113M) (Phosphonoformate immuno-associated protein 4) (Proteasome regulatory particle subunit p44S10) (p42A)
	0.272644	0.113388	A8MXP9	A8MXP9_HUMAN	Matrin-3
	2.1576	1.02196	Q9NTX5	ECHD1_HUMAN	Ethylmalonyl-CoA decarboxylase (EC 4.1.1.94) (Enoyl-CoA hydratase domain-containing protein 1) (Methylmalonyl-CoA decarboxylase) (MMCD) (EC 4.1.1.41)
	0.0691574	-0.0350428	O60884	DNJA2_HUMAN	DnaJ homolog subfamily A member 2 (Cell cycle progression restoration gene 3 protein) (Dnj3) (Dj3) (HIRA-interacting protein 4) (Renal carcinoma antigen NY-REN-14)
	0.0441123	0.0266845	P45381	ACY2_HUMAN	Aspartoacylase (EC 3.5.1.15) (Aminoacylase-2) (ACY-2)
	0.382242	0.171751	P43490	NAMPT_HUMAN	Nicotinamide phosphoribosyltransferase (NAmPRTase) (Nampt) (EC 2.4.2.12) (Pre-B-cell colony-enhancing factor 1) (Pre-B cell-enhancing factor) (Visfatin)
	1.10014	-0.42084	P52907	CAZA1_HUMAN	F-actin-capping protein subunit alpha-1 (CapZ alpha-1)
	0.311843	-0.146335	D3DX49	D3DX49_HUMAN	Membrane protein, palmitoylated 2 (MAGUK p55 subfamily member 2), isoform CRA_a
	1.75284	-0.319076	P51970	NDUA8_HUMAN	NADH dehydrogenase [ubiquinone] 1 alpha subcomplex subunit 8 (Complex I-19kD) (CI-19kD) (Complex I-PGIV) (CI-PGIV) (NADH-ubiquinone oxidoreductase 19 kDa subunit)
	0.287699	-0.217719	P10599	THIO_HUMAN	Thioredoxin (Trx) (ATL-derived factor) (ADF) (Surface-associated sulphydryl protein) (SASP)
	0.524896	-0.177246	Q8N2K0	ABD12_HUMAN	Monoacylglycerol lipase ABHD12 (EC 3.1.1.23) (2-arachidonoylglycerol hydrolase) (Abhydrolase domain-containing protein 12)
	0.57904	0.207656	Q15046	SYK_HUMAN	Lysine--tRNA ligase (EC 2.7.7.-) (EC 6.1.1.6) (Lysyl-tRNA synthetase) (LysRS)
	0.167332	-0.0707246	P61201	CSN2_HUMAN	COP9 signalosome complex subunit 2 (SGN2) (Signalosome subunit 2) (Alien homolog) (JAB1-containing signalosome subunit 2) (Thyroid receptor-interacting protein 15) (TR-interacting protein 15) (TRIP-15)
	0.474426	-0.178611	Q5SWX3	Q5SWX3_HUMAN	Calcium/calmodulin-dependent protein kinase (CaM kinase) II gamma, isoform CRA_n (Calcium/calmodulin-dependent protein kinase type II subunit gamma)
	0.341799	0.199516	Q8N9I0	SYT2_HUMAN	Synaptotagmin-2 (Synaptotagmin II) (SytII)
	0.0236119	-0.0154538	Q14CZ8	HECAM_HUMAN	Hepatocyte cell adhesion molecule (Protein hepaCAM)
	0.901114	0.194584	H0Y512	H0Y512_HUMAN	Adipocyte plasma membrane-associated protein (Fragment)
	0.303978	0.0692482	Q9H0R4	HDHD2_HUMAN	Haloacid dehalogenase-like hydrolase domain-containing protein 2
	1.82283	0.612134	Q9BW30	TPPP3_HUMAN	Tubulin polymerization-promoting protein family member 3 (TPPP/p20)
	0.544137	-0.186602	M0R210	M0R210_HUMAN	40S ribosomal protein S16 (Ribosomal protein S16, isoform CRA_a)
	0.443716	-0.161947	P35241	RADI_HUMAN	Radixin
	0.126207	0.070984	P11047	LAMC1_HUMAN	Laminin subunit gamma-1 (Laminin B2 chain) (Laminin-1 subunit gamma) (Laminin-10 subunit gamma) (Laminin-11 subunit gamma) (Laminin-2 subunit gamma) (Laminin-3 subunit gamma) (Laminin-4 subunit gamma) (Laminin-6 subunit gamma) (Laminin-7 subunit gamma) (Laminin-8 subunit gamma) (Laminin-9 subunit gamma) (S-laminin subunit gamma) (S-LAM gamma)
	0.71307	0.1179	J3KQE5	J3KQE5_HUMAN	GTP-binding nuclear protein Ran (Fragment)
	0.00444928	-0.00340694	Q8NCW5	NNRE_HUMAN	NAD(P)H-hydrate epimerase (EC 5.1.99.6) (Apolipoprotein A-I-binding protein) (AI-BP) (NAD(P)HX epimerase) (YjeF N-terminal domain-containing protein 1) (YjeF_N1)
	0.0209787	0.00762904	O14773	TPP1_HUMAN	Tripeptidyl-peptidase 1 (TPP-1) (EC 3.4.14.9) (Cell growth-inhibiting gene 1 protein) (Lysosomal pepstatin-insensitive protease) (LPIC) (Tripeptidyl aminopeptidase) (Tripeptidyl-peptidase I) (TPP-I)
	0.346574	-0.153122	O43242	PSMD3_HUMAN	26S proteasome non-ATPase regulatory subunit 3 (26S proteasome regulatory subunit RPN3) (26S proteasome regulatory subunit S3) (Proteasome subunit p58)
	0.56593	0.191841	Q14152	EIF3A_HUMAN	Eukaryotic translation initiation factor 3 subunit A (eIF3a) (Eukaryotic translation initiation factor 3 subunit 10) (eIF-3-theta) (eIF3 p167) (eIF3 p180) (eIF3 p185)
	0.712003	-0.194913	O00186	STXB3_HUMAN	Syntaxin-binding protein 3 (Platelet Sec1 protein) (PSP) (Protein unc-18 homolog 3) (Unc18-3) (Protein unc-18 homolog C) (Unc-18C)
	1.03751	-0.253735	P63151	2ABA_HUMAN	Serine/threonine-protein phosphatase 2A 55 kDa regulatory subunit B alpha isoform (PP2A subunit B isoform B55-alpha) (PP2A subunit B isoform PR55-alpha) (PP2A subunit B isoform R2-alpha) (PP2A subunit B isoform alpha)
	1.37787	0.351916	Q13011	ECH1_HUMAN	Delta(3,5)-Delta(2,4)-dienoyl-CoA isomerase, mitochondrial (EC 5.3.3.-)
	0.260754	-0.119221	Q8IXI2-7	MIRO1_HUMAN	Mitochondrial Rho GTPase 1 (MIRO-1) (hMiro-1) (EC 3.6.5.-) (Rac-GTP-binding protein-like protein) (Ras homolog gene family member T1)
	0.670787	0.230026	Q9Y224	RTRAF_HUMAN	RNA transcription, translation and transport factor protein (CLE7 homolog) (CLE) (hCLE)
	0.448073	-0.154477	E7EM64	E7EM64_HUMAN	COP9 signalosome complex subunit 6
	2.74673	-0.741677	Q08380	LG3BP_HUMAN	Galectin-3-binding protein (Basement membrane autoantigen p105) (Lectin galactoside-binding soluble 3-binding protein) (Mac-2-binding protein) (MAC2BP) (Mac-2 BP) (Tumor-associated antigen 90K)
	0.950421	0.292627	Q9UKG1	DP13A_HUMAN	DCC-interacting protein 13-alpha (Dip13-alpha) (Adapter protein containing PH domain, PTB domain and leucine zipper motif 1)
	1.07729	-0.285702	Q05469	LIPS_HUMAN	Hormone-sensitive lipase (HSL) (EC 3.1.1.79)
	0.272103	-0.0980167	P35998	PRS7_HUMAN	26S proteasome regulatory subunit 7 (26S proteasome AAA-ATPase subunit RPT1) (Proteasome 26S subunit ATPase 2) (Protein MSS1)
	0.0458355	0.0170943	F5H866	F5H866_HUMAN	Pleckstrin homology domain-containing family B member 1 (Fragment)
	0.198174	-0.100052	A6NDG6	PGP_HUMAN	Glycerol-3-phosphate phosphatase (G3PP) (EC 3.1.3.21) (Aspartate-based ubiquitous Mg(2+)-dependent phosphatase) (AUM) (EC 3.1.3.48) (Phosphoglycolate phosphatase) (PGP)
	0.345989	-0.121884	Q96GK7	FAH2A_HUMAN	Fumarylacetoacetate hydrolase domain-containing protein 2A (EC 3.-.-.-)
	0.0776537	0.0549068	P23468	PTPRD_HUMAN	Receptor-type tyrosine-protein phosphatase delta (Protein-tyrosine phosphatase delta) (R-PTP-delta) (EC 3.1.3.48)
	0.111056	0.0533347	Q9UNZ2	NSF1C_HUMAN	NSFL1 cofactor p47 (UBX domain-containing protein 2C) (p97 cofactor p47)
	0.0261493	0.0134279	E9PGT1	E9PGT1_HUMAN	Translin
	0.45077	-0.285005	C9J2C0	C9J2C0_HUMAN	Tubulin alpha chain (Fragment)
	0.564524	0.259003	X6RGJ2	X6RGJ2_HUMAN	Heterochromatin protein 1-binding protein 3 (Fragment)
	1.27289	-0.404527	K7EIV0	K7EIV0_HUMAN	Calpain small subunit 1 (Fragment)
	0.1477	0.0742368	Q9UBW8	CSN7A_HUMAN	COP9 signalosome complex subunit 7a (SGN7a) (Signalosome subunit 7a) (Dermal papilla-derived protein 10) (JAB1-containing signalosome subunit 7a)
	0.222524	0.163253	B5MCU6	B5MCU6_HUMAN	Histone deacetylase 11
	0.20069	-0.0916684	Q8NBX0	SCPDL_HUMAN	Saccharopine dehydrogenase-like oxidoreductase (EC 1.-.-.-)
+	3.3305	-0.596157	P36507	MP2K2_HUMAN	Dual specificity mitogen-activated protein kinase kinase 2 (MAP kinase kinase 2) (MAPKK 2) (EC 2.7.12.2) (ERK activator kinase 2) (MAPK/ERK kinase 2) (MEK 2)
	0.27113	-0.122324	Q9P121-4	NTRI_HUMAN	Neurotrimin (hNT) (IgLON family member 2)
	0.412384	-0.198654	Q8TB36	GDAP1_HUMAN	Ganglioside-induced differentiation-associated protein 1 (GDAP1)
	0.0888329	-0.110878	P01112	RASH_HUMAN	GTPase HRas (H-Ras-1) (Ha-Ras) (Transforming protein p21) (c-H-ras) (p21ras) [Cleaved into: GTPase HRas, N-terminally processed]
	1.58937	0.449792	Q9ULV4	COR1C_HUMAN	Coronin-1C (Coronin-3) (hCRNN4)
	1.66083	0.506389	Q92747	ARC1A_HUMAN	Actin-related protein 2/3 complex subunit 1A (SOP2-like protein)
	1.02836	0.369298	E5RJR5	E5RJR5_HUMAN	S-phase kinase-associated protein 1
	0.516485	-0.384598	A0A0C4DGS0	A0A0C4DGS0_HUMAN	NADH dehydrogenase [ubiquinone] 1 alpha subcomplex subunit 6
	1.2141	-0.467237	Q9UQ80	PA2G4_HUMAN	Proliferation-associated protein 2G4 (Cell cycle protein p38-2G4 homolog) (hG4-1) (ErbB3-binding protein 1)
	0.92562	0.421869	A0A1P0AYU5	A0A1P0AYU5_HUMAN	Sideroflexin
	0.0602378	-0.0529549	P17302	CXA1_HUMAN	Gap junction alpha-1 protein (Connexin-43) (Cx43) (Gap junction 43 kDa heart protein)
	1.84297	-0.241893	Q9Y2Z0	SGT1_HUMAN	Protein SGT1 homolog (Protein 40-6-3) (Sgt1) (Suppressor of G2 allele of SKP1 homolog)
	0.362918	0.145856	Q92556	ELMO1_HUMAN	Engulfment and cell motility protein 1 (Protein ced-12 homolog)
	0.00775513	-0.00433099	A0A087WW66	A0A087WW66_HUMAN	26S proteasome non-ATPase regulatory subunit 1
	1.07725	-0.271143	Q8IWA5	CTL2_HUMAN	Choline transporter-like protein 2 (Solute carrier family 44 member 2)
	0.697474	0.348783	Q9UEW8	STK39_HUMAN	STE20/SPS1-related proline-alanine-rich protein kinase (Ste-20-related kinase) (EC 2.7.11.1) (DCHT) (Serine/threonine-protein kinase 39)
	0.279132	0.102786	Q9Y3I0	RTCB_HUMAN	tRNA-splicing ligase RtcB homolog (EC 6.5.1.3)
	0.457672	0.113654	Q9NS86	LANC2_HUMAN	LanC-like protein 2 (Testis-specific adriamycin sensitivity protein)
	0.313616	0.0966903	P52272	HNRPM_HUMAN	Heterogeneous nuclear ribonucleoprotein M (hnRNP M)
	0.0602806	-0.0261315	Q9UJW0	DCTN4_HUMAN	Dynactin subunit 4 (Dyn4) (Dynactin subunit p62)
	0.0530464	0.0530822	P06241	FYN_HUMAN	Tyrosine-protein kinase Fyn (EC 2.7.10.2) (Proto-oncogene Syn) (Proto-oncogene c-Fyn) (Src-like kinase) (SLK) (p59-Fyn)
	0.365095	-0.106954	P49773	HINT1_HUMAN	Histidine triad nucleotide-binding protein 1 (EC 3.-.-.-) (Adenosine 5'-monophosphoramidase) (Protein kinase C inhibitor 1) (Protein kinase C-interacting protein 1) (PKCI-1)
	0.547884	-0.168397	C9JY79	C9JY79_HUMAN	Spectrin beta chain
	0.0167011	0.0147951	Q9NQ48	LZTL1_HUMAN	Leucine zipper transcription factor-like protein 1
	0.327106	0.477161	Q99879	H2B1M_HUMAN	Histone H2B type 1-M (Histone H2B.e) (H2B/e)
	0.930121	0.347734	K7EL21	K7EL21_HUMAN	Calcyphosine, isoform CRA_b
	0.292587	-0.0844919	Q9UHY7	ENOPH_HUMAN	Enolase-phosphatase E1 (EC 3.1.3.77) (2,3-diketo-5-methylthio-1-phosphopentane phosphatase) (MASA homolog)
	0.618842	0.136161	Q13838	DX39B_HUMAN	Spliceosome RNA helicase DDX39B (EC 3.6.4.13) (56 kDa U2AF65-associated protein) (ATP-dependent RNA helicase p47) (DEAD box protein UAP56) (HLA-B-associated transcript 1 protein)
	0.263558	0.111766	O75323	NIPS2_HUMAN	Protein NipSnap homolog 2 (NipSnap2) (Glioblastoma-amplified sequence)
	1.95557	-0.455403	Q9NQR4	NIT2_HUMAN	Omega-amidase NIT2 (EC 3.5.1.3) (Nitrilase homolog 2)
	0.0644896	0.0515648	P51674-3	GPM6A_HUMAN	Neuronal membrane glycoprotein M6-a (M6a)
	0.560546	-0.109872	Q9Y281	COF2_HUMAN	Cofilin-2 (Cofilin, muscle isoform)
	0.529584	0.327807	Q9H008	LHPP_HUMAN	Phospholysine phosphohistidine inorganic pyrophosphate phosphatase (hLHPP) (EC 3.1.3.-) (EC 3.6.1.1)
	0.401932	0.142522	A0A087X1X7	A0A087X1X7_HUMAN	Elongation factor 1-delta
	0.144003	-0.0423955	I3L504	I3L504_HUMAN	Eukaryotic translation initiation factor 5A-1
	0.439807	-0.227619	Q2M2I8	AAK1_HUMAN	AP2-associated protein kinase 1 (EC 2.7.11.1) (Adaptor-associated kinase 1)
	0.603919	0.155294	G3V5Z7	G3V5Z7_HUMAN	Proteasome subunit alpha type (EC 3.4.25.1)
	0.414289	-0.188256	Q53GQ0	DHB12_HUMAN	Very-long-chain 3-oxoacyl-CoA reductase (EC 1.1.1.330) (17-beta-hydroxysteroid dehydrogenase 12) (17-beta-HSD 12) (3-ketoacyl-CoA reductase) (KAR) (Estradiol 17-beta-dehydrogenase 12) (EC 1.1.1.62) (Short chain dehydrogenase/reductase family 12C member 1)
	0.0729655	-0.0437462	Q6YP21	KAT3_HUMAN	Kynurenine--oxoglutarate transaminase 3 (EC 2.6.1.7) (Cysteine-S-conjugate beta-lyase 2) (EC 4.4.1.13) (Kynurenine aminotransferase 3) (Kynurenine aminotransferase III) (KATIII) (Kynurenine--glyoxylate transaminase) (EC 2.6.1.63) (Kynurenine--oxoglutarate transaminase III)
	0.612063	0.198107	K7ENL2	K7ENL2_HUMAN	WW domain-binding protein 2
	0.0536993	-0.0282866	Q9HCC0	MCCB_HUMAN	Methylcrotonoyl-CoA carboxylase beta chain, mitochondrial (MCCase subunit beta) (EC 6.4.1.4) (3-methylcrotonyl-CoA carboxylase 2) (3-methylcrotonyl-CoA carboxylase non-biotin-containing subunit) (3-methylcrotonyl-CoA:carbon dioxide ligase subunit beta)
	0.584321	-0.150271	P30520	PURA2_HUMAN	Adenylosuccinate synthetase isozyme 2 (AMPSase 2) (AdSS 2) (EC 6.3.4.4) (Adenylosuccinate synthetase, acidic isozyme) (Adenylosuccinate synthetase, liver isozyme) (L-type adenylosuccinate synthetase) (IMP--aspartate ligase 2)
	0.481146	0.148826	B1ANH0	B1ANH0_HUMAN	Guanylate kinase (Fragment)
	1.22953	-0.234832	Q9NRV9	HEBP1_HUMAN	Heme-binding protein 1 (p22HBP)
	0.811505	0.384952	P30405	PPIF_HUMAN	Peptidyl-prolyl cis-trans isomerase F, mitochondrial (PPIase F) (EC 5.2.1.8) (Cyclophilin D) (CyP-D) (CypD) (Cyclophilin F) (Mitochondrial cyclophilin) (CyP-M) (Rotamase F)
	0.792336	-0.275882	Q9UM22	EPDR1_HUMAN	Mammalian ependymin-related protein 1 (MERP-1) (Upregulated in colorectal cancer gene 1 protein)
	0.0258442	0.015916	Q6BCY4	NB5R2_HUMAN	NADH-cytochrome b5 reductase 2 (b5R.2) (EC 1.6.2.2)
	1.66156	-0.648014	P61086	UBE2K_HUMAN	Ubiquitin-conjugating enzyme E2 K (EC 2.3.2.23) (E2 ubiquitin-conjugating enzyme K) (Huntingtin-interacting protein 2) (HIP-2) (Ubiquitin carrier protein) (Ubiquitin-conjugating enzyme E2-25 kDa) (Ubiquitin-conjugating enzyme E2(25K)) (Ubiquitin-conjugating enzyme E2-25K) (Ubiquitin-protein ligase)
	0.31681	0.126422	H0YDU8	H0YDU8_HUMAN	Serine/threonine-protein phosphatase (EC 3.1.3.16) (Fragment)
	0.701673	0.358602	Q5JR95	Q5JR95_HUMAN	40S ribosomal protein S8
	0.143527	0.0669185	A0A0A0MTI5	A0A0A0MTI5_HUMAN	Acyl-CoA-binding protein
	0.342428	-0.14586	P52758	RIDA_HUMAN	2-iminobutanoate/2-iminopropanoate deaminase (EC 3.5.99.10) (14.5 kDa translational inhibitor protein) (hp14.5) (p14.5) (Heat-responsive protein 12) (Reactive intermediate imine deaminase A homolog) (Translation inhibitor L-PSP ribonuclease) (EC 3.1.-.-) (UK114 antigen homolog)
	0.0338015	-0.0157291	J3QQZ9	J3QQZ9_HUMAN	Pyridoxine-5'-phosphate oxidase (Fragment)
	0.695477	0.187433	P30050	RL12_HUMAN	60S ribosomal protein L12 (Large ribosomal subunit protein uL11)
	0.315768	0.214829	P01019	ANGT_HUMAN	Angiotensinogen (Serpin A8) [Cleaved into: Angiotensin-1 (Angiotensin 1-10) (Angiotensin I) (Ang I);Angiotensin-2 (Angiotensin 1-8) (Angiotensin II) (Ang II);Angiotensin-3 (Angiotensin 2-8) (Angiotensin III) (Ang III) (Des-Asp[1]-angiotensin II);Angiotensin-4 (Angiotensin 3-8) (Angiotensin IV) (Ang IV);Angiotensin 1-9;Angiotensin 1-7;Angiotensin 1-5;Angiotensin 1-4]
	0.229756	0.0990334	Q99733	NP1L4_HUMAN	Nucleosome assembly protein 1-like 4 (Nucleosome assembly protein 2) (NAP-2)
	1.95858	-0.793294	Q5W0H4	Q5W0H4_HUMAN	Translationally-controlled tumor protein
	0.778018	0.278433	Q9Y570	PPME1_HUMAN	Protein phosphatase methylesterase 1 (PME-1) (EC 3.1.1.89)
	0.510093	-0.283101	Q13303	KCAB2_HUMAN	Voltage-gated potassium channel subunit beta-2 (EC 1.1.1.-) (K(+) channel subunit beta-2) (Kv-beta-2) (hKvbeta2)
	0.0111609	0.00417321	P10114	RAP2A_HUMAN	Ras-related protein Rap-2a (RbBP-30)
	1.4114	0.370121	Q06323	PSME1_HUMAN	Proteasome activator complex subunit 1 (11S regulator complex subunit alpha) (REG-alpha) (Activator of multicatalytic protease subunit 1) (Interferon gamma up-regulated I-5111 protein) (IGUP I-5111) (Proteasome activator 28 subunit alpha) (PA28a) (PA28alpha)
	0.342345	0.264621	Q5VV89	Q5VV89_HUMAN	Microsomal glutathione S-transferase 3
	0.122687	-0.0532075	O75534	CSDE1_HUMAN	Cold shock domain-containing protein E1 (N-ras upstream gene protein) (Protein UNR)
	0.284414	-0.105556	O94903	PLPHP_HUMAN	Pyridoxal phosphate homeostasis protein (PLP homeostasis protein) (Proline synthase co-transcribed bacterial homolog protein) (Pyridoxal phosphate-binding protein)
	1.08329	0.43253	P36578	RL4_HUMAN	60S ribosomal protein L4 (60S ribosomal protein L1) (Large ribosomal subunit protein uL4)
	2.0097	0.420657	Q9BUT1	BDH2_HUMAN	3-hydroxybutyrate dehydrogenase type 2 (EC 1.1.1.-) (EC 1.1.1.30) (Dehydrogenase/reductase SDR family member 6) (Oxidoreductase UCPA) (R-beta-hydroxybutyrate dehydrogenase) (Short chain dehydrogenase/reductase family 15C member 1)
	0.0792984	0.0585747	Q02338	BDH_HUMAN	D-beta-hydroxybutyrate dehydrogenase, mitochondrial (EC 1.1.1.30) (3-hydroxybutyrate dehydrogenase) (BDH) (Short chain dehydrogenase/reductase family 9C member 1)
	0.730053	0.40838	P02730	B3AT_HUMAN	Band 3 anion transport protein (Anion exchange protein 1) (AE 1) (Anion exchanger 1) (Solute carrier family 4 member 1) (CD antigen CD233)
	0.486946	0.185226	Q8N8N7	PTGR2_HUMAN	Prostaglandin reductase 2 (PRG-2) (EC 1.3.1.48) (15-oxoprostaglandin 13-reductase) (Zinc-binding alcohol dehydrogenase domain-containing protein 1)
	0.644018	0.323605	P13796	PLSL_HUMAN	Plastin-2 (L-plastin) (LC64P) (Lymphocyte cytosolic protein 1) (LCP-1)
	0.129131	-0.154649	O75508	CLD11_HUMAN	Claudin-11 (Oligodendrocyte-specific protein)
	0.554354	-0.271292	O15230	LAMA5_HUMAN	Laminin subunit alpha-5 (Laminin-10 subunit alpha) (Laminin-11 subunit alpha) (Laminin-15 subunit alpha)
	0.152623	-0.0831781	Q9UPV7	PHF24_HUMAN	PHD finger protein 24
	0.404613	0.177049	Q13367-3	AP3B2_HUMAN	AP-3 complex subunit beta-2 (Adaptor protein complex AP-3 subunit beta-2) (Adaptor-related protein complex 3 subunit beta-2) (Beta-3B-adaptin) (Clathrin assembly protein complex 3 beta-2 large chain) (Neuron-specific vesicle coat protein beta-NAP)
	1.42906	0.735081	H3BLU2	H3BLU2_HUMAN	Limbic system-associated membrane protein (Fragment)
	1.12559	0.287177	O60825	F262_HUMAN	6-phosphofructo-2-kinase/fructose-2,6-bisphosphatase 2 (6PF-2-K/Fru-2,6-P2ase 2) (PFK/FBPase 2) (6PF-2-K/Fru-2,6-P2ase heart-type isozyme) [Includes: 6-phosphofructo-2-kinase (EC 2.7.1.105);Fructose-2,6-bisphosphatase (EC 3.1.3.46)]
	0.687648	-0.14921	O75964	ATP5L_HUMAN	ATP synthase subunit g, mitochondrial (ATPase subunit g)
	0.00487825	-0.00392239	P24666	PPAC_HUMAN	Low molecular weight phosphotyrosine protein phosphatase (LMW-PTP) (LMW-PTPase) (EC 3.1.3.48) (Adipocyte acid phosphatase) (Low molecular weight cytosolic acid phosphatase) (EC 3.1.3.2) (Red cell acid phosphatase 1)
	0.979388	0.407557	A8MT37	A8MT37_HUMAN	Glycogen synthase kinase-3 alpha
	0.278327	0.0601064	P14854	CX6B1_HUMAN	Cytochrome c oxidase subunit 6B1 (Cytochrome c oxidase subunit VIb isoform 1) (COX VIb-1)
	0.511632	-0.190118	P21964	COMT_HUMAN	Catechol O-methyltransferase (EC 2.1.1.6)
	0.082668	0.048281	P16949	STMN1_HUMAN	Stathmin (Leukemia-associated phosphoprotein p18) (Metablastin) (Oncoprotein 18) (Op18) (Phosphoprotein p19) (pp19) (Prosolin) (Protein Pr22) (pp17)
	0.259147	-0.13034	A0A0C4DFT3	A0A0C4DFT3_HUMAN	Disks large homolog 1
	0.0768136	0.0359059	P54136	SYRC_HUMAN	Arginine--tRNA ligase, cytoplasmic (EC 6.1.1.19) (Arginyl-tRNA synthetase) (ArgRS)
	0.437217	-0.176077	P37235	HPCL1_HUMAN	Hippocalcin-like protein 1 (Calcium-binding protein BDR-1) (HLP2) (Visinin-like protein 3) (VILIP-3)
	0.385713	0.232505	Q00577	PURA_HUMAN	Transcriptional activator protein Pur-alpha (Purine-rich single-stranded DNA-binding protein alpha)
	0.48813	0.285236	H0Y360	H0Y360_HUMAN	AMP deaminase 2 (Fragment)
	0.648565	-0.179002	Q9GZP4	PITH1_HUMAN	PITH domain-containing protein 1
	0.111217	0.0714872	Q9Y2I8	WDR37_HUMAN	WD repeat-containing protein 37
	0.00936344	0.00679493	Q13177	PAK2_HUMAN	Serine/threonine-protein kinase PAK 2 (EC 2.7.11.1) (Gamma-PAK) (PAK65) (S6/H4 kinase) (p21-activated kinase 2) (PAK-2) (p58) [Cleaved into: PAK-2p27 (p27);PAK-2p34 (p34) (C-t-PAK2)]
	0.921283	-0.482245	P35908	K22E_HUMAN	Keratin, type II cytoskeletal 2 epidermal (Cytokeratin-2e) (CK-2e) (Epithelial keratin-2e) (Keratin-2 epidermis) (Keratin-2e) (K2e) (Type-II keratin Kb2)
	0.383467	-0.167003	Q9Y4E6	WDR7_HUMAN	WD repeat-containing protein 7 (Rabconnectin-3 beta) (TGF-beta resistance-associated protein TRAG)
	0.0155014	-0.0146171	O15498	YKT6_HUMAN	Synaptobrevin homolog YKT6 (EC 2.3.1.-)
	1.7225	-0.28795	A2A2V1	A2A2V1_HUMAN	Major prion protein (Fragment)
	0.591005	-0.36847	Q3ZCW2	LEGL_HUMAN	Galectin-related protein (Galectin-like protein) (Lectin galactoside-binding-like protein)
	0.853729	0.407511	P42224	STAT1_HUMAN	Signal transducer and activator of transcription 1-alpha/beta (Transcription factor ISGF-3 components p91/p84)
	0.808178	0.472848	O14594	NCAN_HUMAN	Neurocan core protein (Chondroitin sulfate proteoglycan 3)
	1.26031	-0.621114	Q8TAM6-2	ERMIN_HUMAN	Ermin (Juxtanodin) (JN)
	0.316967	-0.0805612	Q16718	NDUA5_HUMAN	NADH dehydrogenase [ubiquinone] 1 alpha subcomplex subunit 5 (Complex I subunit B13) (Complex I-13kD-B) (CI-13kD-B) (NADH-ubiquinone oxidoreductase 13 kDa-B subunit)
	0.0193466	0.00944022	Q7Z6Z7	HUWE1_HUMAN	E3 ubiquitin-protein ligase HUWE1 (EC 2.3.2.26) (ARF-binding protein 1) (ARF-BP1) (HECT, UBA and WWE domain-containing protein 1) (HECT-type E3 ubiquitin transferase HUWE1) (Homologous to E6AP carboxyl terminus homologous protein 9) (HectH9) (Large structure of UREB1) (LASU1) (Mcl-1 ubiquitin ligase E3) (Mule) (Upstream regulatory element-binding protein 1) (URE-B1) (URE-binding protein 1)
	0.796691	-0.727197	I3L0A0	I3L0A0_HUMAN	HCG2044781 (TMEM189-UBE2V1 readthrough)
	0.15112	0.0891991	Q9BZV1	UBXN6_HUMAN	UBX domain-containing protein 6 (UBX domain-containing protein 1)
	2.19643	0.299142	Q9NZL9	MAT2B_HUMAN	Methionine adenosyltransferase 2 subunit beta (Methionine adenosyltransferase II beta) (MAT II beta) (Putative dTDP-4-keto-6-deoxy-D-glucose 4-reductase)
	0.784196	0.361449	O14672	ADA10_HUMAN	Disintegrin and metalloproteinase domain-containing protein 10 (ADAM 10) (EC 3.4.24.81) (CDw156) (Kuzbanian protein homolog) (Mammalian disintegrin-metalloprotease) (CD antigen CD156c)
	0.456801	-0.159874	Q9BSH5	HDHD3_HUMAN	Haloacid dehalogenase-like hydrolase domain-containing protein 3
	0.193806	0.0457158	A0A087WXS7	A0A087WXS7_HUMAN	ATPase ASNA1 (EC 3.6.-.-) (Arsenical pump-driving ATPase) (Arsenite-stimulated ATPase)
	1.38255	0.665284	P26373	RL13_HUMAN	60S ribosomal protein L13 (Breast basic conserved protein 1) (Large ribosomal subunit protein eL13)
	0.414786	0.205581	P36404	ARL2_HUMAN	ADP-ribosylation factor-like protein 2
	0.175268	0.104851	Q9ULP0-7	NDRG4_HUMAN	Protein NDRG4 (Brain development-related molecule 1) (N-myc downstream-regulated gene 4 protein) (Vascular smooth muscle cell-associated protein 8) (SMAP-8)
	0.0949358	-0.0661365	P31689	DNJA1_HUMAN	DnaJ homolog subfamily A member 1 (DnaJ protein homolog 2) (HSDJ) (Heat shock 40 kDa protein 4) (Heat shock protein J2) (HSJ-2) (Human DnaJ protein 2) (hDj-2)
	0.925707	0.545844	Q9UQB3	CTND2_HUMAN	Catenin delta-2 (Delta-catenin) (GT24) (Neural plakophilin-related ARM-repeat protein) (NPRAP) (Neurojungin)
	1.50545	-0.465859	O43396	TXNL1_HUMAN	Thioredoxin-like protein 1 (32 kDa thioredoxin-related protein)
	2.58496	0.429575	D6RG15	D6RG15_HUMAN	Twinfilin-2
	0.747357	0.238803	P51148	RAB5C_HUMAN	Ras-related protein Rab-5C (L1880) (RAB5L)
	0.030788	0.022245	Q9Y2X7	GIT1_HUMAN	ARF GTPase-activating protein GIT1 (ARF GAP GIT1) (Cool-associated and tyrosine-phosphorylated protein 1) (CAT-1) (CAT1) (G protein-coupled receptor kinase-interactor 1) (GRK-interacting protein 1)
	0.8605	0.372927	Q7L266	ASGL1_HUMAN	Isoaspartyl peptidase/L-asparaginase (EC 3.4.19.5) (EC 3.5.1.1) (Asparaginase-like protein 1) (Beta-aspartyl-peptidase) (Isoaspartyl dipeptidase) (L-asparagine amidohydrolase) [Cleaved into: Isoaspartyl peptidase/L-asparaginase alpha chain;Isoaspartyl peptidase/L-asparaginase beta chain]
	0.233993	-0.101722	Q00013	EM55_HUMAN	55 kDa erythrocyte membrane protein (p55) (Membrane protein, palmitoylated 1)
	0.492129	-0.249454	Q9NQE9	HINT3_HUMAN	Histidine triad nucleotide-binding protein 3 (HINT-3) (EC 3.-.-.-)
	1.5242	0.402553	P13667	PDIA4_HUMAN	Protein disulfide-isomerase A4 (EC 5.3.4.1) (Endoplasmic reticulum resident protein 70) (ER protein 70) (ERp70) (Endoplasmic reticulum resident protein 72) (ER protein 72) (ERp-72) (ERp72)
	0.421452	0.224517	C9JQ42	C9JQ42_HUMAN	Glycogenin-1 (Fragment)
	0.607552	0.186769	G3V1D3	G3V1D3_HUMAN	Dipeptidyl peptidase 3 (EC 3.4.14.4) (Dipeptidyl aminopeptidase III) (Dipeptidyl peptidase III)
	0.13394	-0.0600052	Q9UNM6	PSD13_HUMAN	26S proteasome non-ATPase regulatory subunit 13 (26S proteasome regulatory subunit RPN9) (26S proteasome regulatory subunit S11) (26S proteasome regulatory subunit p40.5)
	1.49062	0.306737	A0A0A0MRI2	A0A0A0MRI2_HUMAN	Sorting nexin
	0.0896236	-0.0310563	A0A0A0MT83	A0A0A0MT83_HUMAN	Isovaleryl-CoA dehydrogenase, mitochondrial
	0.17923	0.0799994	A6NFX8	A6NFX8_HUMAN	ADP-sugar pyrophosphatase
	0.213552	-0.154251	Q9UDY4	DNJB4_HUMAN	DnaJ homolog subfamily B member 4 (Heat shock 40 kDa protein 1 homolog) (HSP40 homolog) (Heat shock protein 40 homolog) (Human liver DnaJ-like protein)
+	3.03923	0.591511	P16930	FAAA_HUMAN	Fumarylacetoacetase (FAA) (EC 3.7.1.2) (Beta-diketonase) (Fumarylacetoacetate hydrolase)
	0.0740602	0.0184763	F8WCF6	F8WCF6_HUMAN	Actin-related protein 2/3 complex subunit 4
	0.0309251	-0.023957	Q15691	MARE1_HUMAN	Microtubule-associated protein RP/EB family member 1 (APC-binding protein EB1) (End-binding protein 1) (EB1)
	0.570621	0.301043	Q9H2U2	IPYR2_HUMAN	Inorganic pyrophosphatase 2, mitochondrial (EC 3.6.1.1) (Pyrophosphatase SID6-306) (Pyrophosphate phospho-hydrolase 2) (PPase 2)
	0.158068	0.0901278	O00534	VMA5A_HUMAN	von Willebrand factor A domain-containing protein 5A (Breast cancer suppressor candidate 1) (BCSC-1) (Loss of heterozygosity 11 chromosomal region 2 gene A protein)
	0.0698823	-0.0231869	P04080	CYTB_HUMAN	Cystatin-B (CPI-B) (Liver thiol proteinase inhibitor) (Stefin-B)
	2.50516	0.490765	P46108	CRK_HUMAN	Adapter molecule crk (Proto-oncogene c-Crk) (p38)
	0.971143	-0.428832	Q9HCH3	CPNE5_HUMAN	Copine-5 (Copine V)
	0.373122	0.132693	Q9NUJ1	ABHDA_HUMAN	Mycophenolic acid acyl-glucuronide esterase, mitochondrial (EC 3.1.1.93) (Alpha/beta hydrolase domain-containing protein 10) (Abhydrolase domain-containing protein 10)
	0.0115247	-0.00830218	P10909	CLUS_HUMAN	Clusterin (Aging-associated gene 4 protein) (Apolipoprotein J) (Apo-J) (Complement cytolysis inhibitor) (CLI) (Complement-associated protein SP-40,40) (Ku70-binding protein 1) (NA1/NA2) (Testosterone-repressed prostate message 2) (TRPM-2) [Cleaved into: Clusterin beta chain (ApoJalpha) (Complement cytolysis inhibitor a chain);Clusterin alpha chain (ApoJbeta) (Complement cytolysis inhibitor b chai…
	0.444184	-0.227734	Q96F85	CNRP1_HUMAN	CB1 cannabinoid receptor-interacting protein 1 (CRIP-1)
	1.55002	-0.42633	Q9H0E2	TOLIP_HUMAN	Toll-interacting protein
	0.280669	0.1232	P40763	STAT3_HUMAN	Signal transducer and activator of transcription 3 (Acute-phase response factor)
	0.419202	-0.215524	P51452	DUS3_HUMAN	Dual specificity protein phosphatase 3 (EC 3.1.3.16) (EC 3.1.3.48) (Dual specificity protein phosphatase VHR) (Vaccinia H1-related phosphatase) (VHR)
	0.143529	-0.0709135	P07814	SYEP_HUMAN	Bifunctional glutamate/proline--tRNA ligase (Bifunctional aminoacyl-tRNA synthetase) (Cell proliferation-inducing gene 32 protein) (Glutamatyl-prolyl-tRNA synthetase) [Includes: Glutamate--tRNA ligase (EC 6.1.1.17) (Glutamyl-tRNA synthetase) (GluRS);Proline--tRNA ligase (EC 6.1.1.15) (Prolyl-tRNA synthetase)]
	0.0432562	-0.0213538	P35270	SPRE_HUMAN	Sepiapterin reductase (SPR) (EC 1.1.1.153)
	0.0946337	0.045536	O75431	MTX2_HUMAN	Metaxin-2 (Mitochondrial outer membrane import complex protein 2)
	0.0402322	0.0272562	K4DI93	K4DI93_HUMAN	Cullin 4B, isoform CRA_e (Cullin-4B)
	0.45309	-0.275364	Q9NPH2	INO1_HUMAN	Inositol-3-phosphate synthase 1 (IPS 1) (EC 5.5.1.4) (Myo-inositol 1-phosphate synthase) (MI-1-P synthase) (MIP synthase) (hIPS) (Myo-inositol 1-phosphate synthase A1) (hINO1)
	0.13774	0.106953	P20020	AT2B1_HUMAN	Plasma membrane calcium-transporting ATPase 1 (PMCA1) (EC 3.6.3.8) (Plasma membrane calcium ATPase isoform 1) (Plasma membrane calcium pump isoform 1)
	0.661886	-0.330482	Q7Z3B1	NEGR1_HUMAN	Neuronal growth regulator 1 (IgLON family member 4)
	0.160989	-0.0880928	P60981	DEST_HUMAN	Destrin (Actin-depolymerizing factor) (ADF)
	0.271626	-0.211432	H7C5G1	H7C5G1_HUMAN	Isoamyl acetate-hydrolyzing esterase 1 homolog (Fragment)
	0.579261	-0.297271	Q9NUB1	ACS2L_HUMAN	Acetyl-coenzyme A synthetase 2-like, mitochondrial (EC 6.2.1.1) (Acetate--CoA ligase 2) (Acetyl-CoA synthetase 2) (AceCS2) (Acyl-CoA synthetase short-chain family member 1)
	1.07231	-0.229338	G8JLH6	G8JLH6_HUMAN	Tetraspanin
	0.129394	0.0610867	Q4J6C6	PPCEL_HUMAN	Prolyl endopeptidase-like (EC 3.4.21.-) (Prolylendopeptidase-like)
	0.129475	-0.0700069	Q6VY07	PACS1_HUMAN	Phosphofurin acidic cluster sorting protein 1 (PACS-1)
	0.148352	0.161703	H3BN98	H3BN98_HUMAN	Uncharacterized protein (Fragment)
	1.52756	0.313797	R4GNH3	R4GNH3_HUMAN	26S proteasome regulatory subunit 6A
	0.245426	-0.129863	F8W6I7	F8W6I7_HUMAN	Heterogeneous nuclear ribonucleoprotein A1
	0.517591	-0.518279	Q7Z3D6	GLUCM_HUMAN	D-glutamate cyclase, mitochondrial (EC 4.2.1.48)
	0.349638	-0.146809	P28066	PSA5_HUMAN	Proteasome subunit alpha type-5 (EC 3.4.25.1) (Macropain zeta chain) (Multicatalytic endopeptidase complex zeta chain) (Proteasome zeta chain)
	0.501443	0.224267	Q13564	ULA1_HUMAN	NEDD8-activating enzyme E1 regulatory subunit (Amyloid beta precursor protein-binding protein 1, 59 kDa) (APP-BP1) (Amyloid protein-binding protein 1) (Proto-oncogene protein 1)
	0.383748	0.147219	O14980	XPO1_HUMAN	Exportin-1 (Exp1) (Chromosome region maintenance 1 protein homolog)
	0.526629	0.210288	Q9Y2Q3	GSTK1_HUMAN	Glutathione S-transferase kappa 1 (EC 2.5.1.18) (GST 13-13) (GST class-kappa) (GSTK1-1) (hGSTK1) (Glutathione S-transferase subunit 13)
	0.666674	-0.257338	P33176	KINH_HUMAN	Kinesin-1 heavy chain (Conventional kinesin heavy chain) (Ubiquitous kinesin heavy chain) (UKHC)
	0.374121	0.237707	O75145	LIPA3_HUMAN	Liprin-alpha-3 (Protein tyrosine phosphatase receptor type f polypeptide-interacting protein alpha-3) (PTPRF-interacting protein alpha-3)
	1.61084	-0.473938	P29992	GNA11_HUMAN	Guanine nucleotide-binding protein subunit alpha-11 (G alpha-11) (G-protein subunit alpha-11) (Guanine nucleotide-binding protein G(y) subunit alpha)
	0.264435	-0.175231	P21980	TGM2_HUMAN	Protein-glutamine gamma-glutamyltransferase 2 (EC 2.3.2.13) (Tissue transglutaminase) (Transglutaminase C) (TG(C)) (TGC) (TGase C) (Transglutaminase H) (TGase H) (Transglutaminase-2) (TGase-2)
	0.575754	-0.242776	Q9BX68	HINT2_HUMAN	Histidine triad nucleotide-binding protein 2, mitochondrial (HINT-2) (EC 3.-.-.-) (HINT-3) (HIT-17kDa) (PKCI-1-related HIT protein)
	0.163303	-0.0636017	P14324	FPPS_HUMAN	Farnesyl pyrophosphate synthase (FPP synthase) (FPS) (EC 2.5.1.10) ((2E,6E)-farnesyl diphosphate synthase) (Dimethylallyltranstransferase) (EC 2.5.1.1) (Farnesyl diphosphate synthase) (Geranyltranstransferase)
	0.0346978	0.0186502	Q16643	DREB_HUMAN	Drebrin (Developmentally-regulated brain protein)
	1.54817	-0.583375	P11182	ODB2_HUMAN	Lipoamide acyltransferase component of branched-chain alpha-keto acid dehydrogenase complex, mitochondrial (EC 2.3.1.168) (52 kDa mitochondrial autoantigen of primary biliary cirrhosis) (Branched chain 2-oxo-acid dehydrogenase complex component E2) (BCOADC-E2) (Branched-chain alpha-keto acid dehydrogenase complex component E2) (BCKAD-E2) (BCKADE2) (Dihydrolipoamide acetyltransferase component of …
	0.0248858	-0.0123565	Q8NI08	NCOA7_HUMAN	Nuclear receptor coactivator 7 (140 kDa estrogen receptor-associated protein) (Estrogen nuclear receptor coactivator 1)
	0.510124	-0.155778	O95834-3	EMAL2_HUMAN	Echinoderm microtubule-associated protein-like 2 (EMAP-2) (HuEMAP-2)
	0.0814708	0.0535834	O95433	AHSA1_HUMAN	Activator of 90 kDa heat shock protein ATPase homolog 1 (AHA1) (p38)
	0.187915	-0.120872	C9JME2	C9JME2_HUMAN	FERM, ARHGEF and pleckstrin domain-containing protein 1
	0.776011	0.384942	Q8IYB4	PEX5R_HUMAN	PEX5-related protein (PEX2-related protein) (PEX5-like protein) (Peroxin-5-related protein) (Peroxisome biogenesis factor 5-like) (Tetratricopeptide repeat-containing Rab8b-interacting protein) (Pex5Rp) (TRIP8b)
	0.163443	-0.0824847	Q14315	FLNC_HUMAN	Filamin-C (FLN-C) (FLNc) (ABP-280-like protein) (ABP-L) (Actin-binding-like protein) (Filamin-2) (Gamma-filamin)
	0.30979	0.11583	O00533	NCHL1_HUMAN	Neural cell adhesion molecule L1-like protein (Close homolog of L1) [Cleaved into: Processed neural cell adhesion molecule L1-like protein]
	0.7275	-0.139141	O95168	NDUB4_HUMAN	NADH dehydrogenase [ubiquinone] 1 beta subcomplex subunit 4 (Complex I-B15) (CI-B15) (NADH-ubiquinone oxidoreductase B15 subunit)
	0.384147	-0.202754	P20338	RAB4A_HUMAN	Ras-related protein Rab-4A
	0.172555	0.243858	P09488	GSTM1_HUMAN	Glutathione S-transferase Mu 1 (EC 2.5.1.18) (GST HB subunit 4) (GST class-mu 1) (GSTM1-1) (GSTM1a-1a) (GSTM1b-1b) (GTH4)
	0.126492	0.0581209	A0A1C7CYZ0	A0A1C7CYZ0_HUMAN	Active breakpoint cluster region-related protein
	0.812838	-0.218225	Q9H4G4	GAPR1_HUMAN	Golgi-associated plant pathogenesis-related protein 1 (GAPR-1) (Golgi-associated PR-1 protein) (Glioma pathogenesis-related protein 2) (GliPR 2)
	0.319987	-0.14392	Q8NFV4	ABHDB_HUMAN	Protein ABHD11 (EC 3.-.-.-) (Alpha/beta hydrolase domain-containing protein 11) (Abhydrolase domain-containing protein 11) (Williams-Beuren syndrome chromosomal region 21 protein)
	0.291238	0.135429	Q4G0N4	NAKD2_HUMAN	NAD kinase 2, mitochondrial (EC 2.7.1.23) (Mitochondrial NAD kinase) (NAD kinase domain-containing protein 1, mitochondrial)
	0.273327	0.131073	P16298	PP2BB_HUMAN	Serine/threonine-protein phosphatase 2B catalytic subunit beta isoform (EC 3.1.3.16) (CAM-PRP catalytic subunit) (Calmodulin-dependent calcineurin A subunit beta isoform) (CNA beta)
	1.58803	-0.793565	O95169	NDUB8_HUMAN	NADH dehydrogenase [ubiquinone] 1 beta subcomplex subunit 8, mitochondrial (Complex I-ASHI) (CI-ASHI) (NADH-ubiquinone oxidoreductase ASHI subunit)
	0.301478	0.0659622	Q04837	SSBP_HUMAN	Single-stranded DNA-binding protein, mitochondrial (Mt-SSB) (MtSSB) (PWP1-interacting protein 17)
	0.0548888	-0.0211092	P14618	KPYM_HUMAN
	0.639747	0.161753	Q05639	EF1A2_HUMAN	Elongation factor 1-alpha 2 (EF-1-alpha-2) (Eukaryotic elongation factor 1 A-2) (eEF1A-2) (Statin-S1)
	0.066893	-0.0488389	H9KV48	H9KV48_HUMAN	Plasma protease C1 inhibitor
	0.00580926	-0.00209108	P35613-2	BASI_HUMAN	Basigin (5F7) (Collagenase stimulatory factor) (Extracellular matrix metalloproteinase inducer) (EMMPRIN) (Leukocyte activation antigen M6) (OK blood group antigen) (Tumor cell-derived collagenase stimulatory factor) (TCSF) (CD antigen CD147)
	0.342191	-0.278992	P07858	CATB_HUMAN	Cathepsin B (EC 3.4.22.1) (APP secretase) (APPS) (Cathepsin B1) [Cleaved into: Cathepsin B light chain;Cathepsin B heavy chain]
	0.398789	0.248459	P43007	SATT_HUMAN	Neutral amino acid transporter A (Alanine/serine/cysteine/threonine transporter 1) (ASCT-1) (SATT) (Solute carrier family 1 member 4)
	0.430659	-0.0830947	Q5JP53	Q5JP53_HUMAN	Tubulin beta chain
	0.104688	0.119615	P08572	CO4A2_HUMAN	Collagen alpha-2(IV) chain [Cleaved into: Canstatin]
	0.870902	0.328354	A0A1W2PQS6	A0A1W2PQS6_HUMAN	RPS10-NUDT3 readthrough
	0.605144	-0.203374	O43615	TIM44_HUMAN	Mitochondrial import inner membrane translocase subunit TIM44
	0.0600911	0.0744819	P25789	PSA4_HUMAN	Proteasome subunit alpha type-4 (EC 3.4.25.1) (Macropain subunit C9) (Multicatalytic endopeptidase complex subunit C9) (Proteasome component C9) (Proteasome subunit L)
	0.560218	0.25112	G8JLB6	G8JLB6_HUMAN	Heterogeneous nuclear ribonucleoprotein H
	0.407024	-0.192714	O95861	BPNT1_HUMAN	3'(2'),5'-bisphosphate nucleotidase 1 (EC 3.1.3.7) (Bisphosphate 3'-nucleotidase 1) (PAP-inositol 1,4-phosphatase) (PIP)
	0.490323	-0.331366	Q9UFM8	Q9UFM8_HUMAN	Neuroplastin (Fragment)
	0.203231	0.102439	P25686	DNJB2_HUMAN	DnaJ homolog subfamily B member 2 (Heat shock 40 kDa protein 3) (Heat shock protein J1) (HSJ-1)
	0.171319	0.093027	Q6ICJ4	Q6ICJ4_HUMAN	Em:AP000351.3 protein (Glutathione S-transferase theta 2, isoform CRA_a) (Glutathione S-transferase theta-2B)
	0.605743	-0.42537	O94874	UFL1_HUMAN	E3 UFM1-protein ligase 1 (EC 2.3.2.-) (E3 UFM1-protein transferase 1) (Novel LZAP-binding protein) (Regulator of C53/LZAP and DDRGK1)
	0.0923321	-0.056288	Q9Y276	BCS1_HUMAN	Mitochondrial chaperone BCS1 (h-BCS1) (BCS1-like protein)
	0.308694	0.108239	P61020	RAB5B_HUMAN	Ras-related protein Rab-5B
	1.02215	-0.422057	Q9P035	HACD3_HUMAN	Very-long-chain (3R)-3-hydroxyacyl-CoA dehydratase 3 (EC 4.2.1.134) (3-hydroxyacyl-CoA dehydratase 3) (HACD3) (Butyrate-induced protein 1) (B-ind1) (hB-ind1) (Protein-tyrosine phosphatase-like A domain-containing protein 1)
	0.68116	-0.198231	B4DY09	B4DY09_HUMAN	cDNA FLJ51660, highly similar to Interleukin enhancer-binding factor 2
	2.60565	0.696469	O75367	H2AY_HUMAN	Core histone macro-H2A.1 (Histone macroH2A1) (mH2A1) (Histone H2A.y) (H2A/y) (Medulloblastoma antigen MU-MB-50.205)
	0.150045	-0.0663	Q9BR76	COR1B_HUMAN	Coronin-1B (Coronin-2)
	0.00408319	0.00278571	P51572	BAP31_HUMAN	B-cell receptor-associated protein 31 (BCR-associated protein 31) (Bap31) (6C6-AG tumor-associated antigen) (Protein CDM) (p28)
	0.366277	0.165333	Q15813	TBCE_HUMAN	Tubulin-specific chaperone E (Tubulin-folding cofactor E)
	0.420713	-0.128208	O00442	RTCA_HUMAN	RNA 3'-terminal phosphate cyclase (RNA cyclase) (RNA-3'-phosphate cyclase) (EC 6.5.1.4) (RNA terminal phosphate cyclase domain-containing protein 1) (RTC domain-containing protein 1)
	0.124427	-0.0317866	O75368	SH3L1_HUMAN	SH3 domain-binding glutamic acid-rich-like protein
	0.0581739	0.0325395	Q13526	PIN1_HUMAN	Peptidyl-prolyl cis-trans isomerase NIMA-interacting 1 (EC 5.2.1.8) (Peptidyl-prolyl cis-trans isomerase Pin1) (PPIase Pin1) (Rotamase Pin1)
	0.0693092	0.065244	P36405	ARL3_HUMAN	ADP-ribosylation factor-like protein 3
	0.358265	-0.362712	P0DOY3	IGLC3_HUMAN	Immunoglobulin lambda constant 3 (Ig lambda chain C region DOT) (Ig lambda chain C region NEWM) (Ig lambda-3 chain C regions)
	0.0826994	-0.0407005	E9PG39	E9PG39_HUMAN	Acylglycerol kinase, mitochondrial
	1.61631	-0.644839	P02763	A1AG1_HUMAN	Alpha-1-acid glycoprotein 1 (AGP 1) (Orosomucoid-1) (OMD 1)
	0.0472031	-0.0307166	O75569	PRKRA_HUMAN	Interferon-inducible double-stranded RNA-dependent protein kinase activator A (PKR-associated protein X) (PKR-associating protein X) (Protein activator of the interferon-induced protein kinase) (Protein kinase, interferon-inducible double-stranded RNA-dependent activator)
	1.53583	0.349869	P12235	ADT1_HUMAN	ADP/ATP translocase 1 (ADP,ATP carrier protein 1) (ADP,ATP carrier protein, heart/skeletal muscle isoform T1) (Adenine nucleotide translocator 1) (ANT 1) (Solute carrier family 25 member 4)
	0.075427	-0.0262417	F5H0U5	F5H0U5_HUMAN	Glycolipid transfer protein
	1.2304	-0.21871	E9PNQ8	E9PNQ8_HUMAN	Thy-1 membrane glycoprotein (Fragment)
	0.121323	-0.0464075	Q5T7Y6	Q5T7Y6_HUMAN	Protein S100 (S100 calcium-binding protein)
	0.0628887	-0.0435323	Q99523	SORT_HUMAN	Sortilin (100 kDa NT receptor) (Glycoprotein 95) (Gp95) (Neurotensin receptor 3) (NT3) (NTR3)
	0.79215	0.43798	Q5T5C0	STXB5_HUMAN	Syntaxin-binding protein 5 (Lethal(2) giant larvae protein homolog 3) (Tomosyn-1)
	1.05805	-0.259598	H7C1U8	H7C1U8_HUMAN	MICOS complex subunit (Fragment)
	0.099956	0.049474	F8VXU5	F8VXU5_HUMAN	Vacuolar protein sorting-associated protein 29 (Vesicle protein sorting 29)
	0.0578776	-0.0268591	Q9NRN7	ADPPT_HUMAN	L-aminoadipate-semialdehyde dehydrogenase-phosphopantetheinyl transferase (EC 2.7.8.-) (4'-phosphopantetheinyl transferase) (Alpha-aminoadipic semialdehyde dehydrogenase-phosphopantetheinyl transferase) (AASD-PPT) (LYS5 ortholog)
	1.01486	0.40623	Q9NRW1	RAB6B_HUMAN	Ras-related protein Rab-6B
	0.0381726	-0.0187123	D6RC99	D6RC99_HUMAN	Guanylate cyclase soluble subunit beta-1
	0.0447401	-0.0439339	E9PPW7	E9PPW7_HUMAN	NADH dehydrogenase [ubiquinone] iron-sulfur protein 8, mitochondrial (Fragment)
	0.0686917	0.0383667	Q9H3S7	PTN23_HUMAN	Tyrosine-protein phosphatase non-receptor type 23 (EC 3.1.3.48) (His domain-containing protein tyrosine phosphatase) (HD-PTP) (Protein tyrosine phosphatase TD14) (PTP-TD14)
	1.32834	-0.382435	Q8TBC4	UBA3_HUMAN	NEDD8-activating enzyme E1 catalytic subunit (EC 6.2.1.-) (NEDD8-activating enzyme E1C) (Ubiquitin-activating enzyme E1C) (Ubiquitin-like modifier-activating enzyme 3) (Ubiquitin-activating enzyme 3)
	0.0740114	0.0842251	P26639	SYTC_HUMAN	Threonine--tRNA ligase, cytoplasmic (EC 6.1.1.3) (Threonyl-tRNA synthetase) (ThrRS)
	0.155953	0.0783948	A0A0D9SFU4	A0A0D9SFU4_HUMAN	Leucine-rich glioma-inactivated protein 1
	0.864695	-0.549752	P07951-2	TPM2_HUMAN	Tropomyosin beta chain (Beta-tropomyosin) (Tropomyosin-2)
	1.07132	0.255799	Q08722	CD47_HUMAN	Leukocyte surface antigen CD47 (Antigenic surface determinant protein OA3) (Integrin-associated protein) (IAP) (Protein MER6) (CD antigen CD47)
	0.0564253	0.0528892	A0A0G2JK23	A0A0G2JK23_HUMAN	Large proline-rich protein BAG6
	0.0577095	-0.0266825	Q92905	CSN5_HUMAN	COP9 signalosome complex subunit 5 (SGN5) (Signalosome subunit 5) (EC 3.4.-.-) (Jun activation domain-binding protein 1)
	0.250785	0.124665	P02042	HBD_HUMAN	Hemoglobin subunit delta (Delta-globin) (Hemoglobin delta chain)
	0.890961	-0.252366	Q15084-5	PDIA6_HUMAN	Protein disulfide-isomerase A6 (EC 5.3.4.1) (Endoplasmic reticulum protein 5) (ER protein 5) (ERp5) (Protein disulfide isomerase P5) (Thioredoxin domain-containing protein 7)
	0.0709551	0.0453186	O60502	OGA_HUMAN	Protein O-GlcNAcase (OGA) (EC 3.2.1.169) (Beta-N-acetylglucosaminidase) (Beta-N-acetylhexosaminidase) (Beta-hexosaminidase) (Meningioma-expressed antigen 5) (N-acetyl-beta-D-glucosaminidase) (N-acetyl-beta-glucosaminidase) (Nuclear cytoplasmic O-GlcNAcase and acetyltransferase) (NCOAT)
	0.0194328	-0.0116148	O14936	CSKP_HUMAN	Peripheral plasma membrane protein CASK (hCASK) (EC 2.7.11.1) (Calcium/calmodulin-dependent serine protein kinase) (Protein lin-2 homolog)
	0.0360027	-0.0207278	Q08495	DEMA_HUMAN	Dematin (Dematin actin-binding protein) (Erythrocyte membrane protein band 4.9)
	1.14202	-0.425225	A0A087WT99	A0A087WT99_HUMAN	Ester hydrolase C11orf54
	0.666078	0.271837	Q9Y6M9	NDUB9_HUMAN	NADH dehydrogenase [ubiquinone] 1 beta subcomplex subunit 9 (Complex I-B22) (CI-B22) (LYR motif-containing protein 3) (NADH-ubiquinone oxidoreductase B22 subunit)
	0.0461236	-0.0359446	Q02878	RL6_HUMAN	60S ribosomal protein L6 (Large ribosomal subunit protein eL6) (Neoplasm-related protein C140) (Tax-responsive enhancer element-binding protein 107) (TaxREB107)
	0.153414	-0.131146	O00170	AIP_HUMAN	AH receptor-interacting protein (AIP) (Aryl-hydrocarbon receptor-interacting protein) (HBV X-associated protein 2) (XAP-2) (Immunophilin homolog ARA9)
	0.643537	0.259447	E9PFH7	E9PFH7_HUMAN	C-Jun-amino-terminal kinase-interacting protein 3
	0.226842	0.106116	H3BT71	H3BT71_HUMAN	RNA-binding motif protein, X chromosome
	1.18447	0.313645	Q04446	GLGB_HUMAN	1,4-alpha-glucan-branching enzyme (EC 2.4.1.18) (Brancher enzyme) (Glycogen-branching enzyme)
	0.13003	-0.0890076	Q709C8-4	VP13C_HUMAN	Vacuolar protein sorting-associated protein 13C
	1.04154	0.387346	P40121	CAPG_HUMAN	Macrophage-capping protein (Actin regulatory protein CAP-G)
	0.525329	-0.163237	A0A1W2PQR6	A0A1W2PQR6_HUMAN	Lysosome membrane protein 2
	0.633957	0.194911	P46109	CRKL_HUMAN	Crk-like protein
	0.291044	-0.168482	P27105	STOM_HUMAN	Erythrocyte band 7 integral membrane protein (Protein 7.2b) (Stomatin)
	0.052897	0.0302429	A0A0A0MRE6	A0A0A0MRE6_HUMAN	WD repeat-containing protein 47
	0.712757	0.209404	P22033	MUTA_HUMAN	Methylmalonyl-CoA mutase, mitochondrial (MCM) (EC 5.4.99.2) (Methylmalonyl-CoA isomerase)
	0.393306	-0.128547	F5H4R6	F5H4R6_HUMAN	Nucleosome assembly protein 1-like 1
	0.275211	0.0832123	P35813	PPM1A_HUMAN	Protein phosphatase 1A (EC 3.1.3.16) (Protein phosphatase 2C isoform alpha) (PP2C-alpha) (Protein phosphatase IA)
	0.757421	0.31132	H0YI09	H0YI09_HUMAN	Methyltransferase-like protein 7A (Fragment)
	0.295337	0.101751	Q8N111	CEND_HUMAN	Cell cycle exit and neuronal differentiation protein 1 (BM88 antigen)
	1.51055	-0.304926	P61081	UBC12_HUMAN	NEDD8-conjugating enzyme Ubc12 (EC 2.3.2.-) (NEDD8 carrier protein) (Ubiquitin-conjugating enzyme E2 M)
	0.186983	0.0831281	O60493	SNX3_HUMAN	Sorting nexin-3 (Protein SDP3)
	0.395192	-0.227145	Q07954	LRP1_HUMAN	Prolow-density lipoprotein receptor-related protein 1 (LRP-1) (Alpha-2-macroglobulin receptor) (A2MR) (Apolipoprotein E receptor) (APOER) (CD antigen CD91) [Cleaved into: Low-density lipoprotein receptor-related protein 1 85 kDa subunit (LRP-85);Low-density lipoprotein receptor-related protein 1 515 kDa subunit (LRP-515);Low-density lipoprotein receptor-related protein 1 intracellular domain (LRP…
	0.0170479	-0.008815	O43920	NDUS5_HUMAN	NADH dehydrogenase [ubiquinone] iron-sulfur protein 5 (Complex I-15 kDa) (CI-15 kDa) (NADH-ubiquinone oxidoreductase 15 kDa subunit)
	0.209423	0.161286	Q8IU85	KCC1D_HUMAN	Calcium/calmodulin-dependent protein kinase type 1D (EC 2.7.11.17) (CaM kinase I delta) (CaM kinase ID) (CaM-KI delta) (CaMKI delta) (CaMKID) (CaMKI-like protein kinase) (CKLiK)
	1.84439	-0.281967	P56385	ATP5I_HUMAN	ATP synthase subunit e, mitochondrial (ATPase subunit e) (ATP synthase membrane subunit e) [Cleaved into: ATP synthase subunit e, mitochondrial, N-terminally processed]
	0.00284397	0.00152994	P49354	FNTA_HUMAN	Protein farnesyltransferase/geranylgeranyltransferase type-1 subunit alpha (EC 2.5.1.58) (EC 2.5.1.59) (CAAX farnesyltransferase subunit alpha) (FTase-alpha) (Ras proteins prenyltransferase subunit alpha) (Type I protein geranyl-geranyltransferase subunit alpha) (GGTase-I-alpha)
	0.175462	-0.095748	O43181	NDUS4_HUMAN	NADH dehydrogenase [ubiquinone] iron-sulfur protein 4, mitochondrial (Complex I-18 kDa) (CI-18 kDa) (Complex I-AQDQ) (CI-AQDQ) (NADH-ubiquinone oxidoreductase 18 kDa subunit)
	0.0754239	-0.0513436	Q86Y82	STX12_HUMAN	Syntaxin-12
	1.78787	0.526598	P22102	PUR2_HUMAN	Trifunctional purine biosynthetic protein adenosine-3 [Includes: Phosphoribosylamine--glycine ligase (EC 6.3.4.13) (Glycinamide ribonucleotide synthetase) (GARS) (Phosphoribosylglycinamide synthetase);Phosphoribosylformylglycinamidine cyclo-ligase (EC 6.3.3.1) (AIR synthase) (AIRS) (Phosphoribosyl-aminoimidazole synthetase);Phosphoribosylglycinamide formyltransferase (EC 2.1.2.2) (5'-phosphoribos…
	0.2242	-0.127139	Q6NZI2	CAVN1_HUMAN	Caveolae-associated protein 1 (Cavin-1) (Polymerase I and transcript release factor)
	0.742976	-0.26188	P22059	OSBP1_HUMAN	Oxysterol-binding protein 1
	0.731824	0.30078	P41222	PTGDS_HUMAN	Prostaglandin-H2 D-isomerase (EC 5.3.99.2) (Beta-trace protein) (Cerebrin-28) (Glutathione-independent PGD synthase) (Lipocalin-type prostaglandin-D synthase) (Prostaglandin-D2 synthase) (PGD2 synthase) (PGDS) (PGDS2)
	0.448116	0.185777	Q12906	ILF3_HUMAN	Interleukin enhancer-binding factor 3 (Double-stranded RNA-binding protein 76) (DRBP76) (M-phase phosphoprotein 4) (MPP4) (Nuclear factor associated with dsRNA) (NFAR) (Nuclear factor of activated T-cells 90 kDa) (NF-AT-90) (Translational control protein 80) (TCP80)
	0.0709534	-0.0428125	P62701	RS4X_HUMAN	40S ribosomal protein S4, X isoform (SCR10) (Single copy abundant mRNA protein) (Small ribosomal subunit protein eS4)
	0.878683	-0.309866	P49441	INPP_HUMAN	Inositol polyphosphate 1-phosphatase (IPP) (IPPase) (EC 3.1.3.57)
	0.183487	-0.051359	C9JRZ6	C9JRZ6_HUMAN	MICOS complex subunit
	0.172739	0.083548	P53621	COPA_HUMAN	Coatomer subunit alpha (Alpha-coat protein) (Alpha-COP) (HEP-COP) (HEPCOP) [Cleaved into: Xenin (Xenopsin-related peptide);Proxenin]
	0.223777	0.17089	X6R390	X6R390_HUMAN	AP complex subunit sigma
	2.60374	0.443408	Q9NZ45	CISD1_HUMAN	CDGSH iron-sulfur domain-containing protein 1 (MitoNEET)
	0.89708	-0.252568	A0A087WT44	A0A087WT44_HUMAN	Heme oxygenase 2
	0.203357	0.092791	P21589	5NTD_HUMAN	5'-nucleotidase (5'-NT) (EC 3.1.3.5) (Ecto-5'-nucleotidase) (CD antigen CD73)
	0.387732	0.423421	K7EK07	K7EK07_HUMAN	Histone H3 (Fragment)
	1.98392	-0.364643	A0A087WSY9	A0A087WSY9_HUMAN	Thioredoxin reductase 1, cytoplasmic
	0.317197	-0.187238	P00966	ASSY_HUMAN	Argininosuccinate synthase (EC 6.3.4.5) (Citrulline--aspartate ligase)
	0.212366	0.135277	H0YEN5	H0YEN5_HUMAN	40S ribosomal protein S2 (Fragment)
	1.1136	0.327639	H3BNU1	H3BNU1_HUMAN	TBC1 domain family member 24
	0.0903127	-0.0630052	M0R165	M0R165_HUMAN	Epidermal growth factor receptor substrate 15-like 1
	0.0896063	-0.0426751	E9PE82	E9PE82_HUMAN	Short-chain-specific acyl-CoA dehydrogenase, mitochondrial
	0.111661	-0.0830043	O00299	CLIC1_HUMAN	Chloride intracellular channel protein 1 (Chloride channel ABP) (Nuclear chloride ion channel 27) (NCC27) (Regulatory nuclear chloride ion channel protein) (hRNCC)
	0.621441	0.522975	Q9UN37	VPS4A_HUMAN	Vacuolar protein sorting-associated protein 4A (EC 3.6.4.6) (Protein SKD2) (VPS4-1) (hVPS4)
	0.304644	-0.20164	A0A087WUL2	A0A087WUL2_HUMAN	Proteasome subunit beta type-3 (Fragment)
	0.283425	0.161799	Q15075	EEA1_HUMAN	Early endosome antigen 1 (Endosome-associated protein p162) (Zinc finger FYVE domain-containing protein 2)
	0.527981	0.448592	A0A286YEY4	A0A286YEY4_HUMAN	Immunoglobulin heavy constant gamma 2 (Fragment)
	0.734893	-0.615479	P21810	PGS1_HUMAN	Biglycan (Bone/cartilage proteoglycan I) (PG-S1)
	0.11604	0.0465298	O43747	AP1G1_HUMAN	AP-1 complex subunit gamma-1 (Adaptor protein complex AP-1 subunit gamma-1) (Adaptor-related protein complex 1 subunit gamma-1) (Clathrin assembly protein complex 1 gamma-1 large chain) (Gamma1-adaptin) (Golgi adaptor HA1/AP1 adaptin subunit gamma-1)
	0.760113	0.396699	Q12792-4	TWF1_HUMAN	Twinfilin-1 (Protein A6) (Protein tyrosine kinase 9)
	0.0389141	0.0223003	P51665	PSMD7_HUMAN	26S proteasome non-ATPase regulatory subunit 7 (26S proteasome regulatory subunit RPN8) (26S proteasome regulatory subunit S12) (Mov34 protein homolog) (Proteasome subunit p40)
+	3.15741	0.672235	A0A1X7SBZ2	A0A1X7SBZ2_HUMAN	Probable ATP-dependent RNA helicase DDX17
	0.214139	-0.179846	P53990-2	IST1_HUMAN	IST1 homolog (hIST1) (Putative MAPK-activating protein PM28)
	0.164653	-0.103595	F8WAD8	F8WAD8_HUMAN	Disintegrin and metalloproteinase domain-containing protein 22 (Fragment)
	0.712537	0.267432	P10253	LYAG_HUMAN	Lysosomal alpha-glucosidase (EC 3.2.1.20) (Acid maltase) (Aglucosidase alfa) [Cleaved into: 76 kDa lysosomal alpha-glucosidase;70 kDa lysosomal alpha-glucosidase]
	0.10476	0.111681	Q00688	FKBP3_HUMAN	Peptidyl-prolyl cis-trans isomerase FKBP3 (PPIase FKBP3) (EC 5.2.1.8) (25 kDa FK506-binding protein) (25 kDa FKBP) (FKBP-25) (FK506-binding protein 3) (FKBP-3) (Immunophilin FKBP25) (Rapamycin-selective 25 kDa immunophilin) (Rotamase)
	0.228242	0.0834879	P56192	SYMC_HUMAN	Methionine--tRNA ligase, cytoplasmic (EC 6.1.1.10) (Methionyl-tRNA synthetase) (MetRS)
	0.180708	0.0843576	Q9UM54-6	MYO6_HUMAN	Unconventional myosin-VI (Unconventional myosin-6)
	1.63534	-0.738993	P41217	OX2G_HUMAN	OX-2 membrane glycoprotein (CD antigen CD200)
	0.221349	-0.171985	P10155	RO60_HUMAN	60 kDa SS-A/Ro ribonucleoprotein (60 kDa Ro protein) (60 kDa ribonucleoprotein Ro) (RoRNP) (Ro 60 kDa autoantigen) (Sjoegren syndrome antigen A2) (Sjoegren syndrome type A antigen) (SS-A) (TROVE domain family member 2)
	0.841351	-0.319101	H0YK48	H0YK48_HUMAN	Tropomyosin alpha-1 chain
	0.0254869	0.0123445	H0UIB3	H0UIB3_HUMAN	Ganglioside-induced differentiation-associated protein 1-like 1, isoform CRA_b
	1.28789	0.36112	Q8N3E9	PLCD3_HUMAN	1-phosphatidylinositol 4,5-bisphosphate phosphodiesterase delta-3 (EC 3.1.4.11) (Phosphoinositide phospholipase C-delta-3) (Phospholipase C-delta-3) (PLC-delta-3)
	0.0578236	-0.0289127	Q15746	MYLK_HUMAN	Myosin light chain kinase, smooth muscle (MLCK) (smMLCK) (EC 2.7.11.18) (Kinase-related protein) (KRP) (Telokin) [Cleaved into: Myosin light chain kinase, smooth muscle, deglutamylated form]
	1.50138	-0.314635	A0A087WYT3	A0A087WYT3_HUMAN	Prostaglandin E synthase 3
	0.509171	-0.15197	P60983	GMFB_HUMAN	Glia maturation factor beta (GMF-beta)
	0.679203	-0.242606	P28074	PSB5_HUMAN	Proteasome subunit beta type-5 (EC 3.4.25.1) (Macropain epsilon chain) (Multicatalytic endopeptidase complex epsilon chain) (Proteasome chain 6) (Proteasome epsilon chain) (Proteasome subunit MB1) (Proteasome subunit X)
	1.6532	0.418643	P14174	MIF_HUMAN	Macrophage migration inhibitory factor (MIF) (EC 5.3.2.1) (Glycosylation-inhibiting factor) (GIF) (L-dopachrome isomerase) (L-dopachrome tautomerase) (EC 5.3.3.12) (Phenylpyruvate tautomerase)
	0.0332076	0.0220602	Q96HU8	DIRA2_HUMAN	GTP-binding protein Di-Ras2 (Distinct subgroup of the Ras family member 2)
	0.534285	0.227476	O15294	OGT1_HUMAN	UDP-N-acetylglucosamine--peptide N-acetylglucosaminyltransferase 110 kDa subunit (EC 2.4.1.255) (O-GlcNAc transferase subunit p110) (O-linked N-acetylglucosamine transferase 110 kDa subunit) (OGT)
	2.19745	-0.196074	P62745	RHOB_HUMAN	Rho-related GTP-binding protein RhoB (Rho cDNA clone 6) (h6)
	0.368164	-0.203082	H3BUD4	H3BUD4_HUMAN	Phosphoinositide phospholipase C (EC 3.1.4.11) (Fragment)
	0.638915	0.374279	P16402	H13_HUMAN	Histone H1.3 (Histone H1c) (Histone H1s-2)
	0.440219	0.529294	B7Z613	B7Z613_HUMAN	cDNA FLJ54144, highly similar to Neuronal membrane glycoprotein M6-b
	0.833422	0.354158	P25398	RS12_HUMAN	40S ribosomal protein S12 (Small ribosomal subunit protein eS12)
	0.102026	-0.0623792	P05556	ITB1_HUMAN	Integrin beta-1 (Fibronectin receptor subunit beta) (Glycoprotein IIa) (GPIIA) (VLA-4 subunit beta) (CD antigen CD29)
	0.743024	0.244148	Q9H7Z7	PGES2_HUMAN	Prostaglandin E synthase 2 (Membrane-associated prostaglandin E synthase-2) (mPGE synthase-2) (Microsomal prostaglandin E synthase 2) (mPGES-2) (Prostaglandin-H(2) E-isomerase) (EC 5.3.99.3) [Cleaved into: Prostaglandin E synthase 2 truncated form]
	0.0576049	0.0350849	Q9GZT8-3	NIF3L_HUMAN	NIF3-like protein 1 (Amyotrophic lateral sclerosis 2 chromosomal region candidate gene 1 protein)
	0.195664	0.104982	Q9P2J5	SYLC_HUMAN	Leucine--tRNA ligase, cytoplasmic (EC 6.1.1.4) (Leucyl-tRNA synthetase) (LeuRS)
	1.034	0.431365	P30040	ERP29_HUMAN	Endoplasmic reticulum resident protein 29 (ERp29) (Endoplasmic reticulum resident protein 28) (ERp28) (Endoplasmic reticulum resident protein 31) (ERp31)
	0.070618	-0.0512965	Q5VWZ2	LYPL1_HUMAN	Lysophospholipase-like protein 1 (EC 3.1.2.-)
	0.232606	0.10706	Q9HA65	TBC17_HUMAN	TBC1 domain family member 17
	0.292704	0.142402	P43686	PRS6B_HUMAN	26S proteasome regulatory subunit 6B (26S proteasome AAA-ATPase subunit RPT3) (MB67-interacting protein) (MIP224) (Proteasome 26S subunit ATPase 4) (Tat-binding protein 7) (TBP-7)
	0.129938	-0.0637036	H0Y6T7	H0Y6T7_HUMAN	Nicastrin (Fragment)
	0.194572	0.126907	P51570	GALK1_HUMAN	Galactokinase (EC 2.7.1.6) (Galactose kinase)
	0.0972438	0.0583951	H0YD13	H0YD13_HUMAN	CD44 antigen
	0.32284	0.194345	O60749	SNX2_HUMAN	Sorting nexin-2 (Transformation-related gene 9 protein) (TRG-9)
	2.41191	-0.598747	Q9H313-5	TTYH1_HUMAN	Protein tweety homolog 1 (hTTY1)
	0.820353	-0.427484	H0YJ34	H0YJ34_HUMAN	Fermitin family homolog 2 (Fragment)
	1.43245	0.427004	Q9H9S4	CB39L_HUMAN	Calcium-binding protein 39-like (Antigen MLAA-34) (MO25beta) (Mo25-like protein)
	0.0960875	0.0766012	P39019	RS19_HUMAN	40S ribosomal protein S19 (Small ribosomal subunit protein eS19)
	0.158986	-0.0793522	P47897	SYQ_HUMAN	Glutamine--tRNA ligase (EC 6.1.1.18) (Glutaminyl-tRNA synthetase) (GlnRS)
	0.248721	0.101795	P02649	APOE_HUMAN	Apolipoprotein E (Apo-E)
	1.33294	0.47247	Q9NZQ3	SPN90_HUMAN	NCK-interacting protein with SH3 domain (54 kDa VacA-interacting protein) (54 kDa vimentin-interacting protein) (VIP54) (90 kDa SH3 protein interacting with Nck) (AF3p21) (Dia-interacting protein 1) (DIP-1) (Diaphanous protein-interacting protein) (SH3 adapter protein SPIN90) (WASP-interacting SH3-domain protein) (WISH) (Wiskott-Aldrich syndrome protein-interacting protein)
	0.19212	0.153889	Q96DE0	NUD16_HUMAN	U8 snoRNA-decapping enzyme (EC 3.6.1.62) (IDP phosphatase) (IDPase) (EC 3.6.1.64) (Inosine diphosphate phosphatase) (Nucleoside diphosphate-linked moiety X motif 16) (Nudix motif 16) (Nudix hydrolase 16) (U8 snoRNA-binding protein H29K) (m7GpppN-mRNA hydrolase)
	1.66918	-0.496716	Q9BXW6	OSBL1_HUMAN	Oxysterol-binding protein-related protein 1 (ORP-1) (OSBP-related protein 1)
	0.934565	-0.678731	Q8IV08	PLD3_HUMAN	Phospholipase D3 (PLD 3) (EC 3.1.4.4) (Choline phosphatase 3) (HindIII K4L homolog) (Hu-K4) (Phosphatidylcholine-hydrolyzing phospholipase D3)
+	2.98959	0.563232	A0A0C4DGT3	A0A0C4DGT3_HUMAN	IQ motif and SEC7 domain-containing protein 1
	0.205244	-0.163067	O95197-3	RTN3_HUMAN	Reticulon-3 (Homolog of ASY protein) (HAP) (Neuroendocrine-specific protein-like 2) (NSP-like protein 2) (Neuroendocrine-specific protein-like II) (NSP-like protein II) (NSPLII)
	0.815455	0.358607	Q9UHC6	CNTP2_HUMAN	Contactin-associated protein-like 2 (Cell recognition molecule Caspr2)
	0.448643	0.199734	Q92561	PHYIP_HUMAN	Phytanoyl-CoA hydroxylase-interacting protein (Phytanoyl-CoA hydroxylase-associated protein 1) (PAHX-AP1) (PAHXAP1)
	0.403693	-0.357095	A0A087X0S5	A0A087X0S5_HUMAN	Collagen alpha-1(VI) chain
	0.625894	0.168694	Q15181	IPYR_HUMAN	Inorganic pyrophosphatase (EC 3.6.1.1) (Pyrophosphate phospho-hydrolase) (PPase)
	0.34066	0.17115	Q92973	TNPO1_HUMAN	Transportin-1 (Importin beta-2) (Karyopherin beta-2) (M9 region interaction protein) (MIP)
	0.553941	-0.269037	Q15717	ELAV1_HUMAN	ELAV-like protein 1 (Hu-antigen R) (HuR)
	0.556737	0.203603	Q9P2R3	ANFY1_HUMAN	Rabankyrin-5 (Rank-5) (Ankyrin repeat and FYVE domain-containing protein 1) (Ankyrin repeats hooked to a zinc finger motif)
	0.13467	-0.0930972	A0A0R4J2G3	A0A0R4J2G3_HUMAN	Arylacetamide deacetylase-like 1 (Neutral cholesterol ester hydrolase 1)
	0.0111573	0.00269452	Q15365	PCBP1_HUMAN	Poly(rC)-binding protein 1 (Alpha-CP1) (Heterogeneous nuclear ribonucleoprotein E1) (hnRNP E1) (Nucleic acid-binding protein SUB2.3)
	0.108282	0.0680906	Q9H4A4	AMPB_HUMAN	Aminopeptidase B (AP-B) (EC 3.4.11.6) (Arginine aminopeptidase) (Arginyl aminopeptidase)
	0.738062	-0.284872	A0A087WUQ6	A0A087WUQ6_HUMAN	Glutathione peroxidase
	0.280944	0.187452	Q96CN7	ISOC1_HUMAN	Isochorismatase domain-containing protein 1
	1.12288	0.37569	Q9H0Q0	FA49A_HUMAN	Protein FAM49A
	0.266366	0.117775	Q96DG6	CMBL_HUMAN	Carboxymethylenebutenolidase homolog (EC 3.1.-.-)
	0.133756	0.0926673	P06748	NPM_HUMAN	Nucleophosmin (NPM) (Nucleolar phosphoprotein B23) (Nucleolar protein NO38) (Numatrin)
	0.946158	0.33538	A0A1W2PPQ2	A0A1W2PPQ2_HUMAN	HLA class I histocompatibility antigen, A-3 alpha chain
	1.54727	-0.346726	H7BXI1	H7BXI1_HUMAN	Extended synaptotagmin-2 (Fragment)
	0.0296583	0.0158834	Q16134	ETFD_HUMAN	Electron transfer flavoprotein-ubiquinone oxidoreductase, mitochondrial (ETF-QO) (ETF-ubiquinone oxidoreductase) (EC 1.5.5.1) (Electron-transferring-flavoprotein dehydrogenase) (ETF dehydrogenase)
	0.0863266	-0.0484098	Q8WZA9	IRGQ_HUMAN	Immunity-related GTPase family Q protein
	0.310787	-0.17917	E9PF82	E9PF82_HUMAN	Calcium/calmodulin-dependent protein kinase type II subunit delta
	1.51605	0.379888	A0A0A0MQT0	A0A0A0MQT0_HUMAN	Retinol binding protein 1, cellular (Retinol-binding protein 1)
	2.06055	-0.748473	P68036	UB2L3_HUMAN	Ubiquitin-conjugating enzyme E2 L3 (EC 2.3.2.23) (E2 ubiquitin-conjugating enzyme L3) (L-UBC) (UbcH7) (Ubiquitin carrier protein L3) (Ubiquitin-conjugating enzyme E2-F1) (Ubiquitin-protein ligase L3)
	0.919443	-0.28289	K7ER00	K7ER00_HUMAN	Phenylalanine--tRNA ligase alpha subunit
	0.218765	0.193481	Q9NZ01	TECR_HUMAN	Very-long-chain enoyl-CoA reductase (EC 1.3.1.93) (Synaptic glycoprotein SC2) (Trans-2,3-enoyl-CoA reductase) (TER)
	0.562513	0.229883	P25788	PSA3_HUMAN	Proteasome subunit alpha type-3 (EC 3.4.25.1) (Macropain subunit C8) (Multicatalytic endopeptidase complex subunit C8) (Proteasome component C8)
	0.0203294	-0.0179244	P50453	SPB9_HUMAN	Serpin B9 (Cytoplasmic antiproteinase 3) (CAP-3) (CAP3) (Peptidase inhibitor 9) (PI-9)
	0.388254	-0.0945576	P20674	COX5A_HUMAN	Cytochrome c oxidase subunit 5A, mitochondrial (Cytochrome c oxidase polypeptide Va)
	0.538992	0.216057	O75396	SC22B_HUMAN	Vesicle-trafficking protein SEC22b (ER-Golgi SNARE of 24 kDa) (ERS-24) (ERS24) (SEC22 vesicle-trafficking protein homolog B) (SEC22 vesicle-trafficking protein-like 1)
	0.219879	-0.119638	F5H039	F5H039_HUMAN	Gephyrin
	1.29748	-0.567464	Q8TD22	SFXN5_HUMAN	Sideroflexin-5
	0.396277	-0.219577	A0A0U1RR22	A0A0U1RR22_HUMAN	Protein kinase C and casein kinase substrate in neurons protein 2 (Fragment)
	0.0688846	0.031154	O00560	SDCB1_HUMAN	Syntenin-1 (Melanoma differentiation-associated protein 9) (MDA-9) (Pro-TGF-alpha cytoplasmic domain-interacting protein 18) (TACIP18) (Scaffold protein Pbp1) (Syndecan-binding protein 1)
	0.367579	0.365066	P42785	PCP_HUMAN	Lysosomal Pro-X carboxypeptidase (EC 3.4.16.2) (Angiotensinase C) (Lysosomal carboxypeptidase C) (Proline carboxypeptidase) (Prolylcarboxypeptidase) (PRCP)
	0.0514319	-0.027571	Q9NQW7	XPP1_HUMAN	Xaa-Pro aminopeptidase 1 (EC 3.4.11.9) (Aminoacylproline aminopeptidase) (Cytosolic aminopeptidase P) (Soluble aminopeptidase P) (sAmp) (X-Pro aminopeptidase 1) (X-prolyl aminopeptidase 1, soluble)
	0.37428	-0.116283	F8WA11	F8WA11_HUMAN	CLIP-associating protein 1
	0.624166	-0.151963	O00483	NDUA4_HUMAN	Cytochrome c oxidase subunit NDUFA4 (Complex I-MLRQ) (CI-MLRQ) (NADH-ubiquinone oxidoreductase MLRQ subunit)
	0.107769	0.0900923	P16157	ANK1_HUMAN	Ankyrin-1 (ANK-1) (Ankyrin-R) (Erythrocyte ankyrin)
	0.0569048	0.0353238	C9JUE0	C9JUE0_HUMAN	Protein TFG (Fragment)
	0.106647	-0.0880594	Q15814	TBCC_HUMAN	Tubulin-specific chaperone C (Tubulin-folding cofactor C) (CFC)
	0.415175	-0.239403	Q6ZVM7	TM1L2_HUMAN	TOM1-like protein 2 (Target of Myb-like protein 2)
	0.0343944	-0.0351132	D6REX3	D6REX3_HUMAN	Protein transport protein Sec31A
	0.201433	-0.169508	Q8IVF2	AHNK2_HUMAN	Protein AHNAK2
	0.0898931	-0.0482613	A0A0C4DGX4	A0A0C4DGX4_HUMAN	Cullin-1
	0.186283	0.067748	E5RJD8	E5RJD8_HUMAN	Tubulin-specific chaperone A
	1.01753	-0.292427	A0A024RBT2	A0A024RBT2_HUMAN	Diablo homolog, mitochondrial (HCG1782202, isoform CRA_c)
	1.45759	-0.440668	O43678	NDUA2_HUMAN	NADH dehydrogenase [ubiquinone] 1 alpha subcomplex subunit 2 (Complex I-B8) (CI-B8) (NADH-ubiquinone oxidoreductase B8 subunit)
	0.167291	-0.112104	Q05329	DCE2_HUMAN	Glutamate decarboxylase 2 (EC 4.1.1.15) (65 kDa glutamic acid decarboxylase) (GAD-65) (Glutamate decarboxylase 65 kDa isoform)
	0.119078	-0.0587328	B0YIW6	B0YIW6_HUMAN	Archain 1, isoform CRA_a (Coatomer subunit delta variant 2)
	0.214461	0.0852985	E7EWD3	E7EWD3_HUMAN	Disintegrin and metalloproteinase domain-containing protein 23
	0.85756	0.223565	E7EUU4	E7EUU4_HUMAN	Eukaryotic translation initiation factor 4 gamma 1
	0.425684	0.371466	Q9NTJ5-2	SAC1_HUMAN	Phosphatidylinositide phosphatase SAC1 (EC 3.1.3.-) (Suppressor of actin mutations 1-like protein)
	0.0222245	-0.0161066	Q8WXD9	CSKI1_HUMAN	Caskin-1 (CASK-interacting protein 1)
	0.0180722	-0.0106818	O95573	ACSL3_HUMAN	Long-chain-fatty-acid--CoA ligase 3 (EC 6.2.1.3) (Long-chain acyl-CoA synthetase 3) (LACS 3)
	0.366466	0.145805	O15400	STX7_HUMAN	Syntaxin-7
	0.456693	0.263306	Q9HCM2	PLXA4_HUMAN	Plexin-A4
	0.40522	-0.213303	A0A087X2I1	A0A087X2I1_HUMAN	26S proteasome regulatory subunit 10B
	0.26386	0.107557	O60763	USO1_HUMAN	General vesicular transport factor p115 (Protein USO1 homolog) (Transcytosis-associated protein) (TAP) (Vesicle-docking protein)
	0.140092	0.0754916	P55010	IF5_HUMAN	Eukaryotic translation initiation factor 5 (eIF-5)
	0.100519	-0.075024	Q9NZW5	MPP6_HUMAN	MAGUK p55 subfamily member 6 (Veli-associated MAGUK 1) (VAM-1)
	0.620463	-0.378387	A0A024R571	A0A024R571_HUMAN	EH domain-containing protein 1 (EH-domain containing 1, isoform CRA_a)
	0.330931	0.127094	H0YA96	H0YA96_HUMAN	Heterogeneous nuclear ribonucleoprotein D0 (Fragment)
	0.0484042	-0.0354216	Q9H9H5	MA6D1_HUMAN	MAP6 domain-containing protein 1 (21 kDa STOP-like protein) (SL21)
	0.550914	0.37346	P42356	PI4KA_HUMAN	Phosphatidylinositol 4-kinase alpha (PI4-kinase alpha) (PI4K-alpha) (PtdIns-4-kinase alpha) (EC 2.7.1.67)
	1.46272	-0.601339	O14775	GNB5_HUMAN	Guanine nucleotide-binding protein subunit beta-5 (Gbeta5) (Transducin beta chain 5)
	0.496008	-0.438454	A0A1B0GWC0	A0A1B0GWC0_HUMAN	Carnitine O-palmitoyltransferase 2, mitochondrial
	0.0673234	0.0820867	Q96FJ2	DYL2_HUMAN	Dynein light chain 2, cytoplasmic (8 kDa dynein light chain b) (DLC8b) (Dynein light chain LC8-type 2)
	0.149956	-0.145623	O75781	PALM_HUMAN	Paralemmin-1 (Paralemmin)
	0.497532	-0.399058	P30049	ATPD_HUMAN	ATP synthase subunit delta, mitochondrial (ATP synthase F1 subunit delta) (F-ATPase delta subunit)
	0.0436903	-0.0261663	H0Y886	H0Y886_HUMAN	NADH dehydrogenase [ubiquinone] 1 beta subcomplex subunit 5, mitochondrial (Fragment)
	0.0201439	-0.0135742	O14548	COX7R_HUMAN	Cytochrome c oxidase subunit 7A-related protein, mitochondrial (COX7a-related protein) (Cytochrome c oxidase subunit VIIa-related protein) (EB1)
	0.619335	0.179989	P60520	GBRL2_HUMAN	Gamma-aminobutyric acid receptor-associated protein-like 2 (GABA(A) receptor-associated protein-like 2) (Ganglioside expression factor 2) (GEF-2) (General protein transport factor p16) (Golgi-associated ATPase enhancer of 16 kDa) (GATE-16) (MAP1 light chain 3-related protein)
	0.137396	0.126299	P11279	LAMP1_HUMAN	Lysosome-associated membrane glycoprotein 1 (LAMP-1) (Lysosome-associated membrane protein 1) (CD107 antigen-like family member A) (CD antigen CD107a)
	0.33792	0.140138	B7Z589	B7Z589_HUMAN	cDNA FLJ50609, highly similar to Sodium- and chloride-dependent glycine transporter 1
	1.40089	0.603321	A0A1B0GU86	A0A1B0GU86_HUMAN	Aminoacylase-1
	0.142149	-0.119027	O75223	GGCT_HUMAN	Gamma-glutamylcyclotransferase (EC 4.3.2.9) (Cytochrome c-releasing factor 21)
	0.827454	-0.659334	O75915	PRAF3_HUMAN	PRA1 family protein 3 (ADP-ribosylation factor-like protein 6-interacting protein 5) (ARL-6-interacting protein 5) (Aip-5) (Cytoskeleton-related vitamin A-responsive protein) (Dermal papilla-derived protein 11) (GTRAP3-18) (Glutamate transporter EAAC1-interacting protein) (JM5) (Prenylated Rab acceptor protein 2) (Protein JWa) (Putative MAPK-activating protein PM27)
	0.201058	0.110713	P22570	ADRO_HUMAN	NADPH:adrenodoxin oxidoreductase, mitochondrial (AR) (Adrenodoxin reductase) (EC 1.18.1.6) (Ferredoxin--NADP(+) reductase) (Ferredoxin reductase)
	0.889047	0.25878	P05141	ADT2_HUMAN	ADP/ATP translocase 2 (ADP,ATP carrier protein 2) (ADP,ATP carrier protein, fibroblast isoform) (Adenine nucleotide translocator 2) (ANT 2) (Solute carrier family 25 member 5) [Cleaved into: ADP/ATP translocase 2, N-terminally processed]
	0.227739	-0.102066	P48506	GSH1_HUMAN	Glutamate--cysteine ligase catalytic subunit (EC 6.3.2.2) (GCS heavy chain) (Gamma-ECS) (Gamma-glutamylcysteine synthetase)
	0.380926	-0.29543	A0A087WXF6	A0A087WXF6_HUMAN	NADH dehydrogenase [ubiquinone] iron-sulfur protein 7, mitochondrial
	1.34359	-0.655677	P20472	PRVA_HUMAN	Parvalbumin alpha
	1.34315	-0.493359	P48507	GSH0_HUMAN	Glutamate--cysteine ligase regulatory subunit (GCS light chain) (Gamma-ECS regulatory subunit) (Gamma-glutamylcysteine synthetase regulatory subunit) (Glutamate--cysteine ligase modifier subunit)
	0.645829	0.341856	Q16720	AT2B3_HUMAN	Plasma membrane calcium-transporting ATPase 3 (PMCA3) (EC 3.6.3.8) (Plasma membrane calcium ATPase isoform 3) (Plasma membrane calcium pump isoform 3)
	0.888471	-0.434956	J3QRD1	J3QRD1_HUMAN	Fatty aldehyde dehydrogenase
	0.439504	0.165848	Q9BR01	ST4A1_HUMAN	Sulfotransferase 4A1 (ST4A1) (EC 2.8.2.-) (Brain sulfotransferase-like protein) (hBR-STL) (hBR-STL-1) (Nervous system sulfotransferase) (NST)
	0.258128	0.164108	O95394	AGM1_HUMAN	Phosphoacetylglucosamine mutase (PAGM) (EC 5.4.2.3) (Acetylglucosamine phosphomutase) (N-acetylglucosamine-phosphate mutase) (Phosphoglucomutase-3) (PGM 3)
	0.0965411	0.0681617	E7EPB3	E7EPB3_HUMAN	60S ribosomal protein L14
	0.120598	0.0793563	Q9P0L0	VAPA_HUMAN	Vesicle-associated membrane protein-associated protein A (VAMP-A) (VAMP-associated protein A) (VAP-A) (33 kDa VAMP-associated protein) (VAP-33)
	2.54478	0.674518	P06756	ITAV_HUMAN	Integrin alpha-V (Vitronectin receptor) (Vitronectin receptor subunit alpha) (CD antigen CD51) [Cleaved into: Integrin alpha-V heavy chain;Integrin alpha-V light chain]
	0.0275454	-0.0224372	P14543	NID1_HUMAN	Nidogen-1 (NID-1) (Entactin)
	0.240983	0.446352	Q5VZU9	Q5VZU9_HUMAN	Tripeptidyl-peptidase 2
	0.719717	0.303833	Q5SYC1	CLVS2_HUMAN	Clavesin-2 (Retinaldehyde-binding protein 1-like 2) (clathrin vesicle-associated Sec14 protein 2)
+	3.92985	0.999099	F8W6G1	F8W6G1_HUMAN	Nuclear receptor-binding protein
	0.231694	0.11688	Q16563-2	SYPL1_HUMAN	Synaptophysin-like protein 1 (Pantophysin)
	0.597284	-0.282454	Q13636	RAB31_HUMAN	Ras-related protein Rab-31 (Ras-related protein Rab-22B)
	0.225836	-0.102892	E7ENJ6	E7ENJ6_HUMAN	AP-1 complex subunit mu-1
	0.493789	-0.201436	Q96IX5	USMG5_HUMAN	Up-regulated during skeletal muscle growth protein 5 (Diabetes-associated protein in insulin-sensitive tissues) (HCV F-transactivated protein 2)
	1.71679	1.04208	P08247	SYPH_HUMAN	Synaptophysin (Major synaptic vesicle protein p38)
	0.468612	-0.442229	Q16143	SYUB_HUMAN	Beta-synuclein
	1.70963	1.03224	P13861	KAP2_HUMAN	cAMP-dependent protein kinase type II-alpha regulatory subunit
	0.0918861	0.0552609	Q5TH30	Q5TH30_HUMAN	NDRG family member 3, isoform CRA_c (Protein NDRG3)
	0.882852	-0.300796	Q9Y266	NUDC_HUMAN	Nuclear migration protein nudC (Nuclear distribution protein C homolog)
	0.0641981	-0.03548	Q9BSD7	NTPCR_HUMAN	Cancer-related nucleoside-triphosphatase (NTPase) (EC 3.6.1.15) (Nucleoside triphosphate phosphohydrolase)
	0.590348	-0.281155	Q15056	IF4H_HUMAN	Eukaryotic translation initiation factor 4H (eIF-4H) (Williams-Beuren syndrome chromosomal region 1 protein)
	0.00312271	0.00207148	P52943	CRIP2_HUMAN	Cysteine-rich protein 2 (CRP-2) (Protein ESP1)
	0.717032	0.366735	Q9Y3D6	FIS1_HUMAN	Mitochondrial fission 1 protein (FIS1 homolog) (hFis1) (Tetratricopeptide repeat protein 11) (TPR repeat protein 11)
	0.175958	0.121	Q8TC12	RDH11_HUMAN	Retinol dehydrogenase 11 (EC 1.1.1.300) (Androgen-regulated short-chain dehydrogenase/reductase 1) (HCV core-binding protein HCBP12) (Prostate short-chain dehydrogenase/reductase 1) (Retinal reductase 1) (RalR1) (Short chain dehydrogenase/reductase family 7C member 1)
	1.34523	0.553456	Q15052	ARHG6_HUMAN	Rho guanine nucleotide exchange factor 6 (Alpha-Pix) (COOL-2) (PAK-interacting exchange factor alpha) (Rac/Cdc42 guanine nucleotide exchange factor 6)
	0.0254487	0.0467589	H3BTL1	H3BTL1_HUMAN	Microtubule-associated protein 1 light chain 3 beta, isoform CRA_f (Microtubule-associated proteins 1A/1B light chain 3B)
	0.0614622	-0.0671777	H0YDL9	H0YDL9_HUMAN	Tetraspanin (Fragment)
	0.581984	0.26921	C9JXB8	C9JXB8_HUMAN	60S ribosomal protein L24
	0.36412	-0.168152	Q9NX14	NDUBB_HUMAN	NADH dehydrogenase [ubiquinone] 1 beta subcomplex subunit 11, mitochondrial (Complex I-ESSS) (CI-ESSS) (NADH-ubiquinone oxidoreductase ESSS subunit) (Neuronal protein 17.3) (Np17.3) (p17.3)
	0.0116417	-0.00495124	Q9NPJ3	ACO13_HUMAN	Acyl-coenzyme A thioesterase 13 (Acyl-CoA thioesterase 13) (EC 3.1.2.-) (Thioesterase superfamily member 2) [Cleaved into: Acyl-coenzyme A thioesterase 13, N-terminally processed]
	0.0369859	0.0183554	Q6IAA8	LTOR1_HUMAN	Ragulator complex protein LAMTOR1 (Late endosomal/lysosomal adaptor and MAPK and MTOR activator 1) (Lipid raft adaptor protein p18) (Protein associated with DRMs and endosomes) (p27Kip1-releasing factor from RhoA) (p27RF-Rho)
	1.2437	0.17994	P19623	SPEE_HUMAN	Spermidine synthase (SPDSY) (EC 2.5.1.16) (Putrescine aminopropyltransferase)
	0.641533	-0.224915	P04271	S100B_HUMAN	Protein S100-B (S-100 protein beta chain) (S-100 protein subunit beta) (S100 calcium-binding protein B)
	0.0370531	0.0302641	Q7L576	CYFP1_HUMAN	Cytoplasmic FMR1-interacting protein 1 (Specifically Rac1-associated protein 1) (Sra-1) (p140sra-1)
	0.00794889	0.00550948	Q9Y646	CBPQ_HUMAN	Carboxypeptidase Q (EC 3.4.17.-) (Lysosomal dipeptidase) (Plasma glutamate carboxypeptidase)
	0.126948	-0.0726364	O75936	BODG_HUMAN	Gamma-butyrobetaine dioxygenase (EC 1.14.11.1) (Gamma-butyrobetaine hydroxylase) (Gamma-BBH) (Gamma-butyrobetaine,2-oxoglutarate dioxygenase)
	0.00349757	0.00231149	F8W1A4	F8W1A4_HUMAN	Adenylate kinase 2, mitochondrial (AK 2) (EC 2.7.4.3) (ATP-AMP transphosphorylase 2) (ATP:AMP phosphotransferase) (Adenylate monophosphate kinase)
	0.625375	-0.331221	Q07021	C1QBP_HUMAN	Complement component 1 Q subcomponent-binding protein, mitochondrial (ASF/SF2-associated protein p32) (Glycoprotein gC1qBP) (C1qBP) (Hyaluronan-binding protein 1) (Mitochondrial matrix protein p32) (gC1q-R protein) (p33)
	1.44867	-0.296363	Q96A65	EXOC4_HUMAN	Exocyst complex component 4 (Exocyst complex component Sec8)
	0.0392997	-0.052387	P12110	CO6A2_HUMAN	Collagen alpha-2(VI) chain
	0.590962	0.283413	Q9ULA0	DNPEP_HUMAN	Aspartyl aminopeptidase (EC 3.4.11.21)
	0.0642707	0.0451998	A0A087WTP3	A0A087WTP3_HUMAN	Far upstream element-binding protein 2
	0.0375182	0.0323025	O76024	WFS1_HUMAN	Wolframin
	1.2105	-1.31791	P20618	PSB1_HUMAN	Proteasome subunit beta type-1 (EC 3.4.25.1) (Macropain subunit C5) (Multicatalytic endopeptidase complex subunit C5) (Proteasome component C5) (Proteasome gamma chain)
	0.286134	0.21205	J3QT77	J3QT77_HUMAN	Serum paraoxonase/arylesterase 2
	0.078801	0.0573271	A0A024R4M0	A0A024R4M0_HUMAN	40S ribosomal protein S9 (Ribosomal protein S9, isoform CRA_a)
	0.467403	-0.190501	P18085	ARF4_HUMAN	ADP-ribosylation factor 4
	0.377481	-0.20166	Q99653	CHP1_HUMAN	Calcineurin B homologous protein 1 (Calcineurin B-like protein) (Calcium-binding protein CHP) (Calcium-binding protein p22) (EF-hand calcium-binding domain-containing protein p22)
	1.3328	-0.52837	O15145	ARPC3_HUMAN	Actin-related protein 2/3 complex subunit 3 (Arp2/3 complex 21 kDa subunit) (p21-ARC)
	1.09481	0.420051	P49789	FHIT_HUMAN	Bis(5'-adenosyl)-triphosphatase (EC 3.6.1.29) (AP3A hydrolase) (AP3Aase) (Diadenosine 5',5'''-P1,P3-triphosphate hydrolase) (Dinucleosidetriphosphatase) (Fragile histidine triad protein)
	1.0141	-0.482015	A0A0A0MTN4	A0A0A0MTN4_HUMAN	Opalin
	0.24752	0.132706	E9PN83	E9PN83_HUMAN	Disks large homolog 2
	1.34967	0.551665	Q16849	PTPRN_HUMAN	Receptor-type tyrosine-protein phosphatase-like N (R-PTP-N) (Islet cell antigen 512) (ICA 512) (Islet cell autoantigen 3) (PTP IA-2) [Cleaved into: ICA512-N-terminal fragment (ICA512-NTF);ICA512-transmembrane fragment (ICA512-TMF);ICA512-cleaved cytosolic fragment (ICA512-CCF)]
	0.399008	-0.286781	C9JZL8	C9JZL8_HUMAN	Myeloid-associated differentiation marker (Fragment)
	0.257004	-0.212586	P00450	CERU_HUMAN	Ceruloplasmin (EC 1.16.3.1) (Ferroxidase)
	0.0437951	0.0461065	G3V583	G3V583_HUMAN	Protein FAM177A1 (Fragment)
	1.35965	0.427861	Q9C0C9	UBE2O_HUMAN	(E3-independent) E2 ubiquitin-conjugating enzyme (EC 2.3.2.24) (E2/E3 hybrid ubiquitin-protein ligase UBE2O) (Ubiquitin carrier protein O) (Ubiquitin-conjugating enzyme E2 O) (Ubiquitin-conjugating enzyme E2 of 230 kDa) (Ubiquitin-conjugating enzyme E2-230K) (Ubiquitin-protein ligase O)
	1.82073	0.574009	H3BQB1	H3BQB1_HUMAN	Adenine phosphoribosyltransferase (Fragment)
	0.121439	0.0918088	O15173-2	PGRC2_HUMAN	Membrane-associated progesterone receptor component 2 (Progesterone membrane-binding protein) (Steroid receptor protein DG6)
	0.723404	-0.251584	P49721	PSB2_HUMAN	Proteasome subunit beta type-2 (EC 3.4.25.1) (Macropain subunit C7-I) (Multicatalytic endopeptidase complex subunit C7-I) (Proteasome component C7-I)
	0.931961	-0.350784	Q13409	DC1I2_HUMAN	Cytoplasmic dynein 1 intermediate chain 2 (Cytoplasmic dynein intermediate chain 2) (Dynein intermediate chain 2, cytosolic) (DH IC-2)
	0.876813	-0.562697	Q8N450	Q8N450_HUMAN	FSD1-like protein (FSD1L protein)
	0.960453	-0.702536	P42025	ACTY_HUMAN	Beta-centractin (Actin-related protein 1B) (ARP1B)
	0.108162	0.0678657	Q8TDB8	GTR14_HUMAN	Solute carrier family 2, facilitated glucose transporter member 14 (Glucose transporter type 14) (GLUT-14)
	1.25383	0.763411	P49407	ARRB1_HUMAN	Beta-arrestin-1 (Arrestin beta-1) (Non-visual arrestin-2)
	0.245788	0.084785	Q9BRF8	CPPED_HUMAN	Serine/threonine-protein phosphatase CPPED1 (EC 3.1.3.16) (Calcineurin-like phosphoesterase domain-containing protein 1) (Complete S-transactivated protein 1)
	0.298607	-0.164751	P32189	GLPK_HUMAN	Glycerol kinase (GK) (Glycerokinase) (EC 2.7.1.30) (ATP:glycerol 3-phosphotransferase)
	0.368109	-0.149922	Q9NRW7	VPS45_HUMAN	Vacuolar protein sorting-associated protein 45 (h-VPS45) (hlVps45)
	0.0635677	0.0348535	Q9UQB8	BAIP2_HUMAN	Brain-specific angiogenesis inhibitor 1-associated protein 2 (BAI-associated protein 2) (BAI1-associated protein 2) (Protein BAP2) (Fas ligand-associated factor 3) (FLAF3) (Insulin receptor substrate p53/p58) (IRS-58) (IRSp53/58) (Insulin receptor substrate protein of 53 kDa) (IRSp53) (Insulin receptor substrate p53)
	0.137475	0.0554558	Q96AG4	LRC59_HUMAN	Leucine-rich repeat-containing protein 59 (Ribosome-binding protein p34) (p34) [Cleaved into: Leucine-rich repeat-containing protein 59, N-terminally processed]
	0.644547	0.330793	A0A0C4DGS1	A0A0C4DGS1_HUMAN	Dolichyl-diphosphooligosaccharide--protein glycosyltransferase 48 kDa subunit (Oligosaccharyl transferase 48 kDa subunit)
	1.4154	-0.552601	Q5TH69	BIG3_HUMAN	Brefeldin A-inhibited guanine nucleotide-exchange protein 3 (ARFGEF family member 3)
	1.39965	-0.784516	P10301	RRAS_HUMAN	Ras-related protein R-Ras (p23)
	0.148296	-0.143333	Q99963	SH3G3_HUMAN	Endophilin-A3 (EEN-B2) (Endophilin-3) (SH3 domain protein 2C) (SH3 domain-containing GRB2-like protein 3)
+	3.74346	0.854694	O14617	AP3D1_HUMAN	AP-3 complex subunit delta-1 (AP-3 complex subunit delta) (Adaptor-related protein complex 3 subunit delta-1) (Delta-adaptin)
	0.241039	0.120448	J3QTA6	J3QTA6_HUMAN	MICOS complex subunit
	0.527397	0.245937	Q14166	TTL12_HUMAN	Tubulin--tyrosine ligase-like protein 12
	0.0411338	-0.0353123	Q9Y4J8	DTNA_HUMAN	Dystrobrevin alpha (DTN-A) (Alpha-dystrobrevin) (Dystrophin-related protein 3)
	0.23397	0.0958013	Q9BX66	SRBS1_HUMAN	Sorbin and SH3 domain-containing protein 1 (Ponsin) (SH3 domain protein 5) (SH3P12) (c-Cbl-associated protein) (CAP)
	0.174083	-0.145087	P02751	FINC_HUMAN	Fibronectin (FN) (Cold-insoluble globulin) (CIG) [Cleaved into: Anastellin;Ugl-Y1;Ugl-Y2;Ugl-Y3]
	0.715724	0.475867	P16435	NCPR_HUMAN	NADPH--cytochrome P450 reductase (CPR) (P450R) (EC 1.6.2.4)
	0.145343	0.101004	Q01432	AMPD3_HUMAN	AMP deaminase 3 (EC 3.5.4.6) (AMP deaminase isoform E) (Erythrocyte AMP deaminase)
	0.320245	0.193738	Q9UBV8	PEF1_HUMAN	Peflin (PEF protein with a long N-terminal hydrophobic domain) (Penta-EF hand domain-containing protein 1)
	0.168526	-0.0763886	F5GWT4	F5GWT4_HUMAN	Serine/threonine-protein kinase WNK1
	0.230271	-0.276657	Q9H061	T126A_HUMAN	Transmembrane protein 126A
	0.403574	-0.186133	D6RG13	D6RG13_HUMAN	40S ribosomal protein S3a (Fragment)
	1.81756	-0.735607	Q9H3N1	TMX1_HUMAN	Thioredoxin-related transmembrane protein 1 (Thioredoxin domain-containing protein 1) (Transmembrane Trx-related protein)
	0.925919	0.402289	H7C3T4	H7C3T4_HUMAN	Peroxiredoxin-4 (Fragment)
	0.595447	0.263097	P61006	RAB8A_HUMAN	Ras-related protein Rab-8A (Oncogene c-mel)
	0.0775539	0.0449439	Q8N465	D2HDH_HUMAN	D-2-hydroxyglutarate dehydrogenase, mitochondrial (EC 1.1.99.-)
	0.0329312	0.015202	Q9H9A6	LRC40_HUMAN	Leucine-rich repeat-containing protein 40
	0.0205042	-0.0282676	K7ELL7	K7ELL7_HUMAN	Glucosidase 2 subunit beta
	0.0197847	-0.0213145	P62269	RS18_HUMAN	40S ribosomal protein S18 (Ke-3) (Ke3) (Small ribosomal subunit protein uS13)
	0.0253617	0.011998	P05198	IF2A_HUMAN	Eukaryotic translation initiation factor 2 subunit 1 (Eukaryotic translation initiation factor 2 subunit alpha) (eIF-2-alpha) (eIF-2A) (eIF-2alpha)
	0.23784	0.124394	Q86Y39	NDUAB_HUMAN	NADH dehydrogenase [ubiquinone] 1 alpha subcomplex subunit 11 (Complex I-B14.7) (CI-B14.7) (NADH-ubiquinone oxidoreductase subunit B14.7)
	0.43518	0.240916	Q8N2F6	ARM10_HUMAN	Armadillo repeat-containing protein 10 (Splicing variant involved in hepatocarcinogenesis protein)
	0.0768592	-0.0419899	H7C5Q2	H7C5Q2_HUMAN	Acyl-coenzyme A thioesterase 9, mitochondrial (Fragment)
	0.244656	0.142721	H0Y3P2	H0Y3P2_HUMAN	Eukaryotic translation initiation factor 4 gamma 2
	0.017714	0.0140898	O95747	OXSR1_HUMAN	Serine/threonine-protein kinase OSR1 (EC 2.7.11.1) (Oxidative stress-responsive 1 protein)
	0.160151	0.09341	E9PKG1	E9PKG1_HUMAN	Protein arginine N-methyltransferase 1
	0.575312	0.255721	P52888	THOP1_HUMAN	Thimet oligopeptidase (EC 3.4.24.15) (Endopeptidase 24.15) (MP78)
	0.0212316	-0.0129425	Q15173	2A5B_HUMAN	Serine/threonine-protein phosphatase 2A 56 kDa regulatory subunit beta isoform (PP2A B subunit isoform B'-beta) (PP2A B subunit isoform B56-beta) (PP2A B subunit isoform PR61-beta) (PP2A B subunit isoform R5-beta)
	0.398563	-0.271318	Q15382	RHEB_HUMAN	GTP-binding protein Rheb (Ras homolog enriched in brain)
	0.150141	0.132899	Q9UHG2	PCSK1_HUMAN	ProSAAS (Proprotein convertase subtilisin/kexin type 1 inhibitor) (Proprotein convertase 1 inhibitor) (pro-SAAS) [Cleaved into: KEP;Big SAAS (b-SAAS);Little SAAS (l-SAAS) (N-proSAAS);Big PEN-LEN (b-PEN-LEN) (SAAS CT(1-49));PEN;Little LEN (l-LEN);Big LEN (b-LEN) (SAAS CT(25-40))]
	0.921057	0.403409	X6R8W7	X6R8W7_HUMAN	Rap1 GTPase-activating protein 1
	1.63002	1.27823	A0A0D9SF30	A0A0D9SF30_HUMAN	Neural cell adhesion molecule 1 (Fragment)
	0.210089	0.108991	Q9BQI5	SGIP1_HUMAN	SH3-containing GRB2-like protein 3-interacting protein 1 (Endophilin-3-interacting protein)
	0.344616	-0.23346	Q96BM9	ARL8A_HUMAN	ADP-ribosylation factor-like protein 8A (ADP-ribosylation factor-like protein 10B) (Novel small G protein indispensable for equal chromosome segregation 2)
	0.0475549	0.0461272	P30837	AL1B1_HUMAN	Aldehyde dehydrogenase X, mitochondrial (EC 1.2.1.3) (Aldehyde dehydrogenase 5) (Aldehyde dehydrogenase family 1 member B1)
	0.394097	-0.280488	M0QXS5	M0QXS5_HUMAN	Heterogeneous nuclear ribonucleoprotein L (Fragment)
	0.0292724	-0.0193797	P22307	NLTP_HUMAN	Non-specific lipid-transfer protein (NSL-TP) (EC 2.3.1.176) (Propanoyl-CoA C-acyltransferase) (SCP-chi) (SCPX) (Sterol carrier protein 2) (SCP-2) (Sterol carrier protein X) (SCP-X)
	0.463553	0.274918	P18124	RL7_HUMAN	60S ribosomal protein L7 (Large ribosomal subunit protein uL30)
	0.034587	0.0195535	A0A024RA52	A0A024RA52_HUMAN	Proteasome subunit alpha type (EC 3.4.25.1)
	0.972255	-0.317241	O14807	RASM_HUMAN	Ras-related protein M-Ras (Ras-related protein R-Ras3)
	0.47637	0.207462	P36959	GMPR1_HUMAN	GMP reductase 1 (GMPR 1) (EC 1.7.1.7) (Guanosine 5'-monophosphate oxidoreductase 1) (Guanosine monophosphate reductase 1)
	0.0619838	-0.0281339	Q5T4S7	UBR4_HUMAN	E3 ubiquitin-protein ligase UBR4 (EC 2.3.2.27) (600 kDa retinoblastoma protein-associated factor) (N-recognin-4) (RING-type E3 ubiquitin transferase UBR4) (Retinoblastoma-associated factor of 600 kDa) (RBAF600) (p600) (Zinc finger UBR1-type protein 1)
	0.128031	-0.0964778	Q3ZCQ8	TIM50_HUMAN	Mitochondrial import inner membrane translocase subunit TIM50
	0.891312	-0.531735	I3L448	I3L448_HUMAN	ATP synthase mitochondrial F1 complex assembly factor 1
	0.152108	-0.140368	Q6KCM7-3	SCMC2_HUMAN	Calcium-binding mitochondrial carrier protein SCaMC-2 (Mitochondrial ATP-Mg/Pi carrier protein 3) (Mitochondrial Ca(2+)-dependent solute carrier protein 3) (Small calcium-binding mitochondrial carrier protein 2) (Solute carrier family 25 member 25)
	0.244397	-0.121642	Q96PE3	INP4A_HUMAN	Type I inositol 3,4-bisphosphate 4-phosphatase (EC 3.1.3.66) (Inositol polyphosphate 4-phosphatase type I)
	0.0775071	-0.0368186	Q96PU8	QKI_HUMAN	Protein quaking (Hqk) (HqkI)
	0.096664	-0.0590894	X6RLR1	X6RLR1_HUMAN	Dynactin subunit 3
	0.452904	-0.23888	Q8NBM8	PCYXL_HUMAN	Prenylcysteine oxidase-like (EC 1.8.3.-)
	0.0129905	-0.00974763	Q8N4C8	MINK1_HUMAN	Misshapen-like kinase 1 (EC 2.7.11.1) (GCK family kinase MiNK) (MAPK/ERK kinase kinase kinase 6) (MEK kinase kinase 6) (MEKKK 6) (Misshapen/NIK-related kinase) (Mitogen-activated protein kinase kinase kinase kinase 6)
	1.30853	-0.20973	P09669	COX6C_HUMAN	Cytochrome c oxidase subunit 6C (Cytochrome c oxidase polypeptide VIc)
	0.749271	-0.636135	Q9Y6I3	EPN1_HUMAN	Epsin-1 (EH domain-binding mitotic phosphoprotein) (EPS-15-interacting protein 1)
	1.16287	0.367803	P62993	GRB2_HUMAN	Growth factor receptor-bound protein 2 (Adapter protein GRB2) (Protein Ash) (SH2/SH3 adapter GRB2)
	0.0296365	0.0234858	Q5VWC4	Q5VWC4_HUMAN	26S proteasome non-ATPase regulatory subunit 4 (Proteasome (Prosome, macropain) 26S subunit, non-ATPase, 4, isoform CRA_b)
	0.622951	0.261296	E9PBF6	E9PBF6_HUMAN	Lamin-B1
	0.703646	0.367739	F2Z2V0	F2Z2V0_HUMAN	Copine-1 (Fragment)
	2.00839	0.50141	P60842	IF4A1_HUMAN	Eukaryotic initiation factor 4A-I (eIF-4A-I) (eIF4A-I) (EC 3.6.4.13) (ATP-dependent RNA helicase eIF4A-1)
	0.221749	-0.117422	Q9H3H3	CK068_HUMAN	UPF0696 protein C11orf68 (Basophilic leukemia-expressed protein Bles03) (Protein p5326)
	0.0421561	-0.0290703	P25685	DNJB1_HUMAN	DnaJ homolog subfamily B member 1 (DnaJ protein homolog 1) (Heat shock 40 kDa protein 1) (HSP40) (Heat shock protein 40) (Human DnaJ protein 1) (hDj-1)
	0.977013	-0.597806	D6RA82	D6RA82_HUMAN	Annexin
	0.0622791	0.0318913	Q5VUB5	F1711_HUMAN	Protein FAM171A1 (Astroprincin)
	0.491945	0.250313	Q16543	CDC37_HUMAN	Hsp90 co-chaperone Cdc37 (Hsp90 chaperone protein kinase-targeting subunit) (p50Cdc37) [Cleaved into: Hsp90 co-chaperone Cdc37, N-terminally processed]
	0.266425	0.107771	Q63HM9	PLCX3_HUMAN	PI-PLC X domain-containing protein 3
	0.318787	-0.133451	Q15126	PMVK_HUMAN	Phosphomevalonate kinase (PMKase) (hPMK) (EC 2.7.4.2)
	0.0710085	-0.0435452	Q9BQ69	MACD1_HUMAN	O-acetyl-ADP-ribose deacetylase MACROD1 (EC 3.2.2.-) (EC 3.5.1.-) (MACRO domain-containing protein 1) (Protein LRP16) ([Protein ADP-ribosylglutamate] hydrolase)
	0.510498	0.323933	O60331	PI51C_HUMAN	Phosphatidylinositol 4-phosphate 5-kinase type-1 gamma (PIP5K1-gamma) (PtdIns(4)P-5-kinase 1 gamma) (EC 2.7.1.68) (Phosphatidylinositol 4-phosphate 5-kinase type I gamma) (PIP5KIgamma)
	0.0695068	0.0990832	H0Y4R1	H0Y4R1_HUMAN	Inosine-5'-monophosphate dehydrogenase 2 (Fragment)
	1.40541	0.566282	Q16566	KCC4_HUMAN	Calcium/calmodulin-dependent protein kinase type IV (CaMK IV) (EC 2.7.11.17) (CaM kinase-GR)
	0.150385	-0.0721417	Q9GZN7	ROGDI_HUMAN	Protein rogdi homolog
	0.337634	0.167762	E9PER6	E9PER6_HUMAN	3-phosphoinositide-dependent protein kinase 1
	0.568518	-0.22655	E9PR17	E9PR17_HUMAN	CD59 glycoprotein
	0.659443	0.355998	C9JIZ6	C9JIZ6_HUMAN	Prosaposin
	0.0342131	-0.0221489	M0R2H5	M0R2H5_HUMAN	Serine--tRNA ligase, mitochondrial
	0.179288	-0.0903775	Q9NVH6-8	TMLH_HUMAN	Trimethyllysine dioxygenase, mitochondrial (EC 1.14.11.8) (Epsilon-trimethyllysine 2-oxoglutarate dioxygenase) (Epsilon-trimethyllysine hydroxylase) (TML hydroxylase) (TML-alpha-ketoglutarate dioxygenase) (TML dioxygenase) (TMLD)
	0.241316	-0.14167	P23246	SFPQ_HUMAN	Splicing factor, proline- and glutamine-rich (100 kDa DNA-pairing protein) (hPOMp100) (DNA-binding p52/p100 complex, 100 kDa subunit) (Polypyrimidine tract-binding protein-associated-splicing factor) (PSF) (PTB-associated-splicing factor)
	0.0590739	-0.0326584	P51687	SUOX_HUMAN	Sulfite oxidase, mitochondrial (EC 1.8.3.1)
	0.0718234	0.0785721	Q8NFX7	STXB6_HUMAN	Syntaxin-binding protein 6 (Amisyn)
	0.56697	0.23968	Q9UBB4	ATX10_HUMAN	Ataxin-10 (Brain protein E46 homolog) (Spinocerebellar ataxia type 10 protein)
	0.103276	-0.0972143	P49915	GUAA_HUMAN	GMP synthase [glutamine-hydrolyzing] (EC 6.3.5.2) (GMP synthetase) (Glutamine amidotransferase)
	0.42094	-0.22001	A0A1B0GTL5	A0A1B0GTL5_HUMAN	Rab11 family-interacting protein 5
	0.383058	-0.269349	H0YHS6	H0YHS6_HUMAN	Tyrosine--tRNA ligase (EC 6.1.1.1) (Tyrosyl-tRNA synthetase) (Fragment)
	0.1296	-0.110685	H7C2Z6	H7C2Z6_HUMAN	Grancalcin (Fragment)
	0.0758577	0.023378	P27144	KAD4_HUMAN	Adenylate kinase 4, mitochondrial (AK 4) (EC 2.7.4.10) (EC 2.7.4.6) (Adenylate kinase 3-like) (GTP:AMP phosphotransferase AK4)
	0.361996	0.303988	Q96P47	AGAP3_HUMAN	Arf-GAP with GTPase, ANK repeat and PH domain-containing protein 3 (AGAP-3) (CRAM-associated GTPase) (CRAG) (Centaurin-gamma-3) (Cnt-g3) (MR1-interacting protein) (MRIP-1)
	0.364461	0.227492	E5RFU2	E5RFU2_HUMAN	Bifunctional epoxide hydrolase 2
	0.000996052	-0.00104713	C9J2C4	C9J2C4_HUMAN	DnaJ homolog subfamily B member 6 (Fragment)
	0.452534	0.138391	P24534	EF1B_HUMAN	Elongation factor 1-beta (EF-1-beta)
	0.187803	-0.161664	F8WAL6	F8WAL6_HUMAN	Abl interactor 2
	1.0342	-0.466518	O00303	EIF3F_HUMAN	Eukaryotic translation initiation factor 3 subunit F (eIF3f) (Deubiquitinating enzyme eIF3f) (EC 3.4.19.12) (Eukaryotic translation initiation factor 3 subunit 5) (eIF-3-epsilon) (eIF3 p47)
	1.2992	0.719438	Q5T6V7	Q5T6V7_HUMAN	Queuosine salvage protein
	0.222489	0.15018	O95057	DIRA1_HUMAN	GTP-binding protein Di-Ras1 (Distinct subgroup of the Ras family member 1) (Ras-related inhibitor of cell growth) (Rig) (Small GTP-binding tumor suppressor 1)
	0.412233	0.386494	A0A0B4J1Z1	A0A0B4J1Z1_HUMAN	Serine/arginine-rich-splicing factor 7 (Splicing factor, arginine/serine-rich 7, 35kDa, isoform CRA_a)
	0.0138713	-0.0139316	H0YNJ6	H0YNJ6_HUMAN	GMP reductase (GMPR) (EC 1.7.1.7) (Guanosine 5'-monophosphate oxidoreductase) (Guanosine monophosphate reductase)
	0.0591581	-0.0531664	P54687	BCAT1_HUMAN	Branched-chain-amino-acid aminotransferase, cytosolic (BCAT(c)) (EC 2.6.1.42) (Protein ECA39)
	0.115369	-0.0585354	Q00765	REEP5_HUMAN	Receptor expression-enhancing protein 5 (Polyposis locus protein 1) (Protein TB2)
	0.519522	-0.279246	H0YJE4	H0YJE4_HUMAN	Dehydrogenase/reductase SDR family member 7 (Fragment)
	0.1393	-0.0937057	Q99572	P2RX7_HUMAN	P2X purinoceptor 7 (P2X7) (ATP receptor) (P2Z receptor) (Purinergic receptor)
	0.698771	-0.265094	Q92882	OSTF1_HUMAN	Osteoclast-stimulating factor 1
	0.454561	-0.285957	Q15274	NADC_HUMAN	Nicotinate-nucleotide pyrophosphorylase [carboxylating] (EC 2.4.2.19) (Quinolinate phosphoribosyltransferase [decarboxylating]) (QAPRTase) (QPRTase)
	1.11879	-0.486288	P49356	FNTB_HUMAN	Protein farnesyltransferase subunit beta (FTase-beta) (EC 2.5.1.58) (CAAX farnesyltransferase subunit beta) (Ras proteins prenyltransferase subunit beta)
	0.389465	0.134045	P26196	DDX6_HUMAN	Probable ATP-dependent RNA helicase DDX6 (EC 3.6.4.13) (ATP-dependent RNA helicase p54) (DEAD box protein 6) (Oncogene RCK)
	0.0519614	-0.0254502	P62081	RS7_HUMAN	40S ribosomal protein S7 (Small ribosomal subunit protein eS7)
	1.17024	-0.26437	Q9UI09	NDUAC_HUMAN	NADH dehydrogenase [ubiquinone] 1 alpha subcomplex subunit 12 (13 kDa differentiation-associated protein) (Complex I-B17.2) (CI-B17.2) (CIB17.2) (NADH-ubiquinone oxidoreductase subunit B17.2)
	0.847042	0.584201	Q9H845	ACAD9_HUMAN	Acyl-CoA dehydrogenase family member 9, mitochondrial (ACAD-9) (EC 1.3.99.-)
	0.344906	0.345286	L7N2F9	L7N2F9_HUMAN	Uncharacterized protein (Fragment)
	1.24534	0.713373	O43676	NDUB3_HUMAN	NADH dehydrogenase [ubiquinone] 1 beta subcomplex subunit 3 (Complex I-B12) (CI-B12) (NADH-ubiquinone oxidoreductase B12 subunit)
	0.791278	0.312008	M0R0R2	M0R0R2_HUMAN	40S ribosomal protein S5
	0.386389	0.16881	P51991	ROA3_HUMAN	Heterogeneous nuclear ribonucleoprotein A3 (hnRNP A3)
	0.101088	0.0253299	P68402	PA1B2_HUMAN	Platelet-activating factor acetylhydrolase IB subunit beta (EC 3.1.1.47) (PAF acetylhydrolase 30 kDa subunit) (PAF-AH 30 kDa subunit) (PAF-AH subunit beta) (PAFAH subunit beta)
	0.258074	0.112697	Q13085	ACACA_HUMAN	Acetyl-CoA carboxylase 1 (ACC1) (EC 6.4.1.2) (ACC-alpha) [Includes: Biotin carboxylase (EC 6.3.4.14)]
	0.367982	0.199328	Q9NXA8	SIR5_HUMAN	NAD-dependent protein deacylase sirtuin-5, mitochondrial (EC 3.5.1.-) (Regulatory protein SIR2 homolog 5) (SIR2-like protein 5)
	0.0269543	0.0180593	F6QDS0	F6QDS0_HUMAN	HCG2043426, isoform CRA_b
	0.429889	-0.186436	P62913	RL11_HUMAN	60S ribosomal protein L11 (CLL-associated antigen KW-12) (Large ribosomal subunit protein uL5)
	0.330535	0.15385	B4DUC8	B4DUC8_HUMAN	S-methyl-5'-thioadenosine phosphorylase (EC 2.4.2.28) (5'-methylthioadenosine phosphorylase) (MTA phosphorylase) (MTAP) (MTAPase)
	1.14379	-0.445067	B8ZZU8	B8ZZU8_HUMAN	Elongin-B (Transcription elongation factor B (SIII), polypeptide 2 (18kDa, elongin B), isoform CRA_b)
	1.489	1.05179	Q9NZ32	ARP10_HUMAN	Actin-related protein 10 (Actin-related protein 11) (hARP11)
	0.168802	0.130607	Q96HE7	ERO1A_HUMAN	ERO1-like protein alpha (ERO1-L) (ERO1-L-alpha) (EC 1.8.4.-) (Endoplasmic oxidoreductin-1-like protein) (Endoplasmic reticulum oxidoreductase alpha) (Oxidoreductin-1-L-alpha)
	0.0936547	0.0543831	Q16537	2A5E_HUMAN	Serine/threonine-protein phosphatase 2A 56 kDa regulatory subunit epsilon isoform (PP2A B subunit isoform B'-epsilon) (PP2A B subunit isoform B56-epsilon) (PP2A B subunit isoform PR61-epsilon) (PP2A B subunit isoform R5-epsilon)
	0.385357	0.153517	Q9UJU6	DBNL_HUMAN	Drebrin-like protein (Cervical SH3P7) (Cervical mucin-associated protein) (Drebrin-F) (HPK1-interacting protein of 55 kDa) (HIP-55) (SH3 domain-containing protein 7)
	0.163966	0.107995	P49755	TMEDA_HUMAN	Transmembrane emp24 domain-containing protein 10 (21 kDa transmembrane-trafficking protein) (S31III125) (S31I125) (Tmp-21-I) (Transmembrane protein Tmp21) (p23) (p24 family protein delta-1) (p24delta1) (p24delta)
	0.640287	0.397709	Q9Y697	NFS1_HUMAN	Cysteine desulfurase, mitochondrial (EC 2.8.1.7)
	0.117041	-0.0930591	Q9NRH3	TBG2_HUMAN	Tubulin gamma-2 chain (Gamma-2-tubulin)
	2.17101	-0.876686	Q92743	HTRA1_HUMAN	Serine protease HTRA1 (EC 3.4.21.-) (High-temperature requirement A serine peptidase 1) (L56) (Serine protease 11)
	0.310171	0.192006	P50135	HNMT_HUMAN	Histamine N-methyltransferase (HMT) (EC 2.1.1.8)
	0.43239	0.436886	Q6P587-3	FAHD1_HUMAN	Acylpyruvase FAHD1, mitochondrial (EC 3.7.1.5) (Fumarylacetoacetate hydrolase domain-containing protein 1) (FAH domain-containing protein 1) (Oxaloacetate decarboxylase) (OAA decarboxylase) (EC 4.1.1.3) (YisK-like protein)
	0.329481	-0.210069	Q9Y678	COPG1_HUMAN	Coatomer subunit gamma-1 (Gamma-1-coat protein) (Gamma-1-COP)
	0.775019	0.310942	H0YAV1	H0YAV1_HUMAN	Ribonucleoside-diphosphate reductase subunit M2 B (Fragment)
	0.495888	-0.195125	O95248	MTMR5_HUMAN	Myotubularin-related protein 5 (SET-binding factor 1) (Sbf1)
	0.0316893	-0.0190081	C9JVC9	C9JVC9_HUMAN	Voltage-dependent calcium channel subunit alpha-2/delta-2
	0.128669	-0.0850234	P28070	PSB4_HUMAN	Proteasome subunit beta type-4 (EC 3.4.25.1) (26 kDa prosomal protein) (HsBPROS26) (PROS-26) (Macropain beta chain) (Multicatalytic endopeptidase complex beta chain) (Proteasome beta chain) (Proteasome chain 3) (HsN3)
+	3.05323	0.918651	P36222	CH3L1_HUMAN	Chitinase-3-like protein 1 (39 kDa synovial protein) (Cartilage glycoprotein 39) (CGP-39) (GP-39) (hCGP-39) (YKL-40)
	0.416258	0.306233	Q96EY1	DNJA3_HUMAN	DnaJ homolog subfamily A member 3, mitochondrial (DnaJ protein Tid-1) (hTid-1) (Hepatocellular carcinoma-associated antigen 57) (Tumorous imaginal discs protein Tid56 homolog)
	0.176675	-0.0896349	J3KNQ4	J3KNQ4_HUMAN	Alpha-parvin (Parvin, alpha, isoform CRA_c)
	1.01718	0.500295	Q08AM6	VAC14_HUMAN	Protein VAC14 homolog (Tax1-binding protein 2)
	1.25294	0.296367	Q9UIC8	LCMT1_HUMAN	Leucine carboxyl methyltransferase 1 (EC 2.1.1.233) (Protein-leucine O-methyltransferase) ([Phosphatase 2A protein]-leucine-carboxy methyltransferase 1)
	0.319434	0.26535	Q96E17	RAB3C_HUMAN	Ras-related protein Rab-3C
	0.61058	-0.32483	A0A087WZT3	A0A087WZT3_HUMAN	BolA-like protein 2
	0.458137	0.449874	J3QQ67	J3QQ67_HUMAN	60S ribosomal protein L18 (Fragment)
	0.0457456	0.0380926	O75822	EIF3J_HUMAN	Eukaryotic translation initiation factor 3 subunit J (eIF3j) (Eukaryotic translation initiation factor 3 subunit 1) (eIF-3-alpha) (eIF3 p35)
	0.0957029	0.129956	Q9BPX5	ARP5L_HUMAN	Actin-related protein 2/3 complex subunit 5-like protein (Arp2/3 complex 16 kDa subunit 2) (ARC16-2)
	0.852296	0.332693	O60716-8	CTND1_HUMAN	Catenin delta-1 (Cadherin-associated Src substrate) (CAS) (p120 catenin) (p120(ctn)) (p120(cas))
	1.17549	-0.807722	K7EN94	K7EN94_HUMAN	TAR DNA-binding protein 43 (Fragment)
	0.214326	-0.147441	Q9NV96	CC50A_HUMAN	Cell cycle control protein 50A (P4-ATPase flippase complex beta subunit TMEM30A) (Transmembrane protein 30A)
	0.469241	0.253902	O43815	STRN_HUMAN	Striatin
	0.370852	-0.235013	E9PL57	E9PL57_HUMAN	NEDD8-MDP1 readthrough (Fragment)
	0.466838	-0.220621	A0A0A0MSI8	A0A0A0MSI8_HUMAN	Exocyst complex component 5
	0.266001	-0.181419	Q14624-4	ITIH4_HUMAN	Inter-alpha-trypsin inhibitor heavy chain H4 (ITI heavy chain H4) (ITI-HC4) (Inter-alpha-inhibitor heavy chain 4) (Inter-alpha-trypsin inhibitor family heavy chain-related protein) (IHRP) (Plasma kallikrein sensitive glycoprotein 120) (Gp120) (PK-120) [Cleaved into: 70 kDa inter-alpha-trypsin inhibitor heavy chain H4;35 kDa inter-alpha-trypsin inhibitor heavy chain H4]
	0.248038	0.172859	Q9HAT2	SIAE_HUMAN	Sialate O-acetylesterase (EC 3.1.1.53) (H-Lse) (Sialic acid-specific 9-O-acetylesterase)
	0.139026	0.072756	Q9NVT9	ARMC1_HUMAN	Armadillo repeat-containing protein 1
	0.168346	0.0872193	P53992	SC24C_HUMAN	Protein transport protein Sec24C (SEC24-related protein C)
	0.306625	-0.151127	Q13131-2	AAPK1_HUMAN	5'-AMP-activated protein kinase catalytic subunit alpha-1 (AMPK subunit alpha-1) (EC 2.7.11.1) (Acetyl-CoA carboxylase kinase) (ACACA kinase) (EC 2.7.11.27) (Hydroxymethylglutaryl-CoA reductase kinase) (HMGCR kinase) (EC 2.7.11.31) (Tau-protein kinase PRKAA1) (EC 2.7.11.26)
	0.0905672	0.0480312	Q96AB3	ISOC2_HUMAN	Isochorismatase domain-containing protein 2
	0.663118	0.531979	C9JAI6	C9JAI6_HUMAN	CKLF-like MARVEL transmembrane domain-containing protein 5
	0.0607964	0.0601341	A0A0B4J1R2	A0A0B4J1R2_HUMAN	Acyl-CoA synthetase short-chain family member 3, mitochondrial (FLJ21963 protein, isoform CRA_b)
	0.0442191	0.0389871	O43765	SGTA_HUMAN	Small glutamine-rich tetratricopeptide repeat-containing protein alpha (Alpha-SGT) (Vpu-binding protein) (UBP)
	0.408626	0.468444	X6RJP6	X6RJP6_HUMAN	Transgelin-2 (Fragment)
	0.787233	0.305532	P31146	COR1A_HUMAN	Coronin-1A (Coronin-like protein A) (Clipin-A) (Coronin-like protein p57) (Tryptophan aspartate-containing coat protein) (TACO)
	0.141933	-0.104102	Q5JSH3	WDR44_HUMAN	WD repeat-containing protein 44 (Rabphilin-11)
	0.0654659	0.064042	P61018	RAB4B_HUMAN	Ras-related protein Rab-4B
	0.10454	-0.0487628	A0A087X0R6	A0A087X0R6_HUMAN	Sorting nexin-12
	0.03917	0.0301186	P50583	AP4A_HUMAN	Bis(5'-nucleosyl)-tetraphosphatase [asymmetrical] (EC 3.6.1.17) (Diadenosine 5',5'''-P1,P4-tetraphosphate asymmetrical hydrolase) (Ap4A hydrolase) (Ap4Aase) (Diadenosine tetraphosphatase) (Nucleoside diphosphate-linked moiety X motif 2) (Nudix motif 2)
	0.0905711	0.0662798	A0A2C9F2P4	A0A2C9F2P4_HUMAN	Palmitoyl-protein thioesterase 1
	1.79505	0.517034	Q13875	MOBP_HUMAN	Myelin-associated oligodendrocyte basic protein
	1.08607	-0.443345	B7Z645	B7Z645_HUMAN	Synaptotagmin binding, cytoplasmic RNA interacting protein, isoform CRA_b (cDNA FLJ50849, highly similar to Heterogeneous nuclear ribonucleoprotein Q)
	0.00861164	0.00953718	O95298	NDUC2_HUMAN	NADH dehydrogenase [ubiquinone] 1 subunit C2 (Complex I-B14.5b) (CI-B14.5b) (Human lung cancer oncogene 1 protein) (HLC-1) (NADH-ubiquinone oxidoreductase subunit B14.5b)
	0.520866	0.212939	P28072	PSB6_HUMAN	Proteasome subunit beta type-6 (EC 3.4.25.1) (Macropain delta chain) (Multicatalytic endopeptidase complex delta chain) (Proteasome delta chain) (Proteasome subunit Y)
	0.143672	-0.0862283	A0A087WWM0	A0A087WWM0_HUMAN	Trafficking protein particle complex subunit
	0.108404	0.116365	Q92506	DHB8_HUMAN	Estradiol 17-beta-dehydrogenase 8 (EC 1.1.1.62) (17-beta-hydroxysteroid dehydrogenase 8) (17-beta-HSD 8) (3-ketoacyl-[acyl-carrier-protein] reductase alpha subunit) (KAR alpha subunit) (3-oxoacyl-[acyl-carrier-protein] reductase) (EC 1.1.1.-) (Protein Ke6) (Ke-6) (Really interesting new gene 2 protein) (Short chain dehydrogenase/reductase family 30C member 1) (Testosterone 17-beta-dehydrogenase 8…
	0.338671	0.311414	Q9GZN8	CT027_HUMAN	UPF0687 protein C20orf27
	0.0869903	-0.0744898	Q9Y6K8	KAD5_HUMAN	Adenylate kinase isoenzyme 5 (AK 5) (EC 2.7.4.3) (EC 2.7.4.6) (ATP-AMP transphosphorylase 5)
	0.550739	-0.430492	H0Y7A7	H0Y7A7_HUMAN	Calmodulin-2 (Fragment)
	0.657003	-0.258407	Q9H078-5	CLPB_HUMAN	Caseinolytic peptidase B protein homolog (EC 3.6.1.3) (Suppressor of potassium transport defect 3)
	0.408623	-0.193761	C9JBI3	C9JBI3_HUMAN	Phosphoserine phosphatase (Fragment)
	0.441305	0.168545	Q12974	TP4A2_HUMAN	Protein tyrosine phosphatase type IVA 2 (EC 3.1.3.48) (HU-PP-1) (OV-1) (PTP(CAAXII)) (Protein-tyrosine phosphatase 4a2) (Protein-tyrosine phosphatase of regenerating liver 2) (PRL-2)
	0.0417628	-0.0414688	E9PGT6	E9PGT6_HUMAN	COP9 signalosome complex subunit 8
	0.200485	0.137079	Q8IWT6	LRC8A_HUMAN	Volume-regulated anion channel subunit LRRC8A (Leucine-rich repeat-containing protein 8A) (Swelling protein 1)
	0.0428298	0.0371452	Q14980	NUMA1_HUMAN	Nuclear mitotic apparatus protein 1 (Nuclear matrix protein-22) (NMP-22) (Nuclear mitotic apparatus protein) (NuMA protein) (SP-H antigen)
	0.148824	0.0836235	P62330	ARF6_HUMAN	ADP-ribosylation factor 6
	1.04501	0.644703	F5H6L7	F5H6L7_HUMAN	Sodium/calcium exchanger 2
	0.557096	0.535665	P01116-2	RASK_HUMAN	GTPase KRas (K-Ras 2) (Ki-Ras) (c-K-ras) (c-Ki-ras) [Cleaved into: GTPase KRas, N-terminally processed]
	1.71766	0.663458	P54727	RD23B_HUMAN	UV excision repair protein RAD23 homolog B (HR23B) (hHR23B) (XP-C repair-complementing complex 58 kDa protein) (p58)
	0.158692	-0.177692	Q13155	AIMP2_HUMAN	Aminoacyl tRNA synthase complex-interacting multifunctional protein 2 (Multisynthase complex auxiliary component p38) (Protein JTV-1)
	0.315788	0.22028	Q7L1Q6	BZW1_HUMAN	Basic leucine zipper and W2 domain-containing protein 1 (Protein Orf)
	0.0860234	0.0845609	P34897	GLYM_HUMAN	Serine hydroxymethyltransferase, mitochondrial (SHMT) (EC 2.1.2.1) (Glycine hydroxymethyltransferase) (Serine methylase)
	0.213095	0.134124	H7BZ14	H7BZ14_HUMAN	Peptidyl-prolyl cis-trans isomerase (PPIase) (EC 5.2.1.8) (Fragment)
	0.0122169	0.0101597	Q04609	FOLH1_HUMAN	Glutamate carboxypeptidase 2 (EC 3.4.17.21) (Cell growth-inhibiting gene 27 protein) (Folate hydrolase 1) (Folylpoly-gamma-glutamate carboxypeptidase) (FGCP) (Glutamate carboxypeptidase II) (GCPII) (Membrane glutamate carboxypeptidase) (mGCP) (N-acetylated-alpha-linked acidic dipeptidase I) (NAALADase I) (Prostate-specific membrane antigen) (PSM) (PSMA) (Pteroylpoly-gamma-glutamate carboxypeptida…
	0.565349	0.290258	A6NLN1	A6NLN1_HUMAN	Polypyrimidine tract binding protein 1, isoform CRA_b (Polypyrimidine tract-binding protein 1)
	0.198855	-0.194699	P50416	CPT1A_HUMAN	Carnitine O-palmitoyltransferase 1, liver isoform (CPT1-L) (EC 2.3.1.21) (Carnitine O-palmitoyltransferase I, liver isoform) (CPT I) (CPTI-L) (Carnitine palmitoyltransferase 1A)
	0.180442	0.117794	A0A0C4DFN3	A0A0C4DFN3_HUMAN	Monoglyceride lipase
	1.46739	0.71665	P54709	AT1B3_HUMAN	Sodium/potassium-transporting ATPase subunit beta-3 (Sodium/potassium-dependent ATPase subunit beta-3) (ATPB-3) (CD antigen CD298)
	0.328178	0.240262	Q9NZL4	HPBP1_HUMAN	Hsp70-binding protein 1 (HspBP1) (Heat shock protein-binding protein 1) (Hsp70-binding protein 2) (HspBP2) (Hsp70-interacting protein 1) (Hsp70-interacting protein 2)
	0.855477	-0.411853	O95671	ASML_HUMAN	N-acetylserotonin O-methyltransferase-like protein (ASMTL) (EC 2.1.1.-)
	0.688643	-0.17696	O60262	GBG7_HUMAN	Guanine nucleotide-binding protein G(I)/G(S)/G(O) subunit gamma-7
	0.438863	-0.426522	J3QRS3	J3QRS3_HUMAN	Myosin regulatory light chain 12A (Myosin regulatory light chain MRCL3, isoform CRA_b)
	0.218094	0.137485	Q96FN4	CPNE2_HUMAN	Copine-2 (Copine II)
	0.326244	0.232458	Q9Y5X3	SNX5_HUMAN	Sorting nexin-5
	0.560035	0.347792	Q9NQL2	RRAGD_HUMAN	Ras-related GTP-binding protein D (Rag D) (RagD)
	0.708295	-0.285344	Q5TFE4	NT5D1_HUMAN	5'-nucleotidase domain-containing protein 1 (EC 3.1.3.-)
	1.0413	0.516206	A0A0A0MTN0	A0A0A0MTN0_HUMAN	Cullin-2
	1.23376	0.560198	P07686	HEXB_HUMAN	Beta-hexosaminidase subunit beta (EC 3.2.1.52) (Beta-N-acetylhexosaminidase subunit beta) (Hexosaminidase subunit B) (Cervical cancer proto-oncogene 7 protein) (HCC-7) (N-acetyl-beta-glucosaminidase subunit beta) [Cleaved into: Beta-hexosaminidase subunit beta chain B;Beta-hexosaminidase subunit beta chain A]
	0.0188374	-0.0133458	Q05193-3	DYN1_HUMAN	Beta-1-syntrophin (59 kDa dystrophin-associated protein A1 basic component 1) (DAPA1B) (BSYN2) (Syntrophin-2) (Tax interaction protein 43) (TIP-43)
	1.54568	0.753758	Q13884	SNTB1_HUMAN
	0.915148	0.355995	Q6PGP7	TTC37_HUMAN	Tetratricopeptide repeat protein 37 (TPR repeat protein 37) (SKI3 homolog) (Ski3) (Tricho-hepatic-enteric syndrome protein) (Thespin)
	0.754033	0.638271	P31942	HNRH3_HUMAN	Heterogeneous nuclear ribonucleoprotein H3 (hnRNP H3) (Heterogeneous nuclear ribonucleoprotein 2H9) (hnRNP 2H9)
	1.14099	0.381772	A6NDF3	A6NDF3_HUMAN	Protein PBDC1
	0.622693	0.226242	B7Z4W5	B7Z4W5_HUMAN	Cysteine conjugate-beta lyase cytoplasmic (Glutamine transaminase K, kyneurenine aminotransferase), isoform CRA_b (cDNA FLJ56468, highly similar to Kynurenine--oxoglutarate transaminase 1 (EC 2.6.1.7))
	0.275978	-0.213849	P35221	CTNA1_HUMAN	Catenin alpha-1 (Alpha E-catenin) (Cadherin-associated protein) (Renal carcinoma antigen NY-REN-13)
	0.0373609	0.0321244	O60256	KPRB_HUMAN	Phosphoribosyl pyrophosphate synthase-associated protein 2 (PRPP synthase-associated protein 2) (41 kDa phosphoribosypyrophosphate synthetase-associated protein) (PAP41)
	0.183472	0.170645	Q8N0X4	CLYBL_HUMAN	Citramalyl-CoA lyase, mitochondrial (EC 4.1.3.25) (Beta-methylmalate synthase) (EC 2.3.3.-) (Citrate lyase subunit beta-like protein) (Citrate lyase beta-like) (Malate synthase) (EC 2.3.3.9)
	0.639259	0.297977	Q00587	BORG5_HUMAN	Cdc42 effector protein 1 (Binder of Rho GTPases 5) (Serum protein MSE55)
	0.330682	-0.382917	O43761	SNG3_HUMAN	Synaptogyrin-3
	0.355797	0.245542	P11166	GTR1_HUMAN	Solute carrier family 2, facilitated glucose transporter member 1 (Glucose transporter type 1, erythrocyte/brain) (GLUT-1) (HepG2 glucose transporter)
	0.287248	0.153539	H7C0V9	H7C0V9_HUMAN	Amyloid-beta A4 protein (Fragment)
	0.457507	0.253817	Q9UJ14	GGT7_HUMAN	Glutathione hydrolase 7 (EC 3.4.19.13) (Gamma-glutamyltransferase 7) (GGT 7) (EC 2.3.2.2) (Gamma-glutamyltransferase-like 3) (Gamma-glutamyltransferase-like 5) (Gamma-glutamyltranspeptidase 7) [Cleaved into: Glutathione hydrolase 7 heavy chain;Glutathione hydrolase 7 light chain]
	0.573439	-0.281121	Q7Z4H3	HDDC2_HUMAN	HD domain-containing protein 2 (Hepatitis C virus NS5A-transactivated protein 2) (HCV NS5A-transactivated protein 2)
	0.134772	0.13049	Q8N608	DPP10_HUMAN	Inactive dipeptidyl peptidase 10 (Dipeptidyl peptidase IV-related protein 3) (DPRP-3) (Dipeptidyl peptidase X) (DPP X) (Dipeptidyl peptidase-like protein 2) (DPL2)
	2.2667	-0.96672	P05937	CALB1_HUMAN	Calbindin (Calbindin D28) (D-28K) (Vitamin D-dependent calcium-binding protein, avian-type)
	0.638291	-0.330172	P62195	PRS8_HUMAN	26S proteasome regulatory subunit 8 (26S proteasome AAA-ATPase subunit RPT6) (Proteasome 26S subunit ATPase 5) (Proteasome subunit p45) (Thyroid hormone receptor-interacting protein 1) (TRIP1) (p45/SUG)
	0.270338	-0.141166	Q14318	FKBP8_HUMAN	Peptidyl-prolyl cis-trans isomerase FKBP8 (PPIase FKBP8) (EC 5.2.1.8) (38 kDa FK506-binding protein) (38 kDa FKBP) (FKBP-38) (hFKBP38) (FK506-binding protein 8) (FKBP-8) (FKBPR38) (Rotamase)
	1.29801	-0.580958	Q9Y2C4	EXOG_HUMAN	Nuclease EXOG, mitochondrial (EC 3.1.30.-) (Endonuclease G-like 1) (Endo G-like 1)
	0.932807	0.376535	Q9C0E8	LNP_HUMAN	Endoplasmic reticulum junction formation protein lunapark (ER junction formation factor lunapark)
	0.689762	-0.444922	A0A0B4J1W3	A0A0B4J1W3_HUMAN	N-alpha-acetyltransferase 15, NatA auxiliary subunit
	0.164704	0.118308	P30531	SC6A1_HUMAN	Sodium- and chloride-dependent GABA transporter 1 (GAT-1) (Solute carrier family 6 member 1)
	0.465334	0.367845	P62136	PP1A_HUMAN	Serine/threonine-protein phosphatase PP1-alpha catalytic subunit (PP-1A) (EC 3.1.3.16)
	0.0430514	-0.0247915	P38919	IF4A3_HUMAN	Eukaryotic initiation factor 4A-III (eIF-4A-III) (eIF4A-III) (EC 3.6.4.13) (ATP-dependent RNA helicase DDX48) (ATP-dependent RNA helicase eIF4A-3) (DEAD box protein 48) (Eukaryotic initiation factor 4A-like NUK-34) (Eukaryotic translation initiation factor 4A isoform 3) (Nuclear matrix protein 265) (NMP 265) (hNMP 265) [Cleaved into: Eukaryotic initiation factor 4A-III, N-terminally processed]
	0.121632	0.0476342	O00505	IMA4_HUMAN	Importin subunit alpha-4 (Importin alpha Q2) (Qip2) (Karyopherin subunit alpha-3) (SRP1-gamma)
	1.09779	0.611382	G8JLD3	G8JLD3_HUMAN	ELKS/Rab6-interacting/CAST family member 1
	0.0165773	0.0144613	E5RJ29	E5RJ29_HUMAN	PH and SEC7 domain-containing protein 3
	0.0887942	0.0840512	O14495	PLPP3_HUMAN	Phospholipid phosphatase 3 (EC 3.1.3.4) (Lipid phosphate phosphohydrolase 3) (PAP2-beta) (Phosphatidate phosphohydrolase type 2b) (Phosphatidic acid phosphatase 2b) (PAP-2b) (PAP2b) (Vascular endothelial growth factor and type I collagen-inducible protein) (VCIP)
	0.746742	-0.363135	F8VNV8	F8VNV8_HUMAN	Voltage-dependent L-type calcium channel subunit beta-3
	0.00729502	0.00571591	G3V325	G3V325_HUMAN	ATP5MF-PTCD1 readthrough
	1.11576	-0.42795	Q8IY17	PLPL6_HUMAN	Neuropathy target esterase (EC 3.1.1.5) (Patatin-like phospholipase domain-containing protein 6)
	1.59151	0.376738	Q9UHD9	UBQL2_HUMAN	Ubiquilin-2 (Chap1) (DSK2 homolog) (Protein linking IAP with cytoskeleton 2) (PLIC-2) (hPLIC-2) (Ubiquitin-like product Chap1/Dsk2)
	1.10596	-0.525655	Q8N0X7	SPART_HUMAN	Spartin (Spastic paraplegia 20 protein) (Trans-activated by hepatitis C virus core protein 1)
	0.146348	0.0908544	E7EV01	E7EV01_HUMAN	Calpain-5
	0.606471	0.132907	P60866	RS20_HUMAN	40S ribosomal protein S20 (Small ribosomal subunit protein uS10)
	0.535151	-0.296711	A0A0D9SG72	A0A0D9SG72_HUMAN	Syntaxin-binding protein 1
	0.271146	0.164339	O94856-9	NFASC_HUMAN	Neurofascin
	0.160913	0.104862	Q9H0U4	RAB1B_HUMAN	Ras-related protein Rab-1B
	0.628377	0.604142	B1AMS2	B1AMS2_HUMAN	Septin 6, isoform CRA_b (Septin-6)
	1.38966	-0.393414	P60953	CDC42_HUMAN
	0.0781761	0.0372339	Q9UNS2	CSN3_HUMAN	COP9 signalosome complex subunit 3 (SGN3) (Signalosome subunit 3) (JAB1-containing signalosome subunit 3)
	0.313471	0.1562	J3KPL8	J3KPL8_HUMAN	Amyloid-beta A4 precursor protein-binding family B member 1
	0.195933	-0.185241	P62829	RL23_HUMAN	60S ribosomal protein L23 (60S ribosomal protein L17) (Large ribosomal subunit protein uL14)
	0.0016282	-0.00147523	H0YF10	H0YF10_HUMAN	Histone-binding protein RBBP4 (Fragment)
	1.01635	-0.378906	O14908	GIPC1_HUMAN	PDZ domain-containing protein GIPC1 (GAIP C-terminus-interacting protein) (RGS-GAIP-interacting protein) (RGS19-interacting protein 1) (Synectin) (Tax interaction protein 2) (TIP-2)
	0.282354	-0.176359	E9PM75	E9PM75_HUMAN	NAD-dependent protein deacetylase sirtuin-3, mitochondrial
	0.0629587	-0.0174747	D6RGV5	D6RGV5_HUMAN	Cytochrome c oxidase subunit 7A2, mitochondrial (Fragment)
	1.02692	0.733801	P13473	LAMP2_HUMAN	Lysosome-associated membrane glycoprotein 2 (LAMP-2) (Lysosome-associated membrane protein 2) (CD107 antigen-like family member B) (LGP-96) (CD antigen CD107b)
	0.560693	0.371724	P05109	S10A8_HUMAN	Protein S100-A8 (Calgranulin-A) (Calprotectin L1L subunit) (Cystic fibrosis antigen) (CFAG) (Leukocyte L1 complex light chain) (Migration inhibitory factor-related protein 8) (MRP-8) (p8) (S100 calcium-binding protein A8) (Urinary stone protein band A)
	0.20634	0.103037	P03915	NU5M_HUMAN	NADH-ubiquinone oxidoreductase chain 5 (EC 1.6.5.3) (NADH dehydrogenase subunit 5)
	0.0944386	-0.129958	B5MCD7	B5MCD7_HUMAN	cDNA FLJ52856, highly similar to Synaptogyrin-1
	0.588655	0.327218	B1AKR6	B1AKR6_HUMAN	Dynein light chain roadblock-type 1
	0.0469286	-0.0486936	A0A0U1RQT8	A0A0U1RQT8_HUMAN	CD99 antigen-like protein 2 (Fragment)
	0.331204	-0.264657	A0A0A0MS29	A0A0A0MS29_HUMAN	Mitochondrial fission factor
	0.705621	-0.305375	Q9Y5Z4	HEBP2_HUMAN	Heme-binding protein 2 (Placental protein 23) (PP23) (Protein SOUL)
	0.259298	-0.203397	Q9UDW1	QCR9_HUMAN	Cytochrome b-c1 complex subunit 9 (Complex III subunit 9) (Complex III subunit X) (Cytochrome c1 non-heme 7 kDa protein) (Ubiquinol-cytochrome c reductase complex 7.2 kDa protein)
	1.22978	-0.502356	Q9H3Z4	DNJC5_HUMAN	DnaJ homolog subfamily C member 5 (Ceroid-lipofuscinosis neuronal protein 4) (Cysteine string protein) (CSP)
	0.190915	0.12448	Q9H1E5	TMX4_HUMAN	Thioredoxin-related transmembrane protein 4 (Thioredoxin domain-containing protein 13)
	0.536903	0.276965	Q8N5J2	MINY1_HUMAN	Ubiquitin carboxyl-terminal hydrolase MINDY-1 (EC 3.4.19.12) (Deubiquitinating enzyme MINDY-1) (Protein FAM63A)
	1.88904	0.675872	Q5SRE7	PHYD1_HUMAN	Phytanoyl-CoA dioxygenase domain-containing protein 1 (EC 1.-.-.-)
	0.0732203	0.0537276	P62318	SMD3_HUMAN	Small nuclear ribonucleoprotein Sm D3 (Sm-D3) (snRNP core protein D3)
	0.0195828	-0.0153368	O95219	SNX4_HUMAN	Sorting nexin-4
	0.179357	-0.116999	Q5VVQ1	Q5VVQ1_HUMAN	Translin-associated protein X (Fragment)
	0.136432	0.113541	Q5VTU3	Q5VTU3_HUMAN	Deleted.
	0.0595307	-0.0447149	K7ERI7	K7ERI7_HUMAN	60S ribosomal protein L22 (Ribosomal protein L22, isoform CRA_b)
	0.176567	0.123689	K7EPR0	K7EPR0_HUMAN	Transmembrane protein 205
	0.236829	-0.256202	J3KNF8	J3KNF8_HUMAN	Cytochrome b5 type B (Outer mitochondrial membrane), isoform CRA_a
	1.69498	0.507574	I3L2R6	I3L2R6_HUMAN	Thioredoxin domain-containing protein 17
	0.0228064	0.0224933	H0YHX9	H0YHX9_HUMAN	Nascent polypeptide-associated complex subunit alpha (Fragment)
	0.691892	0.445634	H0YB37	H0YB37_HUMAN	Tetratricopeptide repeat protein 1 (Fragment)
	0.103959	0.0805673	F8VYZ3	F8VYZ3_HUMAN	Serine dehydratase-like (Fragment)
	0.0199012	-0.0143994	E5RI99	E5RI99_HUMAN	60S ribosomal protein L30 (Fragment)
	0.107584	-0.0745328	D6RBW1	D6RBW1_HUMAN	Eukaryotic translation initiation factor 4E
	0.299818	0.359545	A0A087WYF7	A0A087WYF7_HUMAN	MICOS complex subunit
	0.159901	0.101307	A0A087WXB0	A0A087WXB0_HUMAN	Secretory carrier-associated membrane protein (Secretory carrier membrane protein)
	0.0262425	0.00993153	Q9UJC5	SH3L2_HUMAN	SH3 domain-binding glutamic acid-rich-like protein 2 (Fovea-associated SH3 domain-binding protein)
	1.48273	0.807144	Q9UHA4	LTOR3_HUMAN	Ragulator complex protein LAMTOR3 (Late endosomal/lysosomal adaptor and MAPK and MTOR activator 3) (MEK-binding partner 1) (Mp1) (Mitogen-activated protein kinase kinase 1-interacting protein 1) (Mitogen-activated protein kinase scaffold protein 1)
	0.79361	0.335952	Q8N4Q0	PTGR3_HUMAN	Prostaglandin reductase 3 (PRG-3) (EC 1.3.1.48) (Zinc-binding alcohol dehydrogenase domain-containing protein 2)
	0.0148813	0.0072865	P62942	FKB1A_HUMAN	Peptidyl-prolyl cis-trans isomerase FKBP1A (PPIase FKBP1A) (EC 5.2.1.8) (12 kDa FK506-binding protein) (12 kDa FKBP) (FKBP-12) (Calstabin-1) (FK506-binding protein 1A) (FKBP-1A) (Immunophilin FKBP12) (Rotamase)
	0.558876	-0.305807	P26885	FKBP2_HUMAN	Peptidyl-prolyl cis-trans isomerase FKBP2 (PPIase FKBP2) (EC 5.2.1.8) (13 kDa FK506-binding protein) (13 kDa FKBP) (FKBP-13) (FK506-binding protein 2) (FKBP-2) (Immunophilin FKBP13) (Rotamase)
	0.43926	0.239218	P17152	TMM11_HUMAN	Transmembrane protein 11, mitochondrial (Protein PM1) (Protein PMI)
	0.235138	0.155559	D6RBD7	D6RBD7_HUMAN	Eukaryotic translation elongation factor 1 epsilon-1 (HCG15559, isoform CRA_d)
	0.571256	0.279409	Q9Y6D5	BIG2_HUMAN	Brefeldin A-inhibited guanine nucleotide-exchange protein 2 (Brefeldin A-inhibited GEP 2) (ADP-ribosylation factor guanine nucleotide-exchange factor 2)
	0.159876	-0.112083	P52294	IMA5_HUMAN	Importin subunit alpha-5 (Karyopherin subunit alpha-1) (Nucleoprotein interactor 1) (NPI-1) (RAG cohort protein 2) (SRP1-beta) [Cleaved into: Importin subunit alpha-5, N-terminally processed]
	0.204315	0.125836	Q9NRY4	RHG35_HUMAN	Rho GTPase-activating protein 35 (Glucocorticoid receptor DNA-binding factor 1) (Glucocorticoid receptor repression factor 1) (GRF-1) (Rho GAP p190A) (p190-A)
	1.50706	-0.621303	Q15438	CYH1_HUMAN	Cytohesin-1 (PH, SEC7 and coiled-coil domain-containing protein 1) (SEC7 homolog B2-1)
	0.0255363	-0.0231719	Q9BSH4	TACO1_HUMAN	Translational activator of cytochrome c oxidase 1 (Coiled-coil domain-containing protein 44) (Translational activator of mitochondrially-encoded cytochrome c oxidase I)
	0.120706	-0.114917	Q9NRF8	PYRG2_HUMAN	CTP synthase 2 (EC 6.3.4.2) (CTP synthetase 2) (UTP--ammonia ligase 2)
	0.0884305	0.114854	Q71UI9	H2AV_HUMAN	Histone H2A.V (H2A.F/Z)
	0.259065	0.160633	A0A087X1X9	A0A087X1X9_HUMAN	Stromal membrane-associated protein 1
	0.376605	-0.204851	Q9H1V8	S6A17_HUMAN	Sodium-dependent neutral amino acid transporter SLC6A17 (Sodium-dependent neurotransmitter transporter NTT4) (Solute carrier family 6 member 17)
	0.728677	0.459861	X5D2R7	X5D2R7_HUMAN	Proteasome subunit beta type (EC 3.4.25.1)
	1.38093	0.585303	E9PGF5	E9PGF5_HUMAN	Tensin-1
	1.09461	-0.699688	Q9UJQ1	LAMP5_HUMAN	Lysosome-associated membrane glycoprotein 5 (Brain and dendritic cell-associated LAMP) (Brain-associated LAMP-like protein) (BAD-LAMP) (Lysosome-associated membrane protein 5) (LAMP-5)
	0.154618	0.129774	H0Y8T9	H0Y8T9_HUMAN	Claudin domain-containing protein 1 (Fragment)
	0.19127	-0.0677937	Q9NX40	OCAD1_HUMAN	OCIA domain-containing protein 1 (Ovarian cancer immunoreactive antigen domain containing 1) (Ovarian carcinoma immunoreactive antigen)
	0.31694	0.258986	Q9ULX7	CAH14_HUMAN	Carbonic anhydrase 14 (EC 4.2.1.1) (Carbonate dehydratase XIV) (Carbonic anhydrase XIV) (CA-XIV)
	0.626057	-0.438382	C9IZ01	C9IZ01_HUMAN	Elongation factor G, mitochondrial
	0.0479313	0.0407571	O75695	XRP2_HUMAN	Protein XRP2
	0.819006	0.505127	A0A075B7B1	A0A075B7B1_HUMAN	Desmuslin, isoform CRA_a (Synemin)
	0.754665	-0.341431	P53618	COPB_HUMAN	Coatomer subunit beta (Beta-coat protein) (Beta-COP)
	0.102229	-0.095037	Q99250	SCN2A_HUMAN	Sodium channel protein type 2 subunit alpha (HBSC II) (Sodium channel protein brain II subunit alpha) (Sodium channel protein type II subunit alpha) (Voltage-gated sodium channel subunit alpha Nav1.2)
	0.16975	-0.13517	P62277	RS13_HUMAN	40S ribosomal protein S13 (Small ribosomal subunit protein uS15)
	0.147942	0.084745	Q9UKU7	ACAD8_HUMAN	Isobutyryl-CoA dehydrogenase, mitochondrial (EC 1.3.99.-) (Activator-recruited cofactor 42 kDa component) (ARC42) (Acyl-CoA dehydrogenase family member 8) (ACAD-8)
	0.571665	0.271315	Q93008	USP9X_HUMAN	Probable ubiquitin carboxyl-terminal hydrolase FAF-X (EC 3.4.19.12) (Deubiquitinating enzyme FAF-X) (Fat facets in mammals) (hFAM) (Fat facets protein-related, X-linked) (Ubiquitin thioesterase FAF-X) (Ubiquitin-specific protease 9, X chromosome) (Ubiquitin-specific-processing protease FAF-X)
	0.612398	-0.479142	H7BYR8	H7BYR8_HUMAN	Myelin basic protein
	0.309204	-0.278503	A0A0G2JP90	A0A0G2JP90_HUMAN	Nodal modulator 1
	0.145689	0.0866483	G3V1C3	G3V1C3_HUMAN	Apoptosis inhibitor 5
+	3.05555	0.836839	P58546	MTPN_HUMAN	Myotrophin (Protein V-1)
	0.136041	-0.152341	P14920	OXDA_HUMAN	D-amino-acid oxidase (DAAO) (DAMOX) (DAO) (EC 1.4.3.3)
	0.733952	-0.376243	G3V200	G3V200_HUMAN	Liprin-alpha-2
	0.0657727	0.0486792	Q86SX6	GLRX5_HUMAN	Glutaredoxin-related protein 5, mitochondrial (Monothiol glutaredoxin-5)
	0.354169	0.260465	Q9NQ88	TIGAR_HUMAN	Fructose-2,6-bisphosphatase TIGAR (EC 3.1.3.46) (TP53-induced glycolysis and apoptosis regulator) (TP53-induced glycolysis regulatory phosphatase)
	0.226886	-0.159953	Q14012	KCC1A_HUMAN	Calcium/calmodulin-dependent protein kinase type 1 (EC 2.7.11.17) (CaM kinase I) (CaM-KI) (CaM kinase I alpha) (CaMKI-alpha)
	0.328957	0.286997	J3KSJ8	J3KSJ8_HUMAN	Protein phosphatase 1 regulatory subunit 1B (Fragment)
	0.130216	0.164227	G3V4T6	G3V4T6_HUMAN	Maleylacetoacetate isomerase
	0.0260815	0.0195297	Q96TC7	RMD3_HUMAN	Regulator of microtubule dynamics protein 3 (RMD-3) (hRMD-3) (Cerebral protein 10) (Protein FAM82A2) (Protein FAM82C) (Protein tyrosine phosphatase-interacting protein 51) (TCPTP-interacting protein 51)
	1.13802	-0.529959	Q6PCB7	S27A1_HUMAN	Long-chain fatty acid transport protein 1 (FATP-1) (Fatty acid transport protein 1) (EC 6.2.1.-) (Solute carrier family 27 member 1)
	0.809004	-0.616706	P51888	PRELP_HUMAN	Prolargin (Proline-arginine-rich end leucine-rich repeat protein)
	0.376416	0.183381	Q9UNE7	CHIP_HUMAN	E3 ubiquitin-protein ligase CHIP (EC 2.3.2.27) (Antigen NY-CO-7) (CLL-associated antigen KW-8) (Carboxy terminus of Hsp70-interacting protein) (RING-type E3 ubiquitin transferase CHIP) (STIP1 homology and U box-containing protein 1)
	0.162992	-0.106375	F5H4U6	F5H4U6_HUMAN	Long-chain-fatty-acid--CoA ligase ACSBG1
	0.647184	0.366734	Q6PI48	SYDM_HUMAN	Aspartate--tRNA ligase, mitochondrial (EC 6.1.1.12) (Aspartyl-tRNA synthetase) (AspRS)
	0.100371	-0.107433	Q9NWV4	CA123_HUMAN	UPF0587 protein C1orf123
	0.192752	-0.181611	Q8WW22	DNJA4_HUMAN	DnaJ homolog subfamily A member 4
	0.0817154	-0.0422338	Q9NV70	EXOC1_HUMAN	Exocyst complex component 1 (Exocyst complex component Sec3)
	0.364255	0.137584	Q9NVH1	DJC11_HUMAN	DnaJ homolog subfamily C member 11
	0.310155	-0.254072	A8MUM1	A8MUM1_HUMAN	EARP-interacting protein
	1.59643	-0.590818	G3V2U7	G3V2U7_HUMAN	Acylphosphatase (EC 3.6.1.7)
	0.274214	0.179314	Q9UHL4	DPP2_HUMAN	Dipeptidyl peptidase 2 (EC 3.4.14.2) (Dipeptidyl aminopeptidase II) (Dipeptidyl peptidase 7) (Dipeptidyl peptidase II) (DPP II) (Quiescent cell proline dipeptidase)
	0.0326972	-0.0268602	Q8N0W3	FUK_HUMAN	L-fucose kinase (Fucokinase) (EC 2.7.1.52)
	0.229488	0.133211	Q06203	PUR1_HUMAN	Amidophosphoribosyltransferase (ATase) (EC 2.4.2.14) (Glutamine phosphoribosylpyrophosphate amidotransferase) (GPAT)
	0.0370165	-0.044097	Q99615	DNJC7_HUMAN	DnaJ homolog subfamily C member 7 (Tetratricopeptide repeat protein 2) (TPR repeat protein 2)
	0.687948	-0.249155	Q15042	RB3GP_HUMAN	Rab3 GTPase-activating protein catalytic subunit (RAB3 GTPase-activating protein 130 kDa subunit) (Rab3-GAP p130) (Rab3-GAP)
	0.00404117	-0.00567158	Q14982	OPCM_HUMAN	Opioid-binding protein/cell adhesion molecule (OBCAM) (OPCML) (Opioid-binding cell adhesion molecule) (IgLON family member 1)
	0.936698	0.376568	Q96KP1	EXOC2_HUMAN	Exocyst complex component 2 (Exocyst complex component Sec5)
	0.0166285	0.0186137	Q8NE62	CHDH_HUMAN	Choline dehydrogenase, mitochondrial (CDH) (CHD) (EC 1.1.99.1)
	1.0652	0.649768	P07305	H10_HUMAN	Histone H1.0 (Histone H1') (Histone H1(0)) [Cleaved into: Histone H1.0, N-terminally processed]
	0.275308	0.145415	Q9P265	DIP2B_HUMAN	Disco-interacting protein 2 homolog B (DIP2 homolog B)
	0.610711	0.396224	P07738	PMGE_HUMAN	Bisphosphoglycerate mutase (BPGM) (EC 5.4.2.4) (2,3-bisphosphoglycerate mutase, erythrocyte) (2,3-bisphosphoglycerate synthase) (EC 5.4.2.11) (2,3-diphosphoglycerate mutase) (DPGM) (BPG-dependent PGAM)
	0.242841	-0.148291	Q6XQN6	PNCB_HUMAN	Nicotinate phosphoribosyltransferase (NAPRTase) (EC 6.3.4.21) (FHA-HIT-interacting protein) (Nicotinate phosphoribosyltransferase domain-containing protein 1)
	0.197536	0.16156	P02743	SAMP_HUMAN	Serum amyloid P-component (SAP) (9.5S alpha-1-glycoprotein) [Cleaved into: Serum amyloid P-component(1-203)]
	2.43746	0.852312	F5H365	F5H365_HUMAN	Protein transport protein Sec23A
	0.537483	-0.345376	P12074	CX6A1_HUMAN	Cytochrome c oxidase subunit 6A1, mitochondrial (Cytochrome c oxidase polypeptide VIa-liver) (Cytochrome c oxidase subunit VIA-liver) (COX VIa-L)
	0.210839	-0.17923	Q92820	GGH_HUMAN	Gamma-glutamyl hydrolase (EC 3.4.19.9) (Conjugase) (GH) (Gamma-Glu-X carboxypeptidase)
	0.402961	-0.3119	B7Z637	B7Z637_HUMAN	Armadillo repeat containing 8, isoform CRA_g (Armadillo repeat-containing protein 8) (cDNA FLJ53383, highly similar to Homo sapiens armadillo repeat containing 8 (ARMC8), transcript variant 2, mRNA)
	0.312283	-0.225779	Q9GZM7	TINAL_HUMAN	Tubulointerstitial nephritis antigen-like (Glucocorticoid-inducible protein 5) (Oxidized LDL-responsive gene 2 protein) (OLRG-2) (Tubulointerstitial nephritis antigen-related protein) (TIN Ag-related protein) (TIN-Ag-RP)
	1.35361	0.951741	P61353	RL27_HUMAN	60S ribosomal protein L27 (Large ribosomal subunit protein eL27)
	0.402261	0.178383	Q9BQA1	MEP50_HUMAN	Methylosome protein 50 (MEP-50) (Androgen receptor cofactor p44) (WD repeat-containing protein 77) (p44/Mep50)
	0.0760046	0.0404644	Q8IWU9-2	TPH2_HUMAN	Tryptophan 5-hydroxylase 2 (EC 1.14.16.4) (Neuronal tryptophan hydroxylase) (Tryptophan 5-monooxygenase 2)
	0.583684	-0.325776	Q9Y3C8	UFC1_HUMAN	Ubiquitin-fold modifier-conjugating enzyme 1 (Ufm1-conjugating enzyme 1)
	1.18755	-0.516751	J3KND3	J3KND3_HUMAN	Myosin light polypeptide 6
	0.185915	-0.108909	Q07002	CDK18_HUMAN	Cyclin-dependent kinase 18 (EC 2.7.11.22) (Cell division protein kinase 18) (PCTAIRE-motif protein kinase 3) (Serine/threonine-protein kinase PCTAIRE-3)
	0.249622	-0.125235	O75380	NDUS6_HUMAN	NADH dehydrogenase [ubiquinone] iron-sulfur protein 6, mitochondrial (Complex I-13kD-A) (CI-13kD-A) (NADH-ubiquinone oxidoreductase 13 kDa-A subunit)
	0.215738	0.188273	O76003	GLRX3_HUMAN	Glutaredoxin-3 (PKC-interacting cousin of thioredoxin) (PICOT) (PKC-theta-interacting protein) (PKCq-interacting protein) (Thioredoxin-like protein 2)
	0.00323688	0.00285263	Q9UQ03	COR2B_HUMAN	Coronin-2B (Coronin-like protein C) (Clipin-C) (Protein FC96)
	0.630105	0.364001	A0A087X091	A0A087X091_HUMAN	WD repeat-containing protein 13 (Fragment)
	0.843436	-0.510954	Q9NT62	ATG3_HUMAN	Ubiquitin-like-conjugating enzyme ATG3 (EC 2.3.2.-) (Autophagy-related protein 3) (APG3-like) (hApg3) (Protein PC3-96)
	0.236191	0.176966	F6T1Q0	F6T1Q0_HUMAN	2',5'-phosphodiesterase 12
	0.801096	-0.356615	E9PCB6	E9PCB6_HUMAN	Neurolysin, mitochondrial
	1.13974	0.413591	C9J5N1	C9J5N1_HUMAN	PTGES3L-AARSD1 readthrough
	0.517579	-0.383895	M0R366	M0R366_HUMAN	Fibronectin type III and SPRY domain-containing protein 1
	0.000102443	-6.87345e-05	H3BRK3	H3BRK3_HUMAN	NAD(P)H dehydrogenase [quinone] 1
	0.322683	-0.319548	A0A087WX97	A0A087WX97_HUMAN	Bcl-2-like protein 13
	0.0330244	-0.0221531	C9IZG4	C9IZG4_HUMAN	Protein CutA
	0.308976	0.178326	J3KR24	J3KR24_HUMAN	Isoleucine--tRNA ligase, cytoplasmic (Isoleucine-tRNA synthetase, isoform CRA_d)
	1.12378	1.03615	Q13336	UT1_HUMAN	Urea transporter 1 (Solute carrier family 14 member 1) (Urea transporter, erythrocyte)
	0.163905	-0.0811954	E9PQE8	E9PQE8_HUMAN	Trafficking protein particle complex subunit 4
	0.25903	0.135449	Q9P260-2	K1468_HUMAN	LisH domain and HEAT repeat-containing protein KIAA1468
	0.331618	0.246668	F8W0M9	F8W0M9_HUMAN	Secernin-3 (Fragment)
	0.727081	-0.365306	P51151	RAB9A_HUMAN	Ras-related protein Rab-9A
	0.0785829	0.0553646	Q15120	PDK3_HUMAN	[Pyruvate dehydrogenase (acetyl-transferring)] kinase isozyme 3, mitochondrial (EC 2.7.11.2) (Pyruvate dehydrogenase kinase isoform 3)
	0.071854	0.0497599	O95674	CDS2_HUMAN	Phosphatidate cytidylyltransferase 2 (EC 2.7.7.41) (CDP-DAG synthase 2) (CDP-DG synthase 2) (CDP-diacylglycerol synthase 2) (CDS 2) (CDP-diglyceride pyrophosphorylase 2) (CDP-diglyceride synthase 2) (CTP:phosphatidate cytidylyltransferase 2)
	0.143107	-0.101712	Q8NBU5	ATAD1_HUMAN	ATPase family AAA domain-containing protein 1 (EC 3.6.1.3) (Thorase)
	0.00661725	-0.00938854	P08754	GNAI3_HUMAN	Guanine nucleotide-binding protein G(k) subunit alpha (G(i) alpha-3)
	0.136761	0.0984824	O00629	IMA3_HUMAN	Importin subunit alpha-3 (Importin alpha Q1) (Qip1) (Karyopherin subunit alpha-4)
	0.104252	0.0773747	Q9H2M9	RBGPR_HUMAN	Rab3 GTPase-activating protein non-catalytic subunit (RGAP-iso) (Rab3 GTPase-activating protein 150 kDa subunit) (Rab3-GAP p150) (Rab3-GAP150) (Rab3-GAP regulatory subunit)
	0.441438	-0.182248	B7Z7P8	B7Z7P8_HUMAN	Eukaryotic peptide chain release factor subunit 1 (cDNA FLJ56175, highly similar to Eukaryotic peptide chain release factor subunit1)
	0.0248405	-0.0355721	H3BSW0	H3BSW0_HUMAN	Leucine-rich repeat-containing protein 57 (Fragment)
	0.242811	-0.197875	Q92783	STAM1_HUMAN	Signal transducing adapter molecule 1 (STAM-1)
	0.0511902	-0.0276682	Q8IUR0	TPPC5_HUMAN	Trafficking protein particle complex subunit 5
	1.28394	-0.932186	A8MZ54	A8MZ54_HUMAN	Syntaxin-1A
	0.405808	-0.260443	O95352	ATG7_HUMAN	Ubiquitin-like modifier-activating enzyme ATG7 (ATG12-activating enzyme E1 ATG7) (Autophagy-related protein 7) (APG7-like) (hAGP7) (Ubiquitin-activating enzyme E1-like protein)
	0.738539	0.350047	P26368	U2AF2_HUMAN	Splicing factor U2AF 65 kDa subunit (U2 auxiliary factor 65 kDa subunit) (hU2AF(65)) (hU2AF65) (U2 snRNP auxiliary factor large subunit)
	1.51503	-0.536156	F8VYY9	F8VYY9_HUMAN	5'-AMP-activated protein kinase subunit gamma-1
	0.0848581	-0.0772324	O95139	NDUB6_HUMAN	NADH dehydrogenase [ubiquinone] 1 beta subcomplex subunit 6 (Complex I-B17) (CI-B17) (NADH-ubiquinone oxidoreductase B17 subunit)
	0.582076	0.250122	O75382	TRIM3_HUMAN	Tripartite motif-containing protein 3 (Brain-expressed RING finger protein) (RING finger protein 22) (RING finger protein 97)
	0.138474	-0.0879844	P61758	PFD3_HUMAN	Prefoldin subunit 3 (HIBBJ46) (von Hippel-Lindau-binding protein 1) (VBP-1) (VHL-binding protein 1)
	0.375568	-0.180415	O14744	ANM5_HUMAN	Protein arginine N-methyltransferase 5 (EC 2.1.1.320) (72 kDa ICln-binding protein) (Histone-arginine N-methyltransferase PRMT5) (Jak-binding protein 1) (Shk1 kinase-binding protein 1 homolog) (SKB1 homolog) (SKB1Hs) [Cleaved into: Protein arginine N-methyltransferase 5, N-terminally processed]
	0.181829	-0.166091	O60883	ETBR2_HUMAN	Prosaposin receptor GPR37L1 (Endothelin B receptor-like protein 2) (ETBR-LP-2) (G-protein coupled receptor 37-like 1)
	0.785091	0.341487	J3QRU1	J3QRU1_HUMAN	Tyrosine-protein kinase (EC 2.7.10.2)
	0.287556	0.197659	P62191	PRS4_HUMAN	26S proteasome regulatory subunit 4 (P26s4) (26S proteasome AAA-ATPase subunit RPT2) (Proteasome 26S subunit ATPase 1)
	0.190487	0.551627	Q6PKG0	LARP1_HUMAN	La-related protein 1 (La ribonucleoprotein domain family member 1)
	0.42576	-0.203976	Q14643	ITPR1_HUMAN	Inositol 1,4,5-trisphosphate receptor type 1 (IP3 receptor isoform 1) (IP3R 1) (InsP3R1) (Type 1 inositol 1,4,5-trisphosphate receptor) (Type 1 InsP3 receptor)
	0.0305298	0.0414181	F5H1S8	F5H1S8_HUMAN	Malectin (Fragment)
	0.308425	0.305621	Q8TAC9	SCAM5_HUMAN	Secretory carrier-associated membrane protein 5 (Secretory carrier membrane protein 5) (hSCAMP5)
	0.884168	0.507651	Q96T76	MMS19_HUMAN	MMS19 nucleotide excision repair protein homolog (hMMS19) (MET18 homolog) (MMS19-like protein)
	0.271349	-0.103224	P45954	ACDSB_HUMAN	Short/branched chain specific acyl-CoA dehydrogenase, mitochondrial (SBCAD) (EC 1.3.8.5) (2-methyl branched chain acyl-CoA dehydrogenase) (2-MEBCAD) (2-methylbutyryl-coenzyme A dehydrogenase) (2-methylbutyryl-CoA dehydrogenase)
	0.469346	-0.290215	P56537	IF6_HUMAN	Eukaryotic translation initiation factor 6 (eIF-6) (B(2)GCN homolog) (B4 integrin interactor) (CAB) (p27(BBP))
	0.14712	0.13569	Q9H444	CHM4B_HUMAN	Charged multivesicular body protein 4b (Chromatin-modifying protein 4b) (CHMP4b) (SNF7 homolog associated with Alix 1) (SNF7-2) (hSnf7-2) (Vacuolar protein sorting-associated protein 32-2) (Vps32-2) (hVps32-2)
	0.240975	-0.2343	P35606	COPB2_HUMAN	Coatomer subunit beta' (Beta'-coat protein) (Beta'-COP) (p102)
	0.89694	0.513477	P52597	HNRPF_HUMAN	Heterogeneous nuclear ribonucleoprotein F (hnRNP F) (Nucleolin-like protein mcs94-1) [Cleaved into: Heterogeneous nuclear ribonucleoprotein F, N-terminally processed]
	0.332948	0.167004	P02533	K1C14_HUMAN	Keratin, type I cytoskeletal 14 (Cytokeratin-14) (CK-14) (Keratin-14) (K14)
	0.215455	0.103104	O75439	MPPB_HUMAN	Mitochondrial-processing peptidase subunit beta (EC 3.4.24.64) (Beta-MPP) (P-52)
	0.542886	0.261378	P42126	ECI1_HUMAN	Enoyl-CoA delta isomerase 1, mitochondrial (EC 5.3.3.8) (3,2-trans-enoyl-CoA isomerase) (Delta(3),Delta(2)-enoyl-CoA isomerase) (D3,D2-enoyl-CoA isomerase) (Dodecenoyl-CoA isomerase)
	0.685497	-0.511639	H0Y8X4	H0Y8X4_HUMAN	2'-deoxynucleoside 5'-phosphate N-hydrolase 1 (Fragment)
	0.848231	-0.367421	Q12846	STX4_HUMAN	Syntaxin-4 (Renal carcinoma antigen NY-REN-31)
	0.271701	0.155535	Q86WA6	BPHL_HUMAN	Valacyclovir hydrolase (VACVase) (Valacyclovirase) (EC 3.1.-.-) (Biphenyl hydrolase-like protein) (Biphenyl hydrolase-related protein) (Bph-rp) (Breast epithelial mucin-associated antigen) (MCNAA)
	0.140862	0.0765516	P78527	PRKDC_HUMAN	DNA-dependent protein kinase catalytic subunit (DNA-PK catalytic subunit) (DNA-PKcs) (EC 2.7.11.1) (DNPK1) (p460)
	1.17683	0.593252	Q9P032	NDUF4_HUMAN	NADH dehydrogenase [ubiquinone] 1 alpha subcomplex assembly factor 4 (Hormone-regulated proliferation-associated protein of 20 kDa)
	0.199899	-0.0814278	H7BY35	H7BY35_HUMAN	Ryanodine receptor 2
	0.351667	-0.167005	Q13724	MOGS_HUMAN	Mannosyl-oligosaccharide glucosidase (EC 3.2.1.106) (Processing A-glucosidase I)
	0.329884	-0.26097	Q15417	CNN3_HUMAN	Calponin-3 (Calponin, acidic isoform)
	0.192925	-0.1136	Q9BV20	MTNA_HUMAN	Methylthioribose-1-phosphate isomerase (M1Pi) (MTR-1-P isomerase) (EC 5.3.1.23) (Mediator of RhoA-dependent invasion) (S-methyl-5-thioribose-1-phosphate isomerase) (Translation initiation factor eIF-2B subunit alpha/beta/delta-like protein)
	0.526895	0.241279	J3KTA4	J3KTA4_HUMAN	Probable ATP-dependent RNA helicase DDX5
	0.152176	-0.0767793	B7ZM87	B7ZM87_HUMAN	SLIT-ROBO Rho GTPase-activating protein 2 (SRGAP2 protein)
	1.55058	-0.945499	O75351	VPS4B_HUMAN	Vacuolar protein sorting-associated protein 4B (EC 3.6.4.6) (Cell migration-inducing gene 1 protein) (Suppressor of K(+) transport growth defect 1) (Protein SKD1)
	0.00935042	0.0136247	P01619	KV320_HUMAN	Immunoglobulin kappa variable 3-20 (Ig kappa chain V-III region B6) (Ig kappa chain V-III region GOL) (Ig kappa chain V-III region HAH) (Ig kappa chain V-III region HIC) (Ig kappa chain V-III region IARC/BL41) (Ig kappa chain V-III region NG9) (Ig kappa chain V-III region SIE) (Ig kappa chain V-III region Ti) (Ig kappa chain V-III region WOL)
	0.23015	-0.275581	Q07065	CKAP4_HUMAN	Cytoskeleton-associated protein 4 (63-kDa cytoskeleton-linking membrane protein) (Climp-63) (p63)
	0.0546763	-0.033689	Q9NR31	SAR1A_HUMAN	GTP-binding protein SAR1a (COPII-associated small GTPase)
	0.306069	-0.507519	Q6DRA6	H2B2D_HUMAN	Putative histone H2B type 2-D
	0.0794444	0.0595823	O95295	SNAPN_HUMAN	SNARE-associated protein Snapin (Biogenesis of lysosome-related organelles complex 1 subunit 7) (BLOC-1 subunit 7) (Synaptosomal-associated protein 25-binding protein) (SNAP-associated protein)
	0.78817	-0.190796	Q14847	LASP1_HUMAN	LIM and SH3 domain protein 1 (LASP-1) (Metastatic lymph node gene 50 protein) (MLN 50)
	0.290239	0.191218	Q9Y3Z3	SAMH1_HUMAN	Deoxynucleoside triphosphate triphosphohydrolase SAMHD1 (dNTPase) (EC 3.1.5.-) (Dendritic cell-derived IFNG-induced protein) (DCIP) (Monocyte protein 5) (MOP-5) (SAM domain and HD domain-containing protein 1) (hSAMHD1)
	0.242264	0.162977	Q9Y5P6	GMPPB_HUMAN	Mannose-1-phosphate guanyltransferase beta (EC 2.7.7.13) (GDP-mannose pyrophosphorylase B) (GTP-mannose-1-phosphate guanylyltransferase beta)
	0.35264	0.226491	Q6PI78	TMM65_HUMAN	Transmembrane protein 65
	0.0355917	-0.0570492	Q8TDQ7	GNPI2_HUMAN	Glucosamine-6-phosphate isomerase 2 (EC 3.5.99.6) (Glucosamine-6-phosphate deaminase 2) (GNPDA 2) (GlcN6P deaminase 2) (Glucosamine-6-phosphate isomerase SB52)
	0.302284	0.386155	A0A0B4J231	A0A0B4J231_HUMAN	Immunoglobulin lambda-like polypeptide 5
	0.433631	0.274823	P09486	SPRC_HUMAN	SPARC (Basement-membrane protein 40) (BM-40) (Osteonectin) (ON) (Secreted protein acidic and rich in cysteine)
	0.438181	-0.331869	E9PHY0	E9PHY0_HUMAN	Lysosomal acid phosphatase
	0.141725	-0.0933031	H7C285	H7C285_HUMAN	Tetraspanin-15 (Fragment)
	0.102189	0.0919767	P53999	TCP4_HUMAN	Activated RNA polymerase II transcriptional coactivator p15 (Positive cofactor 4) (PC4) (SUB1 homolog) (p14)
	0.975118	0.397797	Q9HB07	MYG1_HUMAN	UPF0160 protein MYG1, mitochondrial
	0.448407	-0.313132	Q9Y2H1	ST38L_HUMAN	Serine/threonine-protein kinase 38-like (EC 2.7.11.1) (NDR2 protein kinase) (Nuclear Dbf2-related kinase 2)
	0.103072	-0.0707396	B4DIB3	B4DIB3_HUMAN	Non-specific serine/threonine protein kinase (EC 2.7.11.1)
	0.0818148	0.0487871	A6NGN9	IGLO5_HUMAN	IgLON family member 5
	1.57286	-0.785342	P28288	ABCD3_HUMAN	ATP-binding cassette sub-family D member 3 (70 kDa peroxisomal membrane protein) (PMP70)
	0.46806	-0.453358	P36551	HEM6_HUMAN	Oxygen-dependent coproporphyrinogen-III oxidase, mitochondrial (COX) (Coprogen oxidase) (Coproporphyrinogenase) (EC 1.3.3.3)
	0.355173	0.230757	Q92900	RENT1_HUMAN	Regulator of nonsense transcripts 1 (EC 3.6.4.-) (ATP-dependent helicase RENT1) (Nonsense mRNA reducing factor 1) (NORF1) (Up-frameshift suppressor 1 homolog) (hUpf1)
	0.0311219	0.0244103	P41240	CSK_HUMAN	Tyrosine-protein kinase CSK (EC 2.7.10.2) (C-Src kinase) (Protein-tyrosine kinase CYL)
	0.694833	-0.52851	P02766	TTHY_HUMAN	Transthyretin (ATTR) (Prealbumin) (TBPA)
	1.9619	0.830102	P02747	C1QC_HUMAN	Complement C1q subcomponent subunit C
	0.35039	-0.191612	H0Y4Z8	H0Y4Z8_HUMAN	Chromosome 9 open reading frame 86, isoform CRA_b (Rab-like protein 6)
	0.106719	-0.0509892	Q15276	RABE1_HUMAN	Rab GTPase-binding effector protein 1 (Rabaptin-4) (Rabaptin-5) (Rabaptin-5alpha) (Renal carcinoma antigen NY-REN-17)
	0.0873866	0.060775	Q9C0D0	PHAR1_HUMAN	Phosphatase and actin regulator 1
	0.722171	-0.25593	H3BQZ7	H3BQZ7_HUMAN	HCG2044799 (HNRNPUL2-BSCL2 readthrough (NMD candidate))
	0.365526	-0.237223	P53816	PA216_HUMAN	HRAS-like suppressor 3 (HRSL3) (EC 3.1.1.32) (EC 3.1.1.4) (Adipose-specific phospholipase A2) (AdPLA) (Group XVI phospholipase A1/A2) (H-rev 107 protein homolog) (H-REV107) (HREV107-1) (HRAS-like suppressor 1) (HREV107-3) (Renal carcinoma antigen NY-REN-65)
	0.114096	-0.0949602	I3L4W4	I3L4W4_HUMAN	Serine racemase (Fragment)
	0.729323	-0.489602	A0A1B0GUA3	A0A1B0GUA3_HUMAN	KIF1-binding protein
	0.72581	-0.391146	Q9Y2T2	AP3M1_HUMAN	AP-3 complex subunit mu-1 (AP-3 adaptor complex mu3A subunit) (Adaptor-related protein complex 3 subunit mu-1) (Mu-adaptin 3A) (Mu3A-adaptin)
	0.128735	0.113125	E9PH82	E9PH82_HUMAN	Protein FAM98A
	1.62076	-0.806431	Q14515	SPRL1_HUMAN	SPARC-like protein 1 (High endothelial venule protein) (Hevin) (MAST 9)
	0.552947	0.478043	Q9BS26	ERP44_HUMAN	Endoplasmic reticulum resident protein 44 (ER protein 44) (ERp44) (Thioredoxin domain-containing protein 4)
	0.0439841	-0.0397642	O15540	FABP7_HUMAN	Fatty acid-binding protein, brain (Brain lipid-binding protein) (BLBP) (Brain-type fatty acid-binding protein) (B-FABP) (Fatty acid-binding protein 7) (Mammary-derived growth inhibitor related)
	0.169788	-0.18614	Q9BUL8	PDC10_HUMAN	Programmed cell death protein 10 (Cerebral cavernous malformations 3 protein) (TF-1 cell apoptosis-related protein 15)
	0.0141901	-0.0122295	O95822	DCMC_HUMAN	Malonyl-CoA decarboxylase, mitochondrial (MCD) (EC 4.1.1.9)
	0.319796	0.181951	Q96JG6	VPS50_HUMAN	Syndetin (Coiled-coil domain-containing protein 132) (EARP/GARPII complex subunit VPS50)
	0.0823183	-0.0893004	P10915	HPLN1_HUMAN	Hyaluronan and proteoglycan link protein 1 (Cartilage-linking protein 1) (Cartilage-link protein) (Proteoglycan link protein)
	0.182477	0.0848057	P19784	CSK22_HUMAN	Casein kinase II subunit alpha' (CK II alpha') (EC 2.7.11.1)
+	3.00083	-1.57888	F5GZN3	F5GZN3_HUMAN	Lactadherin
	0.034929	0.0212798	O15067	PUR4_HUMAN	Phosphoribosylformylglycinamidine synthase (FGAM synthase) (FGAMS) (EC 6.3.5.3) (Formylglycinamide ribonucleotide amidotransferase) (FGAR amidotransferase) (FGAR-AT) (Formylglycinamide ribotide amidotransferase)
+	3.29383	0.804847	P43121	MUC18_HUMAN	Cell surface glycoprotein MUC18 (Cell surface glycoprotein P1H12) (Melanoma cell adhesion molecule) (Melanoma-associated antigen A32) (Melanoma-associated antigen MUC18) (S-endo 1 endothelial-associated antigen) (CD antigen CD146)
	0.162781	-0.0800463	Q9H2G2	SLK_HUMAN	STE20-like serine/threonine-protein kinase (STE20-like kinase) (hSLK) (EC 2.7.11.1) (CTCL tumor antigen se20-9) (STE20-related serine/threonine-protein kinase) (STE20-related kinase) (Serine/threonine-protein kinase 2)
	0.117269	-0.0756459	Q9H6U6	BCAS3_HUMAN	Breast carcinoma-amplified sequence 3 (GAOB1)
	0.692455	0.43227	E7ETN3	E7ETN3_HUMAN	Uncharacterized protein
	1.1075	0.586893	Q12904	AIMP1_HUMAN	Aminoacyl tRNA synthase complex-interacting multifunctional protein 1 (Multisynthase complex auxiliary component p43) [Cleaved into: Endothelial monocyte-activating polypeptide 2 (EMAP-2) (Endothelial monocyte-activating polypeptide II) (EMAP-II) (Small inducible cytokine subfamily E member 1)]
	0.444976	-0.191986	Q9UJ68	MSRA_HUMAN	Mitochondrial peptide methionine sulfoxide reductase (EC 1.8.4.11) (Peptide-methionine (S)-S-oxide reductase) (Peptide Met(O) reductase) (Protein-methionine-S-oxide reductase) (PMSR)
	0.537176	0.293445	G5E9G0	G5E9G0_HUMAN	60S ribosomal protein L3 (Ribosomal protein L3, isoform CRA_e)
	0.0254881	0.0311081	P17568	NDUB7_HUMAN	NADH dehydrogenase [ubiquinone] 1 beta subcomplex subunit 7 (Cell adhesion protein SQM1) (Complex I-B18) (CI-B18) (NADH-ubiquinone oxidoreductase B18 subunit)
	0.0831151	0.0735727	X1WI28	X1WI28_HUMAN	60S ribosomal protein L10 (Fragment)
	0.174306	-0.139767	C9JGI3	C9JGI3_HUMAN	Thymidine phosphorylase (Fragment)
	0.598309	0.3636	A0A286YEW9	A0A286YEW9_HUMAN	Mitogen-activated protein kinase (EC 2.7.11.24)
	0.0268822	0.0185716	H7C3I5	H7C3I5_HUMAN	Quinone oxidoreductase-like protein 1 (Fragment)
	0.785102	-0.445523	Q16204	CCDC6_HUMAN	Coiled-coil domain-containing protein 6 (Papillary thyroid carcinoma-encoded protein) (Protein H4)
	0.373842	0.257436	P84074	HPCA_HUMAN	Neuron-specific calcium-binding protein hippocalcin (Calcium-binding protein BDR-2)
	0.783278	-0.418769	Q9BUP0	EFHD1_HUMAN	EF-hand domain-containing protein D1 (EF-hand domain-containing protein 1) (Swiprosin-2)
	0.49101	-0.441975	Q9UQ90	SPG7_HUMAN	Paraplegin (EC 3.4.24.-) (Cell matrix adhesion regulator) (Spastic paraplegia 7 protein)
	0.0376288	-0.0218299	X6RDA4	X6RDA4_HUMAN	Paraspeckle component 1 (Fragment)
	0.189028	0.101318	Q15418-4	KS6A1_HUMAN	Ribosomal protein S6 kinase alpha-1 (S6K-alpha-1) (EC 2.7.11.1) (90 kDa ribosomal protein S6 kinase 1) (p90-RSK 1) (p90RSK1) (p90S6K) (MAP kinase-activated protein kinase 1a) (MAPK-activated protein kinase 1a) (MAPKAP kinase 1a) (MAPKAPK-1a) (Ribosomal S6 kinase 1) (RSK-1)
	0.112395	0.106764	Q9NYU2	UGGG1_HUMAN	UDP-glucose:glycoprotein glucosyltransferase 1 (UGT1) (hUGT1) (EC 2.4.1.-) (UDP--Glc:glycoprotein glucosyltransferase) (UDP-glucose ceramide glucosyltransferase-like 1)
	0.4221	0.263652	R4GMR5	R4GMR5_HUMAN	26S proteasome non-ATPase regulatory subunit 8
	0.00454259	-0.00323715	B3KS98	B3KS98_HUMAN	Eukaryotic translation initiation factor 3 subunit H (eIF3h) (Eukaryotic translation initiation factor 3 subunit 3) (eIF-3 gamma) (eIF3 p40 subunit)
	0.161124	0.287357	Q8NHG7	SVIP_HUMAN	Small VCP/p97-interacting protein
	1.6345	-1.05253	O75689	ADAP1_HUMAN	Arf-GAP with dual PH domain-containing protein 1 (Centaurin-alpha-1) (Cnt-a1) (Putative MAPK-activating protein PM25)
	1.02652	-0.689506	P17252	KPCA_HUMAN	Protein kinase C alpha type (PKC-A) (PKC-alpha) (EC 2.7.11.13)
	0.982707	0.351575	P62906	RL10A_HUMAN	60S ribosomal protein L10a (CSA-19) (Large ribosomal subunit protein uL1) (Neural precursor cell expressed developmentally down-regulated protein 6) (NEDD-6)
	0.24187	-0.143378	Q9NVE7	PANK4_HUMAN	Pantothenate kinase 4 (hPanK4) (EC 2.7.1.33) (Pantothenic acid kinase 4)
	0.203093	-0.164884	Q9NRG7	D39U1_HUMAN	Epimerase family protein SDR39U1 (EC 1.1.1.-) (Short-chain dehydrogenase/reductase family 39U member 1)
	0.16492	0.144927	Q9NZJ7	MTCH1_HUMAN	Mitochondrial carrier homolog 1 (Presenilin-associated protein)
	1.18345	0.363654	Q96J02	ITCH_HUMAN	E3 ubiquitin-protein ligase Itchy homolog (Itch) (EC 2.3.2.26) (Atrophin-1-interacting protein 4) (AIP4) (HECT-type E3 ubiquitin transferase Itchy homolog) (NFE2-associated polypeptide 1) (NAPP1)
	0.508559	0.269471	Q96BJ3	AIDA_HUMAN	Axin interactor, dorsalization-associated protein (Axin interaction partner and dorsalization antagonist)
	0.455073	-0.344875	Q15404	RSU1_HUMAN	Ras suppressor protein 1 (RSP-1) (Rsu-1)
	0.67446	-0.284294	O95182	NDUA7_HUMAN	NADH dehydrogenase [ubiquinone] 1 alpha subcomplex subunit 7 (Complex I-B14.5a) (CI-B14.5a) (NADH-ubiquinone oxidoreductase subunit B14.5a)
	0.314517	-0.259596	P09497	CLCB_HUMAN	Clathrin light chain B (Lcb)
	1.03427	0.490707	Q9H074	PAIP1_HUMAN	Polyadenylate-binding protein-interacting protein 1 (PABP-interacting protein 1) (PAIP-1) (Poly(A)-binding protein-interacting protein 1)
	0.227469	-0.256691	Q9ULC3	RAB23_HUMAN	Ras-related protein Rab-23
	0.0896352	-0.0735006	P62854	RS26_HUMAN	40S ribosomal protein S26 (Small ribosomal subunit protein eS26)
	0.0349615	-0.0268768	Q7Z6L0	PRRT2_HUMAN	Proline-rich transmembrane protein 2 (Dispanin subfamily B member 3) (DSPB3)
	0.040739	0.0308984	Q99766	ATP5S_HUMAN	ATP synthase subunit s, mitochondrial (ATP synthase-coupling factor B) (FB) (Mitochondrial ATP synthase regulatory component factor B)
	1.04458	-0.462599	O75821	EIF3G_HUMAN	Eukaryotic translation initiation factor 3 subunit G (eIF3g) (Eukaryotic translation initiation factor 3 RNA-binding subunit) (eIF-3 RNA-binding subunit) (Eukaryotic translation initiation factor 3 subunit 4) (eIF-3-delta) (eIF3 p42) (eIF3 p44)
	0.248565	-0.215244	K7EKG4	K7EKG4_HUMAN	Mitochondrial import receptor subunit TOM40 homolog (Fragment)
	0.0747166	-0.0777216	E7EX04	E7EX04_HUMAN	Septin-10
	0.899852	-0.687773	Q9NR45	SIAS_HUMAN	Sialic acid synthase (N-acetylneuraminate synthase) (EC 2.5.1.56) (N-acetylneuraminate-9-phosphate synthase) (EC 2.5.1.57) (N-acetylneuraminic acid phosphate synthase) (N-acetylneuraminic acid synthase)
	0.479302	-0.440036	F8W835	F8W835_HUMAN	Peripherin (Fragment)
	0.324436	-0.157646	P46939	UTRO_HUMAN	Utrophin (Dystrophin-related protein 1) (DRP-1)
	0.088804	-0.0775004	P55263	ADK_HUMAN	Adenosine kinase (AK) (EC 2.7.1.20) (Adenosine 5'-phosphotransferase)
	0.00859254	-0.00827898	E9PDN5	E9PDN5_HUMAN	Dystrophin
	0.201917	-0.213495	Q9UHV9	PFD2_HUMAN	Prefoldin subunit 2
	0.0131098	0.0165132	Q96A00	PP14A_HUMAN	Protein phosphatase 1 regulatory subunit 14A (17 kDa PKC-potentiated inhibitory protein of PP1) (Protein kinase C-potentiated inhibitor protein of 17 kDa) (CPI-17)
	0.362441	-0.340037	Q9Y2J0	RP3A_HUMAN	Rabphilin-3A (Exophilin-1)
	0.403763	-0.290996	Q8IWT1	SCN4B_HUMAN	Sodium channel subunit beta-4
	0.422789	0.323588	P48739	PIPNB_HUMAN	Phosphatidylinositol transfer protein beta isoform (PI-TP-beta) (PtdIns transfer protein beta) (PtdInsTP beta)
	0.483349	-0.328994	Q13630	FCL_HUMAN	GDP-L-fucose synthase (EC 1.1.1.271) (GDP-4-keto-6-deoxy-D-mannose-3,5-epimerase-4-reductase) (Protein FX) (Red cell NADP(H)-binding protein) (Short-chain dehydrogenase/reductase family 4E member 1)
	0.201908	-0.187315	K7ERT8	K7ERT8_HUMAN	60S ribosomal protein L23a (Fragment)
	0.351344	0.171859	A0A087WW40	A0A087WW40_HUMAN	Endophilin-B1
	0.144954	0.188639	P00846	ATP6_HUMAN	ATP synthase subunit a (F-ATPase protein 6)
	0.9302	0.401983	A0A0D9SF60	A0A0D9SF60_HUMAN	Plakophilin-4
	0.504443	-0.702268	Q15819	UB2V2_HUMAN	Ubiquitin-conjugating enzyme E2 variant 2 (DDVit 1) (Enterocyte differentiation-associated factor 1) (EDAF-1) (Enterocyte differentiation-promoting factor 1) (EDPF-1) (MMS2 homolog) (Vitamin D3-inducible protein)
	0.769997	0.362176	Q2VIR3	IF2GL_HUMAN	Eukaryotic translation initiation factor 2 subunit 3B (Eukaryotic translation initiation factor 2 subunit gamma A) (eIF-2-gamma A) (eIF-2gA)
	1.69558	-0.820926	A0A087WXM8	A0A087WXM8_HUMAN	Basal cell adhesion molecule
	0.947882	-0.30116	P08294	SODE_HUMAN	Extracellular superoxide dismutase [Cu-Zn] (EC-SOD) (EC 1.15.1.1)
	1.09886	0.375594	Q9BX67	JAM3_HUMAN	Junctional adhesion molecule C (JAM-C) (JAM-2) (Junctional adhesion molecule 3) (JAM-3)
	0.169989	-0.134313	Q9NRX4	PHP14_HUMAN	14 kDa phosphohistidine phosphatase (EC 3.9.1.3) (Phosphohistidine phosphatase 1) (PHPT1) (Protein histidine phosphatase) (PHP) (Protein janus-A homolog)
	0.184374	-0.155513	P62851	RS25_HUMAN	40S ribosomal protein S25 (Small ribosomal subunit protein eS25)
	0.177986	0.147083	P49207	RL34_HUMAN	60S ribosomal protein L34 (Large ribosomal subunit protein eL34)
	0.0128218	0.0115854	E9PI87	E9PI87_HUMAN	Oxidoreductase HTATIP2
	0.117832	-0.092138	Q8NBS9	TXND5_HUMAN	Thioredoxin domain-containing protein 5 (Endoplasmic reticulum resident protein 46) (ER protein 46) (ERp46) (Thioredoxin-like protein p46)
	0.0436477	0.0428377	E9PJ55	E9PJ55_HUMAN	T-complex protein 11-like protein 1
	0.447602	-0.302015	Q9Y5X1	SNX9_HUMAN	Sorting nexin-9 (SH3 and PX domain-containing protein 1) (Protein SDP1) (SH3 and PX domain-containing protein 3A)
	0.467481	0.252252	O60268	K0513_HUMAN	Uncharacterized protein KIAA0513
	0.164023	0.186163	A2NJV5	KV229_HUMAN	Immunoglobulin kappa variable 2-29
	0.605758	0.284032	P18433	PTPRA_HUMAN	Receptor-type tyrosine-protein phosphatase alpha (Protein-tyrosine phosphatase alpha) (R-PTP-alpha) (EC 3.1.3.48)
	0.275228	-0.207323	Q13572	ITPK1_HUMAN	Inositol-tetrakisphosphate 1-kinase (EC 2.7.1.134) (Inositol 1,3,4-trisphosphate 5/6-kinase) (Inositol-triphosphate 5/6-kinase) (Ins(1,3,4)P(3) 5/6-kinase) (EC 2.7.1.159)
	0.401641	-0.191409	P42166	LAP2A_HUMAN	Lamina-associated polypeptide 2, isoform alpha (Thymopoietin isoform alpha) (TP alpha) (Thymopoietin-related peptide isoform alpha) (TPRP isoform alpha) [Cleaved into: Thymopoietin (TP) (Splenin);Thymopentin (TP5)]
	0.234786	0.170607	Q9H0B6	KLC2_HUMAN	Kinesin light chain 2 (KLC 2)
	0.0511319	-0.0390604	A0A0U1RRL8	A0A0U1RRL8_HUMAN	Spermatogenesis-associated protein 20
	0.844026	-0.510695	P61769	B2MG_HUMAN	Beta-2-microglobulin [Cleaved into: Beta-2-microglobulin form pI 5.3]
	0.110813	-0.0977128	O75436	VP26A_HUMAN	Vacuolar protein sorting-associated protein 26A (Vesicle protein sorting 26A) (hVPS26)
	0.206637	0.162769	P53667-4	LIMK1_HUMAN	LIM domain kinase 1 (LIMK-1) (EC 2.7.11.1)
	0.00789574	0.00753893	Q5SRQ6	Q5SRQ6_HUMAN	Casein kinase II subunit beta (CK II beta)
	0.139582	-0.0781602	Q8TEA8	DTD1_HUMAN	D-aminoacyl-tRNA deacylase 1 (DTD) (EC 3.1.1.96) (DNA-unwinding element-binding protein B) (DUE-B) (Gly-tRNA(Ala) deacylase) (EC 3.1.1.-) (Histidyl-tRNA synthase-related)
	0.0510908	-0.0458422	O00625	PIR_HUMAN	Pirin (EC 1.13.11.24) (Probable quercetin 2,3-dioxygenase PIR) (Probable quercetinase)
	0.304992	0.325909	O00401	WASL_HUMAN	Neural Wiskott-Aldrich syndrome protein (N-WASP)
	0.67114	0.424101	H0YH86	H0YH86_HUMAN	DCC-interacting protein 13-beta (Fragment)
	0.165479	0.156036	F8WD64	F8WD64_HUMAN	Protein stum homolog
	0.253791	0.210978	F5H760	F5H760_HUMAN	Microsomal glutathione S-transferase 1 (Fragment)
	0.0718651	-0.068458	H3BND8	H3BND8_HUMAN	Ubiquitin carboxyl-terminal hydrolase 7 (Fragment)
	0.66282	0.492996	Q9NZG7	NINJ2_HUMAN	Ninjurin-2 (Nerve injury-induced protein 2)
	0.769745	0.365894	A0A087WWM6	A0A087WWM6_HUMAN	Proline dehydrogenase (EC 1.5.5.2)
	0.120507	0.100004	Q8TBX8	PI42C_HUMAN	Phosphatidylinositol 5-phosphate 4-kinase type-2 gamma (EC 2.7.1.149) (Phosphatidylinositol 5-phosphate 4-kinase type II gamma) (PI(5)P 4-kinase type II gamma) (PIP4KII-gamma)
	0.194817	-0.162295	O15066	KIF3B_HUMAN	Kinesin-like protein KIF3B (HH0048) (Microtubule plus end-directed kinesin motor 3B) [Cleaved into: Kinesin-like protein KIF3B, N-terminally processed]
	0.417395	-0.295813	O95989	NUDT3_HUMAN	Diphosphoinositol polyphosphate phosphohydrolase 1 (DIPP-1) (EC 3.6.1.52) (Diadenosine 5',5'''-P1,P6-hexaphosphate hydrolase 1) (EC 3.6.1.-) (Nucleoside diphosphate-linked moiety X motif 3) (Nudix motif 3)
	1.86003	-0.802605	P11172	UMPS_HUMAN	Uridine 5'-monophosphate synthase (UMP synthase) [Includes: Orotate phosphoribosyltransferase (OPRT) (OPRTase) (EC 2.4.2.10);Orotidine 5'-phosphate decarboxylase (ODC) (EC 4.1.1.23) (OMPdecase)]
	0.122319	-0.0956396	J3KNF4	J3KNF4_HUMAN	Copper chaperone for superoxide dismutase
	0.122249	-0.141086	P32418	NAC1_HUMAN	Sodium/calcium exchanger 1 (Na(+)/Ca(2+)-exchange protein 1) (Solute carrier family 8 member 1)
	1.74155	-0.666783	Q9BVA1	TBB2B_HUMAN	Tubulin beta-2B chain
	0.157716	-0.141845	Q13492	PICAL_HUMAN	Phosphatidylinositol-binding clathrin assembly protein (Clathrin assembly lymphoid myeloid leukemia protein)
	0.32694	-0.302218	Q9NX46	ARHL2_HUMAN	Poly(ADP-ribose) glycohydrolase ARH3 (EC 3.2.1.143) (ADP-ribosylhydrolase 3) ([Protein ADP-ribosylarginine] hydrolase-like protein 2)
	0.737873	0.382854	J3KPF9	J3KPF9_HUMAN	Kinesin-like protein
	0.370406	0.057812	Q5T123	Q5T123_HUMAN	SH3 domain-binding glutamic acid-rich-like protein 3
	0.31572	0.228288	B1ANR0	B1ANR0_HUMAN	Polyadenylate-binding protein (PABP)
	0.28742	-0.195297	A3KMH1	VWA8_HUMAN	von Willebrand factor A domain-containing protein 8
	0.377708	0.257134	Q6PML9	ZNT9_HUMAN	Zinc transporter 9 (ZnT-9) (Human embryonic lung protein) (HuEL) (Solute carrier family 30 member 9)
	0.141854	0.0896243	Q6IQ20	NAPEP_HUMAN	N-acyl-phosphatidylethanolamine-hydrolyzing phospholipase D (N-acyl phosphatidylethanolamine phospholipase D) (NAPE-PLD) (NAPE-hydrolyzing phospholipase D) (EC 3.1.4.54)
	0.819566	-0.52385	P67936	TPM4_HUMAN	Tropomyosin alpha-4 chain (TM30p1) (Tropomyosin-4)
	0.00969345	-0.00943407	P49841	GSK3B_HUMAN	Glycogen synthase kinase-3 beta (GSK-3 beta) (EC 2.7.11.26) (Serine/threonine-protein kinase GSK3B) (EC 2.7.11.1)
	1.27104	-0.741141	Q9BV79	MECR_HUMAN	Enoyl-[acyl-carrier-protein] reductase, mitochondrial (EC 1.3.1.104) (2-enoyl thioester reductase) (Nuclear receptor-binding factor 1) (HsNrbf-1) (NRBF-1)
	0.025138	0.0184034	Q9BU02	THTPA_HUMAN	Thiamine-triphosphatase (ThTPase) (EC 3.6.1.28)
	0.16951	0.118634	Q5VTU8	AT5EL_HUMAN	ATP synthase subunit epsilon-like protein, mitochondrial
	0.168438	-0.134393	B4DLN1	B4DLN1_HUMAN	cDNA FLJ60124, highly similar to Mitochondrial dicarboxylate carrier
	1.05804	-0.596776	O14949	QCR8_HUMAN	Cytochrome b-c1 complex subunit 8 (Complex III subunit 8) (Complex III subunit VIII) (Ubiquinol-cytochrome c reductase complex 9.5 kDa protein) (Ubiquinol-cytochrome c reductase complex ubiquinone-binding protein QP-C)
	1.09294	-0.478207	Q5TC84	OGRL1_HUMAN	Opioid growth factor receptor-like protein 1
	0.422447	-0.270331	E7EV07	E7EV07_HUMAN	Rho guanine nucleotide exchange factor 4
	0.0409957	0.0417607	K7EMP8	K7EMP8_HUMAN	Glial fibrillary acidic protein
	0.396664	0.191815	F8W031	F8W031_HUMAN	Uncharacterized protein (Fragment)
	0.607552	-0.525576	P02462	CO4A1_HUMAN	Collagen alpha-1(IV) chain [Cleaved into: Arresten]
	0.380924	0.31556	O43427	FIBP_HUMAN	Acidic fibroblast growth factor intracellular-binding protein (aFGF intracellular-binding protein) (FGF-1 intracellular-binding protein)
	1.81674	-0.844608	H0YBP1	H0YBP1_HUMAN	Focal adhesion kinase 1 (Fragment)
	0.325396	0.280178	Q7Z6G3	NECA2_HUMAN	N-terminal EF-hand calcium-binding protein 2 (EF-hand calcium-binding protein 2) (Neuronal calcium-binding protein 2) (Synaptotagmin-interacting protein 2) (Stip-2)
	0.713132	0.48232	Q01650	LAT1_HUMAN	Large neutral amino acids transporter small subunit 1 (4F2 light chain) (4F2 LC) (4F2LC) (CD98 light chain) (Integral membrane protein E16) (L-type amino acid transporter 1) (hLAT1) (Solute carrier family 7 member 5) (y+ system cationic amino acid transporter)
	0.720507	-0.530723	Q9UBI6	GBG12_HUMAN	Guanine nucleotide-binding protein G(I)/G(S)/G(O) subunit gamma-12
	0.279255	-0.256576	G0XQ39	G0XQ39_HUMAN	STIM1L (Stromal interaction molecule 1)
	0.555356	0.386836	P30419	NMT1_HUMAN	Glycylpeptide N-tetradecanoyltransferase 1 (EC 2.3.1.97) (Myristoyl-CoA:protein N-myristoyltransferase 1) (NMT 1) (Type I N-myristoyltransferase) (Peptide N-myristoyltransferase 1)
	0.763795	-0.605817	A0A0C4DFS0	A0A0C4DFS0_HUMAN	MAWD binding protein, isoform CRA_d (Phenazine biosynthesis-like domain-containing protein)
	0.233188	0.305887	Q6PID9	Q6PID9_HUMAN	Aggrecan core protein
	0.0899351	-0.0674216	Q6IQ22	RAB12_HUMAN	Ras-related protein Rab-12
	0.219223	0.222592	O00203	AP3B1_HUMAN	AP-3 complex subunit beta-1 (Adaptor protein complex AP-3 subunit beta-1) (Adaptor-related protein complex 3 subunit beta-1) (Beta-3A-adaptin) (Clathrin assembly protein complex 3 beta-1 large chain)
	0.421891	-0.412302	P28907	CD38_HUMAN	ADP-ribosyl cyclase/cyclic ADP-ribose hydrolase 1 (EC 3.2.2.6) (2'-phospho-ADP-ribosyl cyclase) (2'-phospho-ADP-ribosyl cyclase/2'-phospho-cyclic-ADP-ribose transferase) (EC 2.4.99.20) (2'-phospho-cyclic-ADP-ribose transferase) (ADP-ribosyl cyclase 1) (ADPRC 1) (Cyclic ADP-ribose hydrolase 1) (cADPr hydrolase 1) (T10) (CD antigen CD38)
	2.6744	1.24664	O43464	HTRA2_HUMAN	Serine protease HTRA2, mitochondrial (EC 3.4.21.108) (High temperature requirement protein A2) (HtrA2) (Omi stress-regulated endoprotease) (Serine protease 25) (Serine proteinase OMI)
	0.451107	-0.507987	Q92947	GCDH_HUMAN	Glutaryl-CoA dehydrogenase, mitochondrial (GCD) (EC 1.3.8.6)
	0.593648	0.452666	P84103-2	SRSF3_HUMAN	Serine/arginine-rich splicing factor 3 (Pre-mRNA-splicing factor SRP20) (Splicing factor, arginine/serine-rich 3)
	1.37895	0.316159	Q6UWE0	LRSM1_HUMAN	E3 ubiquitin-protein ligase LRSAM1 (EC 2.3.2.27) (Leucine-rich repeat and sterile alpha motif-containing protein 1) (RING-type E3 ubiquitin transferase LRSAM1) (Tsg101-associated ligase) (hTAL)
	0.360373	0.330249	Q9Y2I1	NISCH_HUMAN	Nischarin (Imidazoline receptor 1) (I-1) (IR1) (Imidazoline receptor antisera-selected protein) (hIRAS) (Imidazoline-1 receptor) (I1R) (Imidazoline-1 receptor candidate protein) (I-1 receptor candidate protein) (I1R candidate protein)
	0.437817	-0.326779	P25098	ARBK1_HUMAN	Beta-adrenergic receptor kinase 1 (Beta-ARK-1) (EC 2.7.11.15) (G-protein coupled receptor kinase 2)
	0.601722	-0.509138	M0QXB5	M0QXB5_HUMAN	Persulfide dioxygenase ETHE1, mitochondrial
	0.901292	0.70311	O75663	TIPRL_HUMAN	TIP41-like protein (Putative MAPK-activating protein PM10) (Type 2A-interacting protein) (TIP)
	0.426877	0.22702	C9JIR6	C9JIR6_HUMAN	Protein phosphatase 1B (Fragment)
	0.0630194	-0.0629596	E7EU35	E7EU35_HUMAN	Cytoplasmic phosphatidylinositol transfer protein 1
	0.200775	0.172513	Q99961	SH3G1_HUMAN	Endophilin-A2 (EEN fusion partner of MLL) (Endophilin-2) (Extra eleven-nineteen leukemia fusion gene protein) (EEN) (SH3 domain protein 2B) (SH3 domain-containing GRB2-like protein 1)
	0.0412693	0.0327421	C9JEX3	C9JEX3_HUMAN	Myotubularin-related protein 2 (Fragment)
	0.437403	-0.292992	P20042	IF2B_HUMAN	Eukaryotic translation initiation factor 2 subunit 2 (Eukaryotic translation initiation factor 2 subunit beta) (eIF-2-beta)
	2.07209	0.335891	Q6S8J3	POTEE_HUMAN	POTE ankyrin domain family member E (ANKRD26-like family C member 1A) (Prostate, ovary, testis-expressed protein on chromosome 2) (POTE-2)
	0.164587	-0.145247	Q96DA2	RB39B_HUMAN	Ras-related protein Rab-39B
	0.763176	0.359361	Q9UL51	HCN2_HUMAN	Potassium/sodium hyperpolarization-activated cyclic nucleotide-gated channel 2 (Brain cyclic nucleotide-gated channel 2) (BCNG-2)
	0.403869	0.269367	O43592	XPOT_HUMAN	Exportin-T (Exportin(tRNA)) (tRNA exportin)
	0.483305	-0.365141	E5RHC5	E5RHC5_HUMAN	ADP-ribosylation factor GTPase-activating protein 1 (Fragment)
	0.0217082	-0.0261782	J3KTL2	J3KTL2_HUMAN	Serine/arginine-rich-splicing factor 1 (Splicing factor, arginine/serine-rich 1 (Splicing factor 2, alternate splicing factor), isoform CRA_g)
	0.504244	-0.345267	Q5SQI0	ATAT_HUMAN	Alpha-tubulin N-acetyltransferase 1 (Alpha-TAT) (Alpha-TAT1) (TAT) (EC 2.3.1.108) (Acetyltransferase mec-17 homolog)
	0.221837	0.130596	P43897	EFTS_HUMAN	Elongation factor Ts, mitochondrial (EF-Ts) (EF-TsMt)
	0.834657	-0.46566	H0YN81	H0YN81_HUMAN	WD repeat-containing protein 61 (Fragment)
	0.244953	-0.312545	F5GYH1	F5GYH1_HUMAN	Adaptin ear-binding coat-associated protein 1 (Fragment)
	0.100601	0.0882488	A6NH01	A6NH01_HUMAN	AP complex subunit sigma
	0.302252	-0.353478	H0YNE9	H0YNE9_HUMAN	Ras-related protein Rab-8B (Fragment)
	0.39744	0.331428	A2A3N6	PIPSL_HUMAN	Putative PIP5K1A and PSMD4-like protein (PIP5K1A-PSMD4)
	0.0181561	0.0136129	Q15233	NONO_HUMAN	Non-POU domain-containing octamer-binding protein (NonO protein) (54 kDa nuclear RNA- and DNA-binding protein) (55 kDa nuclear protein) (DNA-binding p52/p100 complex, 52 kDa subunit) (NMT55) (p54(nrb)) (p54nrb)
	0.650119	0.391394	Q96CV9-2	OPTN_HUMAN	Optineurin (E3-14.7K-interacting protein) (FIP-2) (Huntingtin yeast partner L) (Huntingtin-interacting protein 7) (HIP-7) (Huntingtin-interacting protein L) (NEMO-related protein) (Optic neuropathy-inducing protein) (Transcription factor IIIA-interacting protein) (TFIIIA-IntP)
	0.0218877	0.0188664	Q93100-4	KPBB_HUMAN	Phosphorylase b kinase regulatory subunit beta (Phosphorylase kinase subunit beta)
	1.00312	-0.538432	Q15750	TAB1_HUMAN	TGF-beta-activated kinase 1 and MAP3K7-binding protein 1 (Mitogen-activated protein kinase kinase kinase 7-interacting protein 1) (TGF-beta-activated kinase 1-binding protein 1) (TAK1-binding protein 1)
	1.50219	0.930237	Q13045	FLII_HUMAN	Protein flightless-1 homolog
	0.0350068	0.047434	P35625	TIMP3_HUMAN	Metalloproteinase inhibitor 3 (Protein MIG-5) (Tissue inhibitor of metalloproteinases 3) (TIMP-3)
	2.14043	0.760568	P08243	ASNS_HUMAN	Asparagine synthetase [glutamine-hydrolyzing] (EC 6.3.5.4) (Cell cycle control protein TS11) (Glutamine-dependent asparagine synthetase)
	0.0576522	-0.0456464	Q96SZ5	AEDO_HUMAN	2-aminoethanethiol dioxygenase (EC 1.13.11.19) (Cysteamine dioxygenase)
	0.724199	0.395169	A0A1B0GVL3	A0A1B0GVL3_HUMAN	Ubiquitin-protein ligase E3A
	0.0349632	-0.0403653	O75962	TRIO_HUMAN	Triple functional domain protein (EC 2.7.11.1) (PTPRF-interacting protein)
	0.0297155	0.0227615	P04844	RPN2_HUMAN	Dolichyl-diphosphooligosaccharide--protein glycosyltransferase subunit 2 (Dolichyl-diphosphooligosaccharide--protein glycosyltransferase 63 kDa subunit) (RIBIIR) (Ribophorin II) (RPN-II) (Ribophorin-2)
	1.27502	0.589838	J9JIE6	J9JIE6_HUMAN	Calcium load-activated calcium channel (Transmembrane and coiled-coil domains 1, isoform CRA_b)
	0.288021	-0.218784	O15116	LSM1_HUMAN	U6 snRNA-associated Sm-like protein LSm1 (Cancer-associated Sm-like) (Small nuclear ribonuclear CaSm)
	0.177478	0.12454	Q76NI1	KNDC1_HUMAN	Kinase non-catalytic C-lobe domain-containing protein 1 (KIND domain-containing protein 1) (Cerebral protein 9) (Protein very KIND) (v-KIND) (Ras-GEF domain-containing family member 2)
	0.104115	0.192284	H0Y9V9	H0Y9V9_HUMAN	60S ribosomal protein L9
	0.205605	0.138727	O14656	TOR1A_HUMAN	Torsin-1A (Dystonia 1 protein) (Torsin ATPase-1A) (EC 3.6.4.-) (Torsin family 1 member A)
	0.177302	0.114255	Q9Y6X5	ENPP4_HUMAN	Bis(5'-adenosyl)-triphosphatase ENPP4 (EC 3.6.1.29) (AP3A hydrolase) (AP3Aase) (Ectonucleotide pyrophosphatase/phosphodiesterase family member 4) (E-NPP 4) (NPP-4)
	0.0366189	0.0280865	Q15286	RAB35_HUMAN	Ras-related protein Rab-35 (GTP-binding protein RAY) (Ras-related protein Rab-1C)
	0.23721	-0.313163	P54750-9	PDE1A_HUMAN	Calcium/calmodulin-dependent 3',5'-cyclic nucleotide phosphodiesterase 1A (Cam-PDE 1A) (EC 3.1.4.17) (61 kDa Cam-PDE) (hCam-1)
	0.53593	-0.351139	Q02880	TOP2B_HUMAN	DNA topoisomerase 2-beta (EC 5.99.1.3) (DNA topoisomerase II, beta isozyme)
	2.01813	0.830321	Q96HS1	PGAM5_HUMAN	Serine/threonine-protein phosphatase PGAM5, mitochondrial (EC 3.1.3.16) (Bcl-XL-binding protein v68) (Phosphoglycerate mutase family member 5)
	0.39244	0.397478	P19021-4	AMD_HUMAN	Peptidyl-glycine alpha-amidating monooxygenase (PAM) [Includes: Peptidylglycine alpha-hydroxylating monooxygenase (PHM) (EC 1.14.17.3);Peptidyl-alpha-hydroxyglycine alpha-amidating lyase (EC 4.3.2.5) (Peptidylamidoglycolate lyase) (PAL)]
	0.740078	0.364264	C9JVE2	C9JVE2_HUMAN	DCN1-like protein (Defective in cullin neddylation protein 1-like protein)
	1.75355	0.758966	Q96KN2	CNDP1_HUMAN	Beta-Ala-His dipeptidase (EC 3.4.13.20) (CNDP dipeptidase 1) (Carnosine dipeptidase 1) (Glutamate carboxypeptidase-like protein 2) (Serum carnosinase)
	0.355074	0.261386	Q8WY54	PPM1E_HUMAN	Protein phosphatase 1E (EC 3.1.3.16) (Ca(2+)/calmodulin-dependent protein kinase phosphatase N) (CaMKP-N) (CaMKP-nucleus) (CaMKN) (Partner of PIX 1) (Partner of PIX-alpha) (Partner of PIXA)
	0.271456	-0.227359	F6V107	F6V107_HUMAN	PRKCA-binding protein (Fragment)
	0.247678	-0.147741	A0A087WVS8	A0A087WVS8_HUMAN	MOB kinase activator 2
	0.804861	-0.494259	Q13505	MTX1_HUMAN	Metaxin-1 (Mitochondrial outer membrane import complex protein 1)
	0.0391014	0.0286466	P62263	RS14_HUMAN	40S ribosomal protein S14 (Small ribosomal subunit protein uS11)
	0.254757	0.250447	O95164	UBL3_HUMAN	Ubiquitin-like protein 3 (Membrane-anchored ubiquitin-fold protein) (HsMUB) (MUB) (Protein HCG-1)
	0.0251284	0.0269943	O76041-2	NEBL_HUMAN	Nebulette (Actin-binding Z-disk protein)
	0.152713	0.150887	P62424	RL7A_HUMAN	60S ribosomal protein L7a (Large ribosomal subunit protein eL8) (PLA-X polypeptide) (Surfeit locus protein 3)
	0.541658	-0.492006	P04433	KV311_HUMAN	Immunoglobulin kappa variable 3-11 (Ig kappa chain V-III region VG)
	0.187805	-0.14389	A0A087X294	A0A087X294_HUMAN	Non-specific serine/threonine protein kinase (EC 2.7.11.1)
	0.674565	-0.505313	P17661	DESM_HUMAN	Desmin
	0.199392	0.154459	Q14576	ELAV3_HUMAN	ELAV-like protein 3 (Hu-antigen C) (HuC) (Paraneoplastic cerebellar degeneration-associated antigen) (Paraneoplastic limbic encephalitis antigen 21)
	0.37704	-0.378384	C9JKM8	C9JKM8_HUMAN	Isopentenyl-diphosphate Delta-isomerase 1 (Fragment)
	0.482887	0.394848	J3KN16	J3KN16_HUMAN	Proteasome adapter and scaffold protein ECM29
	0.455943	0.203094	Q86XE5	HOGA1_HUMAN	4-hydroxy-2-oxoglutarate aldolase, mitochondrial (EC 4.1.3.16) (Dihydrodipicolinate synthase-like) (DHDPS-like protein) (Probable 2-keto-4-hydroxyglutarate aldolase) (Probable KHG-aldolase) (Protein 569272)
	0.234811	0.170802	P48681	NEST_HUMAN	Nestin
	0.516941	-0.229614	O00159	MYO1C_HUMAN	Unconventional myosin-Ic (Myosin I beta) (MMI-beta) (MMIb)
	0.343717	0.254997	A0A0G2JNZ2	A0A0G2JNZ2_HUMAN	Protein scribble homolog
	0.246684	-0.184843	O00519	FAAH1_HUMAN	Fatty-acid amide hydrolase 1 (EC 3.5.1.99) (Anandamide amidohydrolase 1) (Oleamide hydrolase 1)
	0.333989	-0.295884	Q17R89	RHG44_HUMAN	Rho GTPase-activating protein 44 (NPC-A-10) (Rho-type GTPase-activating protein RICH2) (RhoGAP interacting with CIP4 homologs protein 2) (RICH-2)
	0.317791	0.323853	P32456	GBP2_HUMAN	Guanylate-binding protein 2 (EC 3.6.5.-) (GTP-binding protein 2) (GBP-2) (HuGBP-2) (Guanine nucleotide-binding protein 2) (Interferon-induced guanylate-binding protein 2)
	0.825607	-0.586406	A0A087WYU2	A0A087WYU2_HUMAN	Methyltransferase-like 26
	0.370932	0.260286	Q96EM0	T3HPD_HUMAN	Trans-3-hydroxy-L-proline dehydratase (EC 4.2.1.77) (Trans-L-3-hydroxyproline dehydratase)
	0.039292	-0.0760455	P54868	HMCS2_HUMAN	Hydroxymethylglutaryl-CoA synthase, mitochondrial (HMG-CoA synthase) (EC 2.3.3.10) (3-hydroxy-3-methylglutaryl coenzyme A synthase)
	0.208404	-0.123777	B5MD87	B5MD87_HUMAN	Pyrroline-5-carboxylate reductase 3
	1.08072	-0.736696	P15882	CHIN_HUMAN	N-chimaerin (A-chimaerin) (Alpha-chimerin) (N-chimerin) (NC) (Rho GTPase-activating protein 2)
	0.708327	-0.354722	G3V1E1	G3V1E1_HUMAN	Sphingomyelin phosphodiesterase 1, acid lysosomal (Acid sphingomyelinase), isoform CRA_d
	0.0163721	-0.0146299	A0A286YET3	A0A286YET3_HUMAN	Uncharacterized protein
	0.0551222	-0.0460675	Q6ZMI0	PPR21_HUMAN	Protein phosphatase 1 regulatory subunit 21 (Coiled-coil domain-containing protein 128) (KLRAQ motif-containing protein 1)
	0.294452	-0.266434	H0Y4X3	H0Y4X3_HUMAN	RNA-binding protein 39 (Fragment)
	0.0802452	-0.091248	H0Y614	H0Y614_HUMAN	Ubiquitin-fold modifier 1 (Fragment)
	1.23722	-0.575872	C9JIK8	C9JIK8_HUMAN	Cysteine protease (EC 3.4.22.-) (Fragment)
	1.60519	-1.03153	Q9Y5L4	TIM13_HUMAN	Mitochondrial import inner membrane translocase subunit Tim13
	0.0256584	-0.0363442	P17612	KAPCA_HUMAN	cAMP-dependent protein kinase catalytic subunit alpha (PKA C-alpha) (EC 2.7.11.11)
	0.0278589	-0.0271431	P04259	K2C6B_HUMAN	Keratin, type II cytoskeletal 6B (Cytokeratin-6B) (CK-6B) (Keratin-6B) (K6B) (Type-II keratin Kb10)
	0.992206	-0.473631	P49758-9	RGS6_HUMAN	Regulator of G-protein signaling 6 (RGS6) (S914)
	1.15533	0.383403	Q12768	WASC5_HUMAN	WASH complex subunit 5 (Strumpellin) (WASH complex subunit strumpellin)
	0.285155	0.217927	P46060	RAGP1_HUMAN	Ran GTPase-activating protein 1 (RanGAP1)
	0.161405	0.139753	Q8WUK0	PTPM1_HUMAN	Phosphatidylglycerophosphatase and protein-tyrosine phosphatase 1 (EC 3.1.3.27) (PTEN-like phosphatase) (Phosphoinositide lipid phosphatase) (Protein-tyrosine phosphatase mitochondrial 1) (EC 3.1.3.16) (EC 3.1.3.48)
	0.539779	-0.379079	H0YCK3	H0YCK3_HUMAN	Double-stranded RNA-specific adenosine deaminase (Fragment)
	0.206377	0.195149	Q9BRX2	PELO_HUMAN	Protein pelota homolog (EC 3.1.-.-)
	0.659449	-0.597558	P54803	GALC_HUMAN	Galactocerebrosidase (GALCERase) (EC 3.2.1.46) (Galactocerebroside beta-galactosidase) (Galactosylceramidase) (Galactosylceramide beta-galactosidase)
	0.157189	-0.148951	Q9BZF3	OSBL6_HUMAN	Oxysterol-binding protein-related protein 6 (ORP-6) (OSBP-related protein 6)
	1.72181	0.921258	Q92859	NEO1_HUMAN	Neogenin (Immunoglobulin superfamily DCC subclass member 2)
	0.0221868	0.0214339	P23229	ITA6_HUMAN	Integrin alpha-6 (CD49 antigen-like family member F) (VLA-6) (CD antigen CD49f) [Cleaved into: Integrin alpha-6 heavy chain;Integrin alpha-6 light chain;Processed integrin alpha-6 (Alpha6p)]
	0.701301	0.431313	H0YHN7	H0YHN7_HUMAN	Carboxypeptidase M (Fragment)
	0.162757	-0.106236	P19440	GGT1_HUMAN	Glutathione hydrolase 1 proenzyme (EC 3.4.19.13) (Gamma-glutamyltransferase 1) (Gamma-glutamyltranspeptidase 1) (GGT 1) (EC 2.3.2.2) (Leukotriene-C4 hydrolase) (EC 3.4.19.14) (CD antigen CD224) [Cleaved into: Glutathione hydrolase 1 heavy chain;Glutathione hydrolase 1 light chain]
	0.14258	0.102758	P11274	BCR_HUMAN	Breakpoint cluster region protein (EC 2.7.11.1) (Renal carcinoma antigen NY-REN-26)
	0.0569949	0.0707544	O15371	EIF3D_HUMAN	Eukaryotic translation initiation factor 3 subunit D (eIF3d) (Eukaryotic translation initiation factor 3 subunit 7) (eIF-3-zeta) (eIF3 p66)
	0.0219359	0.0206205	H0YG54	H0YG54_HUMAN	Oligoribonuclease, mitochondrial
	0.256566	0.160391	Q9Y316	MEMO1_HUMAN	Protein MEMO1 (C21orf19-like protein) (Hepatitis C virus NS5A-transactivated protein 7) (HCV NS5A-transactivated protein 7) (Mediator of ErbB2-driven cell motility 1) (Mediator of cell motility 1) (Memo-1)
	0.34382	-0.317155	Q9UMX5	NENF_HUMAN	Neudesin (Cell immortalization-related protein 2) (Neuron-derived neurotrophic factor) (Protein GIG47) (Secreted protein of unknown function) (SPUF protein)
	0.885136	0.492005	Q15223	NECT1_HUMAN	Nectin-1 (Herpes virus entry mediator C) (Herpesvirus entry mediator C) (HveC) (Herpesvirus Ig-like receptor) (HIgR) (Nectin cell adhesion molecule 1) (Poliovirus receptor-related protein 1) (CD antigen CD111)
	0.0876443	0.0893076	P24530	EDNRB_HUMAN	Endothelin receptor type B (ET-B) (ET-BR) (Endothelin receptor non-selective type)
	0.875358	-0.982557	P01764	HV323_HUMAN	Immunoglobulin heavy variable 3-23 (Ig heavy chain V-III region LAY) (Ig heavy chain V-III region POM) (Ig heavy chain V-III region TEI) (Ig heavy chain V-III region TIL) (Ig heavy chain V-III region TUR) (Ig heavy chain V-III region VH26) (Ig heavy chain V-III region WAS) (Ig heavy chain V-III region ZAP)
	0.183255	0.161017	J3QSD2	J3QSD2_HUMAN	Nuclear distribution protein nudE-like 1 (Fragment)
[truncated: 258 more rows]
