# Supplementary material for: Multi‐omic landscaping of human midbrains identifies disease‐relevant molecular targets and pathways in advanced‐stage Parkinson's disease
Source: Clin Transl Med. 2022 Jan 28;12(1):e692. doi: 10.1002/ctm2.692 (PMC8797064; doi:10.1002/ctm2.692)
Supplement: Supplementary file 4 — Supplementary Dataset 4—Comparison between regressed and non‐regressed results (for covariate sex ‐ transcriptomics) and functional annotation results (.xls) [file CTM2-12-e692-s005.xlsx]

## Sheet: All_results
Ensembl gene ID	Gene Name	pvalue_withoutgender	padj_withoutgender	pvalue_withgender	padj_withgender	pvalue_foldchange	padj_foldchange
ENSG00000183615	FAM167B	1.23833e-07	0.00255826	1.73906e-07	0.00387375	0.712068	0.660409		Merged analysis with and without gender as covariate
ENSG00000138964	PARVG	9.87077e-07	0.005098	3.14869e-06	0.0116895	0.313488	0.436118			genes highlighted in manuscript
ENSG00000129480	DTD2	2.34798e-06	0.00778692	1.012e-05	0.0143265	0.232014	0.543533
ENSG00000183734	ASCL2	3.01541e-06	0.00778692	7.39657e-06	0.0143265	0.407677	0.543533
ENSG00000111358	GTF2H3	5.84845e-06	0.0092702	2.01134e-05	0.0180497	0.290773	0.513593
ENSG00000160791	CCR5	8.47462e-06	0.0108378	2.26887e-05	0.0180497	0.373517	0.600445
ENSG00000015520	NPC1L1	2.24117e-05	0.0166557	0.000243052	0.0447185	0.0922094	0.372456
ENSG00000121966	CXCR4	2.53258e-05	0.0168776	0.00022066	0.0433059	0.114773	0.389729
ENSG00000118729	CASQ2	5.06533e-05	0.0197648	3.92301e-05	0.0218463	1.29119	0.904722
ENSG00000149418	ST14	4.98616e-05	0.0197648	7.22474e-05	0.029802	0.690151	0.663202
ENSG00000128965	CHAC1	5.34396e-05	0.0200862	0.000261201	0.0449427	0.204592	0.446928
ENSG00000168542	COL3A1	7.34872e-05	0.0226593	0.000196161	0.0428382	0.374626	0.528951
ENSG00000165092	ALDH1A1	8.22898e-05	0.0242316	0.000476174	0.0517176	0.172814	0.468537
ENSG00000149591	TAGLN	0.000129816	0.0304758	0.000241629	0.0447185	0.537252	0.681502
ENSG00000133048	CHI3L1	0.000131755	0.030515	0.000259843	0.0449427	0.507055	0.678975
ENSG00000115221	ITGB6	0.000196141	0.0356711	0.00060275	0.0542421	0.32541	0.657627
ENSG00000163666	HESX1	0.000304651	0.0403448	0.000376402	0.0493338	0.809377	0.817793
ENSG00000175084	DES	0.000311721	0.0406428	0.000481048	0.0517176	0.648004	0.785861
ENSG00000115884	SDC1	0.000452419	0.0422373	0.00409661	0.114689	0.110438	0.368277
ENSG00000132002	DNAJB1	0.00051426	0.0452089	0.00622525	0.136396	0.0826087	0.331452
ENSG00000132837	DMGDH	0.000519863	0.0455078	0.000766465	0.0582437	0.67826	0.781335
ENSG00000159189	C1QC	0.00061868	0.0491589	0.000927345	0.0610851	0.667152	0.804761
ENSG00000222014	RAB6C	0.000642475	0.0498981	0.00104643	0.0648194	0.61397	0.769802
ENSG00000101188	NTSR1	0.00114778	0.0642601	0.0647334	0.351692	0.0177309	0.182717
ENSG00000197249	SERPINA1	0.00171426	0.0774942	0.00194506	0.0815868	0.88134	0.949837
ENSG00000167332	OR51E2	0.00255579	0.091724	0.00217992	0.0862484	1.17242	1.06349
ENSG00000107796	ACTA2	0.00279223	0.0932644	0.000289436	0.0460513	9.64716	2.02523
ENSG00000007968	E2F2	0.00286759	0.0935168	0.00900813	0.157937	0.318334	0.592116
ENSG00000158714	SLAMF8	2.85845e-07	0.00295263	2.21969e-06	0.0116895	0.128777	0.252588
ENSG00000280152		8.6835e-07	0.005098	1.16722e-06	0.0105263	0.743948	0.484313
ENSG00000223519	KIF28P	1.30102e-06	0.00537557	5.13343e-06	0.0142934	0.253442	0.376088
ENSG00000198355	PIM3	2.94446e-06	0.00778692	2.77166e-06	0.0116895	1.06235	0.666146
ENSG00000142512	SIGLEC10	4.73393e-06	0.00889075	1.35322e-05	0.0143538	0.349826	0.619399
ENSG00000175832	ETV4	4.41592e-06	0.00889075	1.14977e-05	0.0143265	0.384071	0.620581
ENSG00000181016	LSMEM1	4.54869e-06	0.00889075	5.05027e-06	0.0142934	0.900683	0.622018
ENSG00000010327	STAB1	6.28215e-06	0.0092702	1.22201e-05	0.0143265	0.514082	0.647067
ENSG00000185022	MAFF	6.16972e-06	0.0092702	1.58881e-05	0.0153873	0.388323	0.602457
ENSG00000125089	SH3TC1	6.85984e-06	0.00944783	1.46717e-05	0.0148551	0.467555	0.635998
ENSG00000101194	SLC17A9	1.04921e-05	0.0108378	2.40887e-05	0.0184048	0.435563	0.588859
ENSG00000130309	COLGALT1	9.57624e-06	0.0108378	2.11547e-05	0.0180497	0.452677	0.600445
ENSG00000168071	CCDC88B	1.01226e-05	0.0108378	3.1513e-05	0.0194986	0.32122	0.555826
ENSG00000177663	IL17RA	9.7064e-06	0.0108378	1.16538e-05	0.0143265	0.832899	0.75649
ENSG00000129667	RHBDF2	1.13008e-05	0.0111173	2.73499e-05	0.0189833	0.413194	0.585635
ENSG00000257702	LBX2-AS1	1.27076e-05	0.011933	1.19247e-05	0.0143265	1.06566	0.832933
ENSG00000177464	GPR4	1.34053e-05	0.0120409	1.14619e-05	0.0143265	1.16956	0.840464
ENSG00000137274	BPHL	2.05965e-05	0.0163655	1.1532e-05	0.0143265	1.78602	1.14232
ENSG00000149781	FERMT3	1.98731e-05	0.0163655	3.08823e-05	0.0194986	0.64351	0.839314
ENSG00000167711	SERPINF2	1.98595e-05	0.0163655	5.2879e-05	0.0276927	0.375565	0.590968
ENSG00000130766	SESN2	2.33804e-05	0.0166557	0.000116502	0.0338719	0.200686	0.491727
ENSG00000204103	MAFB	2.31456e-05	0.0166557	4.25442e-05	0.0231139	0.544036	0.720591
ENSG00000197405	C5AR1	2.42307e-05	0.0166861	5.86532e-05	0.0289809	0.413118	0.575761
ENSG00000105639	JAK3	3.03443e-05	0.0179109	6.67337e-05	0.0289809	0.454707	0.618026
ENSG00000173110	HSPA6	2.9568e-05	0.0179109	0.0258079	0.24134	0.0011457	0.0742146
ENSG00000180061	TMEM150B	2.90722e-05	0.0179109	6.38585e-05	0.0289809	0.45526	0.618026
ENSG00000278000		2.79371e-05	0.0179109	0.000170701	0.0417842	0.163661	0.428653
ENSG00000137474	MYO7A	3.27217e-05	0.0182702	6.04145e-05	0.0289809	0.54162	0.630423
ENSG00000148734	NPFFR1	3.21954e-05	0.0182702	3.53666e-05	0.0201997	0.910333	0.904478
ENSG00000142583	SLC2A5	3.37316e-05	0.0183385	6.63662e-05	0.0289809	0.508265	0.632778
ENSG00000010310	GIPR	3.66748e-05	0.0189416	0.000220119	0.0433059	0.166614	0.437391
ENSG00000086730	LAT2	3.61464e-05	0.0189416	8.37889e-05	0.0316646	0.431398	0.598195
ENSG00000275395	FCGBP	3.90727e-05	0.0196879	2.57852e-05	0.0185279	1.51532	1.06261
ENSG00000005339	CREBBP	4.70341e-05	0.0197648	0.000111331	0.0338719	0.422469	0.583516
ENSG00000015285	WAS	4.30761e-05	0.0197648	8.38703e-05	0.0316646	0.513604	0.624192
ENSG00000104537	ANXA13	4.19498e-05	0.0197648	7.71508e-05	0.030771	0.543738	0.64232
ENSG00000123643	SLC36A1	5.07059e-05	0.0197648	0.000131559	0.0366309	0.385424	0.539566
ENSG00000130600	H19	4.28126e-05	0.0197648	0.17889	0.528329	0.000239324	0.03741
ENSG00000136630	HLX	4.07422e-05	0.0197648	1.41768e-06	0.0105263	28.7387	1.87767
ENSG00000140961	OSGIN1	4.85182e-05	0.0197648	0.000278025	0.0452481	0.17451	0.436809
ENSG00000147174	GCNA	4.50963e-05	0.0197648	2.81234e-05	0.0189833	1.60351	1.04117
ENSG00000172578	KLHL6	4.44296e-05	0.0197648	0.00014265	0.0378277	0.311459	0.522495
ENSG00000177084	POLE	4.77214e-05	0.0197648	2.17425e-05	0.0180497	2.19485	1.09502
ENSG00000051523	CYBA	5.4077e-05	0.0200862	8.60512e-05	0.0319465	0.628428	0.628744
ENSG00000213654	GPSM3	5.44473e-05	0.0200862	7.10543e-05	0.029802	0.766277	0.673986
ENSG00000135723	FHOD1	6.06665e-05	0.0217947	5.34584e-05	0.0276927	1.13483	0.787019
ENSG00000137959	IFI44L	6.11885e-05	0.0217947	0.746677	0.912975	8.19476e-05	0.0238722
ENSG00000043143	JADE2	6.48622e-05	0.0218006	0.000193373	0.0428382	0.335425	0.508906
ENSG00000076944	STXBP2	6.62271e-05	0.0218006	9.32124e-05	0.0324569	0.710496	0.671678
ENSG00000127084	FGD3	6.39561e-05	0.0218006	9.87302e-05	0.0324569	0.647786	0.671678
ENSG00000133055	MYBPH	6.40968e-05	0.0218006	0.000833912	0.0589695	0.0768628	0.369693
ENSG00000169397	RNASE3	6.64814e-05	0.0218006	0.000153627	0.0393337	0.432746	0.554247
ENSG00000099337	KCNK6	6.76446e-05	0.0218355	3.38196e-05	0.0201997	2.00016	1.08098
ENSG00000004534	RBM6	7.01599e-05	0.022299	0.000135942	0.0373841	0.516101	0.596483
ENSG00000112941	TENT4A	7.30459e-05	0.0226593	3.47838e-05	0.0201997	2.1	1.12176
ENSG00000152315	KCNK13	7.82245e-05	0.0236662	0.000122194	0.0344988	0.640167	0.686002
ENSG00000224397	SMIM25	7.90439e-05	0.0236662	0.000157292	0.0398146	0.502529	0.59441
ENSG00000232803	SLCO4A1-AS1	8.32781e-05	0.0242316	0.000274242	0.0452481	0.303666	0.535527
ENSG00000018280	SLC11A1	0.000103615	0.0272652	0.00022963	0.0433475	0.451227	0.628992
ENSG00000028277	POU2F2	0.000105582	0.0272652	0.000110933	0.0338719	0.951764	0.804952
ENSG00000091879	ANGPT2	0.000103669	0.0272652	0.000199556	0.0429523	0.519497	0.634779
ENSG00000100365	NCF4	0.000102252	0.0272652	0.000109996	0.0338719	0.929601	0.804952
ENSG00000130300	PLVAP	0.000105233	0.0272652	1.11731e-05	0.0143265	9.41841	1.90313
ENSG00000146094	DOK3	0.000104942	0.0272652	6.69311e-05	0.0289809	1.5679	0.940801
ENSG00000225231	LINC02470	0.000104715	0.0272652	0.00222834	0.0872341	0.0469926	0.312553
ENSG00000228058	LINC01736	9.87332e-05	0.0272652	0.000167568	0.0417842	0.589212	0.652525
ENSG00000244405	ETV5	0.000103669	0.0272652	0.00036142	0.0493338	0.286837	0.552669
ENSG00000141480	ARRB2	0.000108779	0.0277441	0.000122353	0.0344988	0.889065	0.804205
ENSG00000110077	MS4A6A	0.000111553	0.0277506	0.00026431	0.0449427	0.422054	0.617466
ENSG00000110324	IL10RA	0.000114888	0.0277506	0.000218176	0.0433059	0.526581	0.640804
ENSG00000134061	CD180	0.000112647	0.0277506	9.56402e-05	0.0324569	1.17782	0.854997
ENSG00000159335	PTMS	0.000114423	0.0277506	6.76546e-05	0.0289809	1.69128	0.957549
ENSG00000172216	CEBPB	0.000116381	0.0277506	0.000185197	0.0428382	0.628416	0.6478
ENSG00000186635	ARAP1	0.000116864	0.0277506	0.000248349	0.0447185	0.470564	0.620561
ENSG00000108798	ABI3	0.000134414	0.030515	0.000245835	0.0447185	0.546765	0.682379
ENSG00000197471	SPN	0.00013438	0.030515	0.000208181	0.0429523	0.645498	0.710439
ENSG00000196664	TLR7	0.000138037	0.0309968	0.0608762	0.342884	0.00226751	0.0904003
ENSG00000173039	RELA	0.000141218	0.0313701	0.000397507	0.0493378	0.355259	0.635822
ENSG00000070444	MNT	0.000146817	0.0316186	0.000203083	0.0429523	0.722941	0.736132
ENSG00000101104	PABPC1L	0.000146928	0.0316186	0.000385028	0.0493338	0.381603	0.640911
ENSG00000261195	AC027130.1	0.000146443	0.0316186	0.00121426	0.0685946	0.120603	0.460948
ENSG00000146070	PLA2G7	0.000149746	0.0318929	0.000114812	0.0338719	1.30428	0.941574
ENSG00000105246	EBI3	0.000155091	0.0321586	0.000280166	0.0452481	0.553567	0.710716
ENSG00000171757	LRRC34	0.000155664	0.0321586	7.73591e-05	0.030771	2.01222	1.0451
ENSG00000196839	ADA	0.000153289	0.0321586	0.000303967	0.0468301	0.504293	0.686708
ENSG00000160570	DEDD2	0.000164824	0.0328574	0.000559969	0.0536124	0.294345	0.61287
ENSG00000163694	RBM47	0.000165408	0.0328574	0.000316241	0.0471377	0.523046	0.697052
ENSG00000167613	LAIR1	0.000164372	0.0328574	0.000303727	0.0468301	0.541183	0.70163
ENSG00000234665	LERFS	0.000162539	0.0328574	2.47876e-05	0.0184048	6.55724	1.78526
ENSG00000260563		0.000167049	0.0328673	0.000138153	0.0375058	1.20916	0.876326
ENSG00000171812	COL8A2	0.000172151	0.0332381	0.000335813	0.0476593	0.512641	0.69741
ENSG00000223799	IL10RB-DT	0.000170955	0.0332381	0.000206995	0.0429523	0.825888	0.773837
ENSG00000264920	AC018521.5	0.000174897	0.0334555	0.000605124	0.0542421	0.289027	0.616782
ENSG00000188305	PEAK3	0.000177911	0.0337199	0.00021211	0.0429523	0.838767	0.785053
ENSG00000134070	IRAK2	0.00018256	0.0342864	0.000494887	0.051754	0.368892	0.662487
ENSG00000001617	SEMA3F	0.000187206	0.0348423	0.00032068	0.0471377	0.58378	0.739161
ENSG00000136250	AOAH	0.000190481	0.0351352	0.000190708	0.0428382	0.998811	0.820185
ENSG00000169385	RNASE2	0.000199697	0.0356711	0.000225521	0.0433059	0.885491	0.8237
ENSG00000184677	ZBTB40	0.000200293	0.0356711	0.000383531	0.0493338	0.522232	0.723056
ENSG00000213742	ZNF337-AS1	0.000197323	0.0356711	0.000250454	0.0447185	0.787862	0.79768
ENSG00000134294	SLC38A2	0.000203549	0.0359412	0.00111119	0.0666543	0.183182	0.539217
ENSG00000162511	LAPTM5	0.000206203	0.0361013	0.000250946	0.0447185	0.821705	0.807301
ENSG00000050426	LETMD1	0.000225439	0.0361159	0.000453423	0.0502488	0.497193	0.718741
ENSG00000121274	TENT4B	0.000223087	0.0361159	0.000542579	0.0535887	0.411161	0.673946
ENSG00000140044	JDP2	0.000212785	0.0361159	0.000525695	0.0533418	0.404768	0.677065
ENSG00000155926	SLA	0.000225517	0.0361159	0.000360465	0.0493338	0.625628	0.732072
ENSG00000172403	SYNPO2	0.000218872	0.0361159	0.00032589	0.0471377	0.671614	0.766178
ENSG00000173369	C1QB	0.000222048	0.0361159	0.000304842	0.0468301	0.728403	0.771211
ENSG00000176046	NUPR1	0.000213458	0.0361159	0.000773363	0.0582437	0.276012	0.620082
ENSG00000185168	LINC00482	0.000215883	0.0361159	7.97975e-05	0.031184	2.70538	1.15815
ENSG00000204577	LILRB3	0.000212848	0.0361159	0.000387583	0.0493338	0.549169	0.732072
ENSG00000256790		0.000222581	0.0361159	0.000365039	0.0493338	0.609747	0.732072
ENSG00000272183		0.000218721	0.0361159	9.37685e-05	0.0324569	2.33256	1.11273
ENSG00000057252	SOAT1	0.000228233	0.0361271	0.000392196	0.0493378	0.581937	0.73224
ENSG00000123329	ARHGAP9	0.000229084	0.0361271	0.000278906	0.0452481	0.821368	0.798423
ENSG00000158887	MPZ	0.00023111	0.0361704	0.000114817	0.0338719	2.01285	1.06786
ENSG00000136521	NDUFB5	0.000234634	0.0361898	0.000210584	0.0429523	1.11421	0.842557
ENSG00000183765	CHEK2	0.000234737	0.0361898	0.000182978	0.0428382	1.28287	0.844802
ENSG00000086967	MYBPC2	0.000245416	0.0370116	0.000399786	0.0493378	0.613868	0.750167
ENSG00000104081	BMF	0.00024718	0.0370116	0.000153605	0.0393337	1.60919	0.940964
ENSG00000119715	ESRRB	0.000244253	0.0370116	0.000827439	0.0586981	0.295192	0.630543
ENSG00000130429	ARPC1B	0.000252609	0.0370116	0.000223798	0.0433059	1.12874	0.854656
ENSG00000163449	TMEM169	0.000251549	0.0370116	0.00023354	0.0437151	1.07712	0.846656
ENSG00000175489	LRRC25	0.000249704	0.0370116	0.000325261	0.0471377	0.767703	0.785182
ENSG00000205362	MT1A	0.000252589	0.0370116	0.000431119	0.0493378	0.585891	0.750167
ENSG00000185149	NPY2R	0.000256328	0.0372921	0.1295	0.467943	0.00197936	0.0796936
ENSG00000125733	TRIP10	0.000267682	0.0386716	0.00031439	0.0471377	0.851433	0.820397
ENSG00000235027		0.000269639	0.0386838	0.000790748	0.0583043	0.340992	0.663481
ENSG00000073605	GSDMB	0.000284026	0.0403237	0.000362966	0.0493338	0.782514	0.817365
ENSG00000089685	BIRC5	0.000286854	0.0403237	6.17227e-05	0.0289809	4.64746	1.39139
ENSG00000102034	ELF4	0.000291646	0.0403237	0.000377313	0.0493338	0.772953	0.817365
ENSG00000105993	DNAJB6	0.00029152	0.0403237	0.00124693	0.0685946	0.233791	0.587855
ENSG00000165568	AKR1E2	0.00028753	0.0403237	9.66916e-05	0.0324569	2.97368	1.24237
ENSG00000182180	MRPS16	0.000294039	0.0403237	0.000387377	0.0493338	0.759052	0.817365
ENSG00000187796	CARD9	0.000294732	0.0403237	0.000892963	0.0603448	0.330061	0.668221
ENSG00000073803	MAP3K13	0.000304004	0.0403448	0.00081927	0.0583043	0.371067	0.691969
ENSG00000105227	PRX	0.000299946	0.0403448	5.97514e-06	0.0143265	50.1991	2.8161
ENSG00000140332	TLE3	0.000303982	0.0403448	0.000429867	0.0493378	0.707154	0.817725
ENSG00000255508		0.00030396	0.0403448	0.00131526	0.069209	0.231103	0.582941
ENSG00000181929	PRKAG1	0.000311501	0.0406428	0.000381906	0.0493338	0.815648	0.823834
ENSG00000243927	MRPS6	0.000312804	0.0406428	0.000492147	0.0517176	0.635589	0.785861
ENSG00000100092	SH3BP1	0.000325612	0.0408288	0.000179454	0.0427791	1.81446	0.954409
ENSG00000123685	BATF3	0.000326093	0.0408288	0.000427549	0.0493378	0.762702	0.827534
ENSG00000144837	PLA1A	0.000316483	0.0408288	0.000463048	0.0510614	0.683478	0.799602
ENSG00000184584	STING1	0.000319432	0.0408288	0.000195732	0.0428382	1.63198	0.953093
ENSG00000238279		0.000323217	0.0408288	0.000386256	0.0493338	0.836795	0.827603
ENSG00000272954		0.000324565	0.0408288	0.00112446	0.0666543	0.288641	0.612545
ENSG00000000938	FGR	0.000390927	0.0408402	0.000254711	0.0449427	1.53479	0.908716
ENSG00000011304	PTBP1	0.000366945	0.0408402	0.000473652	0.0517176	0.774714	0.789676
ENSG00000060558	GNA15	0.000398997	0.0408402	0.000180527	0.0427791	2.21018	0.954676
ENSG00000066336	SPI1	0.000337875	0.0408402	0.0006111	0.0542421	0.552896	0.752924
ENSG00000088836	SLC4A11	0.000410249	0.0408402	0.000280325	0.0452481	1.46347	0.902582
ENSG00000099875	MKNK2	0.000382997	0.0408402	0.00177273	0.0783484	0.216049	0.521263
ENSG00000106399	RPA3	0.00042305	0.0408402	0.000536962	0.0535887	0.787859	0.762104
ENSG00000111321	LTBR	0.000420451	0.0408402	0.000450515	0.0501761	0.933268	0.813937
ENSG00000115523	GNLY	0.000354817	0.0408402	0.000574404	0.0538667	0.617713	0.758171
ENSG00000117676	RPS6KA1	0.000411135	0.0408402	0.000295768	0.046396	1.39006	0.880252
ENSG00000118640	VAMP8	0.000346296	0.0408402	0.000420876	0.0493378	0.822798	0.827765
ENSG00000133874	RNF122	0.000421507	0.0408402	0.000764828	0.0582437	0.551113	0.701195
ENSG00000134830	C5AR2	0.000416151	0.0408402	0.000719918	0.0577834	0.578054	0.706781
ENSG00000136444	RSAD1	0.000338293	0.0408402	0.000409364	0.0493378	0.826388	0.827765
ENSG00000136490	LIMD2	0.000410855	0.0408402	9.0286e-05	0.0324374	4.55059	1.25904
ENSG00000138161	CUZD1	0.000388973	0.0408402	0.00108052	0.0661157	0.359986	0.617708
ENSG00000143178	TBX19	0.000406979	0.0408402	0.000201745	0.0429523	2.0173	0.950826
ENSG00000143252	SDHC	0.000374936	0.0408402	0.000773967	0.0582437	0.484434	0.701195
ENSG00000145685	LHFPL2	0.000393232	0.0408402	0.000622791	0.0544026	0.631404	0.750703
ENSG00000147168	IL2RG	0.000418622	0.0408402	0.000581771	0.0540725	0.719564	0.755286
ENSG00000156304	SCAF4	0.000358226	0.0408402	0.000935129	0.0610851	0.383076	0.668579
ENSG00000159216	RUNX1	0.000396934	0.0408402	0.000492217	0.0517176	0.80642	0.789676
ENSG00000166821	PEX11A	0.000392981	0.0408402	0.000368583	0.0493338	1.06619	0.827834
ENSG00000167604	NFKBID	0.000416513	0.0408402	0.000210667	0.0429523	1.97711	0.950826
ENSG00000172339	ALG14	0.000422189	0.0408402	0.000593032	0.0542421	0.711916	0.752924
ENSG00000179855	GIPC3	0.000379335	0.0408402	0.000526833	0.0533418	0.72003	0.765631
ENSG00000180616	SSTR2	0.000364744	0.0408402	0.000147929	0.0387662	2.46566	1.0535
ENSG00000181061	HIGD1A	0.00035889	0.0408402	0.000316859	0.0471377	1.13265	0.866401
ENSG00000182551	ADI1	0.000384728	0.0408402	0.00022921	0.0433475	1.6785	0.942156
ENSG00000196182	STK40	0.000392666	0.0408402	0.000398981	0.0493378	0.98417	0.827765
ENSG00000197852	INKA2	0.000373629	0.0408402	8.965e-05	0.0324374	4.16765	1.25904
ENSG00000197948	FCHSD1	0.000344523	0.0408402	0.000371877	0.0493338	0.926444	0.827834
ENSG00000210100	MT-TI	0.000352058	0.0408402	2.97698e-05	0.0194986	11.826	2.09451
ENSG00000214226	C17orf67	0.000342153	0.0408402	0.000536752	0.0535887	0.63745	0.762104
ENSG00000231964	AL731567.1	0.000417652	0.0408402	0.000740532	0.0580822	0.56399	0.703144
ENSG00000250410		0.000338001	0.0408402	0.000481804	0.0517176	0.701531	0.789676
ENSG00000251322	SHANK3	0.000329511	0.0408402	1.34682e-05	0.0143538	24.4659	2.84525
ENSG00000258867	LINC01146	0.00038577	0.0408402	0.000487455	0.0517176	0.791396	0.789676
ENSG00000261644		0.000388731	0.0408402	1.16135e-05	0.0143265	33.4723	2.85067
ENSG00000267106	ZNF561-AS1	0.000375682	0.0408402	0.000259311	0.0449427	1.44877	0.908716
ENSG00000269720	CCDC194	0.000354884	0.0408402	0.0006939	0.0577555	0.511434	0.707122
ENSG00000271862		0.000339298	0.0408402	0.0012422	0.0685946	0.273143	0.595385
ENSG00000272578		0.000392979	0.0408402	0.00064623	0.055215	0.60811	0.739657
ENSG00000273113		0.000346462	0.0408402	0.0011149	0.0666543	0.310757	0.612716
ENSG00000273321		0.000407444	0.0408402	0.00117667	0.0672061	0.346268	0.607685
ENSG00000275437		0.000366481	0.0408402	0.000276137	0.0452481	1.32717	0.902582
ENSG00000275441		0.000371499	0.0408402	0.000384429	0.0493338	0.966367	0.827834
ENSG00000276261		0.000356408	0.0408402	0.000423831	0.0493378	0.840919	0.827765
ENSG00000279092		0.000395615	0.0408402	0.03929	0.286221	0.0100691	0.142688
ENSG00000204516	MICB	0.000428677	0.0411909	0.00135186	0.0700888	0.317101	0.587696
ENSG00000070814	TCOF1	0.00043144	0.0412645	0.000930152	0.0610851	0.463838	0.675525
ENSG00000182511	FES	0.000438381	0.0417351	0.000384156	0.0493338	1.14115	0.845974
ENSG00000163814	CDCP1	0.000448102	0.0420858	0.000688908	0.0576896	0.650452	0.729521
ENSG00000183780	SLC35F3	0.000448176	0.0420858	0.00103425	0.064352	0.433332	0.653993
ENSG00000260368		0.000444153	0.0420858	0.000798602	0.0583043	0.556163	0.72183
ENSG00000167208	SNX20	0.000453879	0.0422373	0.000917661	0.0610609	0.494604	0.691724
ENSG00000145248	SLC10A4	0.00046127	0.0425576	0.00555075	0.131256	0.0831005	0.324234
ENSG00000169688	MT1B	0.00046144	0.0425576	0.00145443	0.072803	0.317266	0.584558
ENSG00000162735	PEX19	0.000467428	0.0429182	0.000543706	0.0535887	0.859707	0.800881
ENSG00000026297	RNASET2	0.000471344	0.0430863	0.00115975	0.0668409	0.406417	0.644609
ENSG00000107719	PALD1	0.00049581	0.0451152	0.000715878	0.0577834	0.69259	0.780764
ENSG00000182993	C12orf60	0.000497907	0.0451152	0.00056897	0.0538667	0.875103	0.837533
ENSG00000166145	SPINT1	0.000501108	0.0452069	0.00063518	0.0550974	0.788922	0.82049
ENSG00000004838	ZMYND10	0.000505528	0.0452089	0.00194966	0.0815868	0.259291	0.55412
ENSG00000105366	SIGLEC8	0.000512871	0.0452089	0.000796236	0.0583043	0.644119	0.775396
ENSG00000146112	PPP1R18	0.000504553	0.0452089	0.000708562	0.0577834	0.71208	0.782386
ENSG00000197905	TEAD4	0.000514007	0.0452089	0.0004064	0.0493378	1.26478	0.916313
ENSG00000275092		0.000511215	0.0452089	0.000431316	0.0493378	1.18524	0.916313
ENSG00000236423	LINC01134	0.000524037	0.0456796	0.000384664	0.0493338	1.36232	0.925931
ENSG00000095970	TREM2	0.000527513	0.0457895	0.00126167	0.0688267	0.418107	0.665287
ENSG00000131401	NAPSB	0.000537647	0.0463293	0.000753624	0.0582437	0.713414	0.79544
ENSG00000143258	USP21	0.000538218	0.0463293	0.00144175	0.0723308	0.373309	0.640519
ENSG00000142627	EPHA2	0.000545054	0.0467231	0.000526502	0.0533418	1.03524	0.875919
ENSG00000100599	RIN3	0.000557206	0.0471775	0.000489883	0.0517176	1.13743	0.912214
ENSG00000205707	ETFRF1	0.000555612	0.0471775	0.00109011	0.0663446	0.509686	0.711098
ENSG00000282608	ADORA3	0.000554998	0.0471775	0.000921479	0.0610851	0.602291	0.772325
ENSG00000167207	NOD2	0.000559611	0.0471878	0.000716105	0.0577834	0.781465	0.816632
ENSG00000144214	LYG1	0.000571432	0.0479887	0.000679629	0.0571273	0.8408	0.840031
ENSG00000023892	DEF6	0.00057588	0.0481664	0.000878938	0.0602304	0.655199	0.799702
ENSG00000011600	TYROBP	0.00058266	0.0484168	0.000726345	0.0577834	0.80218	0.837903
ENSG00000173372	C1QA	0.000583561	0.0484168	0.000845933	0.0592552	0.689843	0.81709
ENSG00000176142	TMEM39A	0.000589296	0.0486971	0.00117296	0.0671664	0.5024	0.725021
ENSG00000077150	NFKB2	0.000593172	0.0488221	0.000640639	0.0550974	0.925907	0.886104
ENSG00000188820	CALHM6	0.000597013	0.0489432	0.00088419	0.0602304	0.675208	0.8126
ENSG00000070495	JMJD6	0.000611588	0.0490934	0.00157286	0.075859	0.388837	0.647166
ENSG00000101187	SLCO4A1	0.000607728	0.0490934	0.000860662	0.0593537	0.706116	0.827132
ENSG00000158169	FANCC	0.000613103	0.0490934	0.000407069	0.0493378	1.50614	0.995045
ENSG00000168672	LRATD2	0.000607208	0.0490934	0.00128299	0.0688267	0.473275	0.71329
ENSG00000213445	SIPA1	0.000609017	0.0490934	0.000433876	0.0493378	1.40367	0.995045
ENSG00000254333	NDST1-AS1	0.000602602	0.0490934	0.00106564	0.0654786	0.565482	0.749762
ENSG00000140030	GPR65	0.000616289	0.049158	0.00113647	0.0666543	0.542282	0.737507
ENSG00000213983	AP1G2	0.000623505	0.0491641	0.000918312	0.0610609	0.678969	0.805165
ENSG00000232934		0.000622387	0.0491641	0.000768787	0.0582437	0.809571	0.844111
ENSG00000089327	FXYD5	0.000632372	0.0496737	0.000513403	0.0527007	1.23173	0.942561
ENSG00000214078	CPNE1	0.000635838	0.0497567	0.000512506	0.0527007	1.24065	0.944137
ENSG00000248208	WDR45P1	0.000640353	0.0498981	0.0012479	0.0685946	0.513144	0.727435
ENSG00000205250	E2F4	0.000647898	0.0501308	0.000563433	0.0536345	1.14991	0.934674
ENSG00000180353	HCLS1	0.000660437	0.0509104	0.00125004	0.0685946	0.528332	0.742192
ENSG00000134802	SLC43A3	0.000665152	0.0510832	0.000608559	0.0542421	1.093	0.941762
ENSG00000149257	SERPINH1	0.000673419	0.051199	0.00398007	0.113226	0.169198	0.452184
ENSG00000187840	EIF4EBP1	0.000674095	0.051199	0.0012819	0.0688267	0.525858	0.743883
ENSG00000228499	TMSB10P1	0.000670827	0.051199	0.00069488	0.0577555	0.965384	0.886479
ENSG00000141506	PIK3R5	0.000682732	0.0516651	0.000788725	0.0583043	0.865615	0.886128
ENSG00000126882	FAM78A	0.000688495	0.051911	0.000469698	0.0515396	1.46582	1.00721
ENSG00000065911	MTHFD2	0.000699447	0.0521656	0.00264603	0.0937691	0.264338	0.55632
ENSG00000121933	TMIGD3	0.000698713	0.0521656	0.000646964	0.055215	1.07999	0.944773
ENSG00000239998	LILRA2	0.000699291	0.0521656	0.000732469	0.0580073	0.954705	0.899294
ENSG00000155465	SLC7A7	0.000707928	0.0523338	0.000773517	0.0582437	0.915206	0.898533
ENSG00000171552	BCL2L1	0.000705153	0.0523338	0.000275898	0.0452481	2.55584	1.1566
ENSG00000173530	TNFRSF10D	0.000709851	0.0523338	0.00102612	0.0642045	0.691782	0.815111
ENSG00000256597	LINC02393	0.000711835	0.0523338	0.00172571	0.0779914	0.412489	0.671021
ENSG00000009950	MLXIPL	0.000717945	0.0524695	0.00111627	0.0666543	0.643164	0.787189
ENSG00000125753	VASP	0.000723776	0.0524695	0.000437128	0.0493378	1.65575	1.06347
ENSG00000171310	CHST11	0.00071986	0.0524695	0.000816721	0.0583043	0.881402	0.899925
ENSG00000204387	SNHG32	0.000725776	0.0524695	0.00177694	0.0783787	0.408442	0.669436
ENSG00000244128	LINC01322	0.00072638	0.0524695	0.000103645	0.0329813	7.00836	1.59089
ENSG00000068912	ERLEC1	0.000728922	0.0524697	0.00116426	0.0668409	0.626083	0.784993
ENSG00000142347	MYO1F	0.000742539	0.0532643	0.00132903	0.0692305	0.558706	0.769376
ENSG00000229604	MTATP8P2	0.000753585	0.0538696	0.00159383	0.075859	0.472813	0.710128
ENSG00000132522	GPS2	0.000757094	0.0539338	0.00055592	0.0536124	1.36188	1.006
ENSG00000133393	FOPNL	0.000772693	0.0547189	0.000117088	0.0338719	6.59925	1.61547
ENSG00000140564	FURIN	0.000782857	0.0547189	0.000189964	0.0428382	4.12108	1.27734
ENSG00000153443	UBALD1	0.000783098	0.0547189	0.000335915	0.0476593	2.33124	1.14813
ENSG00000166886	NAB2	0.000794581	0.0547189	0.00108338	0.0661157	0.73343	0.827624
ENSG00000174748	RPL15	0.000794601	0.0547189	0.00221802	0.0869832	0.358248	0.629074
ENSG00000250644		0.000794118	0.0547189	0.00136852	0.0707282	0.580274	0.773651
ENSG00000270580	AC139256.2	0.000778051	0.0547189	0.00152816	0.0754763	0.509142	0.724981
ENSG00000274184		0.000779113	0.0547189	0.00143462	0.0722993	0.543078	0.756839
ENSG00000277020		0.00079006	0.0547189	0.00161083	0.0760198	0.490466	0.719798
ENSG00000280011		0.000794404	0.0547189	0.003101	0.0985374	0.256177	0.555311
ENSG00000168397	ATG4B	0.000802653	0.0550897	0.000547489	0.0536124	1.46606	1.02756
ENSG00000109919	MTCH2	0.000806329	0.0551588	0.00171147	0.077961	0.471133	0.707517
ENSG00000153130	SCOC	0.000816793	0.0555878	0.00114362	0.0666543	0.714216	0.833971
ENSG00000168404	MLKL	0.000817982	0.0555878	0.000978678	0.063006	0.835803	0.882263
ENSG00000131471	AOC3	0.000830013	0.0560367	0.00216081	0.0858774	0.384121	0.65252
ENSG00000230825		0.000827964	0.0560367	0.000894515	0.0603448	0.925601	0.928609
ENSG00000153551	CMTM7	0.000840844	0.0560488	0.0013084	0.069209	0.642649	0.809848
ENSG00000155659	VSIG4	0.00084175	0.0560488	0.000221706	0.0433059	3.7967	1.29425
ENSG00000266028	SRGAP2	0.000842317	0.0560488	0.00212036	0.0856608	0.397252	0.654311
ENSG00000277938		0.000836509	0.0560488	0.00113582	0.0666543	0.736484	0.840888
ENSG00000280287		0.000843757	0.0560488	0.00101244	0.0638745	0.833392	0.877483
ENSG00000280594	BTG3-AS1	0.000859746	0.0569279	0.000575546	0.0538667	1.49379	1.05683
ENSG00000168884	TNIP2	0.000870081	0.0574281	0.000771228	0.0582437	1.12818	0.985998
ENSG00000115325	DOK1	0.000887809	0.0582199	0.000438081	0.0493378	2.02659	1.18003
ENSG00000168003	SLC3A2	0.000890532	0.0582199	0.00214256	0.0858358	0.415639	0.678271
ENSG00000169403	PTAFR	0.00088903	0.0582199	0.000716299	0.0577834	1.24114	1.00755
ENSG00000111679	PTPN6	0.000905969	0.058977	0.00142194	0.0720911	0.637138	0.81809
ENSG00000167525	PROCA1	0.000909218	0.058977	0.00264785	0.0937691	0.34338	0.62896
ENSG00000230438	SERPINB9P1	0.000910676	0.058977	0.000719077	0.0577834	1.26645	1.02066
ENSG00000087237	CETP	0.000914571	0.0590442	0.000540848	0.0535887	1.691	1.1018
ENSG00000129911	KLF16	0.00092059	0.0592476	0.000283211	0.0453851	3.25054	1.30544
ENSG00000122122	SASH3	0.000932128	0.0594486	0.001353	0.0700888	0.688932	0.84819
ENSG00000132003	ZSWIM4	0.000929216	0.0594486	0.00113908	0.0666543	0.815759	0.891894
ENSG00000279427		0.000932347	0.0594486	0.00138782	0.0715594	0.671807	0.830759
ENSG00000011422	PLAUR	0.0009615	0.0598879	0.000963592	0.0623745	0.997829	0.960134
ENSG00000101224	CDC25B	0.000962426	0.0598879	0.00160163	0.0759068	0.600906	0.788965
ENSG00000135336	ORC3	0.000961436	0.0598879	0.000717652	0.0577834	1.3397	1.03642
ENSG00000160999	SH2B2	0.000960955	0.0598879	0.000618518	0.0542421	1.55364	1.10408
ENSG00000168005	SPINDOC	0.000954452	0.0598879	0.00125004	0.0685946	0.763539	0.87307
ENSG00000171700	RGS19	0.000948056	0.0598879	0.000807627	0.0583043	1.17388	1.02716
ENSG00000184414	IRS3P	0.000949894	0.0598879	0.000844107	0.0592552	1.12532	1.01068
ENSG00000254415	SIGLEC14	0.000958827	0.0598879	0.00204224	0.0833165	0.469499	0.718799
ENSG00000184497	TMEM255B	0.000973535	0.0603972	0.000933024	0.0610851	1.04342	0.988739
ENSG00000277218		0.00100475	0.0621473	0.0008597	0.0593537	1.16873	1.04707
ENSG00000142544	CTU1	0.00101209	0.0624145	0.00076946	0.0582437	1.31533	1.07161
ENSG00000090376	IRAK3	0.0010281	0.0626585	0.00201683	0.0828874	0.509762	0.755947
ENSG00000141968	VAV1	0.00102437	0.0626585	0.00181413	0.0791564	0.564661	0.791579
ENSG00000263142	LRRC37A17P	0.00102818	0.0626585	0.00189807	0.0808404	0.541699	0.775089
ENSG00000272644		0.00102415	0.0626585	0.000170105	0.0417842	6.02066	1.49957
ENSG00000198837	DENND4B	0.00103223	0.06272	0.00213792	0.0858059	0.482818	0.730952
ENSG00000163132	MSX1	0.00103532	0.0627233	0.00102996	0.0642646	1.0052	0.976016
ENSG00000135077	HAVCR2	0.00104558	0.0630877	0.00129077	0.0688267	0.810043	0.916617
ENSG00000201098	RNY1	0.00104744	0.0630877	0.000263428	0.0449427	3.97619	1.40374
ENSG00000249852		0.00105779	0.0633416	0.00282449	0.0948953	0.374506	0.667489
ENSG00000258479	LINC00640	0.00105735	0.0633416	0.00155324	0.075859	0.680738	0.83499
ENSG00000152229	PSTPIP2	0.0010623	0.0634277	0.00160664	0.0759827	0.661192	0.834765
ENSG00000071073	MGAT4A	0.00109012	0.0635564	0.00114542	0.0666543	0.951716	0.953522
ENSG00000106153	CHCHD2	0.00112286	0.0635564	0.000761711	0.0582437	1.47413	1.09122
ENSG00000110719	TCIRG1	0.00109229	0.0635564	0.000987832	0.063061	1.10574	1.00786
ENSG00000116017	ARID3A	0.00112478	0.0635564	0.000792985	0.0583043	1.41841	1.09008
ENSG00000137500	CCDC90B	0.00109798	0.0635564	0.00163269	0.0767413	0.672494	0.828191
ENSG00000150779	TIMM8B	0.0011062	0.0635564	0.00269389	0.0943732	0.410633	0.673458
ENSG00000156127	BATF	0.00109784	0.0635564	6.73584e-05	0.0289809	16.2985	2.19305
ENSG00000158792	SPATA2L	0.00107096	0.0635564	0.000433632	0.0493378	2.46975	1.28819
ENSG00000162522	KIAA1522	0.00109269	0.0635564	0.000331787	0.0476593	3.29336	1.33356
ENSG00000170439	METTL7B	0.00107553	0.0635564	0.00215151	0.0858358	0.499895	0.740441
ENSG00000175354	PTPN2	0.00111688	0.0635564	0.00116426	0.0668409	0.959301	0.95086
ENSG00000176476	SGF29	0.00109694	0.0635564	0.000616152	0.0542421	1.7803	1.17172
ENSG00000177575	CD163	0.00112711	0.0635564	0.00192323	0.0814162	0.586048	0.780635
ENSG00000184293	CLECL1	0.00108679	0.0635564	0.0019275	0.0814162	0.563832	0.780635
ENSG00000185950	IRS2	0.00110596	0.0635564	0.00308516	0.0983531	0.358478	0.646206
ENSG00000241666		0.00112562	0.0635564	0.000812993	0.0583043	1.38454	1.09008
ENSG00000254635	WAC-AS1	0.0011263	0.0635564	0.00235682	0.0892828	0.47789	0.711855
ENSG00000260549	MT1L	0.00107753	0.0635564	0.000735166	0.0580073	1.4657	1.09566
ENSG00000270052		0.00110339	0.0635564	0.00101511	0.0638745	1.08696	0.995019
ENSG00000273899	NOL12	0.00111486	0.0635564	0.00195222	0.0815868	0.571072	0.779003
ENSG00000274286	ADRA2B	0.00112906	0.0635564	0.00375079	0.110369	0.301018	0.575856
ENSG00000119471	HSDL2	0.00113855	0.0639167	0.00174249	0.0779914	0.653405	0.819536
ENSG00000127125	PPCS	0.0011529	0.0643722	0.0023855	0.0899102	0.483295	0.715962
ENSG00000139354	GAS2L3	0.00115953	0.0645681	0.000984572	0.063061	1.1777	1.0239
ENSG00000128815	WDFY4	0.00117075	0.0650177	0.00143451	0.0722993	0.816134	0.899286
ENSG00000187678	SPRY4	0.00117822	0.0652572	0.000860014	0.0593537	1.37001	1.09946
ENSG00000142634	EFHD2	0.00118768	0.0656053	0.00018021	0.0427791	6.59057	1.53358
ENSG00000197063	MAFG	0.00119479	0.0657689	0.00158868	0.075859	0.752063	0.866988
ENSG00000249119	MTND6P4	0.00119701	0.0657689	0.000313756	0.0471377	3.81511	1.39525
ENSG00000125508	SRMS	0.00120654	0.0659416	0.00322342	0.100644	0.374304	0.655194
ENSG00000198399	ITSN2	0.00120503	0.0659416	0.00305569	0.0977953	0.394355	0.674283
ENSG00000106603	COA1	0.00123527	0.0673338	0.00206931	0.0842668	0.596949	0.799055
ENSG00000237863	AL035425.1	0.00124919	0.0679134	0.00406372	0.114437	0.307401	0.593458
ENSG00000105339	DENND3	0.0012739	0.0690749	0.00226001	0.0877034	0.563671	0.787597
ENSG00000276045	ORAI1	0.0012777	0.0690996	0.000945946	0.0614639	1.35071	1.12423
ENSG00000163141	BNIPL	0.00128261	0.0691839	0.00459766	0.121389	0.27897	0.569935
ENSG00000117009	KMO	0.00130404	0.0698312	0.00131714	0.069209	0.990058	1.00899
ENSG00000168995	SIGLEC7	0.00130813	0.0698312	0.00241513	0.0900341	0.541641	0.775609
ENSG00000185291	IL3RA	0.0013063	0.0698312	0.00250331	0.0917124	0.521829	0.761415
ENSG00000240219		0.00130125	0.0698312	0.00184916	0.0796711	0.703699	0.876494
ENSG00000220201	ZGLP1	0.0013177	0.0701607	0.00215408	0.0858358	0.611722	0.817383
ENSG00000115233	PSMD14	0.00132399	0.0703147	0.00273036	0.094439	0.484916	0.744551
ENSG00000147437	GNRH1	0.00132745	0.0703173	0.00157537	0.075859	0.842627	0.926947
ENSG00000128294	TPST2	0.00135855	0.0705103	0.00111755	0.0666543	1.21565	1.05785
ENSG00000134470	IL15RA	0.00136181	0.0705103	0.00242836	0.0901726	0.560793	0.781948
ENSG00000155754	C2CD6	0.00135406	0.0705103	0.00347348	0.105555	0.389828	0.667997
ENSG00000184730	APOBR	0.00136139	0.0705103	0.00213457	0.0858059	0.637782	0.821742
ENSG00000185527	PDE6G	0.00134487	0.0705103	0.0007093	0.0577834	1.89605	1.22025
ENSG00000236106		0.00134967	0.0705103	0.00272744	0.094439	0.494848	0.746622
ENSG00000239569	KMT2E-AS1	0.00135743	0.0705103	0.000639865	0.0550974	2.12143	1.27974
ENSG00000267575	AC006504.5	0.00135489	0.0705103	0.00128067	0.0688267	1.05796	1.02446
ENSG00000279491	AP003733.4	0.00134406	0.0705103	0.00181532	0.0791564	0.7404	0.890772
ENSG00000132510	KDM6B	0.0013721	0.070673	0.000613691	0.0542421	2.23582	1.30292
ENSG00000147144	CCDC120	0.00137191	0.070673	0.00259724	0.0931618	0.528217	0.758605
ENSG00000226791	LINC02611	0.00137521	0.070673	0.002267	0.0878054	0.606624	0.804883
ENSG00000171346	KRT15	0.00138582	0.0708654	0.000721937	0.0577834	1.91958	1.2264
ENSG00000185436	IFNLR1	0.00138428	0.0708654	0.00219522	0.086546	0.630589	0.818817
ENSG00000101236	RNF24	0.00139142	0.0709417	0.000815567	0.0583043	1.70608	1.21675
ENSG00000181788	SIAH2	0.00139418	0.0709417	0.00317852	0.100002	0.438625	0.709402
ENSG00000222009	BTBD19	0.00141657	0.0718138	0.00123738	0.0685946	1.14481	1.04693
ENSG00000259250		0.00141827	0.0718138	0.00176799	0.0783484	0.802196	0.916596
ENSG00000129437	KLK14	0.00142835	0.0721474	0.000552743	0.0536124	2.58411	1.34572
ENSG00000028137	TNFRSF1B	0.00144937	0.0724017	0.00128554	0.0688267	1.12744	1.05194
ENSG00000108179	PPIF	0.00144462	0.0724017	0.00102453	0.0642045	1.41004	1.12767
ENSG00000110446	SLC15A3	0.00146093	0.0724017	0.000321068	0.0471377	4.55021	1.53596
ENSG00000137992	DBT	0.00146472	0.0724017	0.00182131	0.0792376	0.804213	0.913728
ENSG00000141298	SSH2	0.00146381	0.0724017	0.00276484	0.0945155	0.529438	0.76603
ENSG00000165178	NCF1C	0.00145246	0.0724017	0.00183636	0.0792959	0.790943	0.913057
ENSG00000232295		0.00146194	0.0724017	0.00171574	0.0779914	0.852078	0.928329
ENSG00000233968	AL157895.1	0.00146843	0.0724017	0.0022169	0.0869832	0.662381	0.832364
ENSG00000260977		0.00146601	0.0724017	0.000195637	0.0428382	7.49356	1.69012
ENSG00000273837		0.00146662	0.0724017	0.00154162	0.0757516	0.951348	0.955777
ENSG00000105738	SIPA1L3	0.00147533	0.0725687	0.0027515	0.0945155	0.536191	0.767797
ENSG00000140931	CMTM3	0.00148148	0.072698	0.000560794	0.0536124	2.64175	1.35599
ENSG00000113558	SKP1	0.00148894	0.0728522	0.00167575	0.0777654	0.888518	0.93682
ENSG00000165025	SYK	0.00149167	0.0728522	0.0019121	0.0811278	0.780121	0.897992
ENSG00000161944	ASGR2	0.00149742	0.0729603	0.00211941	0.0856608	0.706527	0.851735
ENSG00000185262	UBALD2	0.00150475	0.0731449	0.00139632	0.0717984	1.07765	1.01876
ENSG00000100412	ACO2	0.00152547	0.0737278	0.00129156	0.0688267	1.1811	1.07121
ENSG00000143552	NUP210L	0.00152744	0.0737278	0.00718003	0.143333	0.212735	0.51438
ENSG00000156795	WDYHV1	0.00152184	0.0737278	0.00322264	0.100644	0.472233	0.732557
ENSG00000235453	SMIM27	0.00153263	0.0737819	0.00203765	0.0832821	0.752155	0.885927
ENSG00000269814		0.00153571	0.0737819	0.00169274	0.077961	0.907232	0.946394
ENSG00000103740	ACSBG1	0.00154231	0.0739271	0.00141336	0.0720911	1.09124	1.02547
ENSG00000102524	TNFSF13B	0.00155986	0.0742658	0.0027495	0.0945155	0.567327	0.785753
ENSG00000163154	TNFAIP8L2	0.00155363	0.0742658	0.00237885	0.0898115	0.653104	0.826907
ENSG00000184922	FMNL1	0.00156016	0.0742658	0.000551196	0.0536124	2.8305	1.38524
ENSG00000104856	RELB	0.00156998	0.0745613	0.00060797	0.0542421	2.58233	1.3746
ENSG00000149922	TBX6	0.00157544	0.074649	0.00124172	0.0685946	1.26876	1.08826
ENSG00000125531	FNDC11	0.0015805	0.0747176	0.00177158	0.0783484	0.892144	0.953658
ENSG00000174332	GLIS1	0.0015847	0.0747449	0.000322783	0.0471377	4.90949	1.58567
ENSG00000102359	SRPX2	0.0015886	0.0747583	0.00260545	0.093306	0.609723	0.801217
ENSG00000250899		0.00160416	0.0753189	0.00303793	0.0976466	0.528042	0.771342
ENSG00000089163	SIRT4	0.00161717	0.0755305	0.000811004	0.0583043	1.99403	1.29545
ENSG00000183160	TMEM119	0.00161263	0.0755305	0.00125025	0.0685946	1.28984	1.10111
ENSG00000223749	MIR503HG	0.00161963	0.0755305	0.000433217	0.0493378	3.73861	1.53088
ENSG00000030582	GRN	0.00162531	0.0756247	0.00124172	0.0685946	1.30892	1.10249
ENSG00000094841	UPRT	0.00163519	0.0757648	0.00388398	0.112504	0.421007	0.67344
ENSG00000104826	LHB	0.00163566	0.0757648	0.00170704	0.077961	0.958184	0.97183
ENSG00000163762	TM4SF18	0.00165869	0.0764594	0.00414751	0.114689	0.399923	0.666668
ENSG00000213920	MDP1	0.00166176	0.0764594	0.00608111	0.134783	0.273266	0.567279
ENSG00000216490	IFI30	0.00165775	0.0764594	0.00195146	0.0815868	0.849495	0.937154
ENSG00000008128	CDK11A	0.00167942	0.0767591	0.000675909	0.0570298	2.48468	1.34595
ENSG00000167994	RAB3IL1	0.00167751	0.0767591	0.00112714	0.0666543	1.48828	1.1516
ENSG00000228623	ZNF883	0.00167564	0.0767591	0.00199325	0.082297	0.840659	0.932708
ENSG00000131446	MGAT1	0.0016857	0.076876	0.000434799	0.0493378	3.87695	1.55815
ENSG00000279863		0.00169926	0.0773238	0.00321123	0.100644	0.529162	0.768287
ENSG00000132481	TRIM47	0.00170335	0.0773394	0.00241708	0.0900341	0.704713	0.859001
ENSG00000173442	EHBP1L1	0.00171222	0.0774942	0.00170229	0.077961	1.00583	0.994013
ENSG00000137802	MAPKBP1	0.00172138	0.0775547	0.000508837	0.0527007	3.38296	1.47161
ENSG00000147687	TATDN1	0.00172536	0.0775547	0.00326934	0.10171	0.527737	0.762505
ENSG00000158517	NCF1	0.00172686	0.0775547	0.00400105	0.113678	0.431601	0.682233
ENSG00000101052	IFT52	0.00174825	0.0777666	0.00272246	0.094439	0.642157	0.823459
ENSG00000139146	SINHCAF	0.00174688	0.0777666	0.00345304	0.105365	0.505896	0.738068
ENSG00000145912	NHP2	0.00173701	0.0777666	0.00237305	0.0897447	0.731974	0.866532
ENSG00000175727	MLXIP	0.00174223	0.0777666	0.00141768	0.0720911	1.22893	1.07873
ENSG00000279641		0.0017504	0.0777666	0.00245003	0.090806	0.71444	0.856404
ENSG00000221539	SNORD99	0.00176692	0.0782902	0.00170449	0.077961	1.03662	1.00422
ENSG00000244137		0.00176976	0.0782902	0.00302621	0.0976466	0.584812	0.801771
ENSG00000204644	ZFP57	0.00177959	0.0784601	0.00310568	0.0985456	0.57301	0.796181
ENSG00000257086		0.0017812	0.0784601	0.00287704	0.0953663	0.619108	0.822724
ENSG00000100490	CDKL1	0.00180035	0.0784671	0.00132424	0.0692305	1.35953	1.13342
ENSG00000220785	MTMR9LP	0.00179689	0.0784671	0.00298097	0.0967947	0.602786	0.810655
ENSG00000224067		0.00179318	0.0784671	0.000902735	0.0605676	1.98639	1.29553
ENSG00000254288		0.0017989	0.0784671	0.00283917	0.095008	0.6336	0.8259
ENSG00000268758	ADGRE4P	0.00179469	0.0784671	0.00223229	0.0872354	0.80397	0.899487
ENSG00000281205		0.00181686	0.07902	0.00463384	0.121583	0.392085	0.649925
ENSG00000105281	SLC1A5	0.00182531	0.0792207	0.00286864	0.0952296	0.636296	0.831891
ENSG00000163431	LMOD1	0.00185962	0.0798841	0.00281873	0.094856	0.659737	0.842162
ENSG00000167302	TEPSIN	0.00185592	0.0798841	0.00155504	0.075859	1.19348	1.05306
ENSG00000260583	AP000223.1	0.00185993	0.0798841	0.00487295	0.123628	0.381684	0.646167
ENSG00000270504		0.0018451	0.0798841	0.00302975	0.0976466	0.608996	0.818094
ENSG00000279722		0.00185892	0.0798841	0.00123629	0.0685946	1.50363	1.16458
ENSG00000164463	CREBRF	0.00187018	0.0801578	0.00247822	0.0912786	0.754645	0.878167
ENSG00000106701	FSD1L	0.00187894	0.0802294	0.0068239	0.140613	0.275347	0.57057
ENSG00000276600	RAB7B	0.00187962	0.0802294	0.00224737	0.0876285	0.836362	0.915563
ENSG00000180198	RCC1	0.00189408	0.08068	0.00350743	0.105865	0.540019	0.762105
ENSG00000004478	FKBP4	0.00190474	0.0807772	0.00965947	0.163421	0.197189	0.494289
ENSG00000135596	MICAL1	0.001912	0.0807772	0.00264564	0.0937691	0.7227	0.861448
ENSG00000177732	SOX12	0.00191024	0.0807772	0.00259408	0.0931618	0.736382	0.867064
ENSG00000242125	SNHG3	0.00190977	0.0807772	0.000635834	0.0550974	3.00357	1.46608
ENSG00000140287	HDC	0.00192012	0.0809208	0.00945798	0.161531	0.203015	0.500961
ENSG00000172269	DPAGT1	0.00193102	0.0809208	0.00478392	0.12271	0.403649	0.659449
ENSG00000262097	LINC02185	0.00192472	0.0809208	0.00247917	0.0912786	0.776354	0.886525
ENSG00000272459		0.00193107	0.0809208	0.00252896	0.0920201	0.763583	0.879382
ENSG00000144741	SLC25A26	0.00194255	0.0812372	0.00523462	0.127155	0.371097	0.638882
ENSG00000156671	SAMD8	0.00195201	0.0814679	0.00262131	0.0935731	0.744672	0.870634
ENSG00000124212	PTGIS	0.00196706	0.0819303	0.00463561	0.121583	0.424336	0.673862
ENSG00000107951	MTPAP	0.00198125	0.0823555	0.00175658	0.0782557	1.1279	1.05239
ENSG00000160117	ANKLE1	0.00198763	0.0824546	0.00194155	0.0815868	1.02373	1.01064
ENSG00000243802		0.00199989	0.0827971	0.00811336	0.150982	0.246494	0.548392
ENSG00000137877	SPTBN5	0.00201432	0.0830399	0.000617441	0.0542421	3.26237	1.53091
ENSG00000170836	PPM1D	0.00201758	0.0830399	0.00255836	0.0928133	0.788623	0.894698
ENSG00000226332		0.00201781	0.0830399	0.00143847	0.0723295	1.40275	1.14808
ENSG00000169241	SLC50A1	0.00202744	0.0832703	0.00257498	0.0931133	0.787362	0.89429
ENSG00000168890	TMEM150A	0.00203377	0.0833643	0.00268398	0.0943732	0.757744	0.883348
ENSG00000173020	GRK2	0.0020542	0.084035	0.000416556	0.0493378	4.93138	1.70326
ENSG00000180448	ARHGAP45	0.0020586	0.0840486	0.0024962	0.0916027	0.824693	0.917534
ENSG00000169609	C15orf40	0.00206295	0.0840603	0.00261059	0.0933402	0.790225	0.90058
ENSG00000199053	MIR324	0.00206842	0.084117	0.0100221	0.165856	0.206385	0.507168
ENSG00000034152	MAP2K3	0.00208498	0.0844394	0.0027434	0.0945155	0.759999	0.893392
ENSG00000108262	GIT1	0.00208861	0.0844394	0.000570751	0.0538667	3.6594	1.56756
ENSG00000130513	GDF15	0.00208298	0.0844394	0.00408351	0.114689	0.510095	0.736247
ENSG00000016864	GLT8D1	0.0020979	0.084647	0.00275404	0.0945155	0.761752	0.895589
ENSG00000163815	CLEC3B	0.00210603	0.084647	0.0013989	0.0717984	1.50549	1.17895
ENSG00000172932	ANKRD13D	0.002102	0.084647	0.00221563	0.0869832	0.948714	0.973142
ENSG00000037280	FLT4	0.00211989	0.0847096	0.00187123	0.0801572	1.13289	1.05679
ENSG00000120860	WASHC3	0.0021118	0.0847096	0.00300559	0.0973102	0.702626	0.870512
ENSG00000245556	SCAMP1-AS1	0.00211907	0.0847096	0.00452604	0.120595	0.468196	0.702431
ENSG00000070718	AP3M2	0.00213036	0.0848351	0.00465068	0.121583	0.458075	0.697753
ENSG00000117475	BLZF1	0.00213508	0.0848351	0.00126824	0.0688267	1.6835	1.23259
ENSG00000261556	SMG1P7	0.00213535	0.0848351	0.00382721	0.111732	0.55794	0.759277
ENSG00000197019	SERTAD1	0.00214226	0.0849461	0.000988026	0.063061	2.16822	1.34705
ENSG00000279320		0.00216028	0.0854968	0.00308637	0.0983531	0.699944	0.869284
ENSG00000085788	DDHD2	0.00218212	0.0860763	0.00450461	0.120168	0.484419	0.716301
ENSG00000166889	PATL1	0.00218743	0.0860763	0.00132891	0.0692305	1.64603	1.24333
ENSG00000184956	MUC6	0.00218446	0.0860763	0.00109693	0.0665779	1.99143	1.29287
ENSG00000179528	LBX2	0.0022014	0.0864613	0.00174375	0.0779914	1.26245	1.1086
ENSG00000111186	WNT5B	0.00221029	0.0864817	0.00219492	0.086546	1.007	0.999257
ENSG00000175376	EIF1AD	0.00220653	0.0864817	0.00335374	0.103326	0.657929	0.83698
ENSG00000132952	USPL1	0.00224829	0.0875218	0.00745094	0.144761	0.301745	0.604597
ENSG00000134463	ECHDC3	0.00225766	0.0875218	0.00792839	0.149286	0.284756	0.586271
ENSG00000138617	PARP16	0.00225839	0.0875218	0.00178819	0.0787194	1.26294	1.11182
ENSG00000142552	RCN3	0.00225178	0.0875218	0.00343453	0.104944	0.65563	0.833985
ENSG00000160447	PKN3	0.00226229	0.0875218	0.000883451	0.0602304	2.56074	1.45312
ENSG00000173120	KDM2A	0.00225785	0.0875218	0.00259225	0.0931618	0.871002	0.93946
ENSG00000135378	PRRG4	0.00226829	0.0875901	0.000583892	0.0540725	3.88479	1.61986
ENSG00000153094	BCL2L11	0.00228522	0.088079	0.00423823	0.116121	0.539192	0.758509
ENSG00000101096	NFATC2	0.00230164	0.0882181	0.00313399	0.0990207	0.734412	0.890906
ENSG00000137628	DDX60	0.00229956	0.0882181	0.00481519	0.122902	0.477565	0.717795
ENSG00000244165	P2RY11	0.00229829	0.0882181	0.000558895	0.0536124	4.1122	1.64548
ENSG00000167680	SEMA6B	0.00230786	0.0882929	0.00038423	0.0493338	6.00646	1.78971
ENSG00000141956	PRDM15	0.00232483	0.0885739	0.00404841	0.114379	0.574256	0.774387
ENSG00000143199	ADCY10	0.00232904	0.0885739	0.00663266	0.138595	0.351148	0.639084
ENSG00000162413	KLHL21	0.0023237	0.0885739	0.00374002	0.110197	0.621307	0.803778
ENSG00000273356	LINC02019	0.00233236	0.0885739	0.00761215	0.14706	0.3064	0.602296
ENSG00000114942	EEF1B2	0.00234747	0.0888218	0.00603257	0.134551	0.389132	0.660137
ENSG00000168439	STIP1	0.00235277	0.0888218	0.0105907	0.169285	0.222155	0.524687
ENSG00000180304	OAZ2	0.00236439	0.0888218	0.00519973	0.126445	0.454714	0.702452
ENSG00000183484	GPR132	0.00236468	0.0888218	0.00146419	0.0731274	1.61501	1.21462
ENSG00000235568	NFAM1	0.00236444	0.0888218	0.00100822	0.0638745	2.34518	1.39057
ENSG00000276445		0.00235998	0.0888218	0.00229511	0.0878411	1.02827	1.01116
ENSG00000198113	TOR4A	0.00237816	0.0891659	0.000484467	0.0517176	4.90882	1.72409
ENSG00000230916	MTCO1P53	0.00238377	0.0892144	0.00154394	0.0757516	1.54396	1.17772
ENSG00000060491	OGFR	0.00239297	0.0892291	0.00151145	0.0749835	1.58322	1.18998
ENSG00000103365	GGA2	0.00239712	0.0892291	0.00208449	0.0847299	1.14998	1.0531
ENSG00000108219	TSPAN14	0.00239212	0.0892291	0.00203385	0.0832793	1.17616	1.07144
ENSG00000140941	MAP1LC3B	0.00240363	0.0893104	0.00246388	0.0910165	0.975546	0.981255
ENSG00000247982	LINC00926	0.00241605	0.0896106	0.000842235	0.0592552	2.86861	1.51228
ENSG00000145860	RNF145	0.00242846	0.0899097	0.00251279	0.0917579	0.966443	0.979859
ENSG00000229222	KRT18P4	0.00243299	0.0899163	0.00231501	0.0881486	1.05096	1.02005
ENSG00000162302	RPS6KA4	0.00244819	0.0902539	0.00153963	0.0757516	1.59011	1.19145
ENSG00000179242	CDH4	0.00245087	0.0902539	0.00280394	0.094856	0.874079	0.951484
ENSG00000159128	IFNGR2	0.00247994	0.0906782	0.00197089	0.0817534	1.25829	1.10917
ENSG00000171530	TBCA	0.00247979	0.0906782	0.00494826	0.124545	0.501145	0.728075
ENSG00000186517	ARHGAP30	0.00246857	0.0906782	0.00346645	0.105555	0.712132	0.859062
ENSG00000253730		0.00247862	0.0906782	0.00439983	0.118508	0.563346	0.765164
ENSG00000161929	SCIMP	0.00250443	0.0914118	0.00245719	0.0909202	1.01922	1.00541
ENSG00000123689	G0S2	0.00250965	0.0914406	0.0217722	0.227262	0.115268	0.402358
ENSG00000151650	VENTX	0.0025177	0.0915725	0.00825378	0.152196	0.305036	0.601674
ENSG00000066294	CD84	0.00255506	0.091724	0.00404188	0.114379	0.632147	0.801927
ENSG00000101040	ZMYND8	0.00264831	0.091724	0.00434784	0.117677	0.609109	0.779456
ENSG00000102924	CBLN1	0.00256858	0.091724	0.004015	0.113929	0.639747	0.8051
ENSG00000103064	SLC7A6	0.00261073	0.091724	0.00284174	0.095008	0.918709	0.965434
ENSG00000104671	DCTN6	0.00257199	0.091724	0.0044457	0.119167	0.578535	0.769708
ENSG00000106397	PLOD3	0.00264729	0.091724	0.00767601	0.147399	0.344878	0.622282
ENSG00000111181	SLC6A12	0.00265062	0.091724	0.000585026	0.0540725	4.53077	1.69632
ENSG00000111665	CDCA3	0.00257708	0.091724	0.001571	0.075859	1.64041	1.20914
ENSG00000120889	TNFRSF10B	0.0025264	0.091724	0.00350456	0.105865	0.720889	0.866427
ENSG00000126217	MCF2L	0.00257596	0.091724	0.00168424	0.077961	1.52944	1.17654
ENSG00000128951	DUT	0.00262034	0.091724	0.00249451	0.0916027	1.05044	1.00132
ENSG00000130511	SSBP4	0.00262245	0.091724	0.000764568	0.0582437	3.42997	1.57483
ENSG00000130584	ZBTB46	0.00263182	0.091724	0.000946447	0.0614639	2.78073	1.49232
ENSG00000158717	RNF166	0.00261183	0.091724	0.0033051	0.102167	0.790243	0.897786
ENSG00000165689	ENTR1	0.00257552	0.091724	0.00225021	0.0876285	1.14457	1.04674
ENSG00000166927	MS4A7	0.00260094	0.091724	0.00225548	0.0876805	1.15316	1.04612
ENSG00000167895	TMC8	0.00254944	0.091724	0.00372221	0.110105	0.684926	0.833057
ENSG00000170638	TRABD	0.00257003	0.091724	0.00171104	0.077961	1.50203	1.17654
ENSG00000172530	BANP	0.00258187	0.091724	0.00485009	0.123439	0.532335	0.743069
ENSG00000187961	KLHL17	0.00256543	0.091724	0.000887437	0.0602673	2.89083	1.52195
ENSG00000188763	FZD9	0.00263762	0.091724	0.00265896	0.0940131	0.991974	0.975651
ENSG00000213889	PPM1N	0.00255208	0.091724	0.00816922	0.15147	0.312402	0.605557
ENSG00000215256	DHRS4-AS1	0.00259415	0.091724	0.00444295	0.119167	0.583879	0.769708
ENSG00000219392	ZNF602P	0.00262788	0.091724	0.00506987	0.1256	0.518333	0.730288
ENSG00000228701	TNKS2-AS1	0.00264931	0.091724	0.00709538	0.142937	0.373386	0.641709
ENSG00000245848	CEBPA	0.00261152	0.091724	0.00180172	0.0791564	1.44946	1.15877
ENSG00000272821		0.0026111	0.091724	0.00251017	0.0917579	1.04021	0.99963
ENSG00000274272		0.00258649	0.091724	0.00231079	0.0881386	1.11931	1.04068
ENSG00000139083	ETV6	0.00265751	0.0918084	0.00481675	0.122902	0.551722	0.747007
ENSG00000104643	MTMR9	0.00266517	0.0919194	0.00424913	0.116277	0.627227	0.790521
ENSG00000111641	NOP2	0.00267614	0.0919906	0.00172165	0.0779914	1.5544	1.1795
ENSG00000166928	MS4A14	0.00267265	0.0919906	0.00286439	0.0952296	0.933061	0.965988
ENSG00000114013	CD86	0.00268733	0.0921453	0.00470158	0.121918	0.57158	0.755796
ENSG00000178537	SLC25A20	0.00268956	0.0921453	0.00071845	0.0577834	3.74356	1.59467
ENSG00000115718	PROC	0.00270179	0.0922583	0.00575166	0.133213	0.469741	0.692562
ENSG00000260325	HSPB9	0.00269839	0.0922583	0.0172994	0.205762	0.155982	0.448375
ENSG00000158869	FCER1G	0.00270687	0.0922792	0.00413911	0.114689	0.653973	0.804604
ENSG00000157873	TNFRSF14	0.00271487	0.0923995	0.000854362	0.0593537	3.17766	1.55676
ENSG00000156475	PPP2R2B	0.00274011	0.0925842	0.00631502	0.137048	0.433904	0.675562
ENSG00000170608	FOXA3	0.0027389	0.0925842	0.000724233	0.0577834	3.7818	1.60226
ENSG00000205744	DENND1C	0.0027425	0.0925842	0.00294725	0.0967944	0.930529	0.956503
ENSG00000205903	ZNF316	0.0027427	0.0925842	0.0012731	0.0688267	2.15435	1.34518
ENSG00000277782		0.00274128	0.0925842	0.0027192	0.094439	1.00812	0.980359
ENSG00000187867	PALM3	0.0027523	0.0926054	0.000438559	0.0493378	6.27578	1.87696
ENSG00000244300	GATA2-AS1	0.00274855	0.0926054	0.00106062	0.0654444	2.59144	1.41502
ENSG00000146842	TMEM209	0.00276086	0.0927425	0.00165404	0.0774029	1.66916	1.19818
ENSG00000274349	ZNF658	0.00276571	0.0927545	0.000853281	0.0593537	3.24126	1.56274
ENSG00000118308	LRMP	0.0027837	0.0932064	0.00328931	0.102046	0.846286	0.913373
ENSG00000142694	EVA1B	0.00279446	0.0932644	0.000423897	0.0493378	6.59229	1.89032
ENSG00000061273	HDAC7	0.00286992	0.0935168	0.00276764	0.0945155	1.03695	0.989434
ENSG00000120925	RNF170	0.00285734	0.0935168	0.00405565	0.114379	0.704533	0.817602
ENSG00000125834	STK35	0.00283241	0.0935168	0.00284491	0.095008	0.995605	0.984305
ENSG00000164663	USP49	0.0028187	0.0935168	0.00111586	0.0666543	2.52604	1.40301
ENSG00000172349	IL16	0.00280869	0.0935168	0.00709019	0.142937	0.396137	0.654252
ENSG00000173726	TOMM20	0.00282925	0.0935168	0.00504633	0.1256	0.560656	0.744563
ENSG00000197989	SNHG12	0.00285068	0.0935168	0.00209492	0.0849989	1.36076	1.10021
ENSG00000198286	CARD11	0.00284749	0.0935168	0.00288858	0.0956064	0.985774	0.978144
ENSG00000198429	ZNF69	0.00283745	0.0935168	0.0047616	0.122618	0.595902	0.762668
ENSG00000228775	WEE2-AS1	0.0028654	0.0935168	0.00508507	0.1256	0.563493	0.744563
ENSG00000246263	UBR5-AS1	0.00285228	0.0935168	0.00172637	0.0779914	1.65219	1.19907
ENSG00000266179		0.0028578	0.0935168	0.00234628	0.0890348	1.21801	1.05034
ENSG00000273841	TAF9	0.00283635	0.0935168	0.00495479	0.124569	0.572445	0.750724
ENSG00000278834		0.00285296	0.0935168	0.00515794	0.126118	0.553119	0.741505
ENSG00000156453	PCDH1	0.00288338	0.0935328	0.00281364	0.094856	1.02479	0.986051
ENSG00000181026	AEN	0.00288399	0.0935328	0.00158369	0.075859	1.82106	1.23298
ENSG00000260816		0.00287548	0.0935328	0.000796492	0.0583043	3.61018	1.60422
ENSG00000214046	SMIM7	0.0028928	0.0936714	0.00364663	0.108595	0.79328	0.86258
ENSG00000120071	KANSL1	0.00290242	0.0937431	0.00772057	0.147799	0.375933	0.634261
ENSG00000257122	RRN3P3	0.00290409	0.0937431	0.00101001	0.0638745	2.87531	1.46761
ENSG00000225518	LINC01703	0.00291988	0.0941057	0.00531971	0.128053	0.548879	0.734899
ENSG00000084112	SSH1	0.002926	0.094156	0.00173072	0.0779914	1.69062	1.20726
ENSG00000101191	DIDO1	0.00296413	0.0949394	0.00629072	0.136975	0.47119	0.693113
ENSG00000185955	C7orf61	0.00296268	0.0949394	0.00355904	0.106843	0.832437	0.888587
ENSG00000228857		0.00296248	0.0949394	0.00390323	0.112606	0.758982	0.843113
ENSG00000065357	DGKA	0.00300458	0.0949951	0.0038046	0.111217	0.789724	0.85414
ENSG00000141858	SAMD1	0.00297394	0.0949951	0.0016619	0.0774947	1.78948	1.22583
ENSG00000160180	TFF3	0.00299337	0.0949951	0.034105	0.272192	0.0877694	0.349
ENSG00000168961	LGALS9	0.00299812	0.0949951	0.000662391	0.0561017	4.52621	1.69326
ENSG00000174130	TLR6	0.003006	0.0949951	0.00413853	0.114689	0.726346	0.828285
ENSG00000176244	ACBD7	0.0029938	0.0949951	0.00602287	0.134551	0.497073	0.706017
ENSG00000188672	RHCE	0.00297648	0.0949951	0.00272898	0.094439	1.0907	1.00589
ENSG00000231355		0.00299469	0.0949951	0.00060858	0.0542421	4.92079	1.75132
ENSG00000279140		0.00300725	0.0949951	0.00239189	0.089999	1.25727	1.05551
ENSG00000124571	XPO5	0.00301904	0.0952061	0.00532471	0.128053	0.566986	0.743492
ENSG00000127666	TICAM1	0.00302315	0.0952061	0.00294247	0.0967944	1.02742	0.98359
ENSG00000103126	AXIN1	0.00303259	0.0953581	0.00181589	0.0791564	1.67003	1.20468
ENSG00000059377	TBXAS1	0.00304573	0.0954932	0.00507541	0.1256	0.600095	0.760298
ENSG00000089639	GMIP	0.00305508	0.0954932	0.00263913	0.0937691	1.15761	1.01839
ENSG00000155906	RMND1	0.00305538	0.0954932	0.00723191	0.143613	0.422486	0.664934
ENSG00000158825	CDA	0.00304702	0.0954932	0.00395568	0.112676	0.770291	0.847502
ENSG00000168002	POLR2G	0.0030637	0.095525	0.0028362	0.095008	1.08021	1.00544
ENSG00000170899	GSTA4	0.00306564	0.095525	0.0022844	0.0878054	1.34199	1.08792
ENSG00000204482	LST1	0.00308585	0.0960099	0.00513196	0.125848	0.6013	0.762902
ENSG00000161835	GRASP	0.00309738	0.0962238	0.00156207	0.075859	1.98287	1.26846
ENSG00000168010	ATG16L2	0.00312198	0.0967089	0.00553743	0.13108	0.563795	0.737785
ENSG00000198546	ZNF511	0.00312236	0.0967089	0.00166296	0.0774947	1.87759	1.24794
ENSG00000074319	TSG101	0.003143	0.0972025	0.00492862	0.124191	0.637704	0.782684
ENSG00000129749	CHRNA10	0.00315255	0.0973519	0.000801463	0.0583043	3.93349	1.66972
ENSG00000069399	BCL3	0.00317788	0.0973856	0.00292336	0.0966142	1.08706	1.00798
ENSG00000155760	FZD7	0.00316457	0.0973856	0.00658635	0.138595	0.480474	0.702662
ENSG00000160767	FAM189B	0.00318192	0.0973856	0.00212796	0.0857149	1.49529	1.13616
ENSG00000196154	S100A4	0.00316205	0.0973856	0.0039007	0.112606	0.810638	0.864837
ENSG00000196843	ARID5A	0.00317192	0.0973856	0.00386691	0.112302	0.820274	0.867179
ENSG00000234019		0.0031735	0.0973856	0.00501429	0.125429	0.632891	0.776419
ENSG00000130158	DOCK6	0.00320929	0.0974902	0.000617986	0.0542421	5.19313	1.79732
ENSG00000135537	AFG1L	0.00320325	0.0974902	0.00133022	0.0692305	2.40806	1.4082
ENSG00000204389	HSPA1A	0.00321365	0.0974902	0.0220616	0.228139	0.145667	0.427329
ENSG00000245532	NEAT1	0.0032029	0.0974902	0.00448173	0.119838	0.714657	0.813518
ENSG00000268707		0.00320544	0.0974902	0.00605277	0.134691	0.529583	0.723808
ENSG00000272468		0.00319645	0.0974902	0.00556721	0.131366	0.574157	0.742126
ENSG00000101336	HCK	0.00322841	0.0975177	0.00469178	0.121918	0.6881	0.799861
ENSG00000134321	RSAD2	0.00322492	0.0975177	0.559325	0.820343	0.00576574	0.118874
ENSG00000178199	ZC3H12D	0.00322872	0.0975177	0.00281106	0.094856	1.14858	1.02806
ENSG00000105122	RASAL3	0.00325193	0.0979323	0.00462326	0.121583	0.703383	0.805475
ENSG00000168918	INPP5D	0.00324872	0.0979323	0.00281058	0.094856	1.15589	1.03243
ENSG00000173559	NABP1	0.00325956	0.0980193	0.0018319	0.0792959	1.77934	1.23612
ENSG00000110079	MS4A4A	0.00327349	0.0982951	0.00372007	0.110105	0.879954	0.892737
ENSG00000032444	PNPLA6	0.00329164	0.0982997	0.00216284	0.0858774	1.52191	1.14465
ENSG00000129450	SIGLEC9	0.00329397	0.0982997	0.00670152	0.138874	0.491525	0.707833
ENSG00000198520	ARMH1	0.00329743	0.0982997	0.00362775	0.108221	0.908947	0.908325
ENSG00000204839	MROH6	0.0032791	0.0982997	0.00330641	0.102167	0.991742	0.962148
ENSG00000272217		0.00328608	0.0982997	0.00386034	0.112302	0.85124	0.875318
ENSG00000151575	TEX9	0.00331269	0.0986121	0.00515161	0.126101	0.643039	0.782008
ENSG00000089820	ARHGAP4	0.00331751	0.0986135	0.00339811	0.10414	0.97628	0.946933
ENSG00000006757	PNPLA4	0.00333327	0.0986355	0.0131515	0.184809	0.25345	0.533717
ENSG00000103168	TAF1C	0.00334007	0.0986355	0.00986518	0.164758	0.338571	0.59867
ENSG00000169692	AGPAT2	0.00333368	0.0986355	0.000809039	0.0583043	4.12054	1.69174
ENSG00000185000	DGAT1	0.00334212	0.0986355	0.00112776	0.0666543	2.9635	1.47981
ENSG00000275278		0.00332559	0.0986355	0.00977766	0.164201	0.340121	0.6007
ENSG00000104972	LILRB1	0.00335682	0.0987033	0.0037909	0.110962	0.885495	0.889521
ENSG00000124593	AL365205.1	0.0033543	0.0987033	0.0117057	0.177515	0.286552	0.556027
ENSG00000132005	RFX1	0.00336721	0.0987033	0.00338946	0.104138	0.993435	0.947811
ENSG00000173805	HAP1	0.00336831	0.0987033	0.00489172	0.123817	0.688573	0.797168
ENSG00000198517	MAFK	0.00336414	0.0987033	0.00110223	0.0666543	3.05213	1.48082
ENSG00000101276	SLC52A3	0.00338393	0.0987409	0.00281906	0.094856	1.20037	1.04096
ENSG00000204033	LRIT2	0.00338098	0.0987409	0.00507472	0.1256	0.666239	0.786156
ENSG00000229852		0.00337885	0.0987409	0.00483785	0.123299	0.698421	0.800827
ENSG00000124549	BTN2A3P	0.00340541	0.0991571	0.00240022	0.0900341	1.41879	1.10133
ENSG00000173705	SUSD5	0.00340779	0.0991571	0.00864711	0.155142	0.394096	0.639139
ENSG00000276980		0.00341466	0.0992172	0.00643742	0.138277	0.530439	0.717524
ENSG00000039523	RIPOR1	0.00343469	0.0996442	0.00198829	0.082297	1.72746	1.21079
ENSG00000181444	ZNF467	0.00344865	0.0996442	0.00183689	0.0792959	1.87744	1.25661
ENSG00000253661	ZFHX4-AS1	0.00344418	0.0996442	0.00858787	0.15502	0.401051	0.642782
ENSG00000254760		0.00344772	0.0996442	0.00414532	0.114689	0.831715	0.868822
ENSG00000124164	VAPB	0.00346462	0.099966	0.009192	0.159092	0.376917	0.628352
ENSG00000086717	PPEF1	0.00347931	0.100114	0.00169677	0.077961	2.05055	1.28415
ENSG00000174529	TMEM81	0.00348069	0.100114	0.00277647	0.0945155	1.25364	1.05923
ENSG00000183779	ZNF703	0.00348912	0.100114	0.00115088	0.0667601	3.0317	1.4996
ENSG00000197766	CFD	0.00348831	0.100114	0.0256058	0.240438	0.136231	0.41638
ENSG00000122644	ARL4A	0.00351511	0.100719	0.00443199	0.119086	0.793123	0.845768
ENSG00000267801		0.00352485	0.100842	0.0059246	0.13408	0.594951	0.752104
ENSG00000272078		0.00352914	0.100842	0.00392993	0.112676	0.898017	0.894971
ENSG00000120675	DNAJC15	0.00353754	0.100942	0.00661802	0.138595	0.534532	0.728323
ENSG00000092108	SCFD1	0.00354265	0.100949	0.006466	0.138425	0.547889	0.729263
ENSG00000198176	TFDP1	0.0035508	0.100997	0.0097538	0.164201	0.364043	0.615079
ENSG00000209082	MT-TL1	0.00355412	0.100997	0.00233472	0.0887471	1.52229	1.13803
ENSG00000090661	CERS4	0.00356627	0.101064	0.00534758	0.128053	0.666894	0.789237
ENSG00000166002	SMCO4	0.00356227	0.101064	0.00157505	0.075859	2.2617	1.33226
ENSG00000087088	BAX	0.00358792	0.101492	0.00421071	0.115652	0.852094	0.877568
ENSG00000115307	AUP1	0.0035922	0.101492	0.0031305	0.0990207	1.14748	1.02496
ENSG00000162669	HFM1	0.00359613	0.101492	0.00518553	0.126238	0.693492	0.803976
ENSG00000169413	RNASE6	0.0036127	0.101821	0.0043058	0.117108	0.83903	0.869459
ENSG00000144451	SPAG16	0.00361917	0.101864	0.00586119	0.133664	0.617479	0.762091
ENSG00000019102	VSIG2	0.00363472	0.102024	0.00277924	0.0945155	1.30781	1.07944
ENSG00000147443	DOK2	0.00363245	0.102024	0.00602734	0.134551	0.602663	0.758257
ENSG00000110811	P3H3	0.00365048	0.102081	0.00351657	0.105997	1.03808	0.963053
ENSG00000188425	NANOS2	0.00364828	0.102081	0.00188496	0.0805904	1.93547	1.26666
ENSG00000196954	CASP4	0.00365156	0.102081	0.00391692	0.112676	0.932253	0.905965
ENSG00000137965	IFI44	0.00365955	0.102166	0.943985	0.983036	0.0038767	0.103929
ENSG00000124228	DDX27	0.00366534	0.102189	0.00584709	0.133664	0.626867	0.764524
ENSG00000166986	MARS1	0.0036759	0.102208	0.0108313	0.171355	0.339376	0.596468
ENSG00000276550	HERC2P2	0.00367112	0.102208	0.00272736	0.094439	1.34603	1.08226
ENSG00000105287	PRKD2	0.0037118	0.102791	0.00405656	0.114379	0.915013	0.898685
ENSG00000267270	PARD6G-AS1	0.00370372	0.102791	0.0206973	0.22233	0.178947	0.462335
ENSG00000282021		0.0037077	0.102791	0.00362922	0.108221	1.02162	0.949827
ENSG00000065308	TRAM2	0.00371825	0.102832	0.00586941	0.133664	0.633497	0.76933
ENSG00000019582	CD74	0.00375981	0.103565	0.00564181	0.132146	0.666419	0.783715
ENSG00000106236	NPTX2	0.00375682	0.103565	0.00617036	0.135949	0.608849	0.761792
ENSG00000280383		0.00375128	0.103565	0.00196024	0.0816158	1.91368	1.26894
ENSG00000168314	MOBP	0.00377563	0.103863	0.00680956	0.140447	0.55446	0.739513
ENSG00000257923	CUX1	0.00378637	0.104019	0.00819106	0.15147	0.462257	0.686731
ENSG00000143183	TMCO1	0.00380156	0.104298	0.00277614	0.0945155	1.36937	1.1035
ENSG00000063322	MED29	0.00380675	0.104302	0.00642857	0.138221	0.592161	0.754606
ENSG00000131711	MAP1B	0.00381406	0.104355	0.00348362	0.105719	1.09485	0.987097
ENSG00000187097	ENTPD5	0.00381879	0.104355	0.00601079	0.134551	0.635322	0.775581
ENSG00000140025	EFCAB11	0.0038253	0.104395	0.00786889	0.148668	0.48613	0.702202
ENSG00000114554	PLXNA1	0.00384449	0.10478	0.00141113	0.0720911	2.72441	1.45344
ENSG00000105085	MED26	0.00385009	0.104794	0.00488143	0.123702	0.788721	0.847154
ENSG00000089220	PEBP1	0.00389586	0.10548	0.00299985	0.0972659	1.29868	1.08445
ENSG00000104894	CD37	0.00390451	0.10548	0.00534151	0.128053	0.730976	0.823726
ENSG00000112511	PHF1	0.0038883	0.10548	0.0031514	0.0994298	1.23383	1.06085
ENSG00000138615	CILP	0.00390684	0.10548	0.00114607	0.0666543	3.40892	1.5825
ENSG00000163882	POLR2H	0.0038844	0.10548	0.00268911	0.0943732	1.44449	1.11769
ENSG00000187554	TLR5	0.00390553	0.10548	0.00819403	0.15147	0.476632	0.696375
ENSG00000283209		0.00391102	0.10548	0.0057289	0.13317	0.682683	0.792072
ENSG00000143742	SRP9	0.00393793	0.105883	0.0041346	0.114689	0.952434	0.923217
ENSG00000154059	IMPACT	0.00393933	0.105883	0.00699593	0.14226	0.563089	0.744292
ENSG00000176845	METRNL	0.00394133	0.105883	0.00485999	0.123439	0.810974	0.857772
ENSG00000140443	IGF1R	0.00400222	0.107379	0.0122728	0.181164	0.326104	0.592716
ENSG00000008710	PKD1	0.0040164	0.107613	0.00459251	0.121389	0.874555	0.886511
ENSG00000166888	STAT6	0.00402135	0.107613	0.00585916	0.133664	0.686335	0.805099
ENSG00000105538	RASIP1	0.0040347	0.10783	0.000966069	0.0623745	4.17641	1.72876
ENSG00000070669	ASNS	0.0040446	0.107955	0.0116245	0.17699	0.347937	0.609952
ENSG00000153487	ING1	0.00407158	0.108535	0.00549206	0.130561	0.741357	0.831298
ENSG00000163596	ICA1L	0.00408145	0.108658	0.00609978	0.135062	0.669114	0.804503
ENSG00000149100	EIF3M	0.00408897	0.108718	0.00506722	0.1256	0.806944	0.865592
ENSG00000132357	CARD6	0.00411036	0.108991	0.00583224	0.133664	0.704765	0.815408
ENSG00000137309	HMGA1	0.00413506	0.108991	0.00158216	0.075859	2.61355	1.43675
ENSG00000140450	ARRDC4	0.00412928	0.108991	0.00668487	0.138874	0.617705	0.784817
ENSG00000154589	LY96	0.00412407	0.108991	0.00691363	0.141545	0.596512	0.770007
ENSG00000186185	KIF18B	0.00412595	0.108991	0.00333173	0.10279	1.23838	1.06033
ENSG00000269946		0.00411982	0.108991	0.00591316	0.13408	0.696721	0.812881
ENSG00000272155		0.00413615	0.108991	0.00607972	0.134783	0.680319	0.80864
ENSG00000104903	LYL1	0.00416248	0.109357	0.004119	0.114689	1.01056	0.953507
ENSG00000181885	CLDN7	0.00416592	0.109357	0.0039388	0.112676	1.05766	0.97054
ENSG00000270164	LINC01480	0.00416225	0.109357	0.00993585	0.165239	0.418913	0.661809
ENSG00000279207		0.00418714	0.109774	0.00490107	0.123817	0.854332	0.886582
ENSG00000053918	KCNQ1	0.00423034	0.110557	0.00533765	0.128053	0.792548	0.863375
ENSG00000100060	MFNG	0.00423307	0.110557	0.00395289	0.112676	1.07088	0.981197
ENSG00000183696	UPP1	0.00422438	0.110557	0.00301952	0.0976193	1.39903	1.13254
ENSG00000169599	NFU1	0.00424154	0.110639	0.00655677	0.138595	0.646894	0.798288
ENSG00000042062	RIPOR3	0.00425564	0.110668	0.00147809	0.0734923	2.87914	1.50585
ENSG00000132661	NXT1	0.00425873	0.110668	0.00616094	0.135876	0.691247	0.814478
ENSG00000161921	CXCL16	0.00424855	0.110668	0.0029507	0.0967944	1.43985	1.14333
ENSG00000137841	PLCB2	0.0042897	0.111333	0.00688407	0.141204	0.623134	0.788456
ENSG00000103018	CYB5B	0.00431011	0.111722	0.00360641	0.108056	1.19513	1.03393
ENSG00000272434		0.00431943	0.111824	0.00240717	0.0900341	1.79441	1.24201
ENSG00000141574	SECTM1	0.00434369	0.111891	0.000507531	0.0527007	8.55848	2.12313
ENSG00000172766	NAA16	0.00433834	0.111891	0.0109128	0.171867	0.397547	0.651032
ENSG00000259354		0.00433977	0.111891	0.00241655	0.0900341	1.79585	1.24276
ENSG00000271869		0.00433302	0.111891	0.00163301	0.0767413	2.65339	1.45802
ENSG00000198042	MAK16	0.00435231	0.111973	0.00277259	0.0945155	1.56976	1.18471
ENSG00000089351	GRAMD1A	0.00436028	0.11201	0.00411649	0.114689	1.05922	0.976646
ENSG00000107140	TESK1	0.00437225	0.11201	0.00409632	0.114689	1.06736	0.976646
ENSG00000124839	RAB17	0.00438211	0.11201	0.00718114	0.143333	0.610224	0.781468
ENSG00000167311	ART5	0.00438629	0.11201	0.00455257	0.121157	0.963475	0.924505
ENSG00000185324	CDK10	0.00436586	0.11201	0.00491759	0.124054	0.887805	0.902919
ENSG00000197943	PLCG2	0.00438166	0.11201	0.00665974	0.138771	0.657932	0.807163
ENSG00000229391	HLA-DRB6	0.0044001	0.112224	0.00330695	0.102167	1.33056	1.09844
ENSG00000076356	PLXNA2	0.00443566	0.112228	0.00201378	0.0828874	2.20266	1.35398
ENSG00000102879	CORO1A	0.00441508	0.112228	0.00577362	0.13341	0.764699	0.841226
ENSG00000148672	GLUD1	0.00442889	0.112228	0.00600673	0.134551	0.737321	0.834096
ENSG00000167797	CDK2AP2	0.00443828	0.112228	0.00585962	0.133664	0.757434	0.839628
ENSG00000260844		0.00443222	0.112228	0.00502084	0.125429	0.882766	0.894752
ENSG00000273238	TMEM271	0.00443169	0.112228	0.00120884	0.0685946	3.66605	1.63611
ENSG00000276809		0.0044122	0.112228	0.00763642	0.147146	0.577783	0.762697
ENSG00000128604	IRF5	0.0044464	0.112296	0.00465592	0.121583	0.955001	0.923615
ENSG00000066827	ZFAT	0.00449013	0.112986	0.0097178	0.164112	0.462052	0.688469
ENSG00000213024	NUP62	0.00448176	0.112986	0.0050228	0.125429	0.892283	0.900796
ENSG00000250742	LINC02381	0.00448784	0.112986	0.00456252	0.121248	0.983632	0.931857
ENSG00000173200	PARP15	0.00451224	0.113129	0.00670953	0.138898	0.672512	0.814474
ENSG00000183386	FHL3	0.00450969	0.113129	0.00196539	0.0816774	2.29455	1.38507
ENSG00000215302		0.00450407	0.113129	0.00578927	0.133557	0.778004	0.847045
ENSG00000248455	LINC02217	0.0045293	0.113419	0.45128	0.753217	0.0100366	0.15058
ENSG00000062822	POLD1	0.00458342	0.113536	0.0053578	0.128053	0.855466	0.886633
ENSG00000080854	IGSF9B	0.00455339	0.113536	0.0128841	0.183585	0.353411	0.618437
ENSG00000083444	PLOD1	0.00457531	0.113536	0.00891892	0.157118	0.512989	0.722615
ENSG00000119917	IFIT3	0.00456006	0.113536	0.632467	0.857886	0.00720995	0.132344
ENSG00000120694	HSPH1	0.00457082	0.113536	0.043921	0.298596	0.104069	0.380231
ENSG00000155749	FLACC1	0.00458303	0.113536	0.00585367	0.133664	0.782933	0.84941
ENSG00000156050	FAM161B	0.00456285	0.113536	0.0100496	0.166065	0.454033	0.683684
ENSG00000242028	HYPK	0.00458071	0.113536	0.0145717	0.194108	0.314358	0.584909
ENSG00000255219		0.0045406	0.113536	0.00295924	0.0967944	1.53438	1.17296
ENSG00000123338	NCKAP1L	0.00461452	0.114089	0.00689248	0.141242	0.6695	0.807759
ENSG00000167550	RHEBL1	0.00461845	0.114089	0.00176693	0.0783484	2.61383	1.45618
ENSG00000196345	ZKSCAN7	0.00462234	0.114089	0.00794962	0.149448	0.581454	0.763404
ENSG00000114902	SPCS1	0.0046513	0.114318	0.00422891	0.116009	1.09988	0.985426
ENSG00000125657	TNFSF9	0.00464199	0.114318	0.0015943	0.075859	2.91162	1.50698
ENSG00000143110	C1orf162	0.00465005	0.114318	0.00661458	0.138595	0.703	0.824833
ENSG00000182208	MOB2	0.00465373	0.114318	0.0017359	0.0779914	2.68087	1.46578
ENSG00000123975	CKS2	0.00466093	0.114359	0.0066074	0.138595	0.70541	0.825128
ENSG00000010610	CD4	0.00468286	0.114761	0.00545279	0.129766	0.858801	0.884367
ENSG00000143641	GALNT2	0.00469829	0.115002	0.00517609	0.126238	0.907691	0.910997
ENSG00000137275	RIPK1	0.00471939	0.11511	0.00628072	0.136972	0.751409	0.84039
ENSG00000221869	CEBPD	0.004715	0.11511	0.00684474	0.140912	0.68885	0.816891
ENSG00000237781	ADAMTSL4-AS2	0.00471746	0.11511	0.00745337	0.144761	0.63293	0.795172
ENSG00000205913	SRRM2-AS1	0.00473673	0.115396	0.00770635	0.147727	0.614653	0.781145
ENSG00000135972	MRPS9	0.00475127	0.115614	0.00890364	0.157118	0.533632	0.735845
ENSG00000112406	HECA	0.00476283	0.115759	0.00390771	0.112606	1.21883	1.028
ENSG00000088038	CNOT3	0.00477913	0.115883	0.00819153	0.15147	0.583423	0.765051
ENSG00000159314	ARHGAP27	0.00477353	0.115883	0.00475789	0.122618	1.00329	0.945071
ENSG00000111664	GNB3	0.00481381	0.116157	0.00871401	0.155747	0.552422	0.745803
ENSG00000163823	CCR1	0.00480362	0.116157	0.00448686	0.119838	1.0706	0.969283
ENSG00000179562	GCC1	0.00479866	0.116157	0.013815	0.189465	0.347352	0.613077
ENSG00000184060	ADAP2	0.00480995	0.116157	0.00431118	0.117112	1.11569	0.991848
ENSG00000197283	SYNGAP1	0.00481855	0.116157	0.00195675	0.0816158	2.46253	1.42321
ENSG00000171940	ZNF217	0.00483124	0.116192	0.00766578	0.147344	0.630235	0.788573
ENSG00000239704	CDRT4	0.004827	0.116192	0.009125	0.158672	0.528986	0.732273
ENSG00000172331	BPGM	0.00484029	0.116274	0.00987437	0.164758	0.490187	0.705726
ENSG00000274012	RN7SL2	0.00485553	0.116504	0.00713859	0.142937	0.68018	0.815076
ENSG00000174791	RIN1	0.00487585	0.116856	0.00346972	0.105555	1.40526	1.10707
ENSG00000132196	HSD17B7	0.00489221	0.117113	0.00701137	0.142368	0.697754	0.822602
ENSG00000234776	C11orf94	0.00490087	0.117184	0.00372188	0.110105	1.31677	1.06429
ENSG00000072518	MARK2	0.00496336	0.117241	0.00553097	0.131066	0.897375	0.894515
ENSG00000074211	PPP2R2C	0.00498446	0.117241	0.0066289	0.138595	0.751929	0.845923
ENSG00000077420	APBB1IP	0.00494547	0.117241	0.0081133	0.150982	0.609552	0.776524
ENSG00000099958	DERL3	0.00496981	0.117241	0.00727314	0.143751	0.68331	0.815586
ENSG00000105668	UPK1A	0.00499645	0.117241	0.0144865	0.193341	0.344904	0.606393
ENSG00000129993	CBFA2T3	0.00492417	0.117241	0.00104759	0.0648194	4.7005	1.80873
ENSG00000131844	MCCC2	0.00497475	0.117241	0.00742647	0.144761	0.669868	0.809895
ENSG00000132170	PPARG	0.00491996	0.117241	0.00322605	0.100644	1.52508	1.1649
ENSG00000132970	WASF3	0.00499631	0.117241	0.00845932	0.154452	0.590628	0.759077
ENSG00000135736	CCDC102A	0.00495409	0.117241	0.0026988	0.0943732	1.83566	1.24231
ENSG00000139168	ZCRB1	0.00492375	0.117241	0.00650646	0.138538	0.756748	0.846272
ENSG00000140320	BAHD1	0.00496086	0.117241	0.0043829	0.118276	1.13187	0.991248
ENSG00000153879	CEBPG	0.00492851	0.117241	0.0121472	0.181052	0.405733	0.647555
ENSG00000159307	SCUBE1	0.00493781	0.117241	0.0231255	0.232141	0.213522	0.505042
ENSG00000170860	LSM3	0.00498259	0.117241	0.00851394	0.154688	0.585227	0.757917
ENSG00000232629	HLA-DQB2	0.00497836	0.117241	0.00414991	0.114689	1.19963	1.02225
ENSG00000269978		0.00499972	0.117241	0.00372686	0.110105	1.34154	1.06481
ENSG00000107819	SFXN3	0.00501148	0.117251	0.00394831	0.112676	1.26927	1.0406
ENSG00000140379	BCL2A1	0.00500763	0.117251	0.0145439	0.193956	0.344312	0.604523
ENSG00000185803	SLC52A2	0.00502087	0.117337	0.00393109	0.112676	1.27722	1.04137
ENSG00000146576	C7orf26	0.00504679	0.11781	0.00528489	0.127609	0.954946	0.923211
ENSG00000071051	NCK2	0.00510502	0.118101	0.00170327	0.077961	2.99718	1.51488
ENSG00000107562	CXCL12	0.00510204	0.118101	0.0207437	0.222575	0.245957	0.530615
ENSG00000130176	CNN1	0.00509605	0.118101	0.00723064	0.143613	0.704785	0.822359
ENSG00000155307	SAMSN1	0.00507588	0.118101	0.00942275	0.161331	0.538684	0.732044
ENSG00000167900	TK1	0.00507056	0.118101	0.0069337	0.141696	0.731292	0.833487
ENSG00000187626	ZKSCAN4	0.00508318	0.118101	0.00116428	0.0668409	4.36595	1.7669
ENSG00000227582	ADGRF5P1	0.00509601	0.118101	0.0101466	0.166801	0.502237	0.708036
ENSG00000276043	UHRF1	0.0050803	0.118101	0.0076305	0.147146	0.665789	0.802612
ENSG00000038945	MSR1	0.00511387	0.118174	0.00665483	0.138771	0.768445	0.851578
ENSG00000044090	CUL7	0.00513556	0.118542	0.00652658	0.138595	0.786869	0.855315
ENSG00000188060	RAB42	0.00515049	0.118625	2.20843e-05	0.0180497	233.22	6.57215
ENSG00000273559	CWC25	0.00515063	0.118625	0.0113413	0.175014	0.454148	0.677805
ENSG00000095932	SMIM24	0.00517292	0.119006	0.00606801	0.134783	0.852491	0.882947
ENSG00000116205	TCEANC2	0.00520202	0.119542	0.0098708	0.164758	0.527011	0.725564
ENSG00000121210	TMEM131L	0.00526054	0.119689	0.0062274	0.136396	0.844741	0.877506
ENSG00000160299	PCNT	0.00523269	0.119689	0.00777861	0.147969	0.672702	0.808876
ENSG00000163634	THOC7	0.00524952	0.119689	0.0124699	0.182483	0.420975	0.65589
ENSG00000197093	GAL3ST4	0.00525706	0.119689	0.00242889	0.0901726	2.16439	1.32733
ENSG00000205837	LINC00487	0.00525508	0.119689	0.00186224	0.0799255	2.82192	1.4975
ENSG00000235423		0.00524618	0.119689	0.00830166	0.1527	0.631943	0.783818
ENSG00000269906		0.00522225	0.119689	0.0100069	0.165856	0.521866	0.721642
ENSG00000273096		0.00523983	0.119689	0.00575313	0.133213	0.91078	0.898477
ENSG00000273319		0.00522651	0.119689	0.00870882	0.155747	0.60014	0.768481
ENSG00000083750	RRAGB	0.005269	0.119749	0.00963552	0.163342	0.546831	0.733122
ENSG00000096872	IFT74	0.00528553	0.119993	0.00977227	0.164201	0.540871	0.730771
ENSG00000170458	CD14	0.00530104	0.120213	0.00850281	0.154612	0.623446	0.777513
ENSG00000272783		0.00531875	0.120483	0.00779869	0.147969	0.682005	0.81424
ENSG00000257815	CNOT2-DT	0.00532594	0.120513	0.0083667	0.153263	0.636564	0.786315
ENSG00000280039	RN7SKP23	0.00533274	0.120535	0.0103327	0.167701	0.516103	0.718751
ENSG00000149243	KLHL35	0.00535664	0.120943	0.0111347	0.173058	0.481077	0.698856
ENSG00000235111		0.00536877	0.121085	0.00559198	0.131394	0.960085	0.92154
ENSG00000204390	HSPA1L	0.0053952	0.121548	0.0207335	0.222573	0.260217	0.546104
ENSG00000081181	ARG2	0.00540653	0.121586	0.00800051	0.149809	0.675773	0.811605
ENSG00000229117	RPL41	0.00540865	0.121586	0.00892274	0.157118	0.606165	0.773851
ENSG00000218891	ZNF579	0.00543416	0.122026	0.00257241	0.0931133	2.11248	1.31052
ENSG00000173141	MRPL57	0.00544255	0.122082	0.00580805	0.133664	0.937069	0.913349
ENSG00000137752	CASP1	0.00545849	0.122307	0.0101224	0.166628	0.53925	0.73401
ENSG00000173641	HSPB7	0.00547572	0.12256	0.00891974	0.157118	0.613887	0.780051
ENSG00000106404	CLDN15	0.00548873	0.12261	0.00813477	0.151254	0.674725	0.810624
ENSG00000203709	MIR29B2CHG	0.00548982	0.12261	0.00974133	0.164201	0.56356	0.746707
ENSG00000155189	AGPAT5	0.0054976	0.122651	0.00624239	0.136591	0.880689	0.897947
ENSG00000166126	AMN	0.00551728	0.122957	0.00350711	0.105865	1.57317	1.16146
ENSG00000173811	CCDC13-AS1	0.00553336	0.123183	0.00669589	0.138874	0.826381	0.887011
ENSG00000109861	CTSC	0.00554992	0.123389	0.00590617	0.13408	0.939682	0.92027
ENSG00000150636	CCDC102B	0.00555458	0.123389	0.00992713	0.165239	0.559536	0.746733
ENSG00000142227	EMP3	0.00557201	0.123644	0.0037811	0.110821	1.47365	1.1157
ENSG00000128917	DLL4	0.00560856	0.123658	0.00557756	0.131389	1.00556	0.941156
ENSG00000164877	MICALL2	0.00559834	0.123658	0.00295008	0.0967944	1.89769	1.27753
ENSG00000164919	COX6C	0.00559947	0.123658	0.0127703	0.183241	0.438475	0.674838
ENSG00000167380	ZNF226	0.00560413	0.123658	0.00846657	0.154458	0.661913	0.800592
ENSG00000221988	PPT2	0.00558003	0.123658	0.00322749	0.100644	1.72891	1.22866
ENSG00000249992	TMEM158	0.00559534	0.123658	0.00573957	0.133176	0.974871	0.928528
ENSG00000158234	FAIM	0.00562002	0.123778	0.00376458	0.110608	1.49287	1.11908
ENSG00000034713	GABARAPL2	0.00566615	0.124396	0.00572491	0.13317	0.989735	0.934117
ENSG00000037749	MFAP3	0.00565582	0.124396	0.0131759	0.184935	0.429256	0.672648
ENSG00000274026	FAM27E3	0.00566407	0.124396	0.00661328	0.138595	0.85647	0.897552
ENSG00000125246	CLYBL	0.00568747	0.12461	0.00768323	0.147411	0.740245	0.845323
ENSG00000234518	PTGES3P1	0.00568794	0.12461	0.00743097	0.144761	0.765436	0.860799
ENSG00000179051	RCC2	0.00569566	0.124647	0.00775994	0.147969	0.733982	0.842383
ENSG00000204130	RUFY2	0.00571491	0.124936	0.00920113	0.159127	0.621109	0.785133
ENSG00000077312	SNRPA	0.00572845	0.124967	0.00729554	0.143808	0.785199	0.868984
ENSG00000184009	ACTG1	0.00572766	0.124967	0.00778869	0.147969	0.735382	0.844549
ENSG00000115687	PASK	0.005738	0.125044	0.0123227	0.181781	0.465644	0.687882
ENSG00000167851	CD300A	0.00575178	0.12508	0.00834982	0.15308	0.688851	0.81709
ENSG00000170909	OSCAR	0.00574838	0.12508	0.00821158	0.151669	0.700033	0.824691
ENSG00000175264	CHST1	0.00575881	0.125101	0.0039511	0.112676	1.45752	1.11027
ENSG00000163017	ACTG2	0.00576778	0.125164	0.00842842	0.15414	0.684325	0.812016
ENSG00000110057	UNC93B1	0.00581009	0.125557	0.00485945	0.123439	1.19563	1.01716
ENSG00000115107	STEAP3	0.00581192	0.125557	0.00728905	0.143808	0.797349	0.873086
ENSG00000139636	LMBR1L	0.00580979	0.125557	0.00801093	0.149809	0.725233	0.838114
ENSG00000146151	HMGCLL1	0.00580334	0.125557	0.00713382	0.142937	0.813497	0.87841
ENSG00000178951	ZBTB7A	0.00581626	0.125557	0.00295751	0.0967944	1.96661	1.29715
ENSG00000112294	ALDH5A1	0.00586616	0.125845	0.00905472	0.157944	0.647856	0.796774
ENSG00000137955	RABGGTB	0.00584827	0.125845	0.0079892	0.149809	0.732022	0.840038
ENSG00000160214	RRP1	0.00585983	0.125845	0.00159721	0.075859	3.66879	1.65894
ENSG00000163281	GNPDA2	0.00586055	0.125845	0.00915416	0.15887	0.640207	0.792127
ENSG00000198695	MT-ND6	0.00584508	0.125845	0.00123281	0.0685946	4.74127	1.83462
ENSG00000224957	LINC01266	0.00584085	0.125845	0.0042564	0.116333	1.37225	1.08177
ENSG00000064547	LPAR2	0.00591298	0.126103	0.00983387	0.164699	0.601288	0.765658
ENSG00000104381	GDAP1	0.00589852	0.126103	0.0110756	0.172765	0.53257	0.729911
ENSG00000125864	BFSP1	0.00591169	0.126103	0.0146115	0.194236	0.404591	0.649226
ENSG00000144320	LNPK	0.00590377	0.126103	0.00735566	0.144232	0.802616	0.874308
ENSG00000147130	ZMYM3	0.00592107	0.126103	0.0146563	0.194449	0.403995	0.648516
ENSG00000196209	SIRPB2	0.00592701	0.126103	0.0104321	0.168248	0.568153	0.749509
ENSG00000197467	COL13A1	0.0058916	0.126103	0.00600808	0.134551	0.980614	0.937216
ENSG00000205740		0.00592038	0.126103	0.00929083	0.159751	0.637229	0.789371
ENSG00000170276	HSPB2	0.0059389	0.126226	0.00699963	0.14226	0.848459	0.887293
ENSG00000272655	POLR2J4	0.00596457	0.12661	0.0080882	0.150892	0.737441	0.839081
ENSG00000273305		0.00596924	0.12661	0.0134193	0.186362	0.444826	0.679378
ENSG00000131127	ZNF141	0.005997	0.126809	0.00490267	0.123817	1.22321	1.02416
ENSG00000146676	PURB	0.00599276	0.126809	0.0125629	0.183219	0.477022	0.692113
ENSG00000280214		0.0059963	0.126809	0.00937243	0.160717	0.639781	0.789019
ENSG00000087266	SH3BP2	0.00603158	0.126873	0.00526374	0.127445	1.14587	0.995512
ENSG00000099381	SETD1A	0.0060488	0.126873	0.00181365	0.0791564	3.33516	1.60282
ENSG00000163874	ZC3H12A	0.00601038	0.126873	0.00886026	0.157096	0.678353	0.807617
ENSG00000167325	RRM1	0.00605533	0.126873	0.00650388	0.138538	0.931034	0.915801
ENSG00000187134	AKR1C1	0.0060308	0.126873	0.021501	0.225593	0.28049	0.5624
ENSG00000197956	S100A6	0.00605361	0.126873	0.00550686	0.130773	1.09929	0.970179
ENSG00000211460	TSN	0.00605208	0.126873	0.0122618	0.181164	0.493572	0.700322
ENSG00000221955	SLC12A8	0.00602306	0.126873	0.00467747	0.12186	1.28767	1.04114
ENSG00000260428	SCX	0.00604262	0.126873	0.00214808	0.0858358	2.81303	1.47809
ENSG00000116679	IVNS1ABP	0.00607895	0.127239	0.00811214	0.150982	0.749365	0.842745
ENSG00000110172	CHORDC1	0.00608924	0.127325	0.0375456	0.282246	0.162183	0.451115
ENSG00000197921	HES5	0.00610506	0.127482	0.0300248	0.257034	0.203334	0.495974
ENSG00000235750	KIAA0040	0.00610907	0.127482	0.00860746	0.155122	0.709742	0.821817
ENSG00000105329	TGFB1	0.00611721	0.127523	0.00271925	0.094439	2.24959	1.35032
ENSG00000051180	RAD51	0.00612398	0.127536	0.006922	0.141586	0.884713	0.900762
ENSG00000096080	MRPS18A	0.00614806	0.12774	0.00823012	0.151886	0.747019	0.841029
ENSG00000125821	DTD1	0.0061415	0.12774	0.00929587	0.159751	0.66067	0.799619
ENSG00000235034	C19orf81	0.00615236	0.12774	0.000871134	0.0598905	7.06247	2.1329
ENSG00000179593	ALOX15B	0.00617679	0.128119	0.0118191	0.178489	0.52261	0.717798
ENSG00000185988	PLK5	0.00621498	0.128653	0.00203363	0.0832793	3.0561	1.54483
ENSG00000186074	CD300LF	0.00621191	0.128653	0.00777324	0.147969	0.79914	0.869455
ENSG00000131042	LILRB2	0.00623632	0.128965	0.0116513	0.177277	0.535244	0.727477
ENSG00000006747	SCIN	0.00625077	0.129135	0.00806136	0.150517	0.775399	0.857941
ENSG00000263934	SNORD3A	0.00625919	0.12918	0.00746043	0.144761	0.838985	0.892367
ENSG00000123901	GPR83	0.00628971	0.129357	0.00871905	0.155747	0.721376	0.830559
ENSG00000126524	SBDS	0.0062872	0.129357	0.00651176	0.138538	0.965516	0.933731
ENSG00000132965	ALOX5AP	0.0063001	0.129357	0.008536	0.154711	0.738063	0.836124
ENSG00000136933	RABEPK	0.00629337	0.129357	0.00466531	0.121686	1.34897	1.06304
ENSG00000137462	TLR2	0.00631536	0.129357	0.00922986	0.159367	0.684231	0.811692
ENSG00000164440	TXLNB	0.00628152	0.129357	0.00688427	0.141204	0.912446	0.916105
ENSG00000176076	KCNE5	0.00632814	0.129357	0.0073147	0.143808	0.865126	0.899511
ENSG00000181817	LSM10	0.00632408	0.129357	0.00469779	0.121918	1.34618	1.06102
ENSG00000205056	LINC02397	0.00631821	0.129357	0.00830912	0.152711	0.760395	0.847073
ENSG00000258472		0.00633042	0.129357	0.0101933	0.16683	0.62104	0.775386
ENSG00000121552	CSTA	0.00637569	0.130043	0.00860179	0.155122	0.741205	0.838326
ENSG00000188015	S100A3	0.00637657	0.130043	0.0133692	0.18624	0.476961	0.698254
ENSG00000130921	C12orf65	0.00638438	0.130074	0.00477538	0.12271	1.33694	1.06001
ENSG00000130813	SHFL	0.00639263	0.130114	0.00199508	0.082297	3.2042	1.58102
ENSG00000162367	TAL1	0.00640286	0.130194	0.00553081	0.131066	1.15767	0.993341
ENSG00000145604	SKP2	0.00641882	0.130262	0.00856471	0.154979	0.749449	0.840512
ENSG00000187045	TMPRSS6	0.00641508	0.130262	0.0109591	0.172234	0.585364	0.756306
ENSG00000165325	DEUP1	0.00643646	0.130491	0.496017	0.783047	0.0129763	0.166646
ENSG00000015592	STMN4	0.00650068	0.131066	0.00834421	0.15308	0.779064	0.856195
ENSG00000034510	TMSB10	0.00647275	0.131066	0.00419267	0.115441	1.54382	1.13535
ENSG00000049323	LTBP1	0.00651557	0.131066	0.0107294	0.170348	0.607261	0.769404
ENSG00000100376	FAM118A	0.00650556	0.131066	0.0132377	0.185434	0.491443	0.706809
ENSG00000145198	VWA5B2	0.00650303	0.131066	0.0013063	0.069209	4.97822	1.89378
ENSG00000161911	TREML1	0.00651446	0.131066	0.0127543	0.183219	0.510764	0.715353
ENSG00000173457	PPP1R14B	0.00650723	0.131066	0.00253236	0.0920201	2.56963	1.42432
ENSG00000271857		0.00648083	0.131066	0.00740412	0.144761	0.875301	0.905401
ENSG00000160255	ITGB2	0.00653288	0.131159	0.00903519	0.157937	0.723048	0.830454
ENSG00000174837	ADGRE1	0.00653128	0.131159	0.00885808	0.157096	0.737324	0.834899
ENSG00000268903		0.00654825	0.13134	0.0103567	0.167701	0.632272	0.783182
ENSG00000076382	SPAG5	0.0065684	0.131362	0.00630803	0.137048	1.04128	0.958512
ENSG00000116096	SPR	0.00656314	0.131362	0.0149832	0.196076	0.438033	0.669954
ENSG00000227440	ATP5MC1P4	0.00656065	0.131362	0.0113363	0.175014	0.578729	0.750579
ENSG00000267519	AC020916.1	0.00657563	0.131379	0.005072	0.1256	1.29646	1.04601
ENSG00000109180	OCIAD1	0.00658331	0.131405	0.00741465	0.144761	0.887879	0.907743
ENSG00000100744	GSKIP	0.00660324	0.131676	0.0138298	0.189465	0.477465	0.694987
ENSG00000122025	FLT3	0.00661591	0.131802	0.00407247	0.114538	1.62455	1.15072
ENSG00000130208	APOC1	0.00665394	0.132051	0.00853441	0.154711	0.77966	0.853535
ENSG00000137038	DMAC1	0.006654	0.132051	0.00603947	0.134551	1.10175	0.981422
ENSG00000137210	TMEM14B	0.00665065	0.132051	0.0115221	0.176395	0.577208	0.748609
ENSG00000186891	TNFRSF18	0.00664371	0.132051	0.00901268	0.157937	0.737152	0.836101
ENSG00000109736	MFSD10	0.00668222	0.132484	0.0047361	0.122528	1.41091	1.08125
ENSG00000188681	TEKT4P2	0.00669926	0.132694	0.0141274	0.191649	0.474202	0.692379
ENSG00000167554	ZNF610	0.00672341	0.133045	0.0112326	0.174239	0.59856	0.763578
ENSG00000089063	TMEM230	0.00673627	0.133172	0.00915777	0.15887	0.73558	0.838243
ENSG00000142319	SLC6A3	0.00675326	0.13338	0.0143033	0.192395	0.472148	0.693264
ENSG00000259158	ADAM20P1	0.00676808	0.133545	0.00518305	0.126238	1.30581	1.05788
ENSG00000108592	FTSJ3	0.00680057	0.133803	0.0111844	0.173612	0.60804	0.770702
ENSG00000196659	TTC30B	0.00679884	0.133803	0.00873363	0.155883	0.778467	0.858355
ENSG00000271605	MILR1	0.00679733	0.133803	0.00922156	0.159356	0.737113	0.839646
ENSG00000040275	SPDL1	0.00682786	0.134212	0.0184762	0.210515	0.36955	0.637541
ENSG00000159579	RSPRY1	0.0068465	0.13445	0.00961196	0.163241	0.712289	0.823629
ENSG00000234906	APOC2	0.00685566	0.134502	0.00788042	0.14876	0.869961	0.90416
ENSG00000091483	FH	0.00690421	0.134953	0.00611477	0.135125	1.1291	0.998724
ENSG00000104974	LILRA1	0.00689446	0.134953	0.0105357	0.168594	0.654391	0.800463
ENSG00000121053	EPX	0.00689365	0.134953	0.0104258	0.168248	0.661213	0.80211
ENSG00000143119	CD53	0.00691782	0.134953	0.0113639	0.175055	0.608757	0.770917
ENSG00000146909	NOM1	0.00691167	0.134953	0.00499706	0.125429	1.38315	1.07593
ENSG00000164904	ALDH7A1	0.00690931	0.134953	0.00845202	0.154445	0.817474	0.873792
ENSG00000117758	STX12	0.0069567	0.135354	0.0119558	0.179691	0.581868	0.753259
ENSG00000253958	CLDN23	0.00694905	0.135354	0.00964569	0.16339	0.72043	0.828408
ENSG00000260751		0.00696445	0.135354	0.0118566	0.178852	0.58739	0.756791
ENSG00000260997		0.00696456	0.135354	0.0105048	0.168447	0.662989	0.803537
ENSG00000229388	LINC01715	0.00699403	0.135799	0.0159367	0.19935	0.438864	0.681206
ENSG00000115657	ABCB6	0.00700365	0.135858	0.0210435	0.223878	0.332818	0.606839
ENSG00000183186	C2CD4C	0.00701302	0.135859	0.00147663	0.0734923	4.74934	1.84861
ENSG00000197301	HMGA2-AS1	0.00701685	0.135859	0.007265	0.143719	0.965843	0.945306
ENSG00000154803	FLCN	0.00703203	0.136025	0.0185253	0.210644	0.379591	0.645759
ENSG00000054965	FAM168A	0.0070415	0.136081	0.0101241	0.166628	0.695519	0.816673
ENSG00000113749	HRH2	0.00704884	0.136095	0.00569798	0.133043	1.23708	1.02295
ENSG00000166900	STX3	0.00709476	0.136854	0.00386375	0.112302	1.83624	1.21863
ENSG00000023839	ABCC2	0.00711901	0.136983	0.00905217	0.157944	0.786442	0.867292
ENSG00000166743	ACSM1	0.00711954	0.136983	0.00142402	0.0720911	4.9996	1.90014
ENSG00000175820	CCDC168	0.00712135	0.136983	0.00730885	0.143808	0.974346	0.952539
ENSG00000105556	MIER2	0.0071469	0.137198	0.00279583	0.094856	2.55627	1.44638
ENSG00000162992	NEUROD1	0.00714176	0.137198	0.00152371	0.0754235	4.6871	1.81903
ENSG00000210164	MT-TG	0.00715243	0.137198	0.00343071	0.104944	2.08483	1.30734
ENSG00000159873	CCDC117	0.00716539	0.137319	0.0142286	0.192324	0.503591	0.713999
ENSG00000103326	CAPN15	0.00719607	0.137651	0.00603946	0.134551	1.19151	1.02305
ENSG00000132155	RAF1	0.00719054	0.137651	0.0156064	0.198421	0.460741	0.693734
ENSG00000101916	TLR8	0.00721867	0.137845	0.0038761	0.112422	1.86235	1.22614
ENSG00000136167	LCP1	0.00722053	0.137845	0.0100464	0.166065	0.718717	0.83007
ENSG00000163214	DHX57	0.00722622	0.137845	0.0116945	0.177515	0.617916	0.776527
ENSG00000256043	CTSO	0.00723429	0.137872	0.00785389	0.148511	0.921108	0.928364
ENSG00000260981		0.00725278	0.138097	0.0116994	0.177515	0.619925	0.777944
ENSG00000124782	RREB1	0.00727066	0.13831	0.00828438	0.152508	0.877635	0.906903
ENSG00000074219	TEAD2	0.0073078	0.138363	0.0089085	0.157118	0.820318	0.880631
ENSG00000087301	TXNDC16	0.0073046	0.138363	0.0102443	0.167419	0.71304	0.826446
ENSG00000112357	PEX7	0.00731362	0.138363	0.00918015	0.159011	0.796678	0.870147
ENSG00000175564	UCP3	0.00730286	0.138363	0.00420137	0.115538	1.73821	1.19756
ENSG00000197070	ARRDC1	0.00731315	0.138363	0.00457233	0.121248	1.59944	1.14115
ENSG00000197451	HNRNPAB	0.00729589	0.138363	0.012933	0.183654	0.564129	0.753388
ENSG00000143028	SYPL2	0.00735632	0.138916	0.00945777	0.161531	0.777807	0.859996
ENSG00000268001	CARD8-AS1	0.00735192	0.138916	0.0108912	0.171815	0.67503	0.808522
ENSG00000152061	RABGAP1L	0.00738435	0.139191	0.0155555	0.197999	0.474711	0.702989
ENSG00000167315	ACAA2	0.00738351	0.139191	0.00908551	0.158233	0.812668	0.87966
ENSG00000108509	CAMTA2	0.00739743	0.13931	0.00641029	0.138014	1.15399	1.00939
ENSG00000277998		0.00740484	0.139323	0.0127255	0.183219	0.58189	0.760416
ENSG00000137460	FHDC1	0.00741705	0.139426	0.0174686	0.206558	0.424593	0.674997
ENSG00000137819	PAQR5	0.00746505	0.1402	0.00264278	0.0937691	2.8247	1.49517
ENSG00000005436	GCFC2	0.00750408	0.140206	0.00612557	0.13523	1.22504	1.0368
ENSG00000087365	SF3B2	0.00750905	0.140206	0.00992415	0.165239	0.756644	0.848503
ENSG00000122970	IFT81	0.00753352	0.140206	0.00902953	0.157937	0.83432	0.887735
ENSG00000137496	IL18BP	0.00751376	0.140206	0.00746711	0.144761	1.00625	0.968537
ENSG00000138029	HADHB	0.00754	0.140206	0.0025245	0.0920201	2.98673	1.52365
ENSG00000140374	ETFA	0.00753787	0.140206	0.00557998	0.131389	1.35088	1.06711
ENSG00000169064	ZBBX	0.00752518	0.140206	0.727703	0.906217	0.010341	0.154716
ENSG00000181467	RAP2B	0.00747406	0.140206	0.00646752	0.138425	1.15563	1.01286
ENSG00000203721	LINC00862	0.0075162	0.140206	0.00479023	0.12271	1.56907	1.14258
ENSG00000247774	PCED1B-AS1	0.00751338	0.140206	0.010519	0.168447	0.714269	0.832343
ENSG00000248367		0.00748195	0.140206	0.00474989	0.1226	1.57519	1.14361
ENSG00000170917	NUDT6	0.00754822	0.140233	0.00159299	0.075859	4.7384	1.8486
ENSG00000148225	WDR31	0.00756026	0.14033	0.0137091	0.188781	0.551479	0.743347
ENSG00000183307	TMEM121B	0.0075779	0.140531	0.00259611	0.0931618	2.91894	1.50846
ENSG00000120333	MRPS14	0.00760817	0.140672	0.0154515	0.197999	0.492391	0.710467
ENSG00000129465	RIPK3	0.00760517	0.140672	0.00866242	0.155152	0.87795	0.906667
ENSG00000259792		0.00760193	0.140672	0.00603915	0.134551	1.25877	1.04549
ENSG00000272047	GTF2H5	0.0076127	0.140672	0.0122408	0.181052	0.621913	0.77697
ENSG00000070785	EIF2B3	0.00767489	0.140677	0.00929068	0.159751	0.826085	0.880599
ENSG00000072694	FCGR2B	0.00763834	0.140677	0.0115859	0.176765	0.659278	0.795842
ENSG00000101190	TCFL5	0.00770246	0.140677	0.0154036	0.197999	0.500041	0.710493
ENSG00000103490	PYCARD	0.00765101	0.140677	0.00857876	0.154981	0.891855	0.907702
ENSG00000116251	RPL22	0.00770002	0.140677	0.0143412	0.192672	0.536916	0.730137
ENSG00000121905	HPCA	0.00772193	0.140677	0.895903	0.969078	0.00861917	0.145166
ENSG00000121957	GPSM2	0.00769546	0.140677	0.00698567	0.14226	1.10161	0.988872
ENSG00000130254	SAFB2	0.0077195	0.140677	0.00985237	0.164758	0.783517	0.85384
ENSG00000141519	CCDC40	0.00764362	0.140677	0.00979206	0.164201	0.780593	0.856736
ENSG00000148835	TAF5	0.0077141	0.140677	0.0158376	0.199146	0.487074	0.706399
ENSG00000188916	INSYN2A	0.00766823	0.140677	0.0079031	0.148936	0.970281	0.944544
ENSG00000207863	MIR125B2	0.00766869	0.140677	0.0124392	0.182481	0.616493	0.770911
ENSG00000213462	ERV3-1	0.00765228	0.140677	0.00122883	0.0685946	6.22727	2.05084
ENSG00000220804	LINC01881	0.00763598	0.140677	0.00352267	0.106037	2.16767	1.32668
ENSG00000225648	SBDSP1	0.00767273	0.140677	0.0159126	0.19935	0.482181	0.705676
ENSG00000248923	MTND5P11	0.00768429	0.140677	0.0062844	0.136972	1.22276	1.02705
ENSG00000183569	SERHL2	0.00777904	0.141592	0.0118851	0.17888	0.654517	0.79155
ENSG00000116459	ATP5PB	0.00780903	0.141818	0.00465125	0.121583	1.67891	1.16642
ENSG00000124635	H2BC11	0.00780103	0.141818	0.0139987	0.190949	0.55727	0.742697
ENSG00000147804	SLC39A4	0.00781201	0.141818	0.00434334	0.117677	1.79862	1.20514
ENSG00000147586	MRPS28	0.00792586	0.143758	0.0139485	0.190615	0.568223	0.754178
ENSG00000058056	USP13	0.00793649	0.143825	0.00866485	0.155152	0.915941	0.926989
ENSG00000131966	ACTR10	0.0079541	0.143891	0.0134067	0.186362	0.593293	0.772105
ENSG00000144550	CPNE9	0.00794797	0.143891	0.0174319	0.206558	0.455944	0.696615
ENSG00000049167	ERCC8	0.00802217	0.143898	0.0127754	0.183241	0.627938	0.785297
ENSG00000105383	CD33	0.00805944	0.143898	0.0168398	0.203187	0.478596	0.708206
ENSG00000106346	USP42	0.00805456	0.143898	0.0120282	0.180545	0.669639	0.797022
ENSG00000106462	EZH2	0.00796184	0.143898	0.00902704	0.157937	0.881999	0.911113
ENSG00000126785	RHOJ	0.00797867	0.143898	0.00887219	0.157097	0.89929	0.915982
ENSG00000128165	ADM2	0.00805017	0.143898	0.0129933	0.183713	0.619561	0.783275
ENSG00000136315		0.00797478	0.143898	0.0113554	0.175046	0.702291	0.82206
ENSG00000137831	UACA	0.00799202	0.143898	0.0113422	0.175014	0.704629	0.82221
ENSG00000153140	CETN3	0.00804332	0.143898	0.00780623	0.147986	1.03037	0.972375
ENSG00000157184	CPT2	0.00799142	0.143898	0.00604043	0.134551	1.32299	1.06947
ENSG00000163491	NEK10	0.00800772	0.143898	0.0131585	0.184809	0.608557	0.778633
ENSG00000163626	COX18	0.0080729	0.143898	0.00459944	0.121389	1.75519	1.18543
ENSG00000164088	PPM1M	0.0080705	0.143898	0.00888189	0.157118	0.908647	0.915862
ENSG00000167105	TMEM92	0.00801388	0.143898	0.011507	0.176284	0.696438	0.816284
ENSG00000171566	PLRG1	0.00805377	0.143898	0.0142894	0.192324	0.563619	0.748208
ENSG00000196072	BLOC1S2	0.00806998	0.143898	0.0184657	0.210503	0.437025	0.683591
ENSG00000236116		0.00803902	0.143898	0.011878	0.17888	0.676798	0.804442
ENSG00000197008	ZNF138	0.00809994	0.144256	0.00638182	0.137881	1.26922	1.04624
ENSG00000223865	HLA-DPB1	0.00811207	0.144347	0.0109642	0.172234	0.739868	0.838088
ENSG00000064102	INTS13	0.00812808	0.144506	0.0101681	0.16683	0.79937	0.86619
ENSG00000100225	FBXO7	0.00813498	0.144506	0.0114074	0.175367	0.713129	0.824022
ENSG00000178623	GPR35	0.00814352	0.144534	0.0150978	0.196724	0.539386	0.734701
ENSG00000120875	DUSP4	0.00815072	0.144537	0.00620448	0.136396	1.31368	1.05968
ENSG00000145041	DCAF1	0.00817681	0.144751	0.0143709	0.192955	0.568983	0.750181
ENSG00000270130		0.00817289	0.144751	0.0177602	0.207746	0.46018	0.696771
ENSG00000064999	ANKS1A	0.00819783	0.144875	0.00670211	0.138874	1.22317	1.04321
ENSG00000151366	NDUFC2	0.00819206	0.144875	0.00854471	0.154743	0.958729	0.936232
ENSG00000141012	GALNS	0.00821548	0.145063	0.0102837	0.167693	0.798887	0.865051
ENSG00000168566	SNRNP48	0.00823338	0.145255	0.0265485	0.244375	0.310126	0.594394
ENSG00000149295	DRD2	0.00824994	0.145299	0.024388	0.236398	0.338279	0.614637
ENSG00000158023	WDR66	0.00824963	0.145299	0.0110842	0.172778	0.744271	0.840955
ENSG00000102760	RGCC	0.00827538	0.145623	0.00801646	0.149809	1.0323	0.972056
ENSG00000277258	PCGF2	0.00832056	0.146293	0.00510081	0.125742	1.63122	1.16344
ENSG00000157933	SKI	0.00833619	0.146443	0.0150223	0.196285	0.554921	0.746075
ENSG00000196655	TRAPPC4	0.00835118	0.146582	0.00800217	0.149809	1.04361	0.978459
ENSG00000116213	WRAP73	0.00837809	0.146687	0.0096701	0.163431	0.866391	0.897547
ENSG00000143374	TARS2	0.00838554	0.146687	0.0119632	0.179691	0.700942	0.816329
ENSG00000213760	ATP6V1G2	0.00837486	0.146687	0.0196622	0.216969	0.425938	0.676071
ENSG00000273038		0.00838312	0.146687	0.00141712	0.0720911	5.91559	2.03474
ENSG00000101974	ATP11C	0.00842558	0.146843	0.0118798	0.17888	0.709234	0.820903
ENSG00000197182	MIRLET7BHG	0.00840943	0.146843	0.00620728	0.136396	1.35477	1.07659
ENSG00000228253	MT-ATP8	0.00843001	0.146843	0.00530244	0.127827	1.58984	1.14877
ENSG00000256235	SMIM3	0.00840711	0.146843	0.00230141	0.0879311	3.65303	1.66997
ENSG00000281732	Z84468.1	0.0084276	0.146843	0.0253916	0.23974	0.331905	0.612508
ENSG00000141867	BRD4	0.00843915	0.146878	0.00731192	0.143808	1.15416	1.02135
ENSG00000104915	STX10	0.00846457	0.147073	0.0030983	0.0985374	2.732	1.49256
ENSG00000166819	PLIN1	0.0084646	0.147073	0.00338292	0.104081	2.50216	1.41307
ENSG00000161791	FMNL3	0.00848597	0.147074	0.00502276	0.125429	1.6895	1.17256
ENSG00000167280	ENGASE	0.00848574	0.147074	0.0185958	0.211204	0.456325	0.696359
ENSG00000230314	ELOVL2-AS1	0.00847649	0.147074	0.0151412	0.196774	0.559829	0.747424
ENSG00000106348	IMPDH1	0.00852831	0.147549	0.00304666	0.0976466	2.79923	1.51105
ENSG00000182487	NCF1B	0.00853484	0.147549	0.0163288	0.201001	0.522685	0.734071
ENSG00000269044		0.008526	0.147549	0.0136956	0.188781	0.622536	0.78159
ENSG00000155755	TMEM237	0.00855448	0.147765	0.00718923	0.143366	1.1899	1.03068
ENSG00000070031	SCT	0.00856852	0.147884	0.00641278	0.138014	1.33616	1.07151
ENSG00000138336	TET1	0.00858578	0.147935	0.010506	0.168447	0.81723	0.878226
ENSG00000226532		0.00858579	0.147935	0.0212662	0.22478	0.40373	0.658132
ENSG00000023902	PLEKHO1	0.00860749	0.148024	0.00662287	0.138595	1.29966	1.06803
ENSG00000111341	MGP	0.00863341	0.148024	0.0131329	0.18473	0.657387	0.801298
ENSG00000121316	PLBD1	0.00861756	0.148024	0.0265493	0.244375	0.324587	0.605725
ENSG00000150787	PTS	0.00861682	0.148024	0.0121804	0.181052	0.707431	0.817578
ENSG00000223774		0.00863395	0.148024	0.013209	0.185168	0.653639	0.799405
ENSG00000250220		0.00862284	0.148024	0.0163328	0.201001	0.527948	0.736433
ENSG00000002587	HS3ST1	0.00865098	0.148193	0.00961242	0.163241	0.89998	0.907815
ENSG00000083123	BCKDHB	0.00873022	0.14832	0.0126839	0.183219	0.688291	0.809524
ENSG00000150977	RILPL2	0.00871348	0.14832	0.00286605	0.0952296	3.04024	1.5575
ENSG00000163565	IFI16	0.00870574	0.14832	0.0106688	0.169755	0.815999	0.873732
ENSG00000166275	BORCS7	0.00869334	0.14832	0.0129584	0.183713	0.670866	0.807347
ENSG00000178252	WDR6	0.00869987	0.14832	0.0160281	0.199679	0.542788	0.742793
ENSG00000179627	ZBTB42	0.00868874	0.14832	0.0074598	0.144761	1.16474	1.02459
ENSG00000197520	FAM177B	0.00872496	0.14832	0.00904014	0.157937	0.965135	0.939113
ENSG00000214530	STARD10	0.00869298	0.14832	0.00267408	0.0943732	3.25083	1.57164
ENSG00000221829	FANCG	0.00872327	0.14832	0.00647538	0.138425	1.34714	1.07148
ENSG00000273604	EPOP	0.00868135	0.14832	0.00258835	0.0931618	3.35401	1.59207
ENSG00000164106	SCRG1	0.00875811	0.14843	0.00639943	0.137994	1.36858	1.07563
ENSG00000166477	LEO1	0.00874564	0.14843	0.0136105	0.187839	0.642567	0.790194
ENSG00000188001	TPRG1	0.00875821	0.14843	0.0178614	0.208083	0.490342	0.713319
ENSG00000146192	FGD2	0.00877233	0.148547	0.0121883	0.181052	0.719734	0.820468
ENSG00000102901	CENPT	0.008809	0.148802	0.007227	0.143613	1.2189	1.03613
ENSG00000178462	TUBAL3	0.00880529	0.148802	0.0120481	0.180648	0.730848	0.823714
ENSG00000205622		0.0088017	0.148802	0.0109177	0.171867	0.806188	0.865801
ENSG00000085511	MAP3K4	0.00887945	0.14957	0.0168929	0.203187	0.525632	0.736121
ENSG00000149927	DOC2A	0.0088632	0.14957	0.0187413	0.211803	0.472923	0.706178
ENSG00000170323	FABP4	0.00887729	0.14957	0.0177893	0.207746	0.499024	0.719968
ENSG00000249825	AC012636.1	0.00889066	0.14957	0.00948077	0.161579	0.937757	0.925677
ENSG00000281332	LINC00997	0.00888375	0.14957	0.00849793	0.154612	1.0454	0.967388
ENSG00000064652	SNX24	0.0089422	0.149758	0.00724029	0.143613	1.23506	1.04279
ENSG00000068137	PLEKHH3	0.00893365	0.149758	0.0105168	0.168447	0.849464	0.88905
ENSG00000142185	TRPM2	0.00892093	0.149758	0.00354208	0.106478	2.51855	1.40648
ENSG00000163219	ARHGAP25	0.0089401	0.149758	0.0094312	0.161352	0.947929	0.928147
ENSG00000250182	EEF1A1P13	0.00894478	0.149758	0.014879	0.195997	0.601167	0.764085
ENSG00000261236	BOP1	0.00894533	0.149758	0.00512961	0.125848	1.74386	1.18999
ENSG00000101335	MYL9	0.00899003	0.150315	0.0130063	0.183713	0.691204	0.818202
ENSG00000123136	DDX39A	0.00899313	0.150315	0.00560132	0.131475	1.60554	1.1433
ENSG00000182310	SPACA6	0.00905332	0.151198	0.0027545	0.0945155	3.28673	1.59972
ENSG00000139572	GPR84	0.00907781	0.151485	0.0174999	0.206611	0.518735	0.733189
ENSG00000130303	BST2	0.00909076	0.151579	0.00478652	0.12271	1.89924	1.23526
ENSG00000171540	OTP	0.00910052	0.151619	0.0130001	0.183713	0.700034	0.825302
ENSG00000182093	GET1	0.00911677	0.151767	0.0127214	0.183219	0.71665	0.828338
ENSG00000277290		0.00913217	0.151901	0.00727949	0.143751	1.25451	1.0567
ENSG00000278129	ZNF8	0.00915061	0.152086	0.0231101	0.23209	0.395958	0.655286
ENSG00000103510	KAT8	0.00916833	0.152258	0.0152672	0.19726	0.600525	0.771862
ENSG00000269028	MTRNR2L12	0.0091939	0.15256	0.00393852	0.112676	2.33435	1.35397
ENSG00000136826	KLF4	0.0092037	0.1526	0.944774	0.983273	0.00974169	0.155196
ENSG00000106948	AKNA	0.00921414	0.15265	0.0131098	0.18459	0.702843	0.826971
ENSG00000156194	PPEF2	0.00924521	0.152797	0.00657382	0.138595	1.40637	1.10247
ENSG00000166278	C2	0.00923935	0.152797	0.000915648	0.0610609	10.0905	2.50238
ENSG00000170291	ELP5	0.00924268	0.152797	0.00889298	0.157118	1.03932	0.972502
ENSG00000118849	RARRES1	0.00926461	0.152996	0.0106172	0.169533	0.872605	0.902456
ENSG00000255031		0.00927402	0.153029	0.0126688	0.183219	0.732038	0.835222
ENSG00000105655	ISYNA1	0.0092988	0.153195	0.00416134	0.114862	2.23457	1.33373
ENSG00000210194	MT-TE	0.00929895	0.153195	0.000896706	0.0603448	10.3701	2.53867
ENSG00000136811	ODF2	0.00932346	0.153477	0.0109391	0.172083	0.852304	0.891878
ENSG00000105726	ATP13A1	0.00935143	0.153525	0.00714845	0.142937	1.30818	1.07407
ENSG00000130202	NECTIN2	0.00933483	0.153525	0.00458069	0.121326	2.03787	1.26539
ENSG00000165312	OTUD1	0.00935609	0.153525	0.0208991	0.223276	0.447679	0.6876
ENSG00000273391		0.00935557	0.153525	0.00758275	0.14662	1.2338	1.04709
ENSG00000198744	MTCO3P12	0.00936824	0.153602	0.00784601	0.148488	1.19401	1.03444
ENSG00000164674	SYTL3	0.00938953	0.153707	0.0311629	0.261283	0.301305	0.588279
ENSG00000204060	FOXO6	0.00938579	0.153707	0.0110651	0.172765	0.848235	0.88969
ENSG00000260273		0.00940828	0.153892	0.0122686	0.181164	0.766859	0.849461
ENSG00000146232	NFKBIE	0.00942625	0.153999	0.0116759	0.177515	0.807329	0.867525
ENSG00000147432	CHRNB3	0.00942973	0.153999	0.132078	0.471179	0.071395	0.326837
ENSG00000132256	TRIM5	0.00944495	0.154126	0.00923652	0.159367	1.02257	0.96711
ENSG00000100219	XBP1	0.00948346	0.154319	0.0170802	0.204352	0.555231	0.755163
ENSG00000171960	PPIH	0.00946997	0.154319	0.011141	0.173058	0.850011	0.891716
ENSG00000196071	OR2L13	0.00948081	0.154319	0.0132726	0.185592	0.714313	0.831497
ENSG00000260708		0.00948667	0.154319	0.00935838	0.160599	1.01371	0.960895
ENSG00000100906	NFKBIA	0.00952912	0.154759	0.00473127	0.122528	2.01407	1.26305
ENSG00000154370	TRIM11	0.00955518	0.154759	0.00627604	0.136972	1.52248	1.12986
ENSG00000159251	ACTC1	0.00955094	0.154759	0.910921	0.973027	0.0104849	0.159049
ENSG00000187325	TAF9B	0.00956618	0.154759	0.0122291	0.181052	0.782244	0.85478
ENSG00000188368	PRR19	0.00956049	0.154759	0.00757869	0.14662	1.2615	1.05552
ENSG00000237499	WAKMAR2	0.00952437	0.154759	0.010126	0.166628	0.940582	0.928769
ENSG00000253978	AC008637.1	0.00955073	0.154759	0.0167067	0.202324	0.571671	0.764907
ENSG00000173208	ABCD2	0.00957507	0.154782	0.0252008	0.239257	0.379951	0.646929
ENSG00000175544	CABP4	0.00959931	0.155052	0.0144688	0.193341	0.66345	0.801962
ENSG00000026559	KCNG1	0.00964914	0.155722	0.0167326	0.202344	0.576668	0.769588
ENSG00000051108	HERPUD1	0.00967208	0.155722	0.0110199	0.1725	0.877695	0.902735
ENSG00000128606	LRRC17	0.0096653	0.155722	0.0162305	0.200733	0.595501	0.775766
ENSG00000164916	FOXK1	0.00967844	0.155722	0.0175859	0.206716	0.550352	0.753314
ENSG00000174574	AKIRIN1	0.00965794	0.155722	0.00962691	0.16332	1.00322	0.953475
ENSG00000130487	KLHDC7B	0.00969476	0.155798	0.0129048	0.183585	0.751253	0.848644
ENSG00000248568	KRT8P48	0.00969827	0.155798	0.0128056	0.183437	0.757346	0.849328
ENSG00000048140	TSPAN17	0.0097227	0.156069	0.00622499	0.136396	1.56188	1.14423
ENSG00000134815	DHX34	0.00976604	0.156643	0.00837638	0.153315	1.1659	1.02171
ENSG00000198743	SLC5A3	0.00977616	0.156684	0.00861717	0.155142	1.1345	1.00994
ENSG00000125454	SLC25A19	0.00979878	0.156803	0.00928525	0.159751	1.05531	0.981546
ENSG00000164032	H2AZ1	0.00979454	0.156803	0.015243	0.19726	0.642561	0.794905
ENSG00000106459	NRF1	0.00980804	0.15683	0.0165256	0.202129	0.593504	0.775889
ENSG00000075239	ACAT1	0.00983474	0.156893	0.00540663	0.128943	1.81901	1.21676
ENSG00000117601	SERPINC1	0.00982457	0.156893	0.00711059	0.142937	1.38168	1.09764
ENSG00000240652		0.00983026	0.156893	0.0153624	0.197805	0.639889	0.793166
ENSG00000101843	PSMD10	0.00988161	0.156952	0.00469132	0.121918	2.10636	1.28735
ENSG00000102763	VWA8	0.00987347	0.156952	0.015326	0.197664	0.644228	0.794035
ENSG00000164258	NDUFS4	0.00988405	0.156952	0.0151243	0.196774	0.653522	0.797626
ENSG00000166261	ZNF202	0.00988282	0.156952	0.0197374	0.216969	0.500716	0.723384
ENSG00000234171	RNASEH1-AS1	0.00986903	0.156952	0.0456284	0.304096	0.216291	0.516126
ENSG00000262877		0.0098551	0.156952	0.0187341	0.211803	0.526051	0.74103
ENSG00000146374	RSPO3	0.00990532	0.157048	0.00656407	0.138595	1.50902	1.13314
ENSG00000278959		0.00990246	0.157048	0.0210727	0.223878	0.469918	0.701491
ENSG00000158850	B4GALT3	0.00993118	0.157217	0.0154518	0.197999	0.642722	0.79403
ENSG00000197355	UAP1L1	0.00992474	0.157217	0.00818941	0.15147	1.2119	1.03794
ENSG00000177426	TGIF1	0.00995301	0.157442	0.0162858	0.200867	0.611147	0.783812
ENSG00000259523		0.00997869	0.157727	0.0198354	0.217577	0.503076	0.724928
ENSG00000111846	GCNT2	0.00999187	0.157736	0.00710372	0.142937	1.40657	1.10353
ENSG00000114850	SSR3	0.0100021	0.157736	0.00790314	0.148936	1.26559	1.05908
ENSG00000179583	CIITA	0.0100006	0.157736	0.0166513	0.202242	0.600586	0.779935
ENSG00000074201	CLNS1A	0.0100385	0.158068	0.00720651	0.143582	1.39298	1.10089
ENSG00000254726	MEX3A	0.0100372	0.158068	0.0151109	0.196724	0.664237	0.803501
ENSG00000104365	IKBKB	0.010052	0.158081	0.00696822	0.14226	1.44256	1.11121
ENSG00000152527	PLEKHH2	0.0100546	0.158081	0.00979676	0.164201	1.02632	0.962728
ENSG00000204446	LINC02872	0.0101029	0.158719	0.0114156	0.175367	0.885007	0.905067
ENSG00000185811	IKZF1	0.0101163	0.158809	0.0138303	0.189465	0.731457	0.838194
ENSG00000018510	AGPS	0.0101244	0.158815	0.00801672	0.149809	1.26291	1.06012
ENSG00000005844	ITGAL	0.0101489	0.158837	0.0137211	0.188781	0.739654	0.841381
ENSG00000128654	MTX2	0.0101471	0.158837	0.0128981	0.183585	0.786708	0.865198
ENSG00000187531	SIRT7	0.0101351	0.158837	0.0157948	0.198796	0.641671	0.798997
ENSG00000213225	NOC2LP1	0.0101619	0.158922	0.0117228	0.177515	0.866853	0.895256
ENSG00000120280	CXorf21	0.010231	0.159257	0.0157095	0.198796	0.651263	0.80111
ENSG00000130772	MED18	0.0102059	0.159257	0.0141625	0.192009	0.720626	0.829426
ENSG00000158545	ZC3H18	0.0102144	0.159257	0.0127514	0.183219	0.80104	0.869217
ENSG00000164713	BRI3	0.0102214	0.159257	0.00708065	0.142937	1.44357	1.11418
ENSG00000187714	SLC18A3	0.0101916	0.159257	0.852295	0.954008	0.0119578	0.166935
ENSG00000188559	RALGAPA2	0.0102374	0.159257	0.0161364	0.200137	0.634425	0.79574
ENSG00000271858	Z84492.1	0.0102234	0.159257	0.00582641	0.133664	1.75466	1.19147
ENSG00000035403	VCL	0.0102917	0.159664	0.0146883	0.194748	0.700672	0.819849
ENSG00000147853	AK3	0.0102829	0.159664	0.0142858	0.192324	0.719796	0.830185
ENSG00000162267	ITIH3	0.0102877	0.159664	0.0142824	0.192324	0.720305	0.830185
ENSG00000175582	RAB6A	0.0102944	0.159664	0.0175804	0.206716	0.585562	0.772386
ENSG00000148841	ITPRIP	0.0103119	0.159696	0.0117774	0.178178	0.875564	0.896271
ENSG00000164749	HNF4G	0.0103112	0.159696	0.0157813	0.198796	0.653383	0.803314
ENSG00000129673	AANAT	0.0103254	0.159785	0.00711679	0.142937	1.45085	1.11787
ENSG00000135070	ISCA1	0.0103595	0.160096	0.0105941	0.169285	0.977859	0.945719
ENSG00000145284	SCD5	0.0103637	0.160096	0.0123845	0.182278	0.836827	0.878309
ENSG00000182578	CSF1R	0.0103688	0.160096	0.0121836	0.181052	0.851043	0.884258
ENSG00000107263	RAPGEF1	0.0103974	0.160268	0.00297137	0.0967947	3.4992	1.65575
ENSG00000135547	HEY2	0.0104109	0.160268	0.0153339	0.197664	0.678948	0.810811
ENSG00000146197	SCUBE3	0.0104036	0.160268	0.0154432	0.197999	0.673667	0.809439
ENSG00000165733	BMS1	0.0103995	0.160268	0.0126466	0.183219	0.822314	0.874734
ENSG00000104814	MAP4K1	0.0104217	0.160314	0.0159231	0.19935	0.654503	0.804184
ENSG00000166793	YPEL4	0.0104474	0.160471	0.0131923	0.18505	0.79193	0.867175
ENSG00000182054	IDH2	0.0104427	0.160471	0.00852608	0.154711	1.22479	1.03723
ENSG00000138138	ATAD1	0.0104583	0.160519	0.0201409	0.219725	0.519258	0.730547
ENSG00000049759	NEDD4L	0.0104822	0.160646	0.00628157	0.136972	1.66872	1.17284
ENSG00000073756	PTGS2	0.0104788	0.160646	0.838412	0.949116	0.0124984	0.169259
ENSG00000186665	C17orf58	0.0105	0.1608	0.0216414	0.226427	0.48518	0.710163
ENSG00000116604	MEF2D	0.0105187	0.160967	0.00659335	0.138595	1.59534	1.16142
ENSG00000182253	SYNM	0.0105347	0.161093	0.00576982	0.13341	1.82583	1.2075
ENSG00000108819	PPP1R9B	0.0105456	0.16114	0.00584424	0.133664	1.80444	1.20556
ENSG00000107968	MAP3K8	0.0106305	0.161839	0.0154153	0.197999	0.689607	0.817374
ENSG00000108823	SGCA	0.0106046	0.161839	0.0100197	0.165856	1.05838	0.97578
ENSG00000148481	MINDY3	0.0106152	0.161839	0.0124162	0.182435	0.854947	0.887105
ENSG00000163482	STK36	0.0106184	0.161839	0.0155069	0.197999	0.684752	0.817374
ENSG00000234418		0.0106294	0.161839	0.0165336	0.202129	0.642893	0.800671
ENSG00000135451	TROAP	0.0106569	0.162122	0.0140892	0.191615	0.756387	0.84608
ENSG00000125505	MBOAT7	0.0106919	0.162249	0.0098723	0.164758	1.08302	0.984776
ENSG00000126264	HCST	0.0107124	0.162249	0.0154736	0.197999	0.692304	0.819446
ENSG00000156384	SFR1	0.0107008	0.162249	0.0152668	0.19726	0.700919	0.822515
ENSG00000165168	CYBB	0.0106822	0.162249	0.0156996	0.198796	0.68041	0.816161
ENSG00000207547	MIR25	0.0106888	0.162249	0.0180811	0.209116	0.591158	0.775884
ENSG00000270015		0.0107106	0.162249	0.0142848	0.192324	0.749791	0.843627
ENSG00000244701		0.010722	0.162276	0.0103803	0.167701	1.03292	0.96765
ENSG00000103351	CLUAP1	0.0107351	0.162354	0.0191672	0.213522	0.560076	0.760365
ENSG00000173846	PLK3	0.0107487	0.162441	0.011928	0.179404	0.901127	0.90545
ENSG00000162639	HENMT1	0.010798	0.163067	0.0157321	0.198796	0.686367	0.820273
ENSG00000164048	ZNF589	0.0108173	0.16312	0.00240166	0.0900341	4.5041	1.81176
ENSG00000271992		0.0108149	0.16312	0.0361336	0.277847	0.299305	0.587086
ENSG00000112425	EPM2A	0.0108577	0.163509	0.0263458	0.24367	0.412124	0.671028
ENSG00000160957	RECQL4	0.0108589	0.163509	0.00863558	0.155142	1.25747	1.05394
ENSG00000033030	ZCCHC8	0.0108979	0.163882	0.0236225	0.233528	0.461335	0.701766
ENSG00000214022	REPIN1	0.0108996	0.163882	0.0114679	0.175928	0.950441	0.93153
ENSG00000146834	MEPCE	0.010932	0.164076	0.00361398	0.108056	3.02492	1.51844
ENSG00000158669	GPAT4	0.0109315	0.164076	0.0111137	0.172952	0.983601	0.94868
ENSG00000171444	MCC	0.0109435	0.164076	0.0120756	0.180648	0.906246	0.908263
ENSG00000226252		0.0109442	0.164076	0.00593502	0.13408	1.84401	1.22372
ENSG00000136783	NIPSNAP3A	0.0109694	0.164095	0.00833637	0.15308	1.31584	1.07196
ENSG00000181274	FRAT2	0.0109627	0.164095	0.0139641	0.190711	0.785067	0.860442
ENSG00000272909		0.0109633	0.164095	0.0155112	0.197999	0.7068	0.82877
ENSG00000185414	MRPL30	0.0110214	0.164755	0.0135118	0.18729	0.815691	0.879681
ENSG00000124532	MRS2	0.0110537	0.164999	0.00817412	0.15147	1.35228	1.08932
ENSG00000170006	TMEM154	0.0110519	0.164999	0.0175801	0.206716	0.628662	0.798194
ENSG00000179168	GGN	0.0110958	0.165507	0.0133194	0.185881	0.833056	0.890396
ENSG00000245729	LINC02226	0.0111351	0.165973	0.0156992	0.198796	0.709273	0.834894
ENSG00000068745	IP6K2	0.0111616	0.16601	0.00414553	0.114689	2.69244	1.44748
ENSG00000104885	DOT1L	0.0111503	0.16601	0.00126411	0.0688267	8.82061	2.412
ENSG00000210174	MT-TR	0.0111573	0.16601	0.00535322	0.128053	2.08422	1.29642
ENSG00000184863	RBM33	0.0111888	0.166295	0.0144382	0.193276	0.774947	0.860403
ENSG00000156599	ZDHHC5	0.0111996	0.166336	0.0152536	0.19726	0.734226	0.843231
ENSG00000137491	SLCO2B1	0.0112108	0.166382	0.00631865	0.137048	1.77424	1.21405
ENSG00000171130	ATP6V0E2	0.0112295	0.166421	0.0165944	0.202242	0.676708	0.82288
ENSG00000182162	P2RY8	0.0112274	0.166421	0.0240303	0.23504	0.467217	0.708053
ENSG00000184574	LPAR5	0.0112432	0.166505	0.0174689	0.206558	0.643614	0.806093
ENSG00000006125	AP2B1	0.0112643	0.166697	0.0144308	0.193276	0.780571	0.862481
ENSG00000104518	GSDMD	0.0112738	0.166718	0.00389433	0.112606	2.89493	1.48055
ENSG00000115255	REEP6	0.0112858	0.166776	0.0165969	0.202242	0.679994	0.824637
ENSG00000166435	XRRA1	0.0113046	0.166935	0.0105103	0.168447	1.07557	0.99102
ENSG00000156853	ZNF689	0.0113275	0.167153	0.0227633	0.231029	0.49762	0.723515
ENSG00000116171	SCP2	0.0113916	0.167221	0.0103741	0.167701	1.09808	0.997143
ENSG00000132670	PTPRA	0.0113616	0.167221	0.0184221	0.210343	0.616737	0.794996
ENSG00000168874	ATOH8	0.0113745	0.167221	0.00865033	0.155142	1.31492	1.07786
ENSG00000178966	RMI1	0.0113717	0.167221	0.0101879	0.16683	1.11621	1.00235
ENSG00000180340	FZD2	0.0113881	0.167221	0.0101905	0.16683	1.11752	1.00235
ENSG00000204054	LINC00963	0.0113729	0.167221	0.0203374	0.220383	0.559212	0.758778
ENSG00000226800	CACTIN-AS1	0.0113969	0.167221	0.0319978	0.264373	0.356177	0.63252
ENSG00000253982	AC100810.1	0.0113823	0.167221	0.0262289	0.243437	0.433962	0.686919
ENSG00000167720	SRR	0.0114214	0.167266	0.0166267	0.202242	0.686934	0.82706
ENSG00000170322	NFRKB	0.0114242	0.167266	0.0240795	0.235058	0.474438	0.711597
ENSG00000225465	RFPL1S	0.0114082	0.167266	0.0287596	0.251125	0.396674	0.666068
ENSG00000032389	EIPR1	0.0114487	0.167269	0.0149346	0.196076	0.766592	0.853083
ENSG00000105088	OLFM2	0.0114568	0.167269	0.0166126	0.202242	0.689644	0.827072
ENSG00000151743	AMN1	0.0114522	0.167269	0.0167246	0.202344	0.684752	0.826655
ENSG00000210112	MT-TM	0.0114393	0.167269	0.00713856	0.142937	1.60247	1.17023
ENSG00000242349	NPPA-AS1	0.0114738	0.1674	0.0139183	0.190437	0.82437	0.879032
ENSG00000100162	CENPM	0.0115131	0.16774	0.00555681	0.13126	2.07189	1.27792
ENSG00000178999	AURKB	0.0115134	0.16774	0.000736973	0.0580073	15.6225	2.8917
ENSG00000184220	CMSS1	0.0115396	0.168003	0.0179617	0.208386	0.642453	0.806209
ENSG00000114745	GORASP1	0.0115593	0.168172	0.00596087	0.134391	1.9392	1.25136
ENSG00000005469	CROT	0.0115705	0.168217	0.0183754	0.21013	0.629674	0.800534
ENSG00000233929	MT1XP1	0.0115923	0.168414	0.0121065	0.180965	0.957526	0.930644
ENSG00000101017	CD40	0.0116125	0.168471	0.0106896	0.169837	1.08633	0.991958
ENSG00000204397	CARD16	0.0116081	0.168471	0.00957811	0.162989	1.21194	1.03363
ENSG00000113593	PPWD1	0.0116541	0.168924	0.0150243	0.196285	0.775681	0.860605
ENSG00000173653	RCE1	0.0116601	0.168924	0.00976151	0.164201	1.1945	1.02876
ENSG00000143570	SLC39A1	0.0116859	0.169179	0.0153311	0.197664	0.762235	0.855892
ENSG00000123178	SPRYD7	0.0117206	0.169326	0.0285061	0.250837	0.411161	0.675045
ENSG00000140968	IRF8	0.0117181	0.169326	0.0195056	0.215841	0.600754	0.784495
ENSG00000254087	LYN	0.0117136	0.169326	0.0137139	0.188781	0.854139	0.896942
ENSG00000100625	SIX4	0.0117796	0.169596	0.0342286	0.272447	0.344146	0.62249
ENSG00000109133	TMEM33	0.0117803	0.169596	0.00896949	0.157692	1.31338	1.07549
ENSG00000110852	CLEC2B	0.0117631	0.169596	0.0161072	0.200104	0.730299	0.847536
ENSG00000131759	RARA	0.011776	0.169596	0.0140354	0.191333	0.839024	0.88639
ENSG00000231113		0.0117712	0.169596	0.0113455	0.175014	1.03753	0.969042
ENSG00000133392	MYH11	0.0118059	0.169727	0.000777044	0.0582783	15.1933	2.91236
ENSG00000142961	MOB3C	0.0117988	0.169727	0.00745463	0.144761	1.58274	1.17247
ENSG00000091073	DTX2	0.0118255	0.16989	0.00849763	0.154612	1.39162	1.09881
ENSG00000109189	USP46	0.0118544	0.170043	0.0236726	0.233528	0.500767	0.728147
ENSG00000113790	EHHADH	0.0118668	0.170043	0.00525834	0.127445	2.25676	1.33424
ENSG00000128609	NDUFA5	0.011862	0.170043	0.0275409	0.247215	0.430706	0.687833
ENSG00000247679		0.011869	0.170043	0.0168544	0.203187	0.704206	0.836878
ENSG00000105939	ZC3HAV1	0.011896	0.170194	0.010661	0.169755	1.11585	1.00259
ENSG00000185591	SP1	0.0118915	0.170194	0.0173566	0.206196	0.685128	0.825398
ENSG00000274211	SOCS7	0.0119119	0.170303	0.0104385	0.168248	1.14115	1.01222
ENSG00000038382	TRIO	0.0119598	0.170382	0.00878663	0.156578	1.36113	1.08816
ENSG00000048342	CC2D2A	0.0119681	0.170382	0.0214852	0.225534	0.557038	0.755459
ENSG00000051341	POLQ	0.0119528	0.170382	0.0160386	0.199698	0.74525	0.853195
ENSG00000112033	PPARD	0.0119701	0.170382	0.00323056	0.100644	3.70528	1.69291
ENSG00000158623	COPG2	0.012006	0.170382	0.0128824	0.183585	0.931975	0.928081
ENSG00000160796	NBEAL2	0.0119948	0.170382	0.00713698	0.142937	1.68066	1.19201
ENSG00000166402	TUB	0.0119639	0.170382	0.0522789	0.321202	0.228848	0.530451
ENSG00000187068	C3orf70	0.0119961	0.170382	0.0108738	0.171783	1.10321	0.99184
ENSG00000197157	SND1	0.0119837	0.170382	0.0129695	0.183713	0.923993	0.927433
ENSG00000230510	PPP5D1	0.0119272	0.170382	0.011575	0.176719	1.03043	0.96414
ENSG00000253520		0.0120081	0.170382	0.00850208	0.154612	1.41238	1.10199
ENSG00000106692	FKTN	0.0120488	0.170842	0.0149512	0.196076	0.805875	0.871307
ENSG00000157992	KRTCAP3	0.0120776	0.171005	0.00430317	0.117108	2.80667	1.46023
ENSG00000170604	IRF2BP1	0.0120934	0.171005	0.0077923	0.147969	1.55197	1.15568
ENSG00000171467	ZNF318	0.012082	0.171005	0.0319006	0.26406	0.378738	0.647597
ENSG00000260279		0.0120907	0.171005	0.00229023	0.0878054	5.27925	1.94754
ENSG00000033011	ALG1	0.0121162	0.17121	0.0248281	0.238254	0.488004	0.718603
ENSG00000228084		0.012136	0.171373	0.0112835	0.174663	1.07555	0.98116
ENSG00000147889	CDKN2A	0.0121488	0.171436	0.00647098	0.138425	1.87743	1.23847
ENSG00000096996	IL12RB1	0.0121777	0.17161	0.0142795	0.192324	0.852811	0.892297
ENSG00000267388		0.0121702	0.17161	0.00511795	0.12583	2.37794	1.36382
ENSG00000239306	RBM14	0.0122017	0.171831	0.0219005	0.227959	0.557144	0.753777
ENSG00000128928	IVD	0.0122122	0.17186	0.0144706	0.193341	0.843927	0.888896
ENSG00000188599	NPIPP1	0.0122273	0.171867	0.0135028	0.18729	0.905537	0.917651
ENSG00000228510		0.0122376	0.171867	0.00910499	0.158448	1.34405	1.08469
ENSG00000273680		0.0122293	0.171867	0.0046199	0.121583	2.6471	1.41357
ENSG00000119535	CSF3R	0.012276	0.172289	0.023339	0.232607	0.525986	0.740688
ENSG00000213995	NAXD	0.012298	0.17248	0.0147637	0.19517	0.832986	0.883743
ENSG00000105697	HAMP	0.0123321	0.172503	0.0242275	0.235766	0.509013	0.731669
ENSG00000118707	TGIF2	0.0123326	0.172503	0.00360943	0.108056	3.41678	1.59642
ENSG00000168569	TMEM223	0.0123329	0.172503	0.010262	0.167586	1.2018	1.02934
ENSG00000232533		0.0123263	0.172503	0.0121385	0.181052	1.01547	0.952782
ENSG00000243649	CFB	0.0123461	0.17257	0.00579198	0.133557	2.13158	1.2921
ENSG00000182324	KCNJ14	0.0123792	0.172915	0.0398951	0.287697	0.310293	0.601032
ENSG00000113356	POLR3G	0.0124253	0.173325	0.0206234	0.221819	0.602484	0.781379
ENSG00000122481	RWDD3	0.0124187	0.173325	0.0105142	0.168447	1.18113	1.02895
ENSG00000165629	ATP5F1C	0.0124364	0.173345	0.0155329	0.197999	0.800649	0.875486
ENSG00000179058	C9orf50	0.0124435	0.173345	0.0185145	0.210644	0.672098	0.822932
ENSG00000008952	SEC62	0.0124995	0.173423	0.0227795	0.231029	0.548717	0.750656
ENSG00000071794	HLTF	0.0124969	0.173423	0.0162752	0.200867	0.767846	0.863373
ENSG00000083168	KAT6A	0.0124592	0.173423	0.017538	0.206698	0.71041	0.839018
ENSG00000111911	HINT3	0.0124789	0.173423	0.0266004	0.244444	0.469125	0.70946
ENSG00000232653	GOLGA8N	0.0124909	0.173423	0.0225342	0.229411	0.554308	0.755952
ENSG00000267610		0.0124728	0.173423	0.0215219	0.225707	0.579537	0.768357
ENSG00000174804	FZD4	0.0125095	0.173445	0.0130762	0.184233	0.95666	0.941445
ENSG00000106665	CLIP2	0.0125462	0.173707	0.00404989	0.114379	3.0979	1.51869
ENSG00000198467	TPM2	0.0125536	0.173707	0.0169117	0.203187	0.7423	0.854911
ENSG00000267498	AC007786.1	0.0125533	0.173707	0.0249069	0.238254	0.504008	0.729082
ENSG00000103249	CLCN7	0.0125814	0.173923	0.0187389	0.211803	0.671405	0.821157
ENSG00000244486	SCARF2	0.012586	0.173923	0.00437691	0.118276	2.87556	1.47048
ENSG00000145050	MANF	0.0126323	0.17433	0.0128591	0.183585	0.982368	0.949585
ENSG00000219186	FTH1P19	0.0126297	0.17433	0.0066119	0.138595	1.91015	1.25783
ENSG00000157881	PANK4	0.0126553	0.17445	0.0214566	0.22534	0.58981	0.774162
ENSG00000180176	TH	0.0126579	0.17445	0.0149775	0.196076	0.845126	0.889705
ENSG00000100813	ACIN1	0.0127387	0.175446	0.0213787	0.225159	0.59586	0.779211
ENSG00000101888	NXT2	0.0127787	0.175603	0.0208892	0.223276	0.611735	0.786482
ENSG00000166347	CYB5A	0.0127841	0.175603	0.00461724	0.121583	2.76878	1.4443
ENSG00000237927		0.0127688	0.175603	0.00864915	0.155142	1.47631	1.13189
ENSG00000265683	SYPL1P2	0.0127705	0.175603	0.0161229	0.200137	0.792071	0.877411
ENSG00000143353	LYPLAL1	0.0128013	0.175722	0.0136038	0.187839	0.941009	0.935491
ENSG00000043355	ZIC2	0.0128215	0.175766	0.0161522	0.200217	0.793796	0.87788
ENSG00000226471		0.0128161	0.175766	0.0183358	0.21013	0.698967	0.836463
ENSG00000074660	SCARF1	0.0128799	0.176074	0.0122069	0.181052	1.05514	0.972508
ENSG00000125898	FAM110A	0.0128618	0.176074	0.00633226	0.137163	2.03115	1.28368
ENSG00000144306	SCRN3	0.0128951	0.176074	0.0160014	0.199458	0.805873	0.882763
ENSG00000155959	VBP1	0.0128921	0.176074	0.0126218	0.183219	1.02142	0.961002
ENSG00000168116	KIAA1586	0.012889	0.176074	0.0263968	0.243776	0.488278	0.722278
ENSG00000168286	THAP11	0.0128847	0.176074	0.0157915	0.198796	0.81593	0.885704
ENSG00000008513	ST3GAL1	0.0129081	0.176077	0.00884619	0.157096	1.45918	1.12083
ENSG00000108773	KAT2A	0.0129124	0.176077	0.0237783	0.233814	0.543034	0.753066
ENSG00000100836	PABPN1	0.012967	0.176132	0.00611333	0.135125	2.1211	1.30347
ENSG00000101213	PTK6	0.012969	0.176132	0.0193092	0.214199	0.671649	0.822282
ENSG00000127530	OR7C1	0.0129572	0.176132	0.0509829	0.318299	0.254147	0.553356
ENSG00000179818	PCBP1-AS1	0.0129374	0.176132	0.0208023	0.222931	0.621921	0.790076
ENSG00000186818	LILRB4	0.0129496	0.176132	0.0203149	0.220383	0.637442	0.799212
ENSG00000261218		0.0129277	0.176132	0.0094683	0.161531	1.36537	1.09039
ENSG00000273489		0.0129761	0.176132	0.00648496	0.138497	2.00095	1.27174
ENSG00000065054	SLC9A3R2	0.0130604	0.176811	0.00165271	0.0774029	7.90237	2.28429
ENSG00000271780		0.0130482	0.176811	0.0269433	0.245164	0.484283	0.721194
ENSG00000274290	H2BC6	0.0130377	0.176811	0.0175083	0.206611	0.744658	0.855768
ENSG00000280385		0.0130593	0.176811	0.0391801	0.285994	0.333316	0.618233
ENSG00000131508	UBE2D2	0.0130734	0.176872	0.00973944	0.164201	1.34232	1.07717
ENSG00000138614	INTS14	0.0131161	0.177049	0.0201174	0.219664	0.651977	0.806001
ENSG00000149150	SLC43A1	0.013111	0.177049	0.0106714	0.169755	1.22861	1.04297
ENSG00000160685	ZBTB7B	0.0131009	0.177049	0.0106769	0.169755	1.22704	1.04297
ENSG00000232434	AJM1	0.0131208	0.177049	0.00650969	0.138538	2.01558	1.27798
ENSG00000121940	CLCC1	0.0131457	0.177154	0.0183532	0.21013	0.71626	0.843065
ENSG00000148019	CEP78	0.0131447	0.177154	0.0157966	0.198796	0.832124	0.891134
ENSG00000100221	JOSD1	0.0132066	0.177393	0.0186893	0.211803	0.706639	0.837541
ENSG00000116752	BCAS2	0.0131887	0.177393	0.0182703	0.210104	0.721867	0.844314
ENSG00000117616	RSRP1	0.0132037	0.177393	0.0133537	0.186141	0.988769	0.953007
ENSG00000121060	TRIM25	0.0131863	0.177393	0.00741136	0.144761	1.7792	1.22543
ENSG00000161618	ALDH16A1	0.0132236	0.177393	0.0125699	0.183219	1.052	0.968202
ENSG00000235888		0.013198	0.177393	0.0268813	0.245035	0.490974	0.72395
ENSG00000246695	RASSF8-AS1	0.0132219	0.177393	0.0163286	0.201001	0.80974	0.882549
ENSG00000160207	HSF2BP	0.0132709	0.177913	0.0233308	0.232607	0.568817	0.764867
ENSG00000130956	HABP4	0.0132943	0.177914	0.0255497	0.240364	0.520332	0.740185
ENSG00000162889	MAPKAPK2	0.0132968	0.177914	0.00882469	0.156966	1.50677	1.13345
ENSG00000224945		0.0132932	0.177914	0.00976614	0.164201	1.36115	1.08351
ENSG00000112245	PTP4A1	0.013313	0.177916	0.0166837	0.202324	0.797964	0.879362
ENSG00000140463	BBS4	0.0133315	0.177916	0.0197246	0.216969	0.675879	0.820007
ENSG00000164867	NOS3	0.0133239	0.177916	0.0120717	0.180648	1.10373	0.984879
ENSG00000182199	SHMT2	0.0133266	0.177916	0.0274648	0.247215	0.485223	0.719682
ENSG00000117305	HMGCL	0.0133998	0.178497	0.0109963	0.172495	1.21857	1.0348
ENSG00000268218		0.0134009	0.178497	0.0207009	0.22233	0.647358	0.802848
ENSG00000278576		0.0133881	0.178497	0.0202836	0.220383	0.660045	0.809944
ENSG00000162384	CZIB	0.0134705	0.179241	0.0172513	0.205603	0.78084	0.87178
ENSG00000273802	H2BC8	0.0134741	0.179241	0.0212307	0.224702	0.63465	0.797681
ENSG00000140386	SCAPER	0.0134946	0.179398	0.0231896	0.23216	0.581923	0.772733
ENSG00000112773	TENT5A	0.0135125	0.179405	0.0202796	0.220383	0.666306	0.814061
ENSG00000204256	BRD2	0.0135086	0.179405	0.0103219	0.167701	1.30873	1.06979
ENSG00000123472	ATPAF1	0.0135212	0.179406	0.0126245	0.183219	1.07103	0.979185
ENSG00000115944	COX7A2L	0.0135947	0.179584	0.0291203	0.25348	0.466846	0.708475
ENSG00000119227	PIGZ	0.0135705	0.179584	0.018333	0.21013	0.740225	0.854631
ENSG00000128789	PSMG2	0.0135689	0.179584	0.0183764	0.21013	0.738387	0.854631
ENSG00000129347	KRI1	0.0135705	0.179584	0.0121212	0.180965	1.11957	0.992366
ENSG00000149564	ESAM	0.0135914	0.179584	0.00572711	0.13317	2.37317	1.34853
ENSG00000158246	TENT5B	0.0135587	0.179584	0.379606	0.707371	0.0357179	0.253875
ENSG00000171608	PIK3CD	0.0135955	0.179584	0.00671667	0.138917	2.02414	1.29274
ENSG00000110619	CARS1	0.0136146	0.179721	0.0115684	0.176719	1.17688	1.01699
ENSG00000069974	RAB27A	0.0136348	0.179864	0.0106307	0.169627	1.28258	1.06035
ENSG00000170837	GPR27	0.0136428	0.179864	0.0226824	0.230393	0.601472	0.780686
ENSG00000092295	TGM1	0.01379	0.180173	0.0192289	0.213522	0.717151	0.843815
ENSG00000095303	PTGS1	0.0138235	0.180173	0.0258039	0.24134	0.535712	0.746552
ENSG00000111907	TPD52L1	0.0136994	0.180173	0.0420586	0.294238	0.325723	0.612336
ENSG00000115956	PLEK	0.0136945	0.180173	0.0171351	0.204549	0.79921	0.880828
ENSG00000121797	CCRL2	0.013726	0.180173	0.0142369	0.192324	0.964114	0.93682
ENSG00000125772	GPCPD1	0.0138233	0.180173	0.0247156	0.238098	0.559295	0.756715
ENSG00000133246	PRAM1	0.0138102	0.180173	0.0171353	0.204549	0.805948	0.880828
ENSG00000135605	TEC	0.0138044	0.180173	0.00433098	0.117506	3.18736	1.5333
ENSG00000135678	CPM	0.0137827	0.180173	0.0126194	0.183219	1.09219	0.983372
ENSG00000138231	DBR1	0.0138364	0.180173	0.0230951	0.232045	0.599103	0.776456
ENSG00000141664	ZCCHC2	0.013841	0.180173	0.0233141	0.232607	0.593674	0.77458
ENSG00000142528	ZNF473	0.0137542	0.180173	0.0295037	0.2546	0.466185	0.70767
ENSG00000145191	EIF2B5	0.0138139	0.180173	0.0188461	0.212126	0.73298	0.849365
ENSG00000153395	LPCAT1	0.0138462	0.180173	0.0173863	0.206329	0.796387	0.873229
ENSG00000163501	IHH	0.0137579	0.180173	0.0153966	0.197999	0.893566	0.909968
ENSG00000164897	TMUB1	0.0137757	0.180173	0.00583577	0.133664	2.36056	1.34795
ENSG00000167083	GNGT2	0.0137907	0.180173	0.00131738	0.069209	10.4683	2.60331
ENSG00000170584	NUDCD2	0.013748	0.180173	0.0108515	0.171552	1.26692	1.05025
ENSG00000184985	SORCS2	0.0138103	0.180173	0.0190943	0.21341	0.723268	0.844255
ENSG00000185482	STAC3	0.0136763	0.180173	0.0156533	0.19879	0.873704	0.906348
ENSG00000267040		0.0138494	0.180173	0.0249966	0.238823	0.554051	0.754418
ENSG00000127415	IDUA	0.0138992	0.180708	0.00711831	0.142937	1.9526	1.26425
ENSG00000111788		0.0139377	0.180866	0.0219705	0.228139	0.634382	0.792788
ENSG00000204764	RANBP17	0.0139339	0.180866	0.0151026	0.196724	0.922613	0.919387
ENSG00000235618	FAM21EP	0.0139368	0.180866	0.016242	0.200733	0.85807	0.901026
ENSG00000161640	SIGLEC11	0.0139655	0.181114	0.0145499	0.193956	0.959835	0.933789
ENSG00000100528	CNIH1	0.0139967	0.181209	0.0293678	0.25454	0.476601	0.711905
ENSG00000237017		0.0139972	0.181209	0.0275696	0.247215	0.507705	0.732999
ENSG00000253210		0.0139992	0.181209	0.0237355	0.233632	0.589798	0.775616
ENSG00000152766	ANKRD22	0.0140237	0.181368	0.0175756	0.206716	0.797906	0.877379
ENSG00000261101		0.014029	0.181368	0.0161022	0.200104	0.87125	0.906367
ENSG00000178977	LINC00324	0.0140446	0.181438	0.0192073	0.213522	0.731215	0.849739
ENSG00000183087	GAS6	0.014052	0.181438	0.0113379	0.175014	1.23938	1.0367
ENSG00000256950		0.0140871	0.181778	0.00924568	0.159402	1.52365	1.14037
ENSG00000109107	ALDOC	0.0141039	0.181881	0.0135947	0.187839	1.03746	0.968278
ENSG00000128585	MKLN1	0.0141435	0.182278	0.0335978	0.26969	0.420966	0.675878
ENSG00000100442	FKBP3	0.01421	0.182833	0.0192168	0.213522	0.739456	0.856275
ENSG00000145936	KCNMB1	0.0142093	0.182833	0.0101835	0.16683	1.39533	1.09593
ENSG00000236383	CCDC200	0.0142132	0.182833	0.00669905	0.138874	2.12167	1.31654
ENSG00000204160	ZDHHC18	0.014233	0.182975	0.0149907	0.196076	0.94946	0.933183
ENSG00000083642	PDS5B	0.0143114	0.183323	0.0325584	0.266534	0.439562	0.687804
ENSG00000100796	PPP4R3A	0.0143034	0.183323	0.0196346	0.216838	0.728479	0.84544
ENSG00000125447	GGA3	0.0143214	0.183323	0.0335155	0.269396	0.427307	0.680498
ENSG00000125650	PSPN	0.0143223	0.183323	0.0135991	0.187839	1.05318	0.975956
ENSG00000181991	MRPS11	0.0142846	0.183323	0.0250297	0.238839	0.570707	0.767558
ENSG00000197429	IPP	0.0142818	0.183323	0.0175153	0.206611	0.815391	0.887286
ENSG00000235652	AL356599.1	0.0143154	0.183323	0.0224542	0.2293	0.637535	0.799488
ENSG00000100401	RANGAP1	0.014369	0.183467	0.01271	0.183219	1.13052	1.00135
ENSG00000104325	DECR1	0.014357	0.183467	0.0136055	0.187839	1.05524	0.97672
ENSG00000136286	MYO1G	0.0143546	0.183467	0.0165424	0.202129	0.867746	0.907669
ENSG00000186654	PRR5	0.0143689	0.183467	0.00772336	0.147799	1.86044	1.24133
ENSG00000196329	GIMAP5	0.0144104	0.183882	0.00783906	0.148482	1.83828	1.23841
ENSG00000106211	HSPB1	0.0144238	0.183939	0.0126246	0.183219	1.14251	1.00393
ENSG00000103066	PLA2G15	0.0144635	0.184045	0.00673939	0.139258	2.14611	1.32161
ENSG00000152049	KCNE4	0.014458	0.184045	0.0220748	0.228139	0.654955	0.806722
ENSG00000169499	PLEKHA2	0.0144453	0.184045	0.00746224	0.144761	1.93578	1.27137
ENSG00000174567	GOLT1A	0.0144766	0.184045	0.0266367	0.244573	0.543484	0.752516
ENSG00000185875	THNSL1	0.0144765	0.184045	0.0134045	0.186362	1.07998	0.987564
ENSG00000277144		0.0145104	0.184361	0.0186588	0.21173	0.77767	0.870736
ENSG00000102921	N4BP1	0.0145825	0.185081	0.00733108	0.143876	1.98913	1.28639
ENSG00000265206	AC004687.1	0.014585	0.185081	0.0188802	0.212295	0.772504	0.871811
ENSG00000173391	OLR1	0.0145966	0.185115	0.0248164	0.238254	0.588184	0.776963
ENSG00000270223		0.0146281	0.1854	0.0308936	0.260074	0.4735	0.712876
ENSG00000199161	MIR126	0.0146433	0.185479	0.0103191	0.167701	1.41905	1.10601
ENSG00000154743	TSEN2	0.014696	0.186033	0.00524865	0.127357	2.79996	1.46072
ENSG00000171777	RASGRP4	0.0147316	0.186368	0.0245039	0.236974	0.601193	0.78645
ENSG00000249859	PVT1	0.0148305	0.18739	0.0210709	0.223878	0.703837	0.837019
ENSG00000276966	H4C5	0.0148219	0.18739	0.0149646	0.196076	0.990467	0.955701
ENSG00000104689	TNFRSF10A	0.0148541	0.187574	0.0144754	0.193341	1.02617	0.970172
ENSG00000239961	LILRA4	0.0148752	0.187726	0.0382073	0.283878	0.38933	0.66129
ENSG00000275371		0.0148942	0.18785	0.0321364	0.264635	0.463467	0.709845
ENSG00000213625	LEPROT	0.0149042	0.187857	0.0190283	0.213205	0.783265	0.881109
ENSG00000228401	AL590226.1	0.0149129	0.187857	0.0055902	0.131394	2.66769	1.42973
ENSG00000100314	CABP7	0.0149387	0.188067	0.01687	0.203187	0.885519	0.925589
ENSG00000136193	SCRN1	0.0149688	0.188217	0.0209878	0.223685	0.713216	0.841437
ENSG00000143127	ITGA10	0.0149662	0.188217	0.0151683	0.196896	0.986678	0.95592
ENSG00000166484	MAPK7	0.0149847	0.188302	0.0144851	0.193341	1.03449	0.973936
ENSG00000176623	RMDN1	0.0150357	0.188714	0.0273656	0.247042	0.549438	0.763893
ENSG00000233117	LINC00702	0.0150315	0.188714	0.0236363	0.233528	0.63595	0.808098
ENSG00000144655	CSRNP1	0.0150587	0.188773	0.0182306	0.209939	0.82601	0.89918
ENSG00000170632	ARMC10	0.0150559	0.188773	0.0191578	0.213522	0.785887	0.884092
ENSG00000115241	PPM1G	0.0150881	0.189026	0.0147056	0.194748	1.02601	0.970618
ENSG00000101639	CEP192	0.0152002	0.189216	0.00474358	0.122579	3.20437	1.54362
ENSG00000126391	FRMD8	0.0151608	0.189216	0.011534	0.176456	1.31445	1.07231
ENSG00000138463	SLC49A4	0.0151988	0.189216	0.00704568	0.142739	2.15717	1.3256
ENSG00000150457	LATS2	0.015204	0.189216	0.0257878	0.24134	0.589579	0.784024
ENSG00000181610	MRPS23	0.015139	0.189216	0.0157436	0.198796	0.961597	0.951811
ENSG00000182183	SHISAL2A	0.0152007	0.189216	0.0188698	0.212285	0.805559	0.891331
ENSG00000182544	MFSD5	0.015193	0.189216	0.0180688	0.209082	0.840838	0.904985
ENSG00000185684	EP400P1	0.0151732	0.189216	0.0237257	0.233632	0.639527	0.809889
ENSG00000197860	SGTB	0.0151993	0.189216	0.0268036	0.244901	0.56706	0.772622
ENSG00000269463		0.0151865	0.189216	0.00699182	0.14226	2.17204	1.33007
ENSG00000273240		0.0151354	0.189216	0.0275365	0.247215	0.549647	0.76539
ENSG00000063180	CA11	0.0152231	0.18934	0.00227955	0.0878054	6.67813	2.15637
ENSG00000175592	FOSL1	0.0152708	0.189819	0.000614014	0.0542421	24.8704	3.49948
ENSG00000243701	DUBR	0.0152843	0.189873	0.0240035	0.23504	0.636755	0.807832
ENSG00000163131	CTSS	0.0152968	0.189914	0.0190373	0.213205	0.803518	0.890755
ENSG00000160410	SHKBP1	0.0153088	0.189948	0.0151585	0.196883	1.00992	0.964776
ENSG00000069849	ATP1B3	0.0153535	0.19028	0.0244043	0.236406	0.62913	0.804886
ENSG00000283486		0.0153539	0.19028	0.0173743	0.206296	0.883718	0.922364
ENSG00000092054	MYH7	0.0153851	0.190552	0.0190058	0.213169	0.809496	0.893901
ENSG00000153157	SYCP2L	0.0153998	0.19062	0.0224925	0.2293	0.684664	0.831313
ENSG00000177731	FLII	0.0154115	0.190651	0.0159677	0.19935	0.965166	0.95636
ENSG00000187808	SOWAHD	0.0154268	0.190726	0.0152261	0.197187	1.01318	0.967233
ENSG00000214300	SPDYE3	0.0154381	0.190751	0.0159713	0.19935	0.966615	0.956864
ENSG00000060762	MPC1	0.0154843	0.190886	0.0129419	0.183654	1.19644	1.03938
ENSG00000113048	MRPS27	0.015486	0.190886	0.0165859	0.202242	0.933684	0.943849
ENSG00000182107	TMEM30B	0.0154646	0.190886	0.00536897	0.128182	2.88036	1.48918
ENSG00000204165	CXorf65	0.0154813	0.190886	0.0273276	0.24695	0.566509	0.772974
ENSG00000084754	HADHA	0.0155348	0.191305	0.0096622	0.163421	1.60779	1.17063
ENSG00000158258	CLSTN2	0.0155385	0.191305	0.819456	0.94179	0.018962	0.203129
ENSG00000225921	NOL7	0.0155619	0.191479	0.0188248	0.211993	0.826671	0.903233
ENSG00000254054		0.0155791	0.191576	0.0254648	0.240148	0.611787	0.797741
ENSG00000116353	MECR	0.0155924	0.191626	0.0315663	0.26266	0.493955	0.729558
ENSG00000262902	MTCO1P40	0.0156021	0.191631	0.0122355	0.181052	1.27515	1.05843
ENSG00000100055	CYTH4	0.0156245	0.191679	0.017944	0.208386	0.870738	0.919824
ENSG00000146670	CDCA5	0.01562	0.191679	0.0108855	0.171815	1.43494	1.11561
ENSG00000109016	DHRS7B	0.0156593	0.191992	0.0132447	0.185434	1.18231	1.03536
ENSG00000076067	RBMS2	0.0157385	0.192417	0.0126454	0.183219	1.2446	1.0502
ENSG00000108256	NUFIP2	0.0157499	0.192417	0.0375568	0.282246	0.419362	0.681735
ENSG00000131400	NAPSA	0.0157496	0.192417	0.0162956	0.200877	0.966495	0.957886
ENSG00000241472	PTPRG-AS1	0.0157142	0.192417	0.0177695	0.207746	0.884336	0.926215
ENSG00000271795		0.0157101	0.192417	0.0178706	0.208083	0.879104	0.924713
ENSG00000279135		0.0157445	0.192417	0.0203552	0.220383	0.773485	0.873104
ENSG00000101638	ST8SIA5	0.0157858	0.192442	0.0110715	0.172765	1.4258	1.11389
ENSG00000110315	RNF141	0.0158031	0.192442	0.0225802	0.229668	0.699867	0.837912
ENSG00000110700	RPS13	0.0157832	0.192442	0.0258389	0.241528	0.61083	0.796768
ENSG00000137767	SQOR	0.0158425	0.192442	0.0126135	0.183219	1.25599	1.05034
ENSG00000138279	ANXA7	0.015812	0.192442	0.0137421	0.188953	1.15063	1.01846
ENSG00000140416	TPM1	0.0158251	0.192442	0.0209351	0.223445	0.755912	0.86125
ENSG00000162231	NXF1	0.0157858	0.192442	0.0182168	0.209921	0.866554	0.916732
ENSG00000170835	CEL	0.0158283	0.192442	0.0220738	0.228139	0.717063	0.843529
ENSG00000227165	WDR11-AS1	0.0158051	0.192442	0.0159912	0.199443	0.988361	0.964896
ENSG00000249306	LINC01411	0.0158451	0.192442	0.0204289	0.220863	0.775619	0.871318
ENSG00000011009	LYPLA2	0.0158551	0.19245	0.00587462	0.133664	2.69891	1.4398
ENSG00000237721		0.0158659	0.192469	0.018178	0.209692	0.872808	0.917863
ENSG00000105321	CCDC9	0.0159078	0.192664	0.0151998	0.197185	1.04658	0.977073
ENSG00000133639	BTG1	0.0159207	0.192664	0.0231957	0.23216	0.686366	0.829875
ENSG00000144395	CCDC150	0.0159286	0.192664	0.0237021	0.233613	0.672034	0.824714
ENSG00000150782	IL18	0.0159025	0.192664	0.0221383	0.228139	0.718327	0.844502
ENSG00000224897	POT1-AS1	0.0159189	0.192664	0.0285835	0.250965	0.556925	0.767693
ENSG00000174695	TMEM167A	0.0159437	0.192734	0.0174243	0.206558	0.915029	0.933075
ENSG00000112031	MTRF1L	0.0160119	0.193218	0.0164965	0.202035	0.970619	0.95636
ENSG00000148384	INPP5E	0.0160011	0.193218	0.0184233	0.210343	0.868526	0.918587
ENSG00000231501	MTND4LP1	0.0160095	0.193218	0.0111178	0.172952	1.43999	1.11718
ENSG00000197245	FAM110D	0.0160427	0.193478	0.010303	0.167701	1.55709	1.15371
ENSG00000188662	H1-9P	0.0160601	0.193574	0.0323295	0.265734	0.496764	0.728451
ENSG00000106258	CYP3A5	0.0160932	0.193859	0.021221	0.224702	0.758359	0.862738
ENSG00000256616		0.0161217	0.19409	0.0306721	0.259374	0.525614	0.7483
ENSG00000086062	B4GALT1	0.0161421	0.194109	0.0132717	0.185592	1.21628	1.04589
ENSG00000255642	PABPC1P4	0.0161366	0.194109	0.0242643	0.235815	0.665036	0.823142
ENSG00000130347	RTN4IP1	0.0161904	0.194199	0.0203371	0.220383	0.796102	0.881191
ENSG00000151327	FAM177A1	0.016206	0.194199	0.029609	0.254849	0.547332	0.762017
ENSG00000160741	CRTC2	0.016175	0.194199	0.0149701	0.196076	1.08049	0.990429
ENSG00000164535	DAGLB	0.0161851	0.194199	0.0125957	0.183219	1.28497	1.05993
ENSG00000175063	UBE2C	0.0162052	0.194199	0.000139752	0.0375058	115.956	5.17784
ENSG00000272865		0.0161858	0.194199	0.102457	0.42619	0.157977	0.455663
ENSG00000196924	FLNA	0.0162336	0.194373	0.0155163	0.197999	1.04623	0.981687
ENSG00000270906	MTND4P35	0.0162393	0.194373	0.0112701	0.174663	1.44092	1.11284
ENSG00000064687	ABCA7	0.0164412	0.194507	0.0158473	0.199146	1.03748	0.976704
ENSG00000100227	POLDIP3	0.0163816	0.194507	0.0256484	0.240438	0.638697	0.808969
ENSG00000104870	FCGRT	0.0164783	0.194507	0.0197195	0.216969	0.835637	0.896472
ENSG00000117602	RCAN3	0.0163599	0.194507	0.022483	0.2293	0.727654	0.848263
ENSG00000131669	NINJ1	0.0165132	0.194507	0.0148209	0.195467	1.11418	0.995087
ENSG00000136048	DRAM1	0.0165235	0.194507	0.0139088	0.190424	1.18799	1.02144
ENSG00000140319	SRP14	0.0163701	0.194507	0.0117905	0.178178	1.38841	1.09165
ENSG00000148303	RPL7A	0.0164583	0.194507	0.0326308	0.26693	0.50438	0.728681
ENSG00000149091	DGKZ	0.0164086	0.194507	0.0012488	0.0685946	13.1396	2.8356
ENSG00000159840	ZYX	0.0163777	0.194507	0.0155233	0.197999	1.05504	0.982364
ENSG00000164902	PHAX	0.0163557	0.194507	0.0248598	0.238254	0.65792	0.816385
ENSG00000165264	NDUFB6	0.0165174	0.194507	0.0104709	0.168447	1.57745	1.15471
ENSG00000169105	CHST14	0.0164095	0.194507	0.0137554	0.18902	1.19295	1.02903
ENSG00000171860	C3AR1	0.016438	0.194507	0.0253204	0.239496	0.649201	0.812153
ENSG00000173409	ARV1	0.0162909	0.194507	0.00572854	0.13317	2.84382	1.46059
ENSG00000174640	SLCO2A1	0.0163606	0.194507	0.0146566	0.194449	1.11627	1.0003
ENSG00000177096	PHETA2	0.0163572	0.194507	0.00917082	0.158973	1.78361	1.22352
ENSG00000182362	YBEY	0.0164296	0.194507	0.0235786	0.233345	0.696802	0.83356
ENSG00000189043	NDUFA4	0.0164867	0.194507	0.0324867	0.266322	0.507493	0.730345
ENSG00000197081	IGF2R	0.0163988	0.194507	0.0398812	0.287697	0.411191	0.676083
ENSG00000203663	OR2L2	0.016474	0.194507	0.0232004	0.23216	0.710074	0.837815
ENSG00000210176	MT-TH	0.0163935	0.194507	0.00446785	0.119617	3.6692	1.62608
ENSG00000213918	DNASE1	0.0163775	0.194507	0.0178891	0.208083	0.915505	0.934757
ENSG00000223482	NUTM2A-AS1	0.0164627	0.194507	0.0299636	0.256807	0.549423	0.757407
ENSG00000230615		0.0163601	0.194507	0.026623	0.244547	0.614512	0.795376
ENSG00000231738	TSPAN19	0.0163204	0.194507	0.0234094	0.232683	0.697173	0.83593
ENSG00000232177	MTND4P24	0.0164818	0.194507	0.0110687	0.172765	1.48905	1.12585
ENSG00000251596	HADHAP1	0.0165049	0.194507	0.0298321	0.256073	0.55326	0.759575
ENSG00000269925		0.0164705	0.194507	0.0400761	0.288618	0.410981	0.673926
ENSG00000165175	MID1IP1	0.0165343	0.194522	0.0281531	0.249522	0.587298	0.77958
ENSG00000169118	CSNK1G1	0.0166094	0.194862	0.0263687	0.24367	0.629891	0.799697
ENSG00000196233	LCOR	0.016599	0.194862	0.022478	0.2293	0.738455	0.849813
ENSG00000203778	FAM229B	0.0165827	0.194862	0.0231874	0.23216	0.715163	0.839346
ENSG00000271734		0.0166103	0.194862	0.0177809	0.207746	0.934168	0.937986
ENSG00000275400		0.0166087	0.194862	0.0382376	0.283914	0.434354	0.686342
ENSG00000100403	ZC3H7B	0.0166672	0.195406	0.026413	0.243825	0.631021	0.801418
ENSG00000175170	FAM182B	0.0166842	0.195406	0.00857704	0.154981	1.94522	1.26084
ENSG00000204261	PSMB8-AS1	0.016685	0.195406	0.0207646	0.222692	0.803533	0.877472
ENSG00000080845	DLGAP4	0.0167062	0.195432	0.00621159	0.136396	2.68952	1.43282
ENSG00000179886	TIGD5	0.0166985	0.195432	0.00723481	0.143613	2.30808	1.36083
ENSG00000130066	SAT1	0.0167316	0.195508	0.00714351	0.142937	2.34221	1.36779
ENSG00000137161	CNPY3	0.0167228	0.195508	0.0157728	0.198796	1.06023	0.983462
ENSG00000122877	EGR2	0.0167413	0.195511	0.0190404	0.213205	0.879252	0.917009
ENSG00000276231	PIK3R6	0.0167635	0.195659	0.0130362	0.183902	1.28592	1.06393
ENSG00000087206	UIMC1	0.0168503	0.196561	0.0185178	0.210644	0.909947	0.933144
ENSG00000099194	SCD	0.0169062	0.19688	0.0229243	0.231582	0.73748	0.850152
ENSG00000164089	ETNPPL	0.0168985	0.19688	0.0169525	0.203568	0.996813	0.967147
ENSG00000173145	NOC3L	0.0169009	0.19688	0.0186993	0.211803	0.903825	0.929544
ENSG00000101216	GMEB2	0.016958	0.197149	0.0196828	0.216969	0.861564	0.908651
ENSG00000149231	CCDC82	0.0169574	0.197149	0.031747	0.263573	0.534142	0.747989
ENSG00000275993	SIK1B	0.0169539	0.197149	0.0124432	0.182481	1.3625	1.08038
ENSG00000005302	MSL3	0.0170567	0.198185	0.0275356	0.247215	0.619441	0.801672
ENSG00000138663	COPS4	0.0170882	0.198336	0.0166515	0.202242	1.02622	0.980686
ENSG00000157657	ZNF618	0.0170946	0.198336	0.0281504	0.249522	0.607262	0.794864
ENSG00000279794		0.0170984	0.198336	0.0070448	0.142739	2.4271	1.3895
ENSG00000148288	GBGT1	0.0171125	0.198388	0.0259758	0.242186	0.658787	0.819155
ENSG00000176994	SMCR8	0.0171552	0.198772	0.0225039	0.229311	0.762323	0.866821
ENSG00000105443	CYTH2	0.0171712	0.198811	0.00464557	0.121583	3.69626	1.63518
ENSG00000175348	TMEM9B	0.0171875	0.198811	0.0229537	0.231611	0.748787	0.858381
ENSG00000182919	C11orf54	0.0171868	0.198811	0.0213663	0.225135	0.804386	0.883073
ENSG00000120686	UFM1	0.0171979	0.19882	0.0301715	0.257349	0.570005	0.772571
ENSG00000008086	CDKL5	0.0174377	0.199079	0.0174966	0.206611	0.996633	0.963546
ENSG00000078795	PKD2L2	0.0173846	0.199079	0.0109082	0.171867	1.59372	1.15834
ENSG00000084463	WBP11	0.0174866	0.199079	0.0205219	0.221476	0.852095	0.898875
ENSG00000100292	HMOX1	0.0173721	0.199079	0.019519	0.215882	0.890006	0.922166
ENSG00000101255	TRIB3	0.0173447	0.199079	0.00185582	0.0798037	9.34612	2.49461
ENSG00000104951	IL4I1	0.0173304	0.199079	0.0142469	0.192324	1.21644	1.03513
ENSG00000108468	CBX1	0.0174769	0.199079	0.0192868	0.214057	0.906159	0.930029
ENSG00000111331	OAS3	0.0174291	0.199079	0.231845	0.584185	0.075176	0.340781
ENSG00000113387	SUB1	0.0174086	0.199079	0.0354602	0.275891	0.490932	0.721586
ENSG00000115129	TP53I3	0.0174901	0.199079	0.0206201	0.221819	0.848207	0.897485
ENSG00000130164	LDLR	0.0174612	0.199079	0.0252746	0.239403	0.690857	0.831565
ENSG00000137033	IL33	0.0173431	0.199079	0.0150902	0.196724	1.14929	1.01197
ENSG00000145439	CBR4	0.0173779	0.199079	0.0289925	0.252565	0.599393	0.788229
ENSG00000149782	PLCB3	0.0174107	0.199079	0.0164062	0.201682	1.06123	0.987096
ENSG00000162688	AGL	0.0173808	0.199079	0.013001	0.183713	1.33689	1.08364
ENSG00000170485	NPAS2	0.0174807	0.199079	0.0159419	0.19935	1.09653	0.998639
ENSG00000186832	KRT16	0.0174327	0.199079	0.012158	0.181052	1.43384	1.09957
ENSG00000197024	ZNF398	0.0173127	0.199079	0.0315105	0.262396	0.549427	0.758697
ENSG00000210184	MT-TS2	0.0173631	0.199079	0.00587332	0.133664	2.95626	1.4894
ENSG00000236104	ZBTB22	0.0173802	0.199079	0.0224659	0.2293	0.773627	0.868202
ENSG00000239521	CASTOR3	0.0173162	0.199079	0.0277193	0.24807	0.624697	0.802511
ENSG00000256222	MTRNR2L3	0.0173405	0.199079	0.0168645	0.203187	1.02822	0.979784
ENSG00000260837		0.0174245	0.199079	0.0313052	0.261683	0.556602	0.760765
ENSG00000263235		0.0172754	0.199079	0.0156456	0.19879	1.10417	1.00146
ENSG00000270240		0.0174631	0.199079	0.0214178	0.225251	0.815352	0.883808
ENSG00000270307	MTATP6P2	0.0174751	0.199079	0.0250028	0.238823	0.698929	0.833583
ENSG00000270988		0.0174032	0.199079	0.027562	0.247215	0.63142	0.805287
ENSG00000271714		0.0174268	0.199079	0.0241608	0.23523	0.721284	0.846317
ENSG00000166828	SCNN1G	0.0175332	0.19924	0.0221093	0.228139	0.793022	0.873326
ENSG00000196139	AKR1C3	0.0175271	0.19924	0.018603	0.211204	0.942167	0.943352
ENSG00000203791	EEF1AKMT2	0.0175155	0.19924	0.0315822	0.262694	0.554602	0.758449
ENSG00000197774	EME2	0.0175756	0.199502	0.0201525	0.219725	0.872128	0.907964
ENSG00000267419	ZNF56	0.0175716	0.199502	0.00308125	0.0983531	5.70274	2.02843
ENSG00000074621	SLC24A1	0.01761	0.199567	0.0294118	0.254556	0.59874	0.783983
ENSG00000100804	PSMB5	0.0175974	0.199567	0.0140905	0.191615	1.24889	1.0415
ENSG00000248996		0.0176103	0.199567	0.0146146	0.194236	1.20498	1.02745
ENSG00000113916	BCL6	0.0176366	0.199569	0.0218106	0.227547	0.808626	0.877046
ENSG00000215237		0.0176445	0.199569	0.0256266	0.240438	0.688522	0.830022
ENSG00000224578	HNRNPA1P48	0.0176251	0.199569	0.0359983	0.277461	0.489608	0.719268
ENSG00000266392	MIR4740	0.0176501	0.199569	0.013828	0.189465	1.2764	1.05333
ENSG00000279396		0.0176588	0.199569	0.0230736	0.232038	0.765322	0.860069
ENSG00000221883	ARIH2OS	0.0176982	0.199905	0.0305988	0.25906	0.578396	0.771656
ENSG00000130669	PAK4	0.0177408	0.200147	0.0102696	0.167586	1.72751	1.19429
ENSG00000140395	WDR61	0.0177586	0.200147	0.0241619	0.23523	0.734982	0.850854
ENSG00000163631	ALB	0.0177621	0.200147	0.0482691	0.310766	0.36798	0.644043
ENSG00000214826	DDX12P	0.0177531	0.200147	0.0183444	0.21013	0.967766	0.952488
ENSG00000266903		0.017768	0.200147	0.00630179	0.137048	2.81951	1.46042
ENSG00000138175	ARL3	0.0177829	0.200206	0.0154117	0.197999	1.15386	1.01115
ENSG00000010671	BTK	0.0178185	0.200459	0.0250366	0.238839	0.711699	0.839304
ENSG00000185507	IRF7	0.0178248	0.200459	0.000769457	0.0582437	23.1654	3.44173
ENSG00000146067	FAM193B	0.017839	0.200509	0.0183617	0.21013	0.971532	0.954211
ENSG00000179943	FIZ1	0.0178666	0.20071	0.00893089	0.157137	2.00054	1.27729
ENSG00000141985	SH3GL1	0.0178947	0.200807	0.00592488	0.13408	3.02026	1.49767
ENSG00000185823	NPAP1	0.0178938	0.200807	0.02426	0.235815	0.737585	0.851547
ENSG00000130638	ATXN10	0.0179094	0.200863	0.0176272	0.206822	1.01601	0.971188
ENSG00000223855	AC147651.1	0.0179303	0.200989	0.0647172	0.351692	0.277056	0.571491
ENSG00000105397	TYK2	0.0179579	0.201189	0.020032	0.218946	0.896461	0.918896
ENSG00000123454	DBH	0.0179869	0.201295	0.00304185	0.0976466	5.91314	2.06147
ENSG00000245526	LINC00461	0.0179863	0.201295	0.0321829	0.264921	0.558877	0.759832
ENSG00000120833	SOCS2	0.018019	0.201465	0.0198603	0.217603	0.907287	0.925837
ENSG00000136238	RAC1	0.0180216	0.201465	0.0371109	0.280849	0.485614	0.717343
ENSG00000266970	AC061992.1	0.0180423	0.201587	0.0366628	0.278725	0.492114	0.723249
ENSG00000087448	KLHL42	0.0180727	0.201818	0.0169956	0.203975	1.06337	0.989426
ENSG00000128708	HAT1	0.0181866	0.202434	0.0218759	0.227959	0.831355	0.888028
ENSG00000131504	DIAPH1	0.0181772	0.202434	0.012063	0.180648	1.50686	1.1206
ENSG00000182325	FBXL6	0.0181574	0.202434	0.016899	0.203187	1.07447	0.996296
ENSG00000197971	MBP	0.0181629	0.202434	0.0387416	0.285467	0.468823	0.709132
ENSG00000213300	HNRNPA3P6	0.018143	0.202434	0.0191668	0.213522	0.946585	0.948074
ENSG00000249550	LINC01234	0.0181745	0.202434	0.0102298	0.167304	1.77662	1.20998
ENSG00000075089	ACTR6	0.0182882	0.203002	0.0327926	0.267715	0.557694	0.758275
ENSG00000100342	APOL1	0.0182984	0.203002	0.0100187	0.165856	1.82643	1.22396
ENSG00000238286	SLC35E1P1	0.0183163	0.203002	0.0385753	0.285	0.474819	0.712287
ENSG00000242600	MBL1P	0.0183151	0.203002	0.0230696	0.232038	0.793905	0.874863
ENSG00000248527	MTATP6P1	0.0183124	0.203002	0.00817302	0.15147	2.2406	1.34021
ENSG00000251450	RASGRF2-AS1	0.0182505	0.203002	0.0328464	0.268005	0.55563	0.757455
ENSG00000254703	SENCR	0.0182679	0.203002	0.0156797	0.198796	1.16507	1.02116
ENSG00000280316		0.0182809	0.203002	0.0384776	0.284573	0.475105	0.713356
ENSG00000198185	ZNF334	0.0183396	0.203152	0.0148546	0.195791	1.23461	1.03759
ENSG00000139618	BRCA2	0.0183645	0.203318	0.011713	0.177515	1.56787	1.14536
ENSG00000243795	LINC02044	0.0183854	0.203441	0.0433806	0.297874	0.423816	0.682977
ENSG00000073584	SMARCE1	0.0184057	0.203556	0.0303342	0.258194	0.606764	0.788384
ENSG00000134590	RTL8C	0.0184394	0.203602	0.0213457	0.225131	0.863846	0.904374
ENSG00000178585	CTNNBIP1	0.0184271	0.203602	0.0356064	0.276223	0.517523	0.737095
ENSG00000183496	MEX3B	0.0184387	0.203602	0.00659604	0.138595	2.79542	1.46904
ENSG00000156232	WHAMM	0.0184544	0.203659	0.0194744	0.21571	0.947625	0.944136
ENSG00000159788	RGS12	0.0184689	0.20371	0.00766653	0.147344	2.40903	1.38255
ENSG00000131652	THOC6	0.0185041	0.20388	0.0215577	0.225975	0.858351	0.902223
ENSG00000169071	ROR2	0.0185017	0.20388	0.0206689	0.222201	0.895146	0.917548
ENSG00000125449	ARMC7	0.0185264	0.203913	0.0117216	0.177515	1.58053	1.14871
ENSG00000179066		0.0185268	0.203913	0.0270456	0.245594	0.685019	0.830286
ENSG00000026036	RTEL1-TNFRSF6B	0.0185517	0.203945	0.0247344	0.238098	0.750034	0.856557
ENSG00000108961	RANGRF	0.0186032	0.203945	0.0107678	0.170836	1.72767	1.19381
ENSG00000137806	NDUFAF1	0.0186185	0.203945	0.0243578	0.236311	0.764376	0.863036
ENSG00000167552	TUBA1A	0.0185946	0.203945	0.0167547	0.202501	1.10982	1.00713
ENSG00000176108	CHMP6	0.0185685	0.203945	0.030983	0.260236	0.599314	0.783692
ENSG00000203497	PDCD4-AS1	0.0185713	0.203945	0.0221736	0.228139	0.83754	0.893951
ENSG00000210191	MT-TL2	0.0186088	0.203945	0.00677579	0.13988	2.74636	1.458
ENSG00000213060		0.0185624	0.203945	0.0176414	0.206822	1.0522	0.986086
ENSG00000269113	TRABD2B	0.0185852	0.203945	0.000934219	0.0610851	19.8938	3.3387
ENSG00000160113	NR2F6	0.0186454	0.204023	0.00907507	0.158175	2.05458	1.28986
ENSG00000204634	TBC1D8	0.0186364	0.204023	0.0136075	0.187839	1.36957	1.08616
ENSG00000003987	MTMR7	0.0187443	0.204297	0.0263582	0.24367	0.711137	0.838417
ENSG00000068120	COASY	0.0186909	0.204297	0.0157921	0.198796	1.18356	1.02767
ENSG00000100347	SAMM50	0.0187462	0.204297	0.0262228	0.243437	0.714881	0.839221
ENSG00000105771	SMG9	0.0187106	0.204297	0.0235229	0.233291	0.795421	0.875719
ENSG00000162946	DISC1	0.0187038	0.204297	0.0174705	0.206558	1.0706	0.989057
ENSG00000166816	LDHD	0.0187206	0.204297	0.0223977	0.229172	0.835828	0.891457
ENSG00000237612		0.0187496	0.204297	0.0304313	0.258518	0.616128	0.790263
ENSG00000275180		0.0187179	0.204297	0.018715	0.211803	1.00015	0.964565
ENSG00000167005	NUDT21	0.0187832	0.204383	0.0211871	0.224702	0.88654	0.909572
ENSG00000168476	REEP4	0.018797	0.204383	0.0128009	0.183437	1.46842	1.11418
ENSG00000174243	DDX23	0.0187948	0.204383	0.0286026	0.251033	0.657101	0.814166
ENSG00000225972	MTND1P23	0.0187923	0.204383	0.00561599	0.13168	3.34622	1.55212
ENSG00000161610	HCRT	0.0188086	0.204401	0.0229211	0.231582	0.82058	0.88263
ENSG00000149346	SLX4IP	0.0188483	0.20451	0.00652786	0.138595	2.88737	1.4756
ENSG00000164587	RPS14	0.0188322	0.20451	0.0412287	0.291577	0.456774	0.701393
ENSG00000231533		0.0188438	0.20451	0.00600747	0.134551	3.13673	1.51995
ENSG00000151552	QDPR	0.0188683	0.204619	0.0362106	0.277847	0.521071	0.736445
ENSG00000018189	RUFY3	0.0189018	0.204827	0.025259	0.239403	0.748318	0.855573
ENSG00000197961	ZNF121	0.0189172	0.204827	0.0367206	0.278919	0.515165	0.734359
ENSG00000278971		0.0189152	0.204827	0.0330088	0.268479	0.573036	0.762915
ENSG00000157823	AP3S2	0.0189484	0.205057	0.0235212	0.233291	0.805589	0.878977
ENSG00000012963	UBR7	0.0189785	0.205276	0.0305871	0.25906	0.620473	0.792385
ENSG00000075275	CELSR1	0.0190524	0.205522	0.0428461	0.296733	0.444672	0.692617
ENSG00000092850	TEKT2	0.0190507	0.205522	0.0310842	0.260889	0.612874	0.787776
ENSG00000114023	FAM162A	0.019061	0.205522	0.0252111	0.239257	0.756056	0.859003
ENSG00000178700	DHFR2	0.0190544	0.205522	0.0296134	0.254849	0.643437	0.806448
ENSG00000236255		0.0190297	0.205522	0.0122063	0.181052	1.55901	1.13516
ENSG00000248184	LINC02283	0.0190404	0.205522	0.0203118	0.220383	0.937405	0.93257
ENSG00000081320	STK17B	0.0190834	0.205644	0.0210762	0.223878	0.905448	0.918556
ENSG00000182742	HOXB4	0.0190922	0.205644	0.0242885	0.235947	0.786061	0.871572
ENSG00000176973	FAM89B	0.0191074	0.205667	0.00504391	0.1256	3.78821	1.63748
ENSG00000261226		0.0191142	0.205667	0.0335225	0.269396	0.570192	0.76344
ENSG00000082146	STRADB	0.0191751	0.206107	0.0253608	0.239674	0.756093	0.85995
ENSG00000225190	PLEKHM1	0.0191654	0.206107	0.010382	0.167701	1.84602	1.22902
ENSG00000140525	FANCI	0.0192075	0.206245	0.0155488	0.197999	1.23531	1.04165
ENSG00000164252	AGGF1	0.0192174	0.206245	0.0157424	0.198796	1.22074	1.03747
ENSG00000204301	NOTCH4	0.0192178	0.206245	0.0109733	0.172255	1.75133	1.19732
ENSG00000175806	MSRA	0.0192688	0.206684	0.0267328	0.244901	0.720792	0.84395
ENSG00000138758	SEPTIN11	0.0192911	0.206709	0.0379463	0.283307	0.50838	0.729631
ENSG00000170946	DNAJC24	0.0192851	0.206709	0.0200784	0.219345	0.960492	0.942391
ENSG00000231871	IPO9-AS1	0.0193288	0.207006	0.0308499	0.259977	0.626543	0.796248
ENSG00000260686		0.0193435	0.207055	0.03525	0.274928	0.548751	0.753126
ENSG00000131061	ZNF341	0.0194283	0.207855	0.0223237	0.228878	0.870297	0.90815
ENSG00000132305	IMMT	0.0194526	0.208008	0.0251819	0.239257	0.772483	0.869393
ENSG00000173011	TADA2B	0.0194822	0.20818	0.0142803	0.192324	1.36427	1.08245
ENSG00000259556		0.0194888	0.20818	0.0296418	0.254931	0.657478	0.816613
ENSG00000168827	GFM1	0.0195123	0.208322	0.0269087	0.245035	0.72513	0.850173
ENSG00000112799	LY86	0.0195893	0.208498	0.0354922	0.276044	0.551932	0.755309
ENSG00000116127	ALMS1	0.0195797	0.208498	0.0220128	0.228139	0.889469	0.913909
ENSG00000143226	FCGR2A	0.0195669	0.208498	0.0255124	0.240209	0.766955	0.867988
ENSG00000156256	USP16	0.0195761	0.208498	0.0320601	0.264509	0.610606	0.788247
ENSG00000158406	H4C8	0.0195406	0.208498	0.0284616	0.250784	0.68656	0.831385
ENSG00000183291	SELENOF	0.0195506	0.208498	0.0256076	0.240438	0.763467	0.867159
ENSG00000154237	LRRK1	0.0196194	0.208711	0.040138	0.288723	0.488798	0.722876
ENSG00000103653	CSK	0.0196689	0.208948	0.0164371	0.20184	1.19662	1.03522
ENSG00000117154	IGSF21	0.0197061	0.208948	0.0125552	0.183219	1.56955	1.14042
ENSG00000123575	FAM199X	0.0197501	0.208948	0.0249217	0.238254	0.792484	0.876996
ENSG00000131650	KREMEN2	0.0197529	0.208948	0.0274322	0.247215	0.720063	0.845206
ENSG00000144792	ZNF660	0.0196935	0.208948	0.0221533	0.228139	0.888963	0.91588
ENSG00000160219	GAB3	0.0197468	0.208948	0.0271752	0.246132	0.726647	0.848925
ENSG00000164096	C4orf3	0.0197472	0.208948	0.0371308	0.280849	0.531829	0.743986
ENSG00000215788	TNFRSF25	0.0197103	0.208948	0.00228996	0.0878054	8.60728	2.37967
ENSG00000233337	UBE2FP3	0.0196948	0.208948	0.0461127	0.305611	0.427102	0.683704
ENSG00000257829		0.0197268	0.208948	0.0248789	0.238254	0.792915	0.876996
ENSG00000277977		0.0197465	0.208948	0.0230146	0.231863	0.857998	0.901168
ENSG00000112343	TRIM38	0.0198295	0.209651	0.0214415	0.225323	0.924817	0.930444
ENSG00000053702	NRIP2	0.019855	0.209784	0.0230686	0.232038	0.860696	0.904092
ENSG00000121807	CCR2	0.0198624	0.209784	0.0127555	0.183219	1.55716	1.14499
ENSG00000136327	NKX2-8	0.0199012	0.209979	0.0223675	0.229083	0.889737	0.916604
ENSG00000167034	NKX3-1	0.0198991	0.209979	0.00947068	0.161531	2.10113	1.29993
ENSG00000006282	SPATA20	0.0199207	0.210078	0.0299136	0.256477	0.665942	0.819092
ENSG00000079385	CEACAM1	0.0199624	0.210196	0.0263442	0.24367	0.757753	0.862623
ENSG00000203782	LORICRIN	0.0199619	0.210196	0.00664201	0.13866	3.00541	1.5159
ENSG00000204071	TCEAL6	0.0199425	0.210196	0.0471956	0.307948	0.42255	0.68257
ENSG00000232815	DUX4L50	0.0199829	0.210304	0.021254	0.22478	0.940196	0.935601
ENSG00000069509	FUNDC1	0.0200211	0.210428	0.0429223	0.29676	0.466451	0.709083
ENSG00000214100	PLAC9P1	0.0200451	0.210428	0.0289469	0.252266	0.692478	0.834149
ENSG00000226808	LINC00840	0.0200438	0.210428	0.0436752	0.298183	0.458928	0.7057
ENSG00000244005	NFS1	0.0200456	0.210428	0.0111186	0.172952	1.80289	1.21668
ENSG00000249673	NOP14-AS1	0.0200209	0.210428	0.0251141	0.239184	0.797195	0.879773
ENSG00000273466		0.0200575	0.210446	0.0205526	0.221644	0.975911	0.949478
ENSG00000089177	KIF16B	0.0201376	0.210873	0.0275603	0.247215	0.730672	0.852992
ENSG00000157103	SLC6A1	0.0201378	0.210873	0.0278363	0.248337	0.723435	0.849138
ENSG00000163145	C1QTNF7	0.0201492	0.210873	0.00113834	0.0666543	17.7005	3.16368
ENSG00000224509	MRPS9-AS2	0.0201345	0.210873	0.00687573	0.141204	2.92835	1.4934
ENSG00000235387	SPAAR	0.0201471	0.210873	0.0145837	0.194108	1.38148	1.08637
ENSG00000114744	COMMD2	0.0201617	0.210897	0.0221976	0.228139	0.908283	0.924422
ENSG00000146083	RNF44	0.0201728	0.210905	0.0273714	0.247042	0.737002	0.853724
ENSG00000168994	PXDC1	0.0202181	0.211272	0.022797	0.231029	0.886877	0.914484
ENSG00000205336	ADGRG1	0.0202493	0.211385	0.0255886	0.240438	0.791344	0.879166
ENSG00000256223	ZNF10	0.0202435	0.211385	0.0196808	0.216969	1.02859	0.974262
ENSG00000042445	RETSAT	0.0203117	0.211427	0.0246457	0.237842	0.824147	0.888939
ENSG00000120314	WDR55	0.0202965	0.211427	0.0262477	0.24351	0.773268	0.868246
ENSG00000129657	SEC14L1	0.0203147	0.211427	0.0187194	0.211803	1.08522	0.998226
ENSG00000152942	RAD17	0.0202724	0.211427	0.0258736	0.241548	0.783519	0.875298
ENSG00000166575	TMEM135	0.0202814	0.211427	0.00775447	0.147969	2.61545	1.42886
ENSG00000274712		0.0203137	0.211427	0.0128473	0.183585	1.58116	1.15166
ENSG00000110801	PSMD9	0.020335	0.211531	0.0195596	0.216223	1.03964	0.978301
ENSG00000074603	DPP8	0.0203489	0.21157	0.0344556	0.273039	0.590585	0.774869
ENSG00000079462	PAFAH1B3	0.0204457	0.211701	0.0217366	0.227103	0.940608	0.932181
ENSG00000090975	PITPNM2	0.0204258	0.211701	0.0159749	0.19935	1.27862	1.06196
ENSG00000100749	VRK1	0.0204877	0.211701	0.0501444	0.316511	0.408573	0.668859
ENSG00000118503	TNFAIP3	0.0204286	0.211701	0.017876	0.208083	1.1428	1.01739
ENSG00000147677	EIF3H	0.020466	0.211701	0.03082	0.259977	0.66405	0.814309
ENSG00000149177	PTPRJ	0.0203988	0.211701	0.0136866	0.188774	1.49042	1.12145
ENSG00000164169	PRMT9	0.0204166	0.211701	0.0230863	0.232045	0.884359	0.912328
ENSG00000170545	SMAGP	0.0204771	0.211701	0.0167128	0.202324	1.22524	1.04635
ENSG00000172375	C2CD2L	0.0204118	0.211701	0.0192254	0.213522	1.06171	0.991474
ENSG00000173269	MMRN2	0.0204136	0.211701	0.0148072	0.195467	1.37862	1.08305
ENSG00000205763	RP9P	0.0204638	0.211701	0.0313568	0.261797	0.65261	0.808647
ENSG00000250067	YJEFN3	0.0204948	0.211701	0.0148213	0.195467	1.38279	1.08305
[truncated: 39,661 more rows]

## Sheet: GO enrichment without sex covar
Gene Ontology Enrichment Analysis of genes only significant without sex as covariate
No significant enrichment found (FDR cutoff = 0.1). Here are show the groups independent of enrichment significance:
High level GO category	Genes
Regulation of response to stimulus	PROC G0S2 GDF15 RSAD2 FCER1G IL16 S100A4 PPM1N FZD7 TLR7 TAF9 CD84 PTGIS TMC8 TLR6 HSPA1A ADRA2B ZMYND8 NTSR1 PRDM15 HAP1 NPY2R TNFRSF10B BCL2L11 SIAH2 TSG101 CBLN1 RASAL3 ECHDC3 DDX60 RCN3 NCF1 CD86 FKBP4 ARHGAP4 HCK SRMS SIGLEC9 DNAJB1 BANP ARHGAP30
Regulation of signaling	G0S2 GDF15 S100A4 PPM1N FZD7 TAF9 PTGIS TMC8 TLR6 TLR7 HSPA1A ADRA2B ZMYND8 NTSR1 PRDM15 HAP1 NPY2R TNFRSF10B BCL2L11 SIAH2 TSG101 CBLN1 RASAL3 RSAD2 DDX60 RCN3 NCF1 CD86 ARHGAP4 SRMS BANP ARHGAP30
Response to stress	HCK PROC SRMS RSAD2 FCER1G HSPA6 TLR6 TLR7 HSPA1A FZD7 TAF9 TNFRSF10B VAPB PTGIS DNAJB1 IFI44L BCL2L11 NCF1 IL16 CD84 SDC1 DDX60 RCN3 RNF166 NPY2R ARID5A ADRA2B FKBP4 DGKA SERPINH1
Immune system process	HCK CD86 SRMS RSAD2 IFI44L FCER1G IL16 TLR7 CD84 LST1 DDX60 BCL2L11 FZD7 RNF166 TLR6 ARID5A RASAL3 ETV6 HSPA1A DCTN6 SDC1 TNFRSF10B SIGLEC9 RFX1 NCF1 CDA HSPA6
Regulation of biological quality	PNPLA4 PROC FCER1G TFF3 MTMR9 VAPB TMC8 HSPA1A TAF9 TBXAS1 ARHGAP4 UPRT ZMYND8 NTSR1 CBLN1 PLOD3 G0S2 RCN3 BCL2L11 HAP1 NPY2R LST1 ADRA2B HCK DGKA NCF1
Regulation of molecular function	SERPINH1 MTMR9 PTGIS GDF15 DNAJB1 BCL2L11 TMC8 TLR6 HSPA1A ADRA2B ARHGAP4 NTSR1 RASAL3 EEF1B2 PPP2R2B HAP1 RCC1 OAZ2 ARHGAP30 TSG101 HCK RCN3 NCF1 SIAH2 CD86 TNFRSF10B
Regulation of multicellular organismal process	PROC FCER1G TLR7 CD84 IL16 ADRA2B TBXAS1 ARHGAP4 ZMYND8 NTSR1 CBLN1 G0S2 GDF15 BCL2L11 HAP1 TLR6 NPY2R E2F2 FZD7 PTGIS RSAD2 DDX60 HSPA1A FKBP4 CD86
Cellular localization	VAPB XPO5 BANP TOMM20 HAP1 CD84 NCF1 AP3M2 TSG101 ZMYND8 NTSR1 OAZ2 KLHL21 HCK DCTN6 PROC SIGLEC9 BCL2L11 CDA FCER1G HSPA6 HSPA1A
Catabolic process	PNPLA4 MTMR9 HDC RNF166 CDA BNIPL ATG16L2 BANP OAZ2 SIAH2 HSPA1A TSG101 TAF9 CD84 DDHD2 NTSR1 RCN3 BCL2L11 HAP1 SDC1 TOMM20
Interspecies interaction between organisms	HCK CD86 SRMS RSAD2 FCER1G ATG16L2 TLR6 TLR7 VAPB DDX60 IFI44L CD84 TSG101 XPO5 BCL2L11 RNF166 IL16 ARID5A HSPA1A NCF1 RCC1
Immune response	HCK CD86 SRMS RSAD2 IFI44L FCER1G TLR7 CD84 DDX60 RNF166 TLR6 ARID5A LST1 SIGLEC9 RFX1 NCF1 CDA IL16 HSPA6 HSPA1A
Response to external stimulus	HCK CD86 PROC SRMS RSAD2 FCER1G IL16 TLR6 TLR7 PTGIS GDF15 DDX60 IFI44L CD84 NTSR1 RNF166 ARID5A TNFRSF10B NCF1
Macromolecule localization	XPO5 SLC10A4 BANP TOMM20 HAP1 RSAD2 NCF1 AP3M2 TSG101 ZMYND8 NTSR1 CBLN1 PLOD3 RCN3 ATG16L2 TLR6 OAZ2 KLHL21 BCL2L11
Regulation of localization	ARHGAP4 XPO5 SINHCAF FCER1G CD84 RSAD2 IL16 HSPA1A TSG101 ZMYND8 NTSR1 HAP1 TLR6 OAZ2 NPY2R HCK SDC1 ADRA2B
Cellular component biogenesis	ATG16L2 TBCA RCC1 HSPA1A HCK DNAJB1 BCL2L11 TMC8 TAF9 FKBP4 TSG101 ZMYND8 CBLN1 TAF1C PLOD3 HAP1 SDC1 TLR6
Regulation of developmental process	ADRA2B DDHD2 ARHGAP4 ZMYND8 CBLN1 GDF15 BCL2L11 HAP1 LST1 E2F2 FZD7 HCK PROC PTGIS HSPA1A FKBP4 SINHCAF CD86
Response to biotic stimulus	HCK CD86 SRMS RSAD2 FCER1G TLR6 TLR7 DDX60 IFI44L CD84 BCL2L11 RNF166 ARID5A NCF1
Anatomical structure morphogenesis	DDHD2 ARHGAP4 CBLN1 PLOD3 SDC1 GDF15 SERPINH1 BCL2L11 FZD7 LST1 E2F2 HCK PTGIS NPY2R
Regulation of cellular component biogenesis	RCC1 HSPA1A HCK DNAJB1 BCL2L11 TMC8 FKBP4 ZMYND8 CBLN1 HAP1 TSG101 SDC1 TLR6
Leukocyte activation	CD86 FCER1G CD84 LST1 FZD7 TLR6 TLR7 RASAL3 RSAD2 SIGLEC9 CDA HSPA6 HSPA1A
Response to other organism	HCK CD86 SRMS RSAD2 FCER1G TLR6 TLR7 DDX60 IFI44L CD84 RNF166 ARID5A NCF1
Immune effector process	RSAD2 FCER1G TLR7 CD84 IFI44L DDX60 CD86 HCK SIGLEC9 CDA HSPA6 HSPA1A
Cell population proliferation	HCK CD86 SRMS BNIPL LST1 TSG101 RASAL3 USPL1 ETV6 FZD7 HSPA1A SINHCAF
Regulation of immune system process	CD86 RSAD2 FCER1G CD84 LST1 RASAL3 DDX60 HSPA1A TLR6 HCK SIGLEC9
Cell adhesion	CD86 SIGLEC9 CD84 CBLN1 BCL2L11 FZD7 SUSD5 NPY2R RASAL3 HCK
Response to endogenous stimulus	GDF15 ARID5A UPRT PLOD3 SDC1 BCL2L11 TLR6 ECHDC3 HSPA1A FCER1G
Biological adhesion	CD86 SIGLEC9 CD84 CBLN1 BCL2L11 FZD7 SUSD5 NPY2R RASAL3 HCK
System process	TFF3 TBXAS1 DDHD2 ZMYND8 NTSR1 PLOD3 NPY2R ADRA2B CBLN1
Response to abiotic stimulus	PTGIS HSPA6 HSPA1A DDHD2 NTSR1 TNFRSF10B TLR7 FKBP4 DNAJB1
Growth	CDA BNIPL TMC8 TSG101 ARHGAP4 GDF15 BCL2L11 FZD7 HSPA1A
Locomotion	ARHGAP4 SDC1 SINHCAF FCER1G IL16 ZMYND8 CD84 HCK TNFRSF10B
Cell motility	ARHGAP4 SDC1 SINHCAF FCER1G IL16 ZMYND8 CD84 HCK TNFRSF10B
Localization of cell	ARHGAP4 SDC1 SINHCAF FCER1G IL16 ZMYND8 CD84 HCK TNFRSF10B
Autophagy	MTMR9 ATG16L2 CD84 BCL2L11 RNF166 HAP1 TSG101 TOMM20
Regulation of growth	CDA BNIPL TMC8 TSG101 ARHGAP4 GDF15 BCL2L11 HSPA1A
Immune system development	FCER1G BCL2L11 FZD7 RSAD2 ETV6 HSPA1A CD86
Reproduction	BCL2L11 UPRT SDC1 ETV6 ADCY10 ADRA2B
Cell cycle process	DCTN6 BCL2L11 RCC1 HSPA1A TSG101 KLHL21
Reproductive process	BCL2L11 UPRT SDC1 ETV6 ADCY10 ADRA2B
Anatomical structure formation involved in morphogenesis	CBLN1 GDF15 BCL2L11 E2F2 PTGIS FZD7
Leukocyte migration	FCER1G IL16 CD84 HCK SDC1 TNFRSF10B
Multi-organism process	UPRT ETV6 ADCY10 BCL2L11 ADRA2B TSG101
Protein folding	FKBP4 DNAJB1 TBCA HSPA6 HSPA1A
Cell growth	CDA TMC8 TSG101 ARHGAP4 HSPA1A
Multi-organism reproductive process	UPRT ETV6 ADCY10 BCL2L11 ADRA2B
Behavior	GDF15 DDHD2 NTSR1 NPY2R
Regulation of cell adhesion	CD86 FZD7 NPY2R RASAL3
Regulation of locomotion	ARHGAP4 SINHCAF IL16 ZMYND8
Developmental growth	ARHGAP4 GDF15 BCL2L11 FZD7
Developmental process involved in reproduction	SDC1 ADCY10 BCL2L11
Locomotory behavior	DDHD2 NTSR1 NPY2R
Antigen processing and presentation	FCER1G DCTN6 NCF1
Sexual reproduction	ETV6 ADCY10 BCL2L11
Multicellular organism reproduction	ETV6 ADCY10 BCL2L11
Multicellular organismal reproductive process	ETV6 ADCY10 BCL2L11
Activation of immune response	FCER1G HCK
Myeloid cell homeostasis	BCL2L11 HSPA1A
Production of molecular mediator of immune response	RSAD2 CD86
Circadian rhythm	SIAH2 NPY2R
Feeding behavior	GDF15 NPY2R
Modulation of process of other organism	VAPB BCL2L11
Taxis	FCER1G IL16
Regulation of circadian rhythm	SIAH2 NPY2R
Multi-multicellular organism process	UPRT ADRA2B
Rhythmic process	SIAH2 NPY2R
Maintenance of location	NTSR1 HAP1
Detection of stimulus	TLR6 NTSR1
Regulation of hemostasis	PROC FCER1G
Leukocyte homeostasis	BCL2L11
Cell killing	BCL2L11
Behavioral defense response	NPY2R
Rhythmic behavior	NPY2R
Response to activity	TOMM20
Lymphocyte costimulation	CD86
Regulation of cell killing	BCL2L11
Killing of cells of other organism	BCL2L11
Methylation	PRDM15
Hormone metabolic process	PNPLA4
Pigmentation	BCL2L11
Response to estrogen	ARID5A
Regulation of developmental pigmentation	BCL2L11
Regulation of behavior	NPY2R
Maintenance of cell number	FZD7
Regulation of action potential	NTSR1
Multi-organism localization	TSG101
Meiotic cell cycle process	BCL2L11

## Sheet: GOenrich. sex corrected results
Gene Ontology Enrichment Analysis of genes only significant with sex as covariate
No significant enrichment found (FDR cutoff = 0.1). Here are show the groups independent of enrichment significance:
High level GO category	Genes
Response to stress	DOT1L AUP1 PPP1R14B PLK5 NCK2 TRIB3 PHF1 CBFA2T3 SHFL HMGA1 TMCO1 CXCL16 IRF7 C2CD4A TGFB1 RAPGEF1 DBH F2RL3 C2 FOSL1 ZBTB7A UPP1 SOCS1 MT-ND6 MT-ND5 DGKZ POLR2H
Regulation of response to stimulus	SECTM1 PEBP1 TRIB3 F2RL3 CLCF1 TRABD2B NCK2 DOT1L CILP FBP1 ZNF703 IRF7 C2CD4A TGFB1 RAPGEF1 DBH NEUROD1 C2 ZBTB7A SOCS1 SYNGAP1 RASIP1 HMGA1 DGKZ PPEF1 AURKB
Regulation of signaling	SECTM1 PEBP1 TRIB3 F2RL3 DGKZ CLCF1 TRABD2B NEUROD1 DOT1L CILP FBP1 ZNF703 NCK2 RAPGEF1 DBH ZBTB7A SOCS1 IRF7 SYNGAP1 RASIP1 PPEF1 AURKB
Regulation of biological quality	TRHDE PLXNA2 PLXNA1 DBH F2RL3 TMCO1 MAFA NEUROD1 RASIP1 UBE2C C2CD4A NCK2 TGFB1 ZBTB7A SYNGAP1 SCX AUP1 AURKB ACSM1 DGKZ
Regulation of molecular function	PLXNA2 TRIB3 DOT1L PLXNA1 RAPGEF1 NEUROD1 RHEBL1 ZBTB7A AURKB PEBP1 TGFB1 RASIP1 AUP1 PPP1R14B FOSL1 SOCS1 SYNGAP1 DGKZ NCK2 UBE2C
Cellular component biogenesis	ASF1B RILPL2 RRP1 MAK16 HMGA1 UBE2C TRABD2B NCK2 TGFB1 MICALL2 RASIP1 RAPGEF1 AUP1 MYH11 AURKB ZNF703 SLC9A3R2 MT-ND6 MT-ND5
Immune system process	TNFSF9 CXCL16 PPP1R14B CLCF1 IRF7 SETD1A CBFA2T3 SHFL NCK2 TGFB1 RAPGEF1 DBH SECTM1 C2 ZBTB7A SOCS1 DGKZ IMPDH1
Response to external stimulus	PLXNA2 PLXNA1 CXCL16 PPP1R14B SHFL IRF7 C2CD4A TGFB1 C2 FOSL1 UPP1 SOCS1 SCX HMGA1 AUP1 GNGT2 PPEF1
Regulation of developmental process	PLXNA2 PLXNA1 TNFSF9 SETD1A ZNF703 PLK5 TRIB3 TGFB1 RAPGEF1 NEUROD1 CLCF1 SOCS1 SYNGAP1 SCX HMGA1 IRF7
Regulation of multicellular organismal process	PLXNA2 PLXNA1 TNFSF9 SETD1A ZNF703 IRF7 PLK5 TGFB1 RAPGEF1 DBH NEUROD1 CLCF1 SOCS1 SYNGAP1 SCX POLR2H
Cell population proliferation	TNFSF9 CLCF1 DOT1L CBFA2T3 NUDT6 ZNF703 TGFB1 RAPGEF1 DBH FOSL1 AURKB SCX NCK2 HMGA1 MKI67
Cellular localization	MICALL2 SLC9A3R2 STX10 AUP1 F2RL3 AURKB PLXNA2 TGFB1 RILPL2 NEUROD1 SYNGAP1 ZBTB7A TRARG1 IMPDH1 HMGA1
Immune response	PPP1R14B SHFL CXCL16 IRF7 TGFB1 RAPGEF1 TNFSF9 SECTM1 C2 CLCF1 SOCS1 DGKZ IMPDH1
Catabolic process	TRHDE TRIB3 AUP1 DBH HADHB UBE2C CBFA2T3 FBP1 UPP1 NANOS2 RASIP1 ZBTB7A AURKB
Regulation of localization	MICALL2 PLXNA2 PLXNA1 CXCL16 NEUROD1 F2RL3 AURKB TRIB3 TGFB1 RAPGEF1 STX10 C2 ZNF703
Macromolecule localization	MICALL2 SLC9A3R2 STX10 MAFA NEUROD1 AUP1 TGFB1 RILPL2 SYNGAP1 STARD10 ZBTB7A AURKB TRARG1
Cell adhesion	PLXNA2 PLXNA1 TNFSF9 C2CD4A TGFB1 RAPGEF1 MICALL2 SOCS1 COL14A1 NCK2 ZNF703
Response to biotic stimulus	PPP1R14B SHFL TMCO1 CXCL16 IRF7 PLK5 C2 SOCS1 HMGA1 AUP1 FOSL1
Anatomical structure morphogenesis	PLXNA2 PLXNA1 ANGPTL1 TGFB1 RASIP1 RILPL2 NEUROD1 MICALL2 SYNGAP1 SCX MYH11
Response to endogenous stimulus	RAPGEF1 CILP ZNF703 TRIB3 TGFB1 FOSL1 SOCS1 SCX ZBTB7A TRARG1 POLR2H
Biological adhesion	PLXNA2 PLXNA1 TNFSF9 C2CD4A TGFB1 RAPGEF1 MICALL2 SOCS1 COL14A1 NCK2 ZNF703
Regulation of immune system process	TNFSF9 CLCF1 SETD1A IRF7 TGFB1 RAPGEF1 C2 SOCS1 NCK2 DGKZ
Response to abiotic stimulus	CBFA2T3 AURKB TGFB1 DBH FOSL1 SYNGAP1 MT-ND5 SCX GNGT2 PPEF1
Interspecies interaction between organisms	PPP1R14B SHFL CXCL16 IRF7 AUP1 C2 SOCS1 HMGA1 POLR2H FOSL1
Reproduction	DDX3Y SPACA6 NANOS2 ASF1B TGFB1 DBH PAQR5 FOSL1 SCX
Reproductive process	DDX3Y SPACA6 NANOS2 ASF1B TGFB1 DBH PAQR5 FOSL1 SCX
Locomotion	PLXNA2 PLXNA1 CXCL16 NCK2 TGFB1 DBH ZNF703 DGKZ FOSL1
Response to other organism	PPP1R14B SHFL CXCL16 IRF7 C2 SOCS1 HMGA1 AUP1 FOSL1
Immune system development	TNFSF9 SETD1A CBFA2T3 TGFB1 CLCF1 ZBTB7A SOCS1 IRF7
System process	TRHDE C2CD4A PPEF1 DBH NEUROD1 FOSL1 SYNGAP1 MYH11
Cell cycle process	UBE2C AURKB PLK5 MKI67 TGFB1 NEUROD1 NANOS2 DGKZ
Regulation of cell adhesion	PLXNA2 PLXNA1 TNFSF9 C2CD4A TGFB1 SOCS1 NCK2 ZNF703
Multicellular organism reproduction	DDX3Y SPACA6 NANOS2 ASF1B TGFB1 DBH PAQR5 FOSL1
Cell motility	PLXNA2 PLXNA1 CXCL16 NCK2 TGFB1 DBH ZNF703 DGKZ
Localization of cell	PLXNA2 PLXNA1 CXCL16 NCK2 TGFB1 DBH ZNF703 DGKZ
Immune effector process	SHFL IRF7 RAPGEF1 DBH C2 CLCF1 IMPDH1
Sexual reproduction	DDX3Y SPACA6 NANOS2 ASF1B TGFB1 PAQR5 FOSL1
Multi-organism reproductive process	DDX3Y SPACA6 NANOS2 ASF1B TGFB1 PAQR5 FOSL1
Leukocyte activation	TNFSF9 CLCF1 NCK2 TGFB1 ZBTB7A SOCS1 IMPDH1
Multicellular organismal reproductive process	DDX3Y NANOS2 ASF1B TGFB1 DBH PAQR5 FOSL1
Multi-organism process	DDX3Y SPACA6 NANOS2 ASF1B TGFB1 PAQR5 FOSL1
Developmental process involved in reproduction	NANOS2 ASF1B TGFB1 PAQR5 FOSL1 SCX
Anatomical structure formation involved in morphogenesis	ANGPTL1 PLXNA2 TGFB1 RASIP1 SCX MYH11
Growth	FBP1 TGFB1 PLXNA1 CXCL16 SOCS1
Regulation of locomotion	PLXNA2 PLXNA1 CXCL16 TGFB1 ZNF703
Cell growth	FBP1 TGFB1 PLXNA1 CXCL16
Regulation of growth	FBP1 TGFB1 CXCL16 SOCS1
Taxis	PLXNA2 PLXNA1 CXCL16 FOSL1
Regulation of cellular component biogenesis	TRABD2B NCK2 RASIP1 RAPGEF1
Activation of immune response	RAPGEF1 C2 DGKZ
Autophagy	TRIB3 RASIP1 AUP1
Behavior	DBH FOSL1 SYNGAP1
Methylation	SETD1A DOT1L PHF1
Leukocyte migration	CXCL16 TGFB1 DBH
Maintenance of location	F2RL3 TGFB1 AUP1
Multi-multicellular organism process	TGFB1 FOSL1
Developmental growth	TGFB1 PLXNA1
Detection of stimulus	PPEF1 GNGT2
Maintenance of cell number	NANOS2 POLR2H
Leukocyte homeostasis	TGFB1
Somatic diversification of immune receptors	CLCF1
Myeloid cell homeostasis	ZBTB7A
Production of molecular mediator of immune response	CLCF1
Tolerance induction	TGFB1
Locomotory behavior	DBH
Abscission	AURKB
Reproductive behavior	DBH
Meiotic cell cycle process	NANOS2
Regulation of reproductive process	NANOS2
