# Supplementary material for: Multi‐omic landscaping of human midbrains identifies disease‐relevant molecular targets and pathways in advanced‐stage Parkinson's disease
Source: Clin Transl Med. 2022 Jan 28;12(1):e692. doi: 10.1002/ctm2.692 (PMC8797064; doi:10.1002/ctm2.692)
Supplement: Supplementary file 5 — Supplementary Dataset 5—WGCNA analysis results: modules, genes and respective differential results of Frameworks A and B (.xls) [file CTM2-12-e692-s003.xlsx]

## Sheet: modules_WGCNA
Description: WGCNA statistics of PD vs CTR for each gene module
module	logFC	AveExpr	t	P.Value	adj.P.Val	B
ME30	0.24229383630474582	-7.297152013076351e-18	2.7319955704276313	0.006335717700847146	0.3918517242338123	-2.916423857303934
ME11	0.23068076728679934	2.6322543178952422e-17	2.6010518633983053	0.00934400725988375	0.3918517242338123	-3.111864825223442
ME35	-0.22724328131353827	4.344350965924526e-17	-2.5622923283000016	0.010451583328972057	0.3918517242338123	-3.1678747722972345
ME100	0.22279648207075956	3.605207919638756e-17	2.51215223386288	0.012056976130271149	0.3918517242338123	-3.2390828376349874
ME28	0.20786101120025302	1.3877787807814457e-17	2.343746628162066	0.01916250668511946	0.47295328152182364	-3.4679490609841164
ME1	-0.1858861127341315	-2.262682794752357e-17	-2.0959676248425945	0.03617691938021017	0.47295328152182364	-3.7758245023852037
ME41	0.18279891288208427	-4.43485827771462e-17	2.0611577574128277	0.03938249199143952	0.47295328152182364	-3.8163241290094367
ME26	0.17976155874239275	-2.843438045405462e-17	2.026909927661928	0.04276863132266775	0.47295328152182364	-3.8555079388614804
ME122	0.16833401069694431	-6.260089065481521e-18	1.8980580711015036	0.05779381636084386	0.47295328152182364	-3.997048960928973
ME94	-0.16715369300179253	1.5537088523966186e-17	-1.8847493433021048	0.05956982461286448	0.47295328152182364	-4.01113880869811
ME68	-0.1629784614496763	8.816920623551685e-17	-1.8376713231598818	0.06621946334416709	0.47295328152182364	-4.060184308854279
ME2	-0.16103522758290897	5.4455232593706725e-17	-1.8157602981116179	0.06951680453705737	0.47295328152182364	-4.082587980833983
ME117	-0.1574863994212146	-9.201576698659585e-17	-1.7757453189201393	0.07588627539118867	0.47295328152182364	-4.122809148273801
ME33	-0.15721434205216653	2.7755575615628914e-17	-1.7726777232335258	0.07639361698574917	0.47295328152182364	-4.12585556306856
ME125	-0.15526861413123633	4.676211109154871e-18	-1.7507385763600047	0.08010326615715903	0.47295328152182364	-4.147489682421899
ME87	-0.15443041985317793	-8.23616537289858e-17	-1.7412874772741282	0.08174584487135343	0.47295328152182364	-4.156726350093334
ME99	-0.1538276259547687	9.752162845382659e-17	-1.7344906462632743	0.08294393665639434	0.47295328152182364	-4.16333806386696
ME108	-0.15364558737387274	-5.882975266356128e-18	-1.732438061665005	0.08330853611110066	0.47295328152182364	-4.165329661051443
ME54	-0.15311822954807106	-6.22991996155149e-17	-1.7264918136460978	0.08437210178839963	0.47295328152182364	-4.171085919750164
ME55	-0.15285033608391824	1.2293909851487807e-17	-1.7234711682653732	0.0849165803541625	0.47295328152182364	-4.174002471619522
ME110	-0.1521259999774178	4.1331672384143055e-17	-1.7153038823589704	0.08640300107909407	0.47295328152182364	-4.181862734170215
ME57	-0.15104676746691556	-4.43485827771462e-17	-1.7031349453231757	0.08865664002105758	0.47295328152182364	-4.193504959037925
ME37	0.14620440115400757	-2.3531901065424513e-17	1.648534615743956	0.09935807695142557	0.47295328152182364	-4.244721705457325
ME123	0.14580409106811223	-3.9521526148341173e-17	1.6440209005040518	0.10028702725215596	0.47295328152182364	-4.248881029821092
ME103	-0.14458938938963758	7.481937774647794e-17	-1.630324474480198	0.1031482947870816	0.47295328152182364	-4.261432288180055
ME78	0.14432018601534313	-2.21742913885731e-17	1.6272890591459357	0.10379112071874874	0.47295328152182364	-4.264199696300871
ME72	-0.14417452184185256	-8.537856412198894e-17	-1.6256466158926715	0.1041402753224854	0.47295328152182364	-4.265694972345437
ME124	-0.1436419045746668	-6.825759764169611e-17	-1.6196410647945636	0.1054249039582526	0.47295328152182364	-4.271149555844574
ME38	0.14316973700999588	6.637202864606914e-18	1.6143171171661224	0.10657422382000295	0.47295328152182364	-4.275968187187008
ME82	-0.14212881500263216	-1.4481169886415086e-16	-1.6025801520140186	0.1091430649665747	0.47295328152182364	-4.286535109969648
ME71	-0.1395050683740728	-8.620821448006481e-17	-1.5729959732479812	0.1158356280886978	0.48576231133970044	-4.312827954469251
ME101	-0.13419564672973064	-5.822637058496066e-17	-1.5131293392671181	0.13036256057315568	0.48968264832312963	-4.364535500095343
ME31	0.1325410671767051	-3.0169103930031427e-18	1.4944730495375667	0.13516759275355766	0.48968264832312963	-4.3802391724491425
ME73	-0.12991634305993166	3.80130709518396e-17	-1.4648778490571028	0.14306939507493327	0.48968264832312963	-4.404750863647183
ME116	0.12836437246321722	-1.4632015406065243e-17	1.4473785314503398	0.14790575279444393	0.48968264832312963	-4.419013711374872
ME10	-0.12596292256389832	-5.234339531860453e-17	-1.4203008699315742	0.15563429885417338	0.48968264832312963	-4.440745590388646
ME91	0.12342430260567012	1.4104056087289692e-17	1.3916765409488285	0.16413374575139048	0.48968264832312963	-4.463272554591608
ME17	-0.12278951199790374	-1.1765950532712256e-16	-1.3845189295336309	0.1663127647299777	0.48968264832312963	-4.4688338208055365
ME32	-0.11760029163694946	5.151374496052866e-17	-1.3260076307886275	0.18494810109390264	0.48968264832312963	-4.513220119560254
ME59	0.11676839376674422	1.0559186375511e-17	1.3166275271462453	0.18807402504457343	0.48968264832312963	-4.520157577646416
ME77	0.11574133167456996	-2.2928518986823885e-17	1.3050468401210704	0.1919868847371208	0.48968264832312963	-4.5286546359704865
ME66	0.11534726050264517	-9.107298248878237e-18	1.3006034720496775	0.19350399375458427	0.48968264832312963	-4.53189492647448
ME51	0.11432212631073546	-7.466853222682778e-18	1.2890445231547967	0.1974918209296626	0.48968264832312963	-4.540272429739042
ME18	-0.1137282228031515	-2.288326533092884e-16	-1.2823479361646923	0.19982949478049095	0.48968264832312963	-4.545091657006478
ME119	0.11343382648053739	-1.2671023650613199e-17	1.2790284565543224	0.2009957409745566	0.48968264832312963	-4.547471229469483
ME102	0.11166857103175372	-7.444226394735254e-17	1.2591242355460566	0.20809310997169475	0.48968264832312963	-4.5616102217412955
ME64	-0.11145877731444954	2.790642113527907e-18	-1.2567586965991324	0.208948544435868	0.48968264832312963	-4.56327584224496
ME113	0.11124962706439191	-7.979727989493313e-17	1.2544004130974729	0.2098038898273948	0.48968264832312963	-4.564933236275628
ME22	-0.11082440551473331	8.824462899534193e-17	-1.2496058074738428	0.21155069952584654	0.48968264832312963	-4.568293271424807
ME27	0.10947788761754396	3.361969519202877e-17	1.234423081463446	0.21715153662777475	0.48968264832312963	-4.578848361011752
ME62	0.10938076681187889	-1.4202105675062293e-16	1.2333279912419202	0.217559598222785	0.48968264832312963	-4.579604683087752
ME85	0.10880505453473772	-1.3123560209563671e-17	1.2268365203280163	0.21998983448091544	0.48968264832312963	-4.584074222709649
ME75	0.10799385735399063	-6.033820786006285e-19	1.217689828285231	0.2234471008766157	0.48968264832312963	-4.5903319164817225
ME40	0.10756331771553526	-2.413528314402514e-18	1.2128352583007345	0.22529774877457048	0.48968264832312963	-4.593634139505111
ME49	-0.10713630640998302	1.9609917554520427e-18	-1.2080204722001755	0.22714402281028306	0.48968264832312963	-4.596896270776425
ME118	0.10699282569801342	-5.792467954566034e-17	1.2064026486701964	0.22776680812095504	0.48968264832312963	-4.597989471865297
ME23	-0.10655681814664517	7.119908527487417e-17	-1.2014864249759507	0.22966678919364436	0.48968264832312963	-4.601302488666363
ME21	-0.1049205900279404	3.128536077544259e-16	-1.1830370577089755	0.23689747439003842	0.48968264832312963	-4.613614772160973
ME106	0.10380787480019756	3.469446951953614e-18	1.1704905847169127	0.24190576485663254	0.48968264832312963	-4.6218788897152825
ME58	0.10336963252043156	1.2369332611312885e-17	1.1655491632372967	0.2438985950803283	0.48968264832312963	-4.625109522927299
ME8	-0.10320528900547234	1.4209647951044803e-16	-1.1636961001889559	0.24464888485352151	0.48968264832312963	-4.626317506264273
ME42	0.10320471805998684	-1.8553998916969327e-17	1.1636896624662256	0.24465149425608942	0.48968264832312963	-4.62632169956653
ME7	-0.10283652970038394	-1.326686345323132e-16	-1.159538137265011	0.24633830445599128	0.48968264832312963	-4.629021023473333
ME105	0.10207048529968053	1.189416922441489e-16	1.150900567521634	0.24987393686230006	0.48968264832312963	-4.634606259684636
ME127	0.10040103574314001	5.551115123125783e-17	1.1320766103666342	0.2577016521088271	0.48968264832312963	-4.646633556321324
ME29	-0.1003960002469751	-3.2884323283734254e-17	-1.1320198323923067	0.25772551714939623	0.48968264832312963	-4.646669533768413
ME109	0.10035193904124835	-1.3425251248863985e-17	1.1315230181905547	0.2579344045954504	0.48968264832312963	-4.646984263846167
ME47	0.09984896362143664	2.8208112174579384e-17	1.1258516951395166	0.2603272605286329	0.48968264832312963	-4.650567237121714
ME50	0.0993940997492142	-5.928228922251175e-17	1.1207228561107916	0.2625044269840936	0.48968264832312963	-4.653791982510222
ME19	-0.09904292243866337	1.692486730474763e-16	-1.1167631397948847	0.26419389028421053	0.48968264832312963	-4.656271572792077
ME3	0.09837207402519103	-2.7702779683751357e-16	1.1091989568920655	0.2674420617764785	0.48968264832312963	-4.660983898638056
ME70	0.09709827935441856	5.339931395615563e-17	1.0948362250485375	0.2736849751954197	0.4941534274361744	-4.6698434371734585
ME76	0.0953307695627349	2.63979659387775e-17	1.0749065850906572	0.28251154440663845	0.5031027503131917	-4.68194560684885
ME65	0.09271153764674953	8.296503580758642e-18	1.0453733121790234	0.29594301641841264	0.5198998937080223	-4.6994706986289865
ME45	0.09156910596467205	2.7680152855803836e-17	1.0324917699055904	0.3019332576399359	0.5233509799092222	-4.706961714801979
ME4	0.0897562634394601	-6.146954925743903e-17	1.012050978574305	0.3116033667144369	0.5330057588536421	-4.7186580397915145
ME81	0.08831804625278428	3.982321718764148e-17	0.9958342929035675	0.3194189210416612	0.5392786978625449	-4.72777093800694
ME97	0.08540723054777005	1.101172293446147e-17	0.9630132532365578	0.33562616276853785	0.5593769379475632	-4.745764141747301
ME25	0.08117517937094786	-3.688172955446342e-17	0.9152945607380857	0.36011785127349183	0.5925989957665055	-4.770848952406308
ME5	0.07775135275227571	6.030803875613283e-16	0.8766890423362076	0.38073269604028004	0.6157353179867403	-4.790210450010295
ME14	0.07727609606423429	1.0559186375511e-18	0.8713302631516137	0.38365046736096897	0.6157353179867403	-4.79283205716238
ME24	0.07545855325495777	3.9370680628691014e-16	0.8508364735458367	0.39493481638888484	0.6261161723238419	-4.802709692677814
ME9	0.07326677612683931	-1.7573503039243306e-16	0.8261229872405024	0.40880651936473167	0.6402993676797002	-4.81430846719837
ME16	0.07065927242724108	1.1253075765901721e-16	0.7967219563854865	0.4256818094860846	0.6587932765856072	-4.827661967213
ME6	0.06631279562289479	1.4632015406065241e-16	0.7477130523310503	0.45469765659487016	0.6954199453803896	-4.848845586127373
ME13	0.06545192715316517	6.063989889936317e-17	0.7380062893283629	0.46057405908052407	0.69621660093567594	-4.8528817308485594
ME12	0.06434013364467128	1.2203402539697712e-16	0.7254702092251316	0.46822579614642357	0.6996477413682191	-4.858016288539257
ME129	-0.06170243999152774	-6.818217488187102e-17	-0.6957287701260798	0.4866579240774557	0.7189264787507867	-4.869845952077315
ME15	0.058863764003680125	1.0710031895161157e-16	0.6637211452398868	0.5069248480812216	0.7404520252871777	-4.8820238460173355
ME20	0.05640977401397206	-4.01249082269418e-17	0.636051065455753	0.5247964566707775	0.7580393263022341	-4.892089295778426
ME67	-0.053816950011427514	-3.921983510904086e-17	-0.6068155562167117	0.5440237829868244	0.7771768328383206	-4.902258587700567
ME34	-0.045192298704317825	2.413528314402514e-17	-0.509567893928387	0.610395408952867	0.8625152517812252	-4.9326428073229875
ME43	-0.043692484335860336	-4.7101513510761564e-17	-0.49265666633142924	0.62229482028864	0.8698744799733679	-4.93738627234404
ME79	-0.0407701148815349	7.542275982507857e-18	-0.45970535181953903	0.6457643330299611	0.890796359271631	-4.94616901864206
ME121	-0.04012840625513561	-6.54669555281682e-17	-0.45246973595920403	0.6509665702369611	0.890796359271631	-4.948016198719399
ME83	-0.03910782383080393	-1.3877787807814457e-17	-0.4409621107341713	0.6592753443242805	0.8927686954391298	-4.950893614792462
ME126	-0.03651871789028545	-1.6743852681167443e-17	-0.41176852467873515	0.6805414194355075	0.9120658198620203	-4.957860759617587
ME128	-0.03435966848572276	1.26710236506132e-16	-0.38742406136279334	0.6984724946973655	0.918286313036232	-4.963305876139729
ME88	-0.034259290564436405	6.855928868099642e-17	-0.38629224538057355	0.6993103460814382	0.918286313036232	-4.963550959089638
ME114	-0.030896876229971223	-1.523539748466587e-17	-0.3483791840835978	0.7275822954291438	0.9363833881425949	-4.971346343400089
ME120	-0.029188676941714814	-1.0966469278566424e-16	-0.3291183025023822	0.7420915167149149	0.9363833881425949	-4.9749984157802665
ME84	-0.029166500794208627	-6.65228741657193e-17	-0.32886825430602673	0.7422804953025415	0.9363833881425949	-4.975044462243012
ME46	-0.028374611386297946	7.813797917878139e-17	-0.3199392679658234	0.7490388523224184	0.9363833881425949	-4.976665800243456
ME80	-0.027834002604227862	-4.657355419198602e-17	-0.31384360816500156	0.7536638003293299	0.9363833881425949	-4.977747026911093
ME107	-0.026404781512563886	-6.1846663056564424e-18	-0.29772835838755085	0.7659331519853818	0.9363833881425949	-4.9805053182628525
ME63	0.026397251444709318	-2.0816681711721685e-17	0.2976434527525688	0.7659979537979755	0.9363833881425949	-4.980519465782618
ME96	-0.024798108559947928	1.4330324366764927e-17	-0.2796122417887288	0.7797961960491324	0.9363833881425949	-4.983432520532751
ME92	-0.023661115823167652	-2.172175482962263e-17	-0.26679202659932877	0.7896494436591309	0.9363833881425949	-4.985393011857734
ME115	-0.02363368883191388	-7.813797917878139e-17	-0.2664827722668281	0.7898875508085335	0.9363833881425949	-4.985439167242936
ME48	-0.02335312284562224	-6.833302040152118e-17	-0.2633192372654781	0.7923244053514265	0.9363833881425949	-4.985908241686186
ME52	-0.022372134713965694	-5.2494240838254683e-17	-0.2522580593535608	0.8008605934017097	0.9379448391191194	-4.98750430710999
ME56	-0.020486567271242304	-9.699366913505104e-17	-0.2309972547873905	0.8173342445774247	0.9486915338845109	-4.990379797102786
ME112	-0.018882067181116124	-6.953978455872244e-17	-0.21290563840197774	0.8314164606238488	0.9564968131070827	-4.992627406673191
ME61	-0.017593584937175933	-5.4455232593706725e-17	-0.19837729613498006	0.842764650396714	0.96104740834713	-4.994299699315317
ME44	-0.016059565774320737	-3.650461575533803e-17	-0.1810803907667381	0.8563179179381751	0.9628010605921394	-4.996136606831042
ME98	-0.013820181673036981	-8.522771860233878e-18	-0.15583010979178846	0.8761784575001004	0.9628010605921394	-4.998517480153208
ME104	-0.013709473939812877	-9.126153938834507e-17	-0.1545818195282263	0.8771624303541179	0.9628010605921394	-4.998625925148165
ME111	-0.013451004331203449	4.01249082269418e-17	-0.1516674332748221	0.8794604509843804	0.9628010605921394	-4.99887571665866
ME90	-0.012426051366339862	-1.6781564061079981e-18	-0.1401105278140407	0.8885829985516827	0.9628010605921394	-4.99981945059512
ME86	-0.012064136088869838	2.63979659387775e-17	-0.13602973504606214	0.891807803695978	0.9628010605921394	-5.000134827438118
ME74	-0.011577626799226966	-1.2248656195592759e-16	-0.13054407662178225	0.8961456025511452	0.9628010605921394	-5.00054408976624
ME0	0.009688683118502637	3.7560534392889125e-17	0.10924520312491215	0.9130160369100044	0.9663091214389449	-5.001973450752214
ME69	-0.007656576093068472	-1.6743852681167443e-17	-0.08633208458755764	0.9312087649233217	0.9663091214389449	-5.003227625775262
ME39	-0.007529370677471745	-9.759705121365167e-17	-0.08489777392887642	0.9323488866655165	0.9663091214389449	-5.003296360824843
ME93	-0.0071195231777297805	4.525365589504714e-17	-0.08027651912965166	0.9360232170018059	0.9663091214389449	-5.003509988688774
ME95	-0.007057817779514267	1.4895995065453018e-17	-0.0795807570039316	0.9365765330869772	0.9663091214389449	-5.003541116509689
ME60	-0.004695101247500699	-3.409108744093551e-17	-0.05293983539369925	0.9577837181789972	0.980408530419446	-5.004529187480218
ME89	-0.002807427592084331	8.89988565935927e-18	-0.03165528212704465	0.9747492706789266	0.9836785955337932	-5.005033111853233
ME36	0.0026558880732474232	2.805726665492923e-17	0.02994659114042603	0.9761118371066102	0.9836785955337932	-5.005062570512293
ME53	0.00113914489130421	-6.033820786006285e-19	0.01284448190916448	0.9897528065184737	0.9897528065184737	-5.005267383918281

## Sheet: genes_modules_frameworks_stats
Description: Genes in each WGCNA module and DESeq2 stats from frameworks A and B
Gene Name	Ensembl gene ID	module	is_highlight	log2FoldChange.A	padj.A	log2FoldChange.B	padj.B
TSPAN6	ENSG00000000003	ME1	0	0.10479111075060739	0.8593008416870722	0.130212992561929	0.851627768701857
FUCA2	ENSG00000001036	ME1	0	-0.1119369894538647	0.7114990012129047	-0.0269276362225343	0.951670930927782
NIPAL3	ENSG00000001461	ME1	0	-0.2969629142982235	0.5381794930522443	-0.185451963286599	0.75390400336992
LAS1L	ENSG00000001497	ME1	0	-0.2526986709105208	0.4675017260584975	-0.252370617853173	0.555350983265685
ENPP4	ENSG00000001561	ME1	0	-0.3098350633715826	0.5543663812098449	-0.160733146684283	0.784394100252695
LASP1	ENSG00000002834	ME1	0	0.22158339055047982	0.5864097385991979	0.0889993429504527	0.881544120194901
ALS2	ENSG00000003393	ME1	0	-0.012902448750338155	0.9481916877009983	0.0133590931908292	0.958968994963414
CASP10	ENSG00000003400	ME1	0	0.3524007744549646	0.34022112735043636	0.254713042104604	0.579197980094213
CFLAR	ENSG00000003402	ME1	0	0.23915861189448187	0.4320607875456934	0.0991635061065514	0.809599605895294
RBM5	ENSG00000003756	ME1	0	-0.06463945263532093	0.9008792446808175	0.046629637614546	0.935357813249312
ARHGAP33	ENSG00000004777	ME1	0	-0.2832022507258596	0.51050892171647555	-0.292778948419764	0.548620927132307
PDK4	ENSG00000004799	ME1	0	-0.29051216787149775	0.6385336940394273	-0.154117686530909	0.830894626000455
SLC25A13	ENSG00000004864	ME1	0	-0.47911680805968243	0.36019490400168963	-0.313996466450293	0.560243758142951
CREBBP	ENSG00000005339	ME1	0	0.4126072026363605	0.019764788079733774	0.351262659513645	0.0918116340200974
GCFC2	ENSG00000005436	ME1	0	-0.3257010078988851	0.14020592293450992	-0.28317258184532	0.278137962607541
IBTK	ENSG00000005700	ME1	0	-0.295167699708681	0.4825613004461713	-0.199468896604262	0.700072176526338
ASB4	ENSG00000005981	ME1	0	-0.384342333018461	0.6075386606735105	-0.255297398209477	0.740952595673454
MAP3K14	ENSG00000006062	ME1	0	0.18527537092614954	0.5946570271013897	0.0950475383773333	0.852513784343188
BAIAP2L1	ENSG00000006453	ME1	0	0.13235219149596605	0.8453510393744478	-0.0675619904279341	0.930651194950103
USH1C	ENSG00000006611	ME1	0	-0.9841789555334349	0.3213232490510174	-0.516658700578654	0.45528621569524
TBXA2R	ENSG00000006638	ME1	0	0.7046223547396429	0.27034451744103427	0.355380547557263	0.584114934118079
TRAPPC6A	ENSG00000007255	ME1	0	-0.4290497270066707	0.3193681039060143	-0.369374063200917	0.451129498345415
CDKL5	ENSG00000008086	ME1	0	-0.5003844400463903	0.19907912184733564	-0.381831369145908	0.363178899134774
SYPL1	ENSG00000008282	ME1	0	-0.36957801691787695	0.31746128094723974	-0.28014720062275	0.52192369299864
SPAG9	ENSG00000008294	ME1	0	-0.2801122340503297	0.5098624193402465	-0.173121330892988	0.745054398323625
NFIX	ENSG00000008441	ME1	0	-0.21369579454182633	0.6745844104529888	-0.129211797609605	0.846153678310112
ST3GAL1	ENSG00000008513	ME1	0	0.5576558000322864	0.17607730314554337	0.392079057320131	0.404434135798491
SPRTN	ENSG00000010072	ME1	0	-0.11671573875731368	0.7357243589115852	-0.0645167640026493	0.895160510418061
HHATL	ENSG00000010282	ME1	0	-0.3111433756145448	0.6898805409871474	-0.196064139749432	0.809058220292043
NCAPD2	ENSG00000010292	ME1	0	-0.020675921580507	0.9632299579290617	0.0150810975545076	0.98018411808168
FUZ	ENSG00000010361	ME1	0	-0.07006740404040962	0.8980325187509981	-0.104814484542802	0.872427657041716
MRC2	ENSG00000011028	ME1	0	0.4056728820252848	0.35694169341427034	0.246740096782905	0.649296928441154
PTBP1	ENSG00000011304	ME1	0	0.6352378007286124	0.04084016546409523	0.433029521223245	0.178499050027598
ANLN	ENSG00000011426	ME1	0	-0.2980231704008728	0.66983086424293	-0.143982099325925	0.851627768701857
SEMA3B	ENSG00000012171	ME1	0	-0.6305503871019322	0.39637820154948705	-0.411465178718902	0.547406788349931
MAP4K5	ENSG00000012983	ME1	0	-0.07916140153630409	0.8788329998494632	0.00935222511453306	0.99081846514205
SLC7A14	ENSG00000013293	ME1	0	-0.5103582323409807	0.43151626250360636	-0.323672113345054	0.608371982335293
CLDN11	ENSG00000013297	ME1	0	-0.264004990349567	0.7115419097483303	-0.143320130461855	0.860843899373346
ANGEL1	ENSG00000013523	ME1	0	-0.11273234628274419	0.733684555031996	-0.103665567177551	0.821607220003028
COX15	ENSG00000014919	ME1	0	-0.3063018787322498	0.2534914547462425	-0.25746325955652	0.4374988398034
BID	ENSG00000015475	ME1	0	0.30249233460087654	0.48239702896775766	0.0904554918351248	0.882318256320909
CLCA4	ENSG00000016602	ME1	0	-0.11254926406832741	0.9082447536656822	-0.0285860428065337	0.97788342320367
RUFY3	ENSG00000018189	ME1	0	-0.372043437329222	0.20482680711378795	-0.279960649268053	0.416217832420824
PHLDB1	ENSG00000019144	ME1	0	-0.43440260713918094	0.5675895803427554	-0.260856474327659	0.71364199944133
PLEKHB1	ENSG00000021300	ME1	0	-0.22311708179883538	0.5757072156429539	-0.233022135491798	0.625013530168844
SLC7A9	ENSG00000021488	ME1	0	0.5060204821379171	0.4182648283019876	0.358684529321484	0.579197980094213
CPS1	ENSG00000021826	ME1	0	-0.8179328071791213	0.4000863091722846	-0.493551982452054	0.47449119431246
GLRX2	ENSG00000023572	ME1	0	0.14014656081467058	0.7800778180473158	0.149005489993946	0.806392280845195
PLEKHO1	ENSG00000023902	ME1	0	0.6460889062999973	0.14802387011769683	0.421561296161817	0.390980852811582
AGPAT4	ENSG00000026652	ME1	0	-0.43321550601855907	0.4621185115839025	-0.312988657698531	0.622972591426159
BRD9	ENSG00000028310	ME1	0	-0.26429380758292287	0.35254532655757914	-0.223426927202005	0.544425398521428
SNX1	ENSG00000028528	ME1	0	-0.2547179946123402	0.3624541697825514	-0.172028753556979	0.615568605929295
TBPL1	ENSG00000028839	ME1	0	0.14545779181992727	0.7134606687525937	0.113196775236853	0.836638394621636
ARNTL2	ENSG00000029153	ME1	0	0.3903821846081095	0.5673382222145196	0.188323080453981	0.808571793344256
SLC39A9	ENSG00000029364	ME1	0	-0.19716378942710697	0.2738532697277912	-0.159896724096352	0.49306469759414
IKZF2	ENSG00000030419	ME1	0	0.08729221416152003	0.910483631386729	0.131433059646395	0.867109790198307
IFT88	ENSG00000032742	ME1	0	-0.1788376182067088	0.6450029675265507	-0.103937085752497	0.850718729979675
ABCF2	ENSG00000033050	ME1	0	0.08822938744481448	0.6548967571327278	0.032976656713141	0.915720442198952
CHPF2	ENSG00000033100	ME1	0	0.5714044590488369	0.21866156036143816	0.285948925774805	0.590759336127615
FUT8	ENSG00000033170	ME1	0	-0.6092119200114278	0.25541336766558476	-0.415390930044929	0.411054424146185
GAB2	ENSG00000033327	ME1	0	-0.16661291028750372	0.6300447728049	-0.126665336744348	0.791520042132182
APBA2	ENSG00000034053	ME1	0	-0.14272412254745484	0.6929081401728622	-0.12862493450367	0.792657886959625
TIMP2	ENSG00000035862	ME1	0	-0.20128563519358805	0.5675895803427554	-0.107843436782669	0.817705069478009
RFC1	ENSG00000035928	ME1	0	-0.1413500885051706	0.6285828317587039	-0.0735916232318616	0.860030442829231
MFAP3	ENSG00000037749	ME1	0	0.6077782025480314	0.1243963260579062	0.584616849567484	0.159524453100694
ZFYVE16	ENSG00000039319	ME1	0	-0.447880127036305	0.5689069674735047	-0.253520213714316	0.738722805397796
PHLPP2	ENSG00000040199	ME1	0	0.02493314501628172	0.9507785760048533	0.0267116276684541	0.959630433196096
DCUN1D1	ENSG00000043093	ME1	0	-0.20029112132554844	0.47760781018077947	-0.139846998428818	0.707782743598467
ZIC2	ENSG00000043355	ME1	0	0.7431966500362832	0.17576627127947156	0.334217284939109	0.56109994713537
PHKA2	ENSG00000044446	ME1	0	-0.0884979327331649	0.7311173281352966	-0.0698354339848041	0.855386157646089
GEMIN8	ENSG00000046647	ME1	0	-0.2055272730212266	0.6524653776429047	-0.16671134894461	0.775840342882203
GPM6B	ENSG00000046653	ME1	0	-0.37600930676450506	0.5306102249451267	-0.217786190364888	0.738012432684175
CTPS2	ENSG00000047230	ME1	0	-0.2960242910223846	0.3927974282453422	-0.220156874137814	0.606850735844611
FAM214A	ENSG00000047346	ME1	0	-0.05317281612446896	0.913433458826951	0.0228303676726992	0.971095821807665
ARAP2	ENSG00000047365	ME1	0	-0.29639403232626094	0.5396030560793577	-0.174896827963452	0.754751098396062
GOPC	ENSG00000047932	ME1	0	-0.06260538575298233	0.7720726853958412	-0.0282020678274822	0.930400207686088
NOP16	ENSG00000048162	ME1	0	0.2854321095849796	0.41966307635016736	0.165702925026159	0.723317002803819
SNX29	ENSG00000048471	ME1	0	-0.24453858538048243	0.4688261332361607	-0.186589586159116	0.67204850467169
COL9A2	ENSG00000049089	ME1	0	-0.26606204461569655	0.6426497699973419	-0.169603299244274	0.804290878729114
H6PD	ENSG00000049239	ME1	0	-0.14638823539596038	0.6246820585401262	-0.107573877182293	0.797601548601842
VAMP3	ENSG00000049245	ME1	0	-0.3623324364101176	0.26028661360925104	-0.293474963658986	0.454157709299119
HEXB	ENSG00000049860	ME1	0	0.2185312088159366	0.4981197320102255	0.241951614863016	0.532090912095488
PTCD2	ENSG00000049883	ME1	0	-0.2622282541374695	0.3872739707748254	-0.182404816632166	0.629075807787679
LETMD1	ENSG00000050426	ME1	0	-0.44449950485873996	0.03611587150960426	-0.364772477365248	0.113522923525591
HEBP2	ENSG00000051620	ME1	0	0.31059654443413715	0.4664705094425696	0.192795711387998	0.730626819698681
SIKE1	ENSG00000052723	ME1	0	-0.012500070155764655	0.9698895701791901	-0.0636915413803173	0.86227172339311
RRP12	ENSG00000052749	ME1	0	0.13822008478883055	0.7618961934286448	-0.00822844021006516	0.991668888807389
FOXN3	ENSG00000053254	ME1	0	0.35637238873692734	0.277229587870226	0.321959183186974	0.416217832420824
KIF1B	ENSG00000054523	ME1	0	-0.081379266682628	0.798350464064186	-0.0438102943344263	0.927213242066412
FAM168A	ENSG00000054965	ME1	0	-0.3071147479469323	0.13608086023111235	-0.237480670377767	0.32418935245458
EIF2AK2	ENSG00000055332	ME1	0	0.06114684203810759	0.8967393868147764	0.0321516011895299	0.961453860520316
TRAF1	ENSG00000056558	ME1	0	-0.05918100558122319	0.9396206950622813	-0.0178386252549437	0.985353899192032
IL17RB	ENSG00000056736	ME1	0	0.4774315884528577	0.30436257101038583	0.431807825010591	0.384886238703378
TMCC3	ENSG00000057704	ME1	0	-0.15523262535442642	0.7928464176437847	-0.0456909653814899	0.952560745777185
USP13	ENSG00000058056	ME1	0	-0.4567471602015696	0.1438245798085197	-0.35804535682007	0.300964359321247
RASGRF1	ENSG00000058335	ME1	0	-0.2734376575769695	0.6427691436959413	-0.220062234907126	0.746690588486163
TARBP1	ENSG00000059588	ME1	0	-0.41103653343696706	0.3897031677557814	-0.255717759298071	0.61511220187692806
MON2	ENSG00000061987	ME1	0	-0.2293172278345778	0.5985253294961257	-0.0882376157101109	0.865071778498401
MRPS24	ENSG00000062582	ME1	0	0.5024399386205759	0.4487084700674334	0.202078003347637	0.78220708158489
CASP8	ENSG00000064012	ME1	0	0.6641298734082225	0.25907603131693047	0.414345162898621	0.489228791852276
LIMCH1	ENSG00000064042	ME1	0	-0.202420565135722	0.671833055375579	-0.0925906084237085	0.884279302243461
LPAR2	ENSG00000064547	ME1	0	0.672633400492328	0.12610302683472724	0.501788040329389	0.286616588212751
SNX24	ENSG00000064652	ME1	0	-0.5005430393509092	0.1497581072227499	-0.408674152763531	0.297029421453172
ERBB3	ENSG00000065361	ME1	0	-0.17979593932843482	0.7926353944926995	-0.162524121390433	0.832005282150576
TBC1D22B	ENSG00000065491	ME1	0	0.22987024483170593	0.2645967616451781	0.164417349437583	0.51671530359949
PACC1	ENSG00000065600	ME1	0	-0.5966643826506853	0.2903044423162179	NA	NA
GSTO2	ENSG00000065621	ME1	0	-0.30590351465066506	0.5435114327474142	-0.203477337052564	0.739649051869209
SEC61A2	ENSG00000065665	ME1	0	-0.11036709752588227	0.7558002944824043	-0.0451591789967264	0.930400207686088
PRKCQ	ENSG00000065675	ME1	0	-0.4145195106601859	0.4210122826733015	-0.286911257363814	0.610579124139505
TLE2	ENSG00000065717	ME1	0	-0.0727648609577337	0.9038406126776045	-0.197617048673158	0.710726374489605
FAM107B	ENSG00000065809	ME1	0	-0.24933064330438423	0.5842131075932431	-0.158030955853381	0.785954269124709
DIP2B	ENSG00000066084	ME1	0	-0.08095318052642902	0.8764813566613455	-0.0126544760741148	0.986985361838118
ELOVL1	ENSG00000066322	ME1	0	-0.4856187026857916	0.3296619587666327	-0.379273962160526	0.486769208801966
FGFR2	ENSG00000066468	ME1	0	-0.27442291409715536	0.6323256076771466	-0.219651354403716	0.743891368698287
EML1	ENSG00000066629	ME1	0	-0.387376184503699	0.47760781018077947	-0.240206557034903	0.685578776456836
STAG3	ENSG00000066923	ME1	0	-0.37436655347733344	0.457181420854236	-0.238436364763996	0.668020852599181
FECH	ENSG00000066926	ME1	0	-0.25159843295831535	0.5930705278036666	-0.154481583775332	0.79292938858691
NEO1	ENSG00000067141	ME1	0	-0.03144120696698573	0.9454392845673634	-0.00823630212258124	0.990858116462086
RHOA	ENSG00000067560	ME1	0	-0.17131353200471117	0.3490616163096406	-0.106601444812471	0.641961850428457
ROGDI	ENSG00000067836	ME1	0	-0.41786866664635675	0.3778633658114669	-0.35931062432792	0.495517512154741
TFE3	ENSG00000068323	ME1	0	0.2191848784092362	0.31357995427299634	0.159809047088925	0.585529503945706
IFT80	ENSG00000068885	ME1	0	-0.548380478576072	0.30436257101038583	-0.397694222781051	0.472824534653091
SIRT2	ENSG00000068903	ME1	0	-0.21752417302190374	0.5904310606983586	-0.17626187888074701	0.740901582327077
NUP133	ENSG00000069248	ME1	0	-0.3018747812937952	0.364675516761145	-0.203976025785777	0.60382209952352
NUCKS1	ENSG00000069275	ME1	0	-0.42872135575623477	0.22127933788834153	-0.328212070084608	0.422376436550702
CLEC2D	ENSG00000069493	ME1	0	0.20745547577670378	0.66983086424293	0.119612603436013	0.857157480674736
ATP1B3	ENSG00000069849	ME1	0	0.6315276328780461	0.19028024699667462	0.508154420130123	0.315033719287384
LRP6	ENSG00000070018	ME1	0	-0.09965504261182447	0.8113660919442665	-0.0337078881233807	0.955744931639062
SCT	ENSG00000070031	ME1	0	1.4919163081272742	0.1478838534938031	0.669605511629393	0.289867154238861
NDST1	ENSG00000070614	ME1	0	-0.17166113960026722	0.7122059133320895	-0.118427230870473	0.851372229711033
ASNS	ENSG00000070669	ME1	0	0.6363364132468974	0.10795524198786668	0.545258553860995	0.209403322250427
EIF2B3	ENSG00000070785	ME1	0	-0.3282528678682357	0.14067675873544533	-0.241594627731035	0.329008462014739
MGAT4A	ENSG00000071073	ME1	0	0.577772491841967	0.0635563814271066	0.467071994973006	0.190203127097594
RPS6KA2	ENSG00000071242	ME1	0	-0.3665809492104983	0.3159947381788623	-0.335500344062233	0.436792877926313
FBXW11	ENSG00000072803	ME1	0	-0.20082145405163437	0.5208895318633477	-0.149695977265408	0.724873519362282
PVR	ENSG00000073008	ME1	0	0.33350572989931393	0.3409252383589384	0.223583506387384	0.61511220187692806
PDE8A	ENSG00000073417	ME1	0	-0.3129989586887291	0.5634919623629392	-0.175464858205664	0.777334832282966
SMARCE1	ENSG00000073584	ME1	0	-0.2729881170948267	0.2035564620672039	-0.234557342076572	0.384886238703378
PPP2R3A	ENSG00000073711	ME1	0	-0.29654069383472664	0.49155827437688127	-0.18281788862443	0.729791694371787
MAP3K13	ENSG00000073803	ME1	0	-0.3413325153346585	0.040344804514723026	-0.328089392430179	0.0998665399228703
PICALM	ENSG00000073921	ME1	0	-0.1432173206296683	0.7035729471225601	-0.0492095650367624	0.926848890879233
PPP2R2C	ENSG00000074211	ME1	0	-0.6674681944240465	0.11724087896815669	-0.573458229835201	0.206753804426396
NCBP3	ENSG00000074356	ME1	0	-0.16610147116914606	0.5905790354686193	-0.10940245926437	0.799362743116774
SLC24A1	ENSG00000074621	ME1	0	-0.4344515848897416	0.19956730627149427	-0.374157327689253	0.33993587152619
ZNF532	ENSG00000074657	ME1	0	-0.16838294346272434	0.707717907889599	-0.0785985040822107	0.899255181744648
SCARF1	ENSG00000074660	ME1	0	0.5672928909956679	0.17607413772232763	0.329886198191046	0.478873286740708
FRYL	ENSG00000075539	ME1	0	-0.2077047685817721	0.589608885602374	-0.13468833724932	0.790878638751602
FMO4	ENSG00000076258	ME1	0	-0.4976281165304426	0.38648673330397876	-0.352800056444222	0.553883272270562
RGS11	ENSG00000076344	ME1	0	-0.2463280652562803	0.6511039942343101	-0.291494168454194	0.601032015924846
PLXNA2	ENSG00000076356	ME1	0	0.6910109963739363	0.11222813040470812	0.379774729353245	0.409722752010859
SPAG5	ENSG00000076382	ME1	0	0.6434800712306995	0.1313617149861227	0.432003085222943	0.345494544760595
ANKRD13A	ENSG00000076513	ME1	0	-0.18029176505568467	0.5458102174745275	-0.137196202734394	0.73944480230556
TPD52	ENSG00000076554	ME1	0	-0.1746518066756827	0.6065613186363481	-0.127171131842023	0.787320688788252
MBNL3	ENSG00000076770	ME1	0	-0.2882487474255011	0.6407758541401563	-0.146223701667954	0.816782724006999
TM9SF3	ENSG00000077147	ME1	0	-0.23241443107446155	0.30397164007967137	-0.165195741972359	0.56109994713537
PIK3C3	ENSG00000078142	ME1	0	-0.2197691478032047	0.33663460640866094	-0.173210056944674	0.561262311637875
SYNJ2	ENSG00000078269	ME1	0	-0.2610714216005405	0.6230085170930735	-0.155101805550451	0.808571793344256
TNRC6C	ENSG00000078687	ME1	0	-0.022100649116149274	0.9651538138003298	-0.0228903028447933	0.971324576946303
ITCH	ENSG00000078747	ME1	0	-0.2857275198743711	0.469437847535529	-0.180335144176758	0.711396856348642
MYH7B	ENSG00000078814	ME1	0	-0.3634799245250123	0.4774214977266185	-0.28424958437759	0.63282940713127
TP73	ENSG00000078900	ME1	0	-0.3589940110497979	0.555029562115461	-0.319863598757273	0.610579124139505
UBE2D4	ENSG00000078967	ME1	0	-0.27511082242640805	0.32286677115631884	-0.301463344059941	0.345494544760595
LIPE	ENSG00000079435	ME1	0	-0.34771711823362317	0.589042320537473	-0.247714208466373	0.724873519362282
DNM2	ENSG00000079805	ME1	0	-0.05986995575361699	0.8787020316218781	-0.0290367516164843	0.959630433196096
EPB41L2	ENSG00000079819	ME1	0	-0.24535552280534573	0.5404527400169109	-0.151134312339364	0.766942078150975
PTPRH	ENSG00000080031	ME1	0	-0.34963764601922365	0.5432109442970416	-0.25644053501142	0.694535124482002
PSEN1	ENSG00000080815	ME1	0	-0.3704750312538584	0.404270111469895	-0.272677412279177	0.604063463370303
CPOX	ENSG00000080819	ME1	0	-0.28650499912400823	0.6503119644192649	-0.173897104583177	0.809389598921499
CLDND1	ENSG00000080822	ME1	0	-0.4762743014555044	0.3683015500761946	-0.344559507720038	0.553924368485915
ARG2	ENSG00000081181	ME1	0	1.0536965355057206	0.12158579375170932	0.667296217208634	0.257894723607256
LRP2	ENSG00000081479	ME1	0	-0.159529951177067	0.8597114509969663	-0.072766794765353	0.939837686546872
EPB41L3	ENSG00000082397	ME1	0	-0.45849693038697065	0.3978693058255907	-0.287175594661076	0.602497085929229
GEMIN5	ENSG00000082516	ME1	0	-0.1276694051551206	0.632996135925148	-0.0616250094987116	0.86771718772648
BCKDHB	ENSG00000083123	ME1	0	-0.6537275293903642	0.1483203997478353	-0.466813145162818	0.281678589113705
ULK2	ENSG00000083290	ME1	0	-0.40320348752756086	0.26058488731623014	-0.321976738590716	0.446781553438208
TDRD3	ENSG00000083544	ME1	0	-0.3056325713970239	0.2968882318696172	-0.277230802201286	0.442786599715528
PDS5B	ENSG00000083642	ME1	0	0.31419255533813745	0.18332304659048876	0.344147298551317	0.197224896288829
ZNF324	ENSG00000083812	ME1	0	0.4072636296356085	0.2875875599651601	0.254931257769219	0.58959908453419
FAT1	ENSG00000083857	ME1	0	-0.4123120584988765	0.3932338924772426	-0.295741843287844	0.598849980125395
YTHDC1	ENSG00000083896	ME1	0	-0.1488229692272376	0.5060106783815955	-0.0942682475452039	0.766297684037042
CHMP2B	ENSG00000083937	ME1	0	-0.44209067537886754	0.23384006894597634	-0.313900020289953	0.425350032482122
PPIE	ENSG00000084072	ME1	0	-0.2704975226503809	0.4151075545796089	-0.202456270121765	0.638318178643794
HAL	ENSG00000084110	ME1	0	1.9698430134876252	NA	0.577470896660035	NA
SLCO1A2	ENSG00000084453	ME1	0	-0.4875398211235427	0.5387418356154052	-0.294732993481723	0.695880477925381
COL16A1	ENSG00000084636	ME1	0	-0.09659148525107299	0.8860136864112903	-0.0519311831390931	0.950884877841994
CD59	ENSG00000085063	ME1	0	0.28722578424864353	0.49456418863074625	0.26061340507897	0.611373429869879
MECOM	ENSG00000085276	ME1	0	0.23580935822765234	0.6878534847040484	0.112255147412918	0.883968743421465
ZNF213	ENSG00000085644	ME1	0	-0.04326170890561907	0.9104780510977459	-0.0322747929022696	0.952560745777185
DDHD2	ENSG00000085788	ME1	0	-0.5954102888028857	0.08607627709237073	-0.463786241885305	0.213654775188727
EPS15	ENSG00000085832	ME1	0	-0.28778017482460266	0.3968136358720968	-0.15859963317884	0.674036735870652
USP40	ENSG00000085982	ME1	0	-0.1990625502733897	0.6175046717564115	-0.172754861095253	0.741852187338055
POMGNT1	ENSG00000085998	ME1	0	-0.07209756280287948	0.8316877365656377	-0.0721555873325244	0.879111576941135
MAST2	ENSG00000086015	ME1	0	0.3192906919266982	0.37118726055898216	0.20533201703963	0.657231170385912
DIMT1	ENSG00000086189	ME1	0	-0.2972530716249442	0.31321041407602995	-0.234756003663696	0.515030935103219
FOLH1	ENSG00000086205	ME1	0	-0.5981988597623404	0.5158091923060041	-0.360671412500457	0.62409447014814
NLK	ENSG00000087095	ME1	0	-0.3402810697785675	0.2710870527210482	-0.265843761141033	0.473128931121556
KLHL42	ENSG00000087448	ME1	0	-0.30019192291517677	0.20181791388006767	-0.22459253597134	0.411054424146185
PHACTR3	ENSG00000087495	ME1	0	-0.27838941633476705	0.5611244997072736	-0.188631813277569	0.752878848508964
AAMDC	ENSG00000087884	ME1	0	-0.3828197354085103	0.2999708226217012	-0.359449962866705	0.397513001395875
ALG6	ENSG00000088035	ME1	0	-0.23506731926959712	0.5457079876980856	-0.156941010559693	0.749841740314301
PTPN4	ENSG00000088179	ME1	0	-0.17786997277468705	0.5458102174745275	-0.081440346939772	0.824417830855409
DOCK9	ENSG00000088387	ME1	0	-0.19217564404262205	0.7006940883658446	-0.0702559118480225	0.913138335187586
PPP1R13B	ENSG00000088808	ME1	0	0.3580522898789354	0.2702960549824823	0.243814406238325	0.546655331065653
C20orf194	ENSG00000088854	ME1	0	-0.3705073588424342	0.278178025562874	-0.256499229425732	0.48549529369542
ANAPC5	ENSG00000089053	ME1	0	-0.1684575406238258	0.6979502106962696	-0.085331682450453	0.884366516597016
SIRT4	ENSG00000089163	ME1	0	1.0552599253420936	0.07553046278044312	0.607562189450228	0.268881278904009
FUS	ENSG00000089280	ME1	0	-0.1919184806837669	0.4769555745646683	-0.142730411918864	0.701367492928547
HEPH	ENSG00000089472	ME1	0	-0.4193935880478837	0.38464223640594186	-0.324198284096461	0.558956763943537
OTUB2	ENSG00000089723	ME1	0	0.7187710986287051	0.39028980654535034	0.342630064682725	0.645794334366851
SLC9A1	ENSG00000090020	ME1	0	0.2379911512843429	0.5628830909656636	0.0782865144327513	0.897669097448777
PCBP4	ENSG00000090097	ME1	0	-0.3799281970346265	0.412420446240369	-0.305330942693546	0.576566881276555
FETUB	ENSG00000090512	ME1	0	-0.40164019768067266	0.8154043821655289	-0.161722106039562	0.865166983700529
GNPTG	ENSG00000090581	ME1	0	-0.14418739548062853	0.5719649004835229	-0.107242953614957	0.767619836382738
USP48	ENSG00000090686	ME1	0	-0.0614749792732801	0.8204370172667083	-0.00484831488687986	0.991722195209943
EFNB1	ENSG00000090776	ME1	0	0.47036854393651406	0.3183963511669109	0.204709583918637	0.716201257323375
PITPNM2	ENSG00000090975	ME1	0	0.43151949875196405	0.21170113638146232	0.269276803884564	0.514818219430919
CMTM6	ENSG00000091317	ME1	0	0.330244813275017	0.3621663106432778	0.215981637891076	0.643434073440228
TF	ENSG00000091513	ME1	0	-0.29295671827112496	0.6334781895820161	-0.21538444064305	0.759705600466048
ZFHX4	ENSG00000091656	ME1	0	-0.15276727497816034	0.6622369239640781	-0.0859122709471819	0.856938889621481
RGS17	ENSG00000091844	ME1	0	0.12563580919905049	0.8321849805055719	-0.0223098006961571	0.977809130951045
OSGEP	ENSG00000092094	ME1	0	-0.060103976915072875	0.8914295333948565	-0.0512231711302496	0.931153201332976
G2E3	ENSG00000092140	ME1	0	-0.1764766489609732	0.5848239789982321	-0.107961826064762	0.796725412791941
SEMA6A	ENSG00000092421	ME1	0	-0.4365043175683952	0.4310108646684664	-0.303682647713138	0.610579124139505
TYRO3	ENSG00000092445	ME1	0	-0.16268077534203243	0.716331051927985	-0.159130378552308	0.778906766379418
CAPN3	ENSG00000092529	ME1	0	-0.10689044399529356	0.8772052592736764	-0.0172920258730131	0.984618247608584
COL9A3	ENSG00000092758	ME1	0	-0.6158074516433267	0.3096523517514148	-0.42755089058736	0.473128931121556
RFFL	ENSG00000092871	ME1	0	-0.4632661626170965	0.3978693058255907	-0.316211296939381	0.576566881276555
DPYSL2	ENSG00000092964	ME1	0	-0.3549689079598434	0.4711161769775446	-0.213833459264183	0.694535124482002
SEC22C	ENSG00000093183	ME1	0	-0.23137250923464353	0.3176032477910049	-0.155955945183474	0.560902014648341
HOOK2	ENSG00000095066	ME1	0	0.48225824769387626	0.23635418558348836	0.326204105582031	0.487008197220936
TBC1D2	ENSG00000095383	ME1	0	-0.11002518572547575	0.8636283810951164	-0.063030322939064	0.937649205947338
TLL2	ENSG00000095587	ME1	0	-0.616739205156272	0.3897031677557814	-0.403376139195667	0.536741035094486
SCD	ENSG00000099194	ME1	0	-0.619430449639647	0.1968797719802233	-0.472922799646967	0.353146567563449
PRTFDC1	ENSG00000099256	ME1	0	-0.4508010043761439	0.3601525072386981	-0.30886139855765	0.558956763943537
TSPAN15	ENSG00000099282	ME1	0	-0.7293797895189319	0.2491905678573423	-0.50958063790096	0.392478334601092
MACROH2A2	ENSG00000099284	ME1	0	-0.33991467219843496	0.32286677115631884	NA	NA
MAST3	ENSG00000099308	ME1	0	0.1892012108781779	0.6663891192962623	0.226667919426577	0.635477998164118
CIRBP	ENSG00000099622	ME1	0	-0.5775662486317084	0.30783726359927194	-0.400453009747457	0.488079762677621
TECR	ENSG00000099797	ME1	0	-0.019241012006496184	0.9652046472229563	-5.96906399362061e-4	0.999004695030436
IZUMO4	ENSG00000099840	ME1	0	-0.3075401106376071	0.6052663555324533	-0.289873455616896	0.646701042868756
RASSF7	ENSG00000099849	ME1	0	0.5443982801063572	0.2893341064727756	0.231875261005044	0.689721634556537
YPEL1	ENSG00000100027	ME1	0	-0.46291757880623474	0.23384006894597634	-0.382814875739594	0.383332971544778
PIK3IP1	ENSG00000100100	ME1	0	-0.44187698478973486	0.22760258236866926	-0.400420924479318	0.342399214553442
POLR2F	ENSG00000100142	ME1	0	-0.6311725391711378	0.36005326432259466	-0.444661682306184	0.490037964913153
SLC16A8	ENSG00000100156	ME1	0	-0.3925584461600292	0.6032797912003485	-0.235973002660291	0.753435125429504
FBXO7	ENSG00000100225	ME1	0	-0.4753716482586489	0.1445061154436493	-0.383948914039738	0.300964359321247
SBF1	ENSG00000100241	ME1	0	-0.19481405636072263	0.6135472291868521	-0.145302819053885	0.778906766379418
C22orf31	ENSG00000100249	ME1	0	-0.38474059416940365	0.72472164108495285	-0.196197381854539	0.831514924733942
TTLL1	ENSG00000100271	ME1	0	-0.3479739301558581	0.3390124217052455	-0.262106147080706	0.552909592642009
HMGXB4	ENSG00000100281	ME1	0	-0.30912068255961783	0.41791070464086316	-0.195431564208191	0.663658684409127
CHKB	ENSG00000100288	ME1	0	0.34598010886066877	0.39637820154948705	0.197913551963974	0.677696632704228
TAB1	ENSG00000100324	ME1	0	-0.3026751795258371	0.3555570109721784	-0.274128494242408	0.497372182134314
APOL1	ENSG00000100342	ME1	0	0.9146233056250581	0.20300186015065508	0.310728643623888	0.662443051767393
IFT27	ENSG00000100360	ME1	0	-0.38806627002435423	0.2524822476612224	-0.317972113192722	0.436792877926313
CHADL	ENSG00000100399	ME1	0	-0.44294637439071166	0.5937773140624899	-0.283760067714029	0.715911422988004
HDAC10	ENSG00000100429	ME1	0	0.5684447875197073	0.2224692550171786	0.400846074728837	0.421899004284683
CDKL1	ENSG00000100490	ME1	0	1.0544503706659973	0.0784671145689086	0.735294302180544	0.177394039370849
GSTZ1	ENSG00000100577	ME1	0	-0.5153651601575643	0.40136295253811655	-0.326720944558045	0.588781543131683
SPTLC2	ENSG00000100596	ME1	0	-0.03594316411739787	0.9465559160946905	-0.0122809814668701	0.986985361838118
DICER1	ENSG00000100697	ME1	0	-0.15994987435239816	0.7256227152922318	-0.0534406689850805	0.930651194950103
DICER1	ENSG00000100697	ME1	0	-0.15994987435239816	0.7256227152922318	-0.0534406689850805	0.930651194950103
ZFYVE21	ENSG00000100711	ME1	0	-0.15747406002617562	0.5837125757958683	-0.141392248930723	0.71795621195283
EFS	ENSG00000100842	ME1	0	-0.524620450482373	0.4153184924483093	-0.361585803942392	0.577591628482934
CINP	ENSG00000100865	ME1	0	-0.21070494528266542	0.3870694470738861	-0.212145248181487	0.488202734359061
CD40	ENSG00000101017	ME1	0	0.6078533708933475	0.1684710193364983	0.43597033336136	0.369144517452963
SGK2	ENSG00000101049	ME1	0	-0.7198742564782107	0.2915604698606479	-0.480952157564216	0.421801495682361
BMP7	ENSG00000101144	ME1	0	-0.4732203515630231	0.35025697630026603	-0.389498837048706	0.477096288903726
RNF24	ENSG00000101236	ME1	0	0.7919775544071593	0.07094165589022253	0.411094622305664	0.302172708795638
RASSF2	ENSG00000101265	ME1	0	-0.32470354640430227	0.4814780833074219	-0.246689504033537	0.663658684409127
PPP1R16B	ENSG00000101445	ME1	0	-0.2875599521577511	0.6032797912003485	-0.21131935240677	0.749947297907566
DHX35	ENSG00000101452	ME1	0	-0.1585782958375638	0.5924877227189498	-0.102162484033089	0.806709361479959
LPIN2	ENSG00000101577	ME1	0	0.11026250425129662	0.7453052425865682	0.148285821502131	0.719095237408652
RNF125	ENSG00000101695	ME1	0	-0.4847205351718625	0.41055439744453526	-0.339471490393301	0.587306816774659
ATP11C	ENSG00000101974	ME1	0	0.45104157789992516	0.14684274509795087	0.440737869912631	0.210109457764741
ZC3H12B	ENSG00000102053	ME1	0	-0.3220844121116812	0.24330892702588328	-0.254286696652783	0.437104869059334
MAGT1	ENSG00000102158	ME1	0	-0.20937372254991155	0.5904310606983586	-0.118764509421844	0.815245944580685
CD99L2	ENSG00000102181	ME1	0	-0.3964948179144804	0.21475365926622136	-0.310150754855667	0.41384239759277
KLHL4	ENSG00000102271	ME1	0	-0.41324422706441905	0.5738241706913325	-0.238991424663873	0.742448059127296
RBM3	ENSG00000102317	ME1	0	-0.6725711655353184	0.4278500039395903	-0.376595907759827	0.601587202413742
RUBCNL	ENSG00000102445	ME1	0	0.44435579851409723	0.36569282344849185	0.383497283335736	0.472824534653091
NALCN	ENSG00000102452	ME1	0	-0.2607815104491688	0.5607257453364837	-0.156453706715267	0.777131874779113
NDFIP2	ENSG00000102471	ME1	0	-0.284006032731773	0.505861029338008	-0.149499486907591	0.755441680345612
UGGT2	ENSG00000102595	ME1	0	-0.31143540807514686	0.477447217257137	-0.191530256718739	0.721659150662495
DGKH	ENSG00000102780	ME1	0	0.11314011178315063	0.886112890990621	0.0339202414157407	0.971223448813576
KATNAL1	ENSG00000102781	ME1	0	-0.26474445171848643	0.3978693058255907	-0.17138536665045	0.660964638926942
PLLP	ENSG00000102934	ME1	0	-0.33791443881308364	0.6180252797389437	-0.226841365195166	0.759319721188589
PARD6A	ENSG00000102981	ME1	0	0.4890398950244598	0.3225306233955436	0.148082804882876	0.79556050928404
SLC7A6	ENSG00000103064	ME1	0	0.568794027775435	0.09172397071147036	0.436637341360135	0.247449814210435
FA2H	ENSG00000103089	ME1	0	-0.24524850675375634	0.7134606687525937	-0.182766662376842	0.808864821439932
SEC14L5	ENSG00000103184	ME1	0	-0.3384511990914505	0.6428855552421427	-0.227491161243854	0.767619836382738
LMF1	ENSG00000103227	ME1	0	-0.22922405148720779	0.6290542939280962	-0.206184733523604	0.721238494116413
ZNF174	ENSG00000103343	ME1	0	-0.1727966450490124	0.49964123955116885	-0.0977567911365434	0.75249824329511
GGA2	ENSG00000103365	ME1	0	0.5621469509065944	0.08922911580858256	0.377655282527055	0.300964359321247
CPPED1	ENSG00000103381	ME1	0	-0.15241616039461509	0.6911771881034807	-0.0643133031180849	0.906944714660969
VPS35L	ENSG00000103544	ME1	0	-0.21763010974785363	0.4565188536277821	NA	NA
CORO2B	ENSG00000103647	ME1	0	-0.09183880169150062	0.8377469553903502	-0.0820648154630895	0.892307999278924
ACSBG1	ENSG00000103740	ME1	0	-0.9527299106967387	0.07392709858085747	-0.689250331810013	0.177595543753899
CD276	ENSG00000103855	ME1	0	0.24710511527707874	0.536211253286644	0.122324693570222	0.825687606819044
DTWD1	ENSG00000104047	ME1	0	-0.13882690913991688	0.670229579068142	-0.0918520078813515	0.845528706773753
TJP1	ENSG00000104067	ME1	0	-0.31116019196524686	0.3213232490510174	-0.227846535849804	0.557784264838516
GDAP1	ENSG00000104381	ME1	0	-0.630047927454898	0.12610302683472724	-0.448316618695787	0.274705187590691
EMC2	ENSG00000104412	ME1	0	-0.43056173570774464	0.3193681039060143	-0.264401908297443	0.519414711407288
NDRG1	ENSG00000104419	ME1	0	-0.2690519843160624	0.5067072454918944	-0.223314114463346	0.665417972093478
MTMR9	ENSG00000104643	ME1	0	-0.33219004072148195	0.09191943924057348	-0.301300046257391	0.199027627573098
R3HCC1	ENSG00000104679	ME1	0	-0.27845814944206465	0.42357557438386667	-0.327357675055261	0.374917845776385
TNFRSF10A	ENSG00000104689	ME1	0	0.8162898002387293	0.18757445408501136	0.467202142576795	0.43157699116361
UBXN8	ENSG00000104691	ME1	0	-0.23929141001048812	0.33938227771370433	-0.166835872098897	0.583330879055853
ARHGEF10	ENSG00000104728	ME1	0	-0.1899314777000416	0.7695527103974047	-0.116073550453791	0.881544120194901
TUBB4A	ENSG00000104833	ME1	0	-0.3160483980518996	0.6979502106962696	-0.168893142210744	0.829935508043362
FCGRT	ENSG00000104870	ME1	0	0.5009371101149817	0.1945070781072562	0.321543094014059	0.47378678951777
PPP1R13L	ENSG00000104881	ME1	0	0.46875176832438636	0.2306433313770995	0.309807358485843	0.500688426818139
PEX11G	ENSG00000104883	ME1	0	-0.6667421061645022	0.33521810478339054	-0.44511865712728	0.481542954694394
OAZ1	ENSG00000104904	ME1	0	0.37313960144129266	0.31746128094723974	0.211449152681179	0.655607690186857
IL27RA	ENSG00000104998	ME1	0	0.6314654572696075	0.2567119669219566	0.304409407883157	0.611489419529777
FAM32A	ENSG00000105058	ME1	0	0.15143510309462846	0.6156668306946381	0.043881969420557	0.925259530814216
PPP6R1	ENSG00000105063	ME1	0	0.2967184810793301	0.2796107825083918	0.257526373934404	0.45762034918468
OLFM2	ENSG00000105088	ME1	0	0.5412879000104162	0.16726892588809492	0.388767031971742	0.388579461977965
TBCB	ENSG00000105254	ME1	0	-0.17916054108096463	0.5996871930890796	-0.221453528788519	0.577591628482934
APLP1	ENSG00000105290	ME1	0	-0.29525627326849513	0.5988865209347026	-0.219291585126764	0.742024375362411
HNRNPUL1	ENSG00000105323	ME1	0	-0.03648095253809079	0.886112890990621	0.0121144427192475	0.973821096742773
BBC3	ENSG00000105327	ME1	0	0.4330948970741873	0.3273296054960534	0.273449838900373	0.599760808492216
MYH14	ENSG00000105357	ME1	0	-0.34732175556760314	0.4217336606190645	-0.243443739041729	0.624617047703183
ETFB	ENSG00000105379	ME1	0	-0.3226556989303924	0.31272534970114335	-0.320540018676101	0.392238492904085
SIGLEC5	ENSG00000105501	ME1	0	0.7910594219250081	NA	0.321055400658409	NA
MAG	ENSG00000105695	ME1	0	-0.5579016146928508	0.4503854874980288	-0.368614230360941	0.593080575048179
HPN	ENSG00000105707	ME1	0	-0.04254799199498137	0.963953364920028	-0.0535062309093237	0.955819013674439
GSK3A	ENSG00000105723	ME1	0	0.21857524590723407	0.3253324793140616	0.12966994633014	0.649296928441154
CADM4	ENSG00000105767	ME1	0	-0.35130753821372024	0.34228836157235154	-0.255793349099434	0.560243758142951
GTPBP10	ENSG00000105793	ME1	0	-0.13956794003804507	0.5895055083677064	-0.0644268677197255	0.858606647583704
STEAP1B	ENSG00000105889	ME1	0	0.0029413632760398167	0.9966866816922356	0.083482676132185	0.906998477038575
ZC3HAV1	ENSG00000105939	ME1	0	0.6565157123912402	0.17019410204186583	0.32259287408869	0.532086446818751
ADAP1	ENSG00000105963	ME1	0	-0.004106751287380089	0.995701664356242	-0.0754032104810085	0.918790203846786
DNAJB6	ENSG00000105993	ME1	0	0.855612679998794	0.04032366837464533	0.650510551178818	0.138651514192142
GARS1	ENSG00000106105	ME1	0	0.28438643964417654	0.46356741998373474	NA	NA
ZKSCAN1	ENSG00000106261	ME1	0	-0.3603772779560648	0.38648673330397876	-0.26810257059862	0.592592013845646
NUDT1	ENSG00000106268	ME1	0	-0.19660030297010211	0.4996076931058946	-0.172521325559239	0.657455553999494
C1GALT1	ENSG00000106392	ME1	0	-0.27460656010940976	0.49818983507116277	-0.211312897245098	0.681285357894611
CEP41	ENSG00000106477	ME1	0	-0.32875927243758835	0.2534914547462425	-0.249165371593841	0.465286778756265
TMEM248	ENSG00000106609	ME1	0	0.10431335906559557	0.46320244923110976	0.0592616147894405	0.768897194041488
GCK	ENSG00000106633	ME1	0	0.401562271209097	0.31557394867498095	0.29416740374715	0.536741035094486
BCL7B	ENSG00000106635	ME1	0	0.2848050255063096	0.28594870820084384	0.107178173197834	0.71364199944133
FKTN	ENSG00000106692	ME1	0	-0.5259428275235443	0.17084214355606964	-0.401961762881088	0.30475378782009
C5	ENSG00000106804	ME1	0	-0.4655486463992927	0.390315398554086	-0.316880232963611	0.584149568018724
PTGDS	ENSG00000107317	ME1	0	-0.2782463664923418	0.6552556224588233	-0.190944942515267	0.792657886959625
ABCA2	ENSG00000107331	ME1	0	-0.19590413004497179	0.7784012176138702	-0.136265878410006	0.867109790198307
ABHD17B	ENSG00000107362	ME1	0	-0.3246322666096248	0.49075615626619623	-0.232898212119385	0.682156755839374
DNMBP	ENSG00000107554	ME1	0	0.3294678917741605	0.2534914547462425	0.253686843156689	0.478134576333574
MINPP1	ENSG00000107789	ME1	0	-0.20507933781927587	0.4275542738165808	-0.166944763409806	0.621141676483515
ARHGAP21	ENSG00000107863	ME1	0	-0.12363335983145193	0.8305509482437334	-0.0151328518371033	0.985353899192032
PBLD	ENSG00000108187	ME1	0	-0.5404904077786239	0.3981282263489192	-0.321975173411721	0.604007492546562
ASPA	ENSG00000108381	ME1	0	-0.4562385762180271	0.4903778758921855	-0.303398134654409	0.659211731702973
SEPTIN4	ENSG00000108387	ME1	0	-0.4927428914621782	0.32188171979082153	NA	NA
CYTH1	ENSG00000108669	ME1	0	-0.086189661490564215	0.8512826828388457	-0.0900230785350912	0.881326086186496
MPP2	ENSG00000108852	ME1	0	-0.43336691905553076	0.31242521403631757	-0.352428372490349	0.473249015895551
DUSP3	ENSG00000108861	ME1	0	0.2300428816506391	0.379487483487624	0.256678505099537	0.411054424146185
YWHAE	ENSG00000108953	ME1	0	-0.09970057883782156	0.5690930899422026	-0.0943873462577413	0.702327282882222
CDR2L	ENSG00000109089	ME1	0	0.010100295018780887	0.9869000881324733	-0.0736604502651842	0.911147572413687
PMP22	ENSG00000109099	ME1	0	-0.17796104294513193	0.7695835766556806	-0.080446273754267	0.915901132268932
UNC119	ENSG00000109103	ME1	0	0.41936123661754837	0.39127490635755385	0.230224567872577	0.699257232832124
ALDOC	ENSG00000109107	ME1	0	-0.4427395310253511	0.1818808026702959	-0.335659576413582	0.388312963895519
KLHL2	ENSG00000109466	ME1	0	-0.12210759108199236	0.7302652796995848	-0.11754902601011	0.806709361479959
GALNT7	ENSG00000109586	ME1	0	-0.18506235857027975	0.7475612862706474	-0.0942793617235136	0.898914309420931
SEPSECS	ENSG00000109618	ME1	0	-0.327134425358162	0.3870694470738861	-0.20136658797603	0.622809544946908
TRIM2	ENSG00000109654	ME1	0	-0.40294991180486306	0.4860215876273446	-0.260700403957615	0.671868686732071
B3GAT1	ENSG00000109956	ME1	0	-0.19766993804640703	0.6835419282013881	-0.17605951898544	0.769518761351343
KMT5B	ENSG00000110066	ME1	0	-0.1927265200505274	0.42585713229826966	-0.192619668851105	0.536207174530971
ST3GAL4	ENSG00000110080	ME1	0	-0.2968712465371083	0.5150995047040383	-0.246553488737119	0.65734988438319
PANX1	ENSG00000110218	ME1	0	0.4217468888330077	0.41114661829136395	0.391121991560656	0.469157913451418
RNF141	ENSG00000110315	ME1	0	-0.5608135414415045	0.19244167760905287	-0.414807869538741	0.371767219541616
GALNT18	ENSG00000110328	ME1	0	0.289150595504544	0.42774018327053875	0.223942968250506	0.633702674559593
CBL	ENSG00000110395	ME1	0	0.1902139696959512	0.4917778140352943	0.161519443166365	0.670310512160985
CHKA	ENSG00000110721	ME1	0	0.15941314579805838	0.7049219223507994	0.172085095754519	0.741852187338055
CSRNP2	ENSG00000110925	ME1	0	0.12923260607068826	0.6154122448535058	0.121498278056314	0.734607622514668
BCL7A	ENSG00000110987	ME1	0	-0.16632288534352382	0.6791036024878486	-0.0993272223064433	0.857190723241215
KRT18	ENSG00000111057	ME1	0	0.5821247392001835	0.5280352641623363	0.13726793107112	0.885225421931476
LTA4H	ENSG00000111144	ME1	0	0.0981785221825591	0.6261261122134562	0.0927909379368408	0.744318959902328
ELK3	ENSG00000111145	ME1	0	0.16734221731043925	0.7485349243350649	0.130302704997874	0.847497126529135
RASAL1	ENSG00000111344	ME1	0	-0.4711451836661773	0.6167900098831665	-0.279750135680194	0.724618614197938
RAB5B	ENSG00000111540	ME1	0	-0.19856578634032568	0.39441967512499787	-0.210403740260544	0.470445974043787
MDM1	ENSG00000111554	ME1	0	-0.2574432661239949	0.4860215876273446	-0.122951311753343	0.77031425794405906
TIMELESS	ENSG00000111602	ME1	0	0.4156123968345365	0.3259162091757261	0.324760625982971	0.510417866986179
FRK	ENSG00000111816	ME1	0	-0.37227589699332425	0.5534486426683318	-0.255905606180347	0.707512621582202
GABRR2	ENSG00000111886	ME1	0	1.372070192462635	0.25534304792688667	0.602599409092499	0.36008484625875
TPD52L1	ENSG00000111907	ME1	0	0.7374469519092262	0.18017269344655154	0.59816105755235	0.26409412881972
HINT3	ENSG00000111911	ME1	0	-0.45771946579267125	0.1734233317132205	-0.376978538722011	0.33380810171246
FBXO5	ENSG00000112029	ME1	0	0.23117945807150372	0.6892697350601813	0.217873986426582	0.738012432684175
MTRF1L	ENSG00000112031	ME1	0	0.5327338989026883	0.19321791048277634	0.33556539356469	0.470778412102476
CILK1	ENSG00000112144	ME1	0	-0.21158758243934378	0.7016457626992271	NA	NA
MDN1	ENSG00000112159	ME1	0	-0.15490868939577734	0.6612719952255453	-0.070780956773769	0.885308298014296
ZNF451	ENSG00000112200	ME1	0	-0.13502637540059706	0.7704089960452102	-0.069317640914576	0.914561140939593
CRYBG1	ENSG00000112297	ME1	0	0.5225093567845303	0.49095198616328306	NA	NA
HBS1L	ENSG00000112339	ME1	0	-0.31429697592035577	0.6375550916017437	-0.168784970617026	0.802372646246575
PERP	ENSG00000112378	ME1	0	0.21388884908529215	0.7304570551584666	-0.00421155593228698	0.996950470783806
ARFGEF3	ENSG00000112379	ME1	0	-0.14187977782195726	0.706051321277556	-0.051351172655871	0.918336175174546
HECA	ENSG00000112406	ME1	0	0.6303946817554282	0.11575908691161317	0.429768919149869	0.333871919515751
QKI	ENSG00000112531	ME1	0	-0.25964694001260613	0.5532601034124823	-0.174707787552292	0.75390400336992
PCDHB2	ENSG00000112852	ME1	0	0.07851617138639758	0.9294382163637871	0.0961132976635655	0.913397214904117
NUDT12	ENSG00000112874	ME1	0	-0.4038050791924873	0.2777006770891993	-0.274232912100136	0.472824534653091
MAN2A1	ENSG00000112893	ME1	0	-0.18023042275626752	0.7695527103974047	-0.0978182789292882	0.90025167436782
BRD8	ENSG00000112983	ME1	0	-0.05737106379765751	0.7514180201954279	-0.0233485213716379	0.932904576911583
PCDHB6	ENSG00000113211	ME1	0	-0.3176560897639409	0.6338788937473128	-0.167120410328101	0.807578048063121
RASGRF2	ENSG00000113319	ME1	0	-0.3469020054046195	0.44298771572683904	-0.236143883360166	0.658943254894311
RAD1	ENSG00000113456	ME1	0	0.10930751144054367	0.6024152917768065	0.0792186592771594	0.79292938858691
ST8SIA4	ENSG00000113532	ME1	0	0.5414213795740214	0.34089534119558573	0.414523186212576	0.477096288903726
GNPDA1	ENSG00000113552	ME1	0	0.22030082628196013	0.4805727607350949	0.229862249807508	0.55779002313169
NUP155	ENSG00000113569	ME1	0	-0.1756248216597977	0.5982138421623844	-0.120024585106977	0.790120259251506
PPWD1	ENSG00000113593	ME1	0	-0.4043917064493993	0.16892400819767592	-0.324810684728099	0.336373841411254
NPHP3	ENSG00000113971	ME1	0	-0.36496524509302264	0.4037858359157889	-0.22481922676265	0.661823542402395
AMOTL2	ENSG00000114019	ME1	0	-0.24824982321368277	0.6428855552421427	-0.144163241934052	0.82637327639427
PCCB	ENSG00000114054	ME1	0	-0.39773085481232323	0.4567838321285054	-0.235316791229783	0.670067768850647
RBP1	ENSG00000114115	ME1	0	-0.580659765228044	0.24110782268734843	-0.421073347066936	0.431365925399456
BBX	ENSG00000114439	ME1	0	-0.2682028763803296	0.5211924202207164	-0.15685014767059	0.754183809242159
FRMD4B	ENSG00000114541	ME1	0	-0.20049934725989543	0.7456380083006023	-0.0737428262109597	0.920547549971087
COMMD2	ENSG00000114744	ME1	0	-0.3750102458579198	0.21089656659697215	-0.291463603448754	0.390980852811582
GORASP1	ENSG00000114745	ME1	0	-0.20867651845649618	0.16817193037067843	-0.192033453857509	0.316344447488755
PEX5L	ENSG00000114757	ME1	0	-0.11171005460406665	0.8517087401334411	-0.0535078136651253	0.946659537760708
DNAH1	ENSG00000114841	ME1	0	-0.4247108258384754	0.4687031012860646	-0.282014215404036	0.655579019734862
CLCN2	ENSG00000114859	ME1	0	-0.07082020113635512	0.8494900181192836	-0.0734199780396923	0.884574953763164
MOB1A	ENSG00000114978	ME1	0	0.3715317423186739	0.21778909423559603	0.315117363594931	0.392238492904085
RTKN	ENSG00000114993	ME1	0	-0.1929439571833107	0.7247289548876781	-0.162508134981073	0.808571793344256
FAHD2A	ENSG00000115042	ME1	0	-0.12679115563790572	0.6174988735175743	-0.101307244844807	0.779884262014756
TP53I3	ENSG00000115129	ME1	0	0.6881626181121382	0.19907912184733564	0.369520901478617	0.515588738989788
DNAJC27	ENSG00000115137	ME1	0	-0.06515699851140341	0.8436711565115688	-0.00308072776490901	0.995594487074603
CENPA	ENSG00000115163	ME1	0	1.924153324195591	NA	0.645279297040856	NA
NRBP1	ENSG00000115216	ME1	0	0.1629950019177489	0.4275542738165808	0.127012402396853	0.65562225280448
PPM1G	ENSG00000115241	ME1	0	0.3139988082014059	0.18902636433284734	0.180190943458602	0.510404488523977
PDE1A	ENSG00000115252	ME1	0	-0.8639772473220578	0.30559982262426355	-0.522216697265005	0.434188738944548
REEP6	ENSG00000115255	ME1	0	-0.42051835542881577	0.16677640955385065	-0.420574767018876	0.222380238663312
GCA	ENSG00000115271	ME1	0	-0.34597882682293446	0.4654700361156879	-0.203312020611293	0.694535124482002
NDUFS7	ENSG00000115286	ME1	0	-0.25246605713930065	0.42613812165780907	-0.20130076680531	0.622972591426159
PCGF1	ENSG00000115289	ME1	0	0.3289006042344512	0.336936555560754	0.22774398485785	0.599036143081542
CCDC88A	ENSG00000115355	ME1	0	-0.4216304767400998	0.4250659496424359	-0.261966483413588	0.638487215300299
LANCL1	ENSG00000115365	ME1	0	-0.5391466313727937	0.3874395225353729	-0.357089552388268	0.545763580874849
PECR	ENSG00000115425	ME1	0	-0.32083874233231796	0.3628510191071211	-0.256190041050528	0.556587426936163
SMYD1	ENSG00000115593	ME1	0	-0.50913353333576	0.6694721714446482	-0.251296092604832	0.773612345297244
HDLBP	ENSG00000115677	ME1	0	0.06797702072645753	0.6698897715479695	0.0479933852704871	0.846976475643335
PASK	ENSG00000115687	ME1	0	0.7149348052426864	0.1250437109676783	0.525082553655236	0.279814248615644
BIRC6	ENSG00000115760	ME1	0	-0.21609531111767064	0.6114319876484113	-0.0772061252863159	0.877444679535514
STRN	ENSG00000115808	ME1	0	-0.5176831876810716	0.2745635163072276	-0.380556663475842	0.454744450092211
PLCL1	ENSG00000115896	ME1	0	-0.158988302957337	0.8216956670983601	-0.0372680822699106	0.965556325614227
WIPF1	ENSG00000115935	ME1	0	-0.536806216904518	0.27348215954581906	-0.37660514977115	0.461162638797531
ORC2	ENSG00000115942	ME1	0	-0.20057018788438108	0.6205451921563475	-0.133954300624797	0.804255556923214
SPR	ENSG00000116096	ME1	0	1.041855479880978	0.1313617149861227	0.59080057345793	0.331586178025469
DNAJC16	ENSG00000116138	ME1	0	-0.13920492941192836	0.5208895318633477	-0.110378298472396	0.713814843067628
PAPPA2	ENSG00000116183	ME1	0	-0.3611807354448013	0.6162121879253475	-0.230226410853024	0.753435125429504
TCEANC2	ENSG00000116205	ME1	0	-0.44897731063692525	0.11954224752003867	-0.379933038771042	0.263623169644107
S100PBP	ENSG00000116497	ME1	0	-0.03262243907030336	0.9071604328917654	-0.0429875661056346	0.910480508347961
TRIM62	ENSG00000116525	ME1	0	-0.05655831024376832	0.9123002888697743	-0.00745560323134192	0.992311291218764
RHOU	ENSG00000116574	ME1	0	-0.27539925527826364	0.6514079542186139	-0.175542847627855	0.807271816386379
ARHGEF2	ENSG00000116584	ME1	0	-0.1749133828599938	0.7144336823613063	-0.136735715400034	0.827157174489398
FBXO2	ENSG00000116661	ME1	0	0.4516299518069472	0.37603598410046335	0.370875438225012	0.504241485979587
PRG4	ENSG00000116690	ME1	0	0.2807261457221489	0.7309917247917948	0.151383572114789	0.862484288942126
TNNI3K	ENSG00000116783	ME1	0	-0.1878233365916054	0.8099525103666204	-0.0976635466594582	0.913216797446063
TFAP2E	ENSG00000116819	ME1	0	-0.05808173119097935	0.9089067193741794	-0.0787123958388409	0.900790280891487
MAP7D1	ENSG00000116871	ME1	0	-0.16141290145035417	0.656452941115623	-0.103422986746247	0.840599380975711
WARS2	ENSG00000116874	ME1	0	-0.34965025538820554	0.38655410974970783	-0.249290083349674	0.593410853612084
BMP8B	ENSG00000116985	ME1	0	-0.18057027200784173	0.7904616756591539	-0.0932181767160758	0.90397241393783
PADI2	ENSG00000117115	ME1	0	-0.4737521786105924	0.4215404068769871	-0.312344085849285	0.604329470588375
CTBS	ENSG00000117151	ME1	0	-0.34747165095904065	0.4604107388890821	-0.248436330501912	0.657455553999494
ZNHIT6	ENSG00000117174	ME1	0	-0.2575378203893984	0.26325560360320827	-0.24334877770096	0.399666130794053
CDK18	ENSG00000117266	ME1	0	-0.13331687220587696	0.8149310235899787	-0.163606309903449	0.797290150710001
HMGCL	ENSG00000117305	ME1	0	-0.33931058671895026	0.17849746058476784	-0.333775801317106	0.269342241244612
IPO13	ENSG00000117408	ME1	0	-0.20924354929371766	0.6323256076771466	-0.162278109120292	0.775901650229647
PIK3R3	ENSG00000117461	ME1	0	0.20007653805200792	0.6931114734524993	0.0932332374345642	0.8959043264995
FAAH	ENSG00000117480	ME1	0	-0.25495729321370525	0.7214057352958384	-0.155336395805835	0.84915984916447
PTBP2	ENSG00000117569	ME1	0	-0.2457470291314593	0.4756633034148349	-0.155395558410085	0.715188397150054
RCAN3	ENSG00000117602	ME1	0	-0.4418566502791567	0.1945070781072562	-0.367645181719985	0.353960936934114
SLC35A3	ENSG00000117620	ME1	0	-0.2162125184448167	0.46844332230194935	-0.196045699463809	0.612731403276608
STMN1	ENSG00000117632	ME1	0	-0.320004392149282	0.3719497176416749	-0.238867032392301	0.589746750936971
NENF	ENSG00000117691	ME1	0	-0.3309186267950718	0.4301487607287492	-0.371976855858636	0.393394357884943
PROX1	ENSG00000117707	ME1	0	-0.18832283914934766	0.7795906902914106	-0.071888927354982	0.927406074700739
MESD	ENSG00000117899	ME1	0	-0.2594203290944178	0.348231308737242	NA	NA
ATF6	ENSG00000118217	ME1	0	-0.16357969747892986	0.5494372190629564	-0.0826040156023176	0.824417830855409
NRP2	ENSG00000118257	ME1	0	0.29784894002317	0.3154144971895882	0.247601796736778	0.507532027837839
CA14	ENSG00000118298	ME1	0	-0.5912658654092036	0.4239576291472387	-0.382919362474568	0.571745153979615
ATP10B	ENSG00000118322	ME1	0	-0.5912995793865744	0.5009879617494805	-0.349090789605665	0.635250191835304
RAB32	ENSG00000118508	ME1	0	0.26250779883542746	0.4318561757070479	0.244492103415428	0.556587426936163
FBXL5	ENSG00000118564	ME1	0	-0.2817414759461836	0.4676927083058314	-0.136280962328553	0.755067356208382
TGIF2	ENSG00000118707	ME1	0	0.6479361017956458	0.17250263251499728	0.316587938266333	0.517340366456307
WDR35	ENSG00000118965	ME1	0	-0.31393704405376777	0.2816126290629619	-0.255054804623579	0.472824534653091
TRPM6	ENSG00000119121	ME1	0	-0.2555056913812091	0.6860835726376108	-0.148244864253685	0.83914362450974
C1orf198	ENSG00000119280	ME1	0	-0.29454255068937435	0.5208895318633477	-0.212168691215318	0.710221639359924
RAB14	ENSG00000119396	ME1	0	-0.13137173627984527	0.6116496409690966	-0.079017368743994	0.833840350784471
HDHD3	ENSG00000119431	ME1	0	0.21872597151328058	0.5921813001812248	0.200314240398818	0.696114847785328
HSDL2	ENSG00000119471	ME1	0	-0.6712377236511099	0.06391669260034591	-0.559853844108678	0.168407829388561
VPS4B	ENSG00000119541	ME1	0	-0.5092820072546377	0.21528288888837205	-0.383338059985865	0.388714112623779
FCF1	ENSG00000119616	ME1	0	-0.11575274084754864	0.5844848657850905	-0.0839318589524714	0.776228149113434
MLH3	ENSG00000119684	ME1	0	-0.1707018870818952	0.6262707115794114	-0.109064730761459	0.82319418132034206
TTLL5	ENSG00000119685	ME1	0	-0.3159225526868366	0.2836134393148647	-0.23634284749847	0.511154226720254
EPCAM	ENSG00000119888	ME1	0	-0.4719402732366835	0.45232514581561767	-0.311020269630547	0.625779213436265
PRLHR	ENSG00000119973	ME1	0	-0.1898779534958927	0.9094372320925006	-0.0800695719404195	0.939837686546872
EQTN	ENSG00000120160	ME1	0	-0.3800347557588241	0.7475984954133884	-0.206779294685543	NA
MOB3B	ENSG00000120162	ME1	0	-0.35339196896828684	0.48597316435588245	-0.235939769936164	0.687880854909848
CD274	ENSG00000120217	ME1	0	0.04726322318714146	0.9498706255602746	0.230605793543773	0.77413842465383
MYCT1	ENSG00000120279	ME1	0	0.3817450585438771	0.4560277640691988	0.211581476719759	0.74030001038623
CYSTM1	ENSG00000120306	ME1	0	0.2827621875484908	0.49075615626619623	0.163710337779444	0.767619836382738
SNX19	ENSG00000120451	ME1	0	-0.283404334305951	0.41051270279373714	-0.186944650256377	0.668995040417969
SLC10A7	ENSG00000120519	ME1	0	-0.09618843405852753	0.746993756946163	-0.0412697153589401	0.923368717575001
SMAD9	ENSG00000120693	ME1	0	-0.3896137683080343	0.25177500434684597	-0.304130953807082	0.45528621569524
ETF1	ENSG00000120705	ME1	0	0.11349231269454978	0.5996871930890796	0.103266219909246	0.737611514068341
FAM53C	ENSG00000120709	ME1	0	0.24719722651099021	0.25845258048779696	0.17248973360627	0.535391950271545
SOCS2	ENSG00000120833	ME1	0	0.6391689752893208	0.20146517530844582	0.423446349465899	0.421899004284683
APAF1	ENSG00000120868	ME1	0	-0.08453325642249568	0.8436711565115688	-7.11700622916729e-4	0.998992133621355
TNFRSF10B	ENSG00000120889	ME1	0	0.6929887367713015	0.09172397071147036	0.409249064279803	0.335947578354373
RNF170	ENSG00000120925	ME1	0	-0.45006935580768886	0.0935168305616225	-0.404624506983807	0.202741474984893
UBIAD1	ENSG00000120942	ME1	0	-0.05783118105021985	0.8754864771255985	0.00578318716338345	0.992311291218764
ZNF706	ENSG00000120963	ME1	0	-0.2556143060615637	0.31746128094723974	-0.188137522609852	0.553218982650789
TRIM6	ENSG00000121236	ME1	0	0.06183567411163106	0.965242475544842	0.0369365914866643	0.974179773045984
TENT4B	ENSG00000121274	ME1	0	0.634912147161794	0.03611587150960426	NA	NA
TSHZ3	ENSG00000121297	ME1	0	0.2266783903675395	0.5921706346931865	0.176256223009178	0.746619931253786
PSPC1	ENSG00000121390	ME1	0	-0.2702950494750242	0.34378636690730235	-0.195071817771552	0.58959908453419
DESI2	ENSG00000121644	ME1	0	0.23194976600100398	0.3872739707748254	0.152202599662335	0.673750310876771
MAPK8IP1	ENSG00000121653	ME1	0	-0.3608637076239969	0.4502945028028594	-0.281895372067683	0.614703371062696
DEPDC7	ENSG00000121690	ME1	0	-0.30807837709955704	0.538600190538813	-0.221883837160813	0.710690241416003
CCRL2	ENSG00000121797	ME1	0	0.8614587001537753	0.18017269344655154	0.404749237871279	0.499825683268602
LIAS	ENSG00000121897	ME1	0	-0.33771995289983425	0.28573607624928027	-0.220654157505717	0.559395476890314
CLCC1	ENSG00000121940	ME1	0	-0.4326204704118841	0.17715366103657473	-0.329328990938859	0.324690528479029
GPSM2	ENSG00000121957	ME1	0	-0.4512026746060749	0.14067675873544533	-0.33689268274808	0.276595540839929
MTERF4	ENSG00000122085	ME1	0	-0.14492573157771904	0.6023379296874558	-0.108179016232404	0.782412012333461
LDB3	ENSG00000122367	ME1	0	-0.7404531715128373	0.3463491556105792	-0.46247084874246	0.489401035660713
OPN4	ENSG00000122375	ME1	0	0.2930982903292664	0.839463480735997	0.16752661397967	0.864028512943763
RWDD3	ENSG00000122481	ME1	0	-0.48016892660978133	0.17332470229751215	-0.399266281066705	0.300964359321247
ZNF644	ENSG00000122482	ME1	0	-0.14987658161496817	0.6829196552167955	-0.0766584802861554	0.881022877684657
RECK	ENSG00000122707	ME1	0	-0.07729001748073461	0.905317792326819	-2.0916009970209e-4	0.999770973462072
KIAA1549	ENSG00000122778	ME1	0	0.6734533392071584	0.225933565929938	0.279064748119969	0.641016599199614
RASSF8	ENSG00000123094	ME1	0	0.18563763241279993	0.555029562115461	0.124805282881287	0.778304864286198
NECAB1	ENSG00000123119	ME1	0	-0.46171267004369143	0.455688836199584	-0.288851111263115	0.641283288745732
ACOT9	ENSG00000123130	ME1	0	0.2617636840662427	0.5510151435005034	0.104185076612061	0.867407258660024
OPTN	ENSG00000123240	ME1	0	0.09942404645135196	0.770988174316674	0.091194898365955	0.850819400192188
ATF1	ENSG00000123268	ME1	0	0.33736345866595624	0.30485947779002764	0.277865933860241	0.48549529369542
TSFM	ENSG00000123297	ME1	0	0.0253540657931893	0.9336288758455503	-4.37968187085989e-4	0.999004695030436
NDUFAF4	ENSG00000123545	ME1	0	0.18059531903988557	0.7152413247398474	0.211225828639377	0.709937665945705
PLP1	ENSG00000123560	ME1	0	-0.5225703940239118	0.5299555406425158	-0.308873079956414	0.671209528842957
NMI	ENSG00000123609	ME1	0	0.28064643321099014	0.5377046634552769	0.195540447371527	0.736354905975134
ACVR1C	ENSG00000123612	ME1	0	-0.06087060553431527	0.9428533464733484	0.0102208945693233	0.992311291218764
BAZ2B	ENSG00000123636	ME1	0	-0.28266599009051047	0.4321670746113688	-0.211006106261511	0.645541867990437
LPGAT1	ENSG00000123684	ME1	0	-0.17796166480542386	0.6632007851383184	-0.110712213625866	0.846153678310112
G0S2	ENSG00000123689	ME1	0	1.3381689194623958	0.09144059233315759	0.746535727422677	0.216713865663422
B9D2	ENSG00000123810	ME1	0	0.5268520944365926	0.34022112735043636	0.277761572593677	0.659211731702973
CKS2	ENSG00000123975	ME1	0	1.3942879224441311	0.1143587858385296	0.675292564880812	0.281656727196198
PIGT	ENSG00000124155	ME1	0	-0.2538989478605567	0.5292632665030993	-0.165905005448962	0.744318959902328
TP53TG5	ENSG00000124251	ME1	0	-0.5927366300973794	0.44876332739599883	-0.373055488374676	0.603155415484992
ATP8A1	ENSG00000124406	ME1	0	-0.36991589079472037	0.5875452196256554	-0.210683747174936	0.766297684037042
BTN2A2	ENSG00000124508	ME1	0	0.36231093927370867	0.39793156887780495	0.343603304816024	0.474017657834892
WRNIP1	ENSG00000124535	ME1	0	0.08667050051040943	0.6481542678182521	0.08703910830161	0.744772036823349
NQO2	ENSG00000124588	ME1	0	0.21434238930985414	0.6242738662124082	0.0980203360528215	0.876911215847679
OARD1	ENSG00000124596	ME1	0	-0.14877051087200385	0.5341250328669838	-0.0799287954908276	0.805033245835101
OR2B6	ENSG00000124657	ME1	0	2.2996191173559404	NA	0.578639414567951	NA
TCP11	ENSG00000124678	ME1	0	-0.1778585482223211	NA	-0.0672721749840246	NA
RREB1	ENSG00000124782	ME1	0	0.6208386527182324	0.13830992845441248	0.38051425516952597	0.412352330842414
RREB1	ENSG00000124782	ME1	0	0.6208386527182324	0.13830992845441248	0.38051425516952597	0.412352330842414
SLC35B3	ENSG00000124786	ME1	0	-0.18599124624733732	0.6667647590847896	-0.0878215081260185	0.87835601551812
MYRF	ENSG00000124920	ME1	0	-0.12418112410935629	0.8453970487067396	-0.0611134718475922	0.939378486686713
BBS2	ENSG00000125124	ME1	0	-0.26036641774580876	0.5200105246989032	-0.142141063424943	0.768897194041488
C16orf70	ENSG00000125149	ME1	0	-0.2679508694090787	0.47239246881070834	-0.202453552869967	0.671650488950945
TMTC4	ENSG00000125247	ME1	0	0.21419802213143393	0.7661200607059463	0.263751266526139	0.685935240252944
RAP2A	ENSG00000125249	ME1	0	-0.16035969697436483	0.5563828187774531	-0.117245631600801	0.755441680345612
DMAC2L	ENSG00000125375	ME1	0	-0.28178444840070127	0.37712281565074457	NA	NA
SLC25A35	ENSG00000125434	ME1	0	-0.2912854936824853	0.4496204085632865	-0.271475031776591	0.558956763943537
MBOAT7	ENSG00000125505	ME1	0	0.5025450879001816	0.1622494198678481	0.338638181194575	0.411113802349139
SRMS	ENSG00000125508	ME1	0	-1.8909853183365555	0.06594162860395424	-0.981475953318682	0.0993389402873465
FNDC11	ENSG00000125531	ME1	0	1.80885421119694	0.07471759875033475	0.784655817788317	NA
PPDPF	ENSG00000125534	ME1	0	-0.5192991068750414	0.3574864211114695	-0.419577956907523	0.471261060436442
CHCHD5	ENSG00000125611	ME1	0	-0.28150218432272234	0.3541271490911004	-0.338106208478842	0.289916488118075
CCDC93	ENSG00000125633	ME1	0	0.12403560660722343	0.4959339951088392	0.0984803954722523	0.705404723958741
ALKBH7	ENSG00000125652	ME1	0	-0.19834435387044774	0.5433397960582951	-0.215452087263149	0.591353464361261
TNFSF9	ENSG00000125657	ME1	0	0.6801199449454407	0.11431787710813367	0.440888222285362	0.324690528479029
TRIP10	ENSG00000125733	ME1	0	1.0638813038913435	0.03867161159374969	0.642305926262315	0.186997470719802
OPA3	ENSG00000125741	ME1	0	0.187399733487354	0.5819030279375608	0.0728359615758836	0.882318256320909
VASP	ENSG00000125753	ME1	0	0.9474294869887241	0.052469527223037105	0.510922837533117	0.274705187590691
PANK2	ENSG00000125779	ME1	0	0.3161847771742871	0.3221361261646049	0.284071077470471	0.467636163768363
PSMF1	ENSG00000125818	ME1	0	-0.10768539362249803	0.43050628647523526	-0.105336932054545	0.574252982466552
NKX2-2	ENSG00000125820	ME1	0	-0.07550668737632213	0.893441231496167	-0.0726998492645758	0.918336175174546
DTD1	ENSG00000125821	ME1	0	-0.5156723593512631	0.12774021943824743	-0.38167133299736	0.281656727196198
ZNF133	ENSG00000125846	ME1	0	-0.0023633651849877665	0.9951955346844568	0.00135650744693387	0.99834884781753
FAM110A	ENSG00000125898	ME1	0	0.7535332385295915	0.17607413772232763	0.388150381874954	0.492391631122862
ARMCX5	ENSG00000125962	ME1	0	-0.3613133547768838	0.3715116830940271	-0.250078278650062	0.563817517820938
KIRREL2	ENSG00000126259	ME1	0	-0.1542544571178586	0.888307794957724	-0.0682493239270764	0.94851997927842
FFAR1	ENSG00000126266	ME1	0	-0.38450058335924625	0.6833467076536172	-0.219879225523642	0.798183845007856
NR1D1	ENSG00000126368	ME1	0	0.4182693748273642	0.3628510191071211	0.298034156959171	0.58959908453419
ATG14	ENSG00000126775	ME1	0	-0.2677614744066695	0.44232451955148433	-0.208340744455782	0.645412801541106
RHOJ	ENSG00000126785	ME1	0	0.7967617101955097	0.14389813972044604	0.438298081102619	0.426059875022582
HSPA2	ENSG00000126803	ME1	0	-0.40286007560045417	0.4672209777714331	-0.266252590757891	0.645238778640408
PLEKHG3	ENSG00000126822	ME1	0	-0.27553339412862454	0.6426497699973419	-0.167414135730912	0.807495188522976
EVI2A	ENSG00000126860	ME1	0	-0.47408298893020495	0.42863238086761973	-0.315586935367095	0.611162593979779
OMG	ENSG00000126861	ME1	0	-0.3875056957795258	0.5848239789982321	-0.217193546435532	0.762065261724404
ARMCX1	ENSG00000126947	ME1	0	0.08818266351024086	0.816986995780154	0.158978866233777	0.700780960313398
NXF5	ENSG00000126952	ME1	0	0.16890289593270366	0.9086124374446924	0.142580854670572	NA
TSPAN8	ENSG00000127324	ME1	0	-0.4275872269618273	0.5381156600990468	-0.282243608260414	0.676428741594604
TRPV5	ENSG00000127412	ME1	0	-0.48513320801336046	0.412420446240369	-0.354909668282321	0.56601991826536
AUNIP	ENSG00000127423	ME1	0	0.5499175892550449	0.4458667100081376	0.322153105030984	0.650681687893636
EMC1	ENSG00000127463	ME1	0	-0.13868078169867806	0.5848990001045997	-0.0856855758285471	0.808851034333376
SLC35E1	ENSG00000127526	ME1	0	0.23268343466627844	0.4450169559547666	0.0982642151186083	0.818225438795781
METTL25	ENSG00000127720	ME1	0	-0.3970274578111768	0.2285269758346947	-0.345479061329697	0.368302500402142
ECHS1	ENSG00000127884	ME1	0	-0.24268706292074688	0.26793915237989013	-0.283827657957276	0.248499099101427
HIP1	ENSG00000127946	ME1	0	-0.10307454796340813	0.7890165642450494	-0.0542925380680264	0.922651536061589
POR	ENSG00000127948	ME1	0	0.2038229729084257	0.4672209777714331	0.147640204098233	0.701919927946158
CASD1	ENSG00000127995	ME1	0	-0.216224178453315	0.45530337785503994	-0.15300693040024	0.685110913733751
SRD5A3	ENSG00000128039	ME1	0	-0.5186491812629297	0.35248875361381765	-0.364794090432245	0.51671530359949
GAL3ST1	ENSG00000128242	ME1	0	-0.2734350842391582	0.5964501609693572	-0.245176645898241	0.683988167980223
CDC42EP1	ENSG00000128283	ME1	0	-0.2056427637306901	0.7303349265837895	-0.166194917790108	0.814667023573517
APOL3	ENSG00000128284	ME1	0	0.26558820657073295	0.6448389049388996	-0.080019465160676	0.907481871443785
BAIAP2L2	ENSG00000128298	ME1	0	-0.04203010753727812	0.9515735048987652	-0.0199837828318593	0.981784302986136
APOL5	ENSG00000128313	ME1	0	1.7433472810674389	NA	0.308314893474884	NA
C22orf23	ENSG00000128346	ME1	0	-0.31002650083220357	0.5435880801533922	-0.235259249953217	0.68756898712965
SPECC1	ENSG00000128487	ME1	0	-0.2073830644466965	0.5945540776617182	-0.125251581227485	0.807451219255431
HOXD1	ENSG00000128645	ME1	0	-0.1524167085214485	0.89186165003762	-0.0880072991209487	0.930400207686088
PDE11A	ENSG00000128655	ME1	0	-0.2700302547089199	0.7152413247398474	-0.161403852612922	0.846153678310112
ARHGAP22	ENSG00000128805	ME1	0	-0.18932234339030282	0.6838553658423447	-0.176741143660113	0.759319721188589
ICE2	ENSG00000128915	ME1	0	-0.18893754885963082	0.5753925176793563	-0.108317958289272	0.81071053185382
DUT	ENSG00000128951	ME1	0	-0.2714590889211742	0.09172397071147036	-0.227168373067892	0.225520296694566
CHAC1	ENSG00000128965	ME1	1	2.275959287676411	0.020086176218430035	0.971111902275752	0.0994916210404578
PSMA1	ENSG00000129084	ME1	0	0.16916734601108196	0.5719649004835229	0.0743579187553557	0.867355006715621
SUMF2	ENSG00000129103	ME1	0	-0.3353454991285797	0.3513086093574408	-0.213825493608012	0.599003300189384
PUS7L	ENSG00000129317	ME1	0	-0.15726113343592507	0.6299898273930327	-0.116701782098226	0.793896686859446
SLC44A2	ENSG00000129353	ME1	0	-0.3479876642555223	0.32293936067651013	-0.367545872064397	0.344349439856067
MTUS1	ENSG00000129422	ME1	0	-0.378521374949324	0.46007570053808045	-0.246752599846522	0.670739439191589
SNX6	ENSG00000129515	ME1	0	-0.38440254967131177	0.3089401733222761	-0.246706004777792	0.535391950271545
RNASE1	ENSG00000129538	ME1	0	-0.3746057472348984	0.5098624193402465	-0.254995863724753	0.694535124482002
TEP1	ENSG00000129566	ME1	0	0.32806766015423666	0.3574678860716851	0.311315757841994	0.461109104855787
CDKN1C	ENSG00000129757	ME1	0	0.021559889907859342	0.9760984095857625	0.0353258206888691	0.965314207329196
MAU2	ENSG00000129933	ME1	0	-0.14047486479462437	0.7319261774109908	-0.0797492905579187	0.890228694954406
ABHD17A	ENSG00000129968	ME1	0	-0.1123946663837719	0.7453052425865682	-0.184714182047557	0.605026034253616
ERMARD	ENSG00000130023	ME1	0	-0.13457426945223813	0.7066361256551005	-0.129622846292408	0.78699750932288
STARD8	ENSG00000130052	ME1	0	0.420092790670109	0.3225306233955436	0.225956988710035	0.652286075151279
LDLR	ENSG00000130164	ME1	0	0.6612699552812152	0.19907912184733564	0.397485044499475	0.462965517202711
PRKCSH	ENSG00000130175	ME1	0	-0.18276728266863654	0.6088446499215253	-0.178208838158102	0.699257232832124
NECTIN2	ENSG00000130202	ME1	0	0.6110625616651886	0.15352463848717166	0.301108732310104	0.510404488523977
COLGALT1	ENSG00000130309	ME1	0	0.9669279614981053	0.010837845288399449	0.700529541496999	0.0697368606550363
AFDN	ENSG00000130396	ME1	0	-0.08997634382010494	0.6916156080815155	-0.0494133217400281	0.884366516597016
NDUFA10	ENSG00000130414	ME1	0	-0.12643246930862329	0.6245153372940054	-0.112184946604027	0.756145261730112
IQCN	ENSG00000130518	ME1	0	-0.5304293635205928	0.4258606657491014	NA	NA
CEP85	ENSG00000130695	ME1	0	-0.12149816468047704	0.8660541209656498	-0.0414776129366128	0.961642942404847
LAMA5	ENSG00000130702	ME1	0	0.36354569176657014	0.3927974282453422	0.188912830482776	0.734577047372982
CHMP2A	ENSG00000130724	ME1	0	-0.17026623434878854	0.45734887916968425	-0.212179448661739	0.422197927302613
HIP1R	ENSG00000130787	ME1	0	-0.15586141967420988	0.7188510268821136	-0.108147087677423	0.857190723241215
SLC6A8	ENSG00000130821	ME1	0	-0.07547856292124555	0.8865880617288564	-0.0879871117619363	0.892307999278924
ZNF236	ENSG00000130856	ME1	0	-0.04992019781698824	0.9013424918512996	0.0237436035593245	0.961623698415748
SLC35D2	ENSG00000130958	ME1	0	-0.27184703559682233	0.48586492530954867	-0.202540498063907	0.687880854909848
TTLL9	ENSG00000131044	ME1	0	-0.1706051455191018	0.7699194864037984	-0.107466883928899	0.884632323684583
ZNF227	ENSG00000131115	ME1	0	-0.12208750134377784	0.7094188260832467	-0.0434817610376922	0.927213242066412
GSE1	ENSG00000131149	ME1	0	-0.03256318824709947	0.9594219134566028	-0.0187474516114072	0.982083271625627
RBSN	ENSG00000131381	ME1	0	-0.23099393013973676	0.35254532655757914	-0.156201715684692	0.618829715442495
GALNT15	ENSG00000131386	ME1	0	-0.4386555424506294	0.3573797388457387	-0.284797229630174	0.589671509930286
PSME3	ENSG00000131467	ME1	0	0.03800004522915817	0.9008792446808175	0.00465190694828618	0.993043062260535
DIAPH1	ENSG00000131504	ME1	0	0.522296060999874	0.20243422962896926	0.363502739916702	0.443385432800643
UBE2D2	ENSG00000131508	ME1	0	-0.1826641071788353	0.17687246454889205	-0.143928147315113	0.376199206529402
KREMEN2	ENSG00000131650	ME1	0	-0.9592448321290554	0.20894776969378234	-0.613306907215835	0.32334104624266
CHD1L	ENSG00000131778	ME1	0	-0.07947925463593915	0.839955693770924	-0.00854585464832699	0.989141296400852
PRKAB2	ENSG00000131791	ME1	0	-0.26200336138774255	0.3305177883317799	-0.212480048532905	0.531407598207888
CLUHP3	ENSG00000131797	ME1	0	0.19418323967723505	0.6688007326090118	0.0577449577050991	0.929135730506635
MCCC2	ENSG00000131844	ME1	0	-0.3766724857309256	0.11724087896815669	-0.32171978700716	0.268881278904009
LLGL1	ENSG00000131899	ME1	0	-0.29806959812066525	0.6454060567597041	-0.167811379261539	0.810085875407735
SPATA6	ENSG00000132122	ME1	0	-0.3558490707847033	0.4367110558534079	-0.25783294272150997	0.633784785337291
CCT6B	ENSG00000132141	ME1	0	-0.7592827071357914	0.3897031677557814	-0.471244163447753	0.480692219460033
PPARG	ENSG00000132170	ME1	0	0.9502629185955261	0.11724087896815669	0.619863864118598	0.269342241244612
FCRLA	ENSG00000132185	ME1	0	-0.3967458593395357	0.7880106327804365	-0.167433030720402	0.863652096846445
ENOSF1	ENSG00000132199	ME1	0	-0.4755009872892881	0.5606048274362411	-0.281150410667856	0.703837109473886
TRIM5	ENSG00000132256	ME1	0	0.8688041647557618	0.1541258205529805	0.491052596784803	0.409047706600417
CARD6	ENSG00000132357	ME1	0	0.98632251971883	0.10899073931448264	0.632648782524798	0.267334492916697
LANCL2	ENSG00000132434	ME1	0	-0.33945333393134974	0.4022611755798389	-0.222233417860674	0.639060483555973
XAF1	ENSG00000132530	ME1	0	0.2559796039163139	0.7247289548876781	0.0964933411578608	0.913726759076864
BTBD3	ENSG00000132640	ME1	0	-0.2955725455857261	0.5971036687538365	-0.155952214893643	0.809009005771142
NXT1	ENSG00000132661	ME1	0	0.5752338872358048	0.1106681393340814	0.407286822663504	0.30727999748375
PTPRA	ENSG00000132670	ME1	0	-0.2784449593445353	0.16722141612712801	-0.232640208566366	0.357375597148443
HAPLN2	ENSG00000132702	ME1	0	-0.12494431339298606	0.8914295333948565	-0.134409401034012	0.880220209977905
SYT11	ENSG00000132718	ME1	0	-0.29454411459859375	0.5361328872859819	-0.174936149671043	0.759268332202088
MMACHC	ENSG00000132763	ME1	0	-0.36773727532208766	0.348926386819977	-0.264140357292797	0.568358413694444
SERINC3	ENSG00000132824	ME1	0	-0.22888644725749627	0.412420446240369	-0.141491873359552	0.685935240252944
ZBED3	ENSG00000132846	ME1	0	-0.32980470564894715	0.5923793270332611	-0.185405879400508	0.776785118250177
KANK4	ENSG00000132854	ME1	0	-0.5024988254807916	0.5144800311473288	-0.292557048351818	0.686236011892993
XPO4	ENSG00000132953	ME1	0	-0.09159417061640072	0.7881850537106029	-0.050684236885915	0.918465908946867
PEMT	ENSG00000133027	ME1	0	-0.2551068986956082	0.4385877661577571	-0.251177477785044	0.532244699787988
SRRM1	ENSG00000133226	ME1	0	-0.20818235614553027	0.7204601240699737	-0.0810617233946768	0.909364723735337
PDE6B	ENSG00000133256	ME1	0	0.20520695985935758	0.7761041973526709	0.203239110959603	0.78445857070044
CNDP2	ENSG00000133313	ME1	0	-0.19644605007392155	0.46208405257916796	-0.129358114361434	0.717819185300156
GIMAP6	ENSG00000133561	ME1	0	0.7040994511750248	0.21519198550822247	0.424737455346186	0.469268672810908
ARNTL	ENSG00000133794	ME1	0	0.1268257825497831	0.753897356059767	0.117151240178006	0.827591117040545
AMPD3	ENSG00000133805	ME1	0	-0.23465408687544148	0.5473959792503126	-0.147394595872435	0.773563157647508
HSD17B4	ENSG00000133835	ME1	0	-0.2923983598134106	0.48296980955287117	-0.176988837961273	0.721370622128571
NUMB	ENSG00000133961	ME1	0	0.10600134528135316	0.7040896145784916	0.1193084529482	0.746690588486163
CCNB1	ENSG00000134057	ME1	0	0.16958138516197782	0.7905409348578029	0.137196053625698	0.857190723241215
IRAK2	ENSG00000134070	ME1	0	1.0366425391145841	0.03428637856043566	0.792120354609445	0.0993389402873465
MEIS2	ENSG00000134138	ME1	0	-0.03046471744602509	0.9528766102958627	-0.00264527205572601	0.99743386700089
DPH6	ENSG00000134146	ME1	0	-0.595996253064874	0.3002769607690963	-0.39737108494692	0.451129498345415
TRPM1	ENSG00000134160	ME1	0	-0.6909185316311758	0.7453052425865682	-0.198399052226791	0.808571793344256
PSRC1	ENSG00000134222	ME1	0	-0.08861495700024395	0.905317792326819	-0.038868772545827	0.966050299350037
SORT1	ENSG00000134243	ME1	0	0.019581946116225386	0.9747147529012082	0.0731704072192219	0.910269131443059
TRIM45	ENSG00000134253	ME1	0	-0.5013676538590844	0.34022112735043636	-0.359625953027271	0.51284064404149
TMEM106C	ENSG00000134291	ME1	0	0.23641174079253383	0.6363536852850229	0.155284068914097	0.809599605895294
MYCN	ENSG00000134323	ME1	0	-0.03298214807330647	0.9713239833274971	0.013296499964273	0.990028027500241
CRB1	ENSG00000134376	ME1	0	-0.262997484985643	0.6692794305490799	-0.12719584082111	0.851627768701857
PIWIL4	ENSG00000134627	ME1	0	-0.17212560277339317	0.69560794210355	-0.11264219360552	0.851627768701857
YARS1	ENSG00000134684	ME1	0	0.29498472409071325	0.39281943095039773	NA	NA
SLC43A3	ENSG00000134802	ME1	0	0.7948154753242894	0.051083177273307204	0.495167837877393	0.235061448444755
TMEM165	ENSG00000134851	ME1	0	-0.20894057632131563	0.6805107669179524	-0.12162441303586	0.854754962339273
ETS1	ENSG00000134954	ME1	0	0.1878170276027578	0.6918522224559851	0.0645761407388749	0.926314703106007
TMED7	ENSG00000134970	ME1	0	-0.2568917349879438	0.518608170517176	-0.142912651884558	0.776801874911908
CEMIP2	ENSG00000135048	ME1	0	0.5591600261640504	0.2608085361367765	NA	NA
AGTPBP1	ENSG00000135049	ME1	0	-0.489189357461973	0.31851100121769294	-0.320385412371832	0.503435044590967
USP30	ENSG00000135093	ME1	0	-0.14933992655648437	0.7031142810890321	-0.0835620674607845	0.878121409168321
TMEM243	ENSG00000135185	ME1	0	0.6058665201677781	0.21906957754034742	0.409429899683613	0.443967746308222
TMEM60	ENSG00000135211	ME1	0	0.2324168934609138	0.39580603399098857	0.157324005749802	0.663658684409127
PRR5L	ENSG00000135362	ME1	0	-0.41250166558273627	0.40206640005564237	-0.296477823173449	0.59431884543845
TSPAN31	ENSG00000135452	ME1	0	-0.23288284434102494	0.3951231941301846	-0.166489979902495	0.64115351355793
TFCP2	ENSG00000135457	ME1	0	-0.35245325855014803	0.25845258048779696	-0.235244745379508	0.468500349010503
COQ10A	ENSG00000135469	ME1	0	0.13081687366746073	0.779970640595611	0.00315981885545	0.997059970362488
MAP7	ENSG00000135525	ME1	0	-0.3258751122036149	0.622041998384717	-0.18005322660464	0.797870226072374
AFG1L	ENSG00000135537	ME1	0	-0.387995188847706	0.09749024404854537	NA	NA
GNS	ENSG00000135677	ME1	0	0.14150525430968108	0.4805727607350949	0.132762847588621	0.629075807787679
FHOD1	ENSG00000135723	ME1	0	1.0083778723677626	0.02179469371691311	0.654965822121512	0.116058146321681
CCDC102A	ENSG00000135736	ME1	0	0.9492699688849993	0.11724087896815669	0.411632561162846	0.470410947112366
DOCK10	ENSG00000135905	ME1	0	-0.3352427240014234	0.5675895803427554	-0.190357802339141	0.749841740314301
CKAP4	ENSG00000136026	ME1	0	0.17692258944898906	0.596146242509611	0.144789406306211	0.751606011773446
DRAM1	ENSG00000136048	ME1	0	0.6913406785932965	0.1945070781072562	0.340588547854748	0.553942123220723
FLNB	ENSG00000136068	ME1	0	-0.32269125769794743	0.39062485805994007	-0.276920882178346	0.549304936698746
NEK3	ENSG00000136098	ME1	0	-0.4077588678614594	0.529369796081341	-0.26806657944058	0.698661513601006
LRCH1	ENSG00000136141	ME1	0	0.07236348541740108	0.8842169641675908	0.0949370921197412	0.876951845284893
RCBTB1	ENSG00000136144	ME1	0	-0.38193679079985926	0.3273296054960534	-0.260904507393961	0.553924368485915
RAPGEF5	ENSG00000136237	ME1	0	-0.30394092702213577	0.6135472291868521	-0.186545712905565	0.786975260676262
NACAD	ENSG00000136274	ME1	0	-0.022530827382497294	0.9727318632289977	-0.00216623620416592	0.998325441533655
TTYH3	ENSG00000136295	ME1	0	0.46379684941811755	0.3392687423167574	0.202909802428127	0.720804146979335
ZFHX2	ENSG00000136367	ME1	0	0.3420605810190356	0.3941091303910918	0.176888137074963	0.719686606704545
MRPL47	ENSG00000136522	ME1	0	0.002927326794916985	0.9951833033232073	0.0270868801153997	0.96187083187055
ERMN	ENSG00000136541	ME1	0	-0.46766321816502004	0.4302304355879924	-0.323630685557264	0.611489419529777
KCTD3	ENSG00000136636	ME1	0	-0.2933228871229479	0.48162594357149885	-0.14927744571208	0.750542226662036
HS6ST1	ENSG00000136720	ME1	0	0.2588197783187416	0.44094313384354544	0.109285950899767	0.81039180130271
LRRC8A	ENSG00000136802	ME1	0	0.11130402335490096	0.8082028238226396	7.53188627947067e-4	0.999004695030436
ODF2	ENSG00000136811	ME1	0	0.28475463888113484	0.15347674194898034	0.206417914933535	0.376398076146527
TOR1B	ENSG00000136816	ME1	0	0.274963815303077	0.4487741775682229	0.071590725814165	0.884279302243461
SLC31A2	ENSG00000136867	ME1	0	-0.21178905113918067	0.7857666521360864	-0.120790721060123	0.881439458606897
ZNF189	ENSG00000136870	ME1	0	-0.5423315685531142	0.3659923513414189	-0.355061843869084	0.51671530359949
ALDOB	ENSG00000136872	ME1	0	-0.4888541849265078	0.505590439819586	-0.313935385517076	0.645794334366851
BAAT	ENSG00000136881	ME1	0	0.4466891234054838	0.5982138421623844	0.21929945630156	0.791146864974641
GARNL3	ENSG00000136895	ME1	0	-0.20838444187554048	0.5876162769146672	-0.119942977799238	0.812400652099535
GOLGA1	ENSG00000136935	ME1	0	-0.14769303298242853	0.39841638520707773	-0.121370861275193	0.608157686573623
CTSV	ENSG00000136943	ME1	0	-0.6463890513992387	0.486294430898728	-0.374162474505425	0.615540020152457
ARPC5L	ENSG00000136950	ME1	0	0.06905773040834638	0.8371122340643755	-0.0205814453175951	0.966703308712178
ENPP2	ENSG00000136960	ME1	0	-0.30312394186366715	0.716331051927985	-0.151863082583202	0.849817779027665
DMAC1	ENSG00000137038	ME1	0	-0.37873257483818445	0.1320509892806768	NA	NA
GRHPR	ENSG00000137106	ME1	0	-0.16638737051582847	0.5831989856480458	-0.117508661652176	0.782025700104557
KIF13A	ENSG00000137177	ME1	0	-0.15069338386928371	0.6135472291868521	-0.0707979004171539	0.864349401615689
TJAP1	ENSG00000137221	ME1	0	-0.1428568806643181	0.8026031329928394	-0.122171688000487	0.864349401615689
BPHL	ENSG00000137274	ME1	0	-0.5696277270228158	0.016365492367741798	-0.507612202435724	0.0576543746818186
RIPK1	ENSG00000137275	ME1	0	0.4119453108230001	0.11510961201603015	0.252894045614413	0.357375597148443
TUBB2B	ENSG00000137285	ME1	0	-0.6362975077347085	0.24104604715462594	-0.431791966105733	0.437104869059334
MDC1	ENSG00000137337	ME1	0	-0.20729722558639327	0.5803270281860857	-0.139808426793411	0.778304864286198
PGBD1	ENSG00000137338	ME1	0	-0.06324913770921828	0.875078693246882	-0.0291836477874395	0.959630433196096
ATAT1	ENSG00000137343	ME1	0	-0.10353674172982169	0.7302652796995848	-0.117433643995007	0.766960779921495
TAF8	ENSG00000137413	ME1	0	0.22714433613970123	0.4168426957286497	0.102665202935468	0.782025700104557
CPEB2	ENSG00000137449	ME1	0	-0.08123673719312655	0.8593833403853437	0.0119960435363147	0.985353899192032
FHDC1	ENSG00000137460	ME1	0	0.8717644929019346	0.13942576546769014	0.555406699345859	0.327108100934095
MYO7A	ENSG00000137474	ME1	0	1.4356463449922807	0.018270220720982482	0.879605116886486	0.0983633678555022
TUBGCP4	ENSG00000137822	ME1	0	0.3022273058146914	0.27991665495907236	0.277451633258927	0.421801495682361
RMDN3	ENSG00000137824	ME1	0	-0.2082460654050794	0.23708508744053983	-0.161605694996594	0.472824534653091
UACA	ENSG00000137831	ME1	0	-0.5231660887024262	0.14389813972044604	-0.401978978324262	0.3184226939141
SMAD6	ENSG00000137834	ME1	0	0.22865335421889846	0.796642863246262	0.127719875427703	0.890775770962045
ADAM10	ENSG00000137845	ME1	0	-0.0174784676570183	0.9692063104652975	0.0363128525430405	0.946727786891468
DUOX1	ENSG00000137857	ME1	0	-0.42893578690632456	0.30542870384509685	-0.32911505341469	0.491002653049707
SEMA6D	ENSG00000137872	ME1	0	-0.1749375667777409	0.7676740715093234	-0.0353283427177516	0.963130895219351
TTLL7	ENSG00000137941	ME1	0	-0.2307967064378982	0.6884322091091399	-0.113866118052051	0.87521506770779
CLCA2	ENSG00000137975	ME1	0	-0.3108916271376395	0.816986995780154	-0.138170344696253	0.890302920224954
DBT	ENSG00000137992	ME1	0	-0.5165308859038111	0.07240166417034606	-0.453390120727501	0.176553612390936
SELENOI	ENSG00000138018	ME1	0	-0.14774880245016456	0.5543663812098449	NA	NA
BTBD16	ENSG00000138152	ME1	0	-0.6189905035371029	0.44884640126800673	-0.389270151244219	0.590144694325113
DBR1	ENSG00000138231	ME1	0	-0.3088662046381778	0.18017269344655154	-0.260431908839748	0.345416132927548
ZNF365	ENSG00000138311	ME1	0	-0.5552617684310991	0.3528859718588153	-0.372247506995642	0.521301826825758
ADAMTS14	ENSG00000138316	ME1	0	0.24485997482617333	0.843746483890195	0.16882789005734	0.859844734364195
FASTKD1	ENSG00000138399	ME1	0	0.1909680966027602	0.528335281031652	0.126910061330643	0.764470672464524
HECW2	ENSG00000138411	ME1	0	-0.30232748079406385	0.5323837155236009	-0.19438642520036	0.738722805397796
SLC49A4	ENSG00000138463	ME1	0	-0.4386258774531976	0.1892159708631937	NA	NA
INTS14	ENSG00000138614	ME1	0	-0.3148074955199944	0.17704944104263273	NA	NA
SEMA7A	ENSG00000138623	ME1	0	-0.08553518021155025	0.8873900226750843	-0.0219183031511588	0.978297018152702
UBL7	ENSG00000138629	ME1	0	-0.2990081291225843	0.28653950192856725	-0.276686027977815	0.426577691648925
NAAA	ENSG00000138744	ME1	0	0.28505348519466844	0.536211253286644	0.16744174714144	0.778304864286198
SCARB2	ENSG00000138760	ME1	0	-0.3209720881939817	0.3624541697825514	-0.221939872339797	0.604098821571976
ETNK1	ENSG00000139163	ME1	0	0.10378938914722267	0.5904310606983586	0.139042175828788	0.528938725187917
ETNK1	ENSG00000139163	ME1	0	0.10378938914722267	0.5904310606983586	0.139042175828788	0.528938725187917
LGR5	ENSG00000139292	ME1	0	-0.14631755500348156	0.8538949699747869	-0.0343179636766946	0.968285174211309
POC1B	ENSG00000139323	ME1	0	-0.41805406619664515	0.4020184708279118	-0.261693533838955	0.622712630752736
MMAB	ENSG00000139428	ME1	0	-0.2909567897588266	0.3831663707075678	-0.310211936287202	0.417715685049476
GLTP	ENSG00000139433	ME1	0	-0.14748266030150906	0.7795764398530081	-0.170377059611892	0.781092105240005
FAM222A	ENSG00000139438	ME1	0	0.0814855871970198	0.8906348013820667	-0.00261838355306832	0.997721992827999
MTMR6	ENSG00000139505	ME1	0	-0.22909909509453413	0.3872739707748254	-0.174111400428504	0.598849980125395
SLC7A1	ENSG00000139514	ME1	0	0.560811555140086	0.2879112048087112	0.246375883426642	0.683988167980223
LNX2	ENSG00000139517	ME1	0	0.4433520417854412	0.42159817728585575	0.276835706938426	0.66060865482939
CSAD	ENSG00000139631	ME1	0	-0.3023760974086089	0.47226943114278586	-0.186471266478267	0.709791658072868
SLAIN1	ENSG00000139737	ME1	0	-0.38316824542081035	0.5168710561286279	-0.242495656827284	0.710975168776014
MBNL2	ENSG00000139793	ME1	0	-0.33945125688667643	0.46034588454516717	-0.238022772007504	0.669034285130126
MBNL2	ENSG00000139793	ME1	0	-0.33945125688667643	0.46034588454516717	-0.238022772007504	0.669034285130126
CDH24	ENSG00000139880	ME1	0	0.4543383734930297	0.45232514581561767	0.0837312936706716	0.914917646449487
TSSK4	ENSG00000139908	ME1	0	0.048690426154746086	0.9476134546829316	0.105457711555582	0.880051688643618
EFCAB11	ENSG00000140025	ME1	0	-0.6567902944470668	0.10439494458449546	-0.49865272512668	0.213654775188727
JDP2	ENSG00000140044	ME1	0	0.9220029641492126	0.03611587150960426	0.632083502170665	0.141871599300795
ARRDC4	ENSG00000140450	ME1	0	-0.8712521829392439	0.10899073931448264	-0.595533894686243	0.247653923329609
CYP1A1	ENSG00000140465	ME1	0	1.6684231552522926	0.23384006894597634	0.491569712856656	0.468500349010503
PCSK6	ENSG00000140479	ME1	0	-0.34207189099650426	0.7019366954171078	-0.218635492781429	0.782025700104557
DET1	ENSG00000140543	ME1	0	-0.37370738592799474	0.2904367972998273	-0.311829623411498	0.456684949288597
UNC45A	ENSG00000140553	ME1	0	0.21091899190731006	0.44661398370799754	0.0923618213166177	0.809389598921499
FURIN	ENSG00000140564	ME1	0	0.9913298861039821	0.05471889214575183	0.497054666689789	0.268881278904009
SH3GL3	ENSG00000140600	ME1	0	-0.42162744806279034	0.3905802318623617	-0.314779089716625	0.576751726030947
PARN	ENSG00000140694	ME1	0	-0.21647009819119903	0.26299815818793654	-0.174521030527587	0.476247678631152
TXNL4B	ENSG00000140830	ME1	0	-0.2552639734516603	0.3133201520479208	-0.265774387829406	0.375839323999383
GFOD2	ENSG00000141098	ME1	0	0.33155710582656844	0.3848275453221607	0.228934386671554	0.638318178643794
ABCA8	ENSG00000141338	ME1	0	-0.43008784646546255	0.6521492978123133	-0.296261656286587	0.708167198724823
BCAS3	ENSG00000141376	ME1	0	-0.18286848324377855	0.5366724029426201	-0.115612707896785	0.769790166552289
SS18	ENSG00000141380	ME1	0	-0.10909373708087293	0.6327859230221754	-0.0682040661719501	0.840940651065192
SS18	ENSG00000141380	ME1	0	-0.10909373708087293	0.6327859230221754	-0.0682040661719501	0.840940651065192
IMPA2	ENSG00000141401	ME1	0	0.43806398401748964	0.4278500039395903	0.188852424714595	0.77945792022952
ADCYAP1	ENSG00000141433	ME1	0	0.020607421539966538	0.9869997301130453	-0.0695506834507817	0.948016491533259
OSBPL1A	ENSG00000141447	ME1	0	-0.346275162590363	0.5472101559699384	-0.188533550386162	0.764470672464524
SLC13A5	ENSG00000141485	ME1	0	0.3056649234572646	0.709402013568192	-0.0148543288524286	0.989141296400852
SAT2	ENSG00000141504	ME1	0	0.28099953868741717	0.34040626702360227	0.206800308988443	0.592649337444548
CCDC40	ENSG00000141519	ME1	0	0.8602098827185194	0.14067675873544533	0.551271946862862	0.324690528479029
TTYH2	ENSG00000141540	ME1	0	-0.2530602578704477	0.730832209573137	-0.150415651101779	0.853083732765102
RAB40B	ENSG00000141542	ME1	0	-0.163606276224132	0.710127938323606	-0.147839838079342	0.793896686859446
FN3KRP	ENSG00000141560	ME1	0	-0.28310058504973196	0.3045997453098635	-0.237939973223047	0.495517512154741
WDR45B	ENSG00000141580	ME1	0	-0.20224891637633574	0.34161192682118435	-0.173892636483476	0.536228497120882
NT5C3B	ENSG00000141698	ME1	0	0.1949873834438968	0.585406353761534	0.0924287648705897	0.860843899373346
URB1	ENSG00000142207	ME1	0	-0.07767350764103836	0.7837805097397696	-0.0240208784627306	0.955744931639062
EMP3	ENSG00000142227	ME1	0	0.8055040494475139	0.12364354523967254	0.467095827668942	0.389348886467271
EVI5L	ENSG00000142459	ME1	0	-0.2936669813178367	0.4258606657491014	-0.263434444787072	0.564575107913625
EPHA2	ENSG00000142627	ME1	0	0.9783653180941234	0.04672312035286728	0.591370331695765	0.219674595514369
ARHGEF19	ENSG00000142632	ME1	0	0.4726728156068544	0.4506550585724878	0.105327454039243	0.894812709714095
ZNF593	ENSG00000142684	ME1	0	0.6585175429804785	0.44067798183675494	0.292030350267952	0.701919927946158
PRKACB	ENSG00000142875	ME1	0	-0.34351627858494904	0.41114661829136395	-0.211108746527549	0.65550946796705
PIGK	ENSG00000142892	ME1	0	-0.2268520173886021	0.6477287807485397	-0.0839819321533432	0.888759070390436
AZIN2	ENSG00000142920	ME1	0	-0.5004109923767214	0.25907603131693047	-0.405005748419767	0.415603120423143
PTPRF	ENSG00000142949	ME1	0	-0.2782459248455663	0.4835371100223295	-0.188101377578381	0.70979541370126
SYPL2	ENSG00000143028	ME1	0	1.2018259949052281	0.13891607175628312	0.599329537135127	0.339950618975836
GPR161	ENSG00000143147	ME1	0	0.28164703213165143	0.6246820585401262	0.126397755125499	0.867355006715621
MRPL24	ENSG00000143314	ME1	0	-0.2598636868662689	0.25533223889626316	-0.260932045144183	0.354427148101709
PIGM	ENSG00000143315	ME1	0	-0.44956738469627067	0.27345057574448467	-0.383907981998819	0.411428383155123
LYPLAL1	ENSG00000143353	ME1	0	-0.5473353953930118	0.1757220632326479	-0.392736581369964	0.325382069625513
PRUNE1	ENSG00000143363	ME1	0	0.1340911333438913	0.550916863232101	0.0995759921164231	0.75390400336992
TUFT1	ENSG00000143367	ME1	0	0.4673407060394882	0.2255739375877329	0.290359657885186	0.51671530359949
MINDY1	ENSG00000143409	ME1	0	-0.05775602369006615	0.9161470516551502	NA	NA
ANXA9	ENSG00000143412	ME1	0	-0.19540353201350702	0.6764943566669616	-0.102252382959276	0.859427022508391
MRPL9	ENSG00000143436	ME1	0	0.13222319409587563	0.5388585477614404	0.117984190434667	0.689746909230253
POGZ	ENSG00000143442	ME1	0	-0.26764284834299734	0.39209112527336126	-0.186019058568336	0.634026052414992
DYRK3	ENSG00000143479	ME1	0	0.4462415126835114	0.3659923513414189	0.371484766015793	0.487784237150621
EIF2D	ENSG00000143486	ME1	0	-0.1499714984398327	0.5322815273848909	-0.0909882477415337	0.78445857070044
SMYD2	ENSG00000143499	ME1	0	-0.08699129914854575	0.8983431061451022	-0.0867662975540365	0.913797185408497
CREB3L4	ENSG00000143578	ME1	0	-0.11249633586332462	0.8223151843505783	-0.118747504968331	0.851388439133735
NVL	ENSG00000143748	ME1	0	-0.2360963923425176	0.47788351240825977	-0.156206364574751	0.721238494116413
MBOAT2	ENSG00000143797	ME1	0	-0.21288753943022123	0.4784177119047507	-0.141478781214926	0.727690990826761
PYCR2	ENSG00000143811	ME1	0	-0.3271601910679172	0.3848275453221607	-0.216606422835671	0.622972591426159
ARL8A	ENSG00000143862	ME1	0	-0.10378501064524512	0.7718150981382074	-0.0647572070294073	0.902699116927988
RHOB	ENSG00000143878	ME1	0	-0.4326442448940264	0.39836440536536766	-0.314699448532979	0.589746750936971
GALM	ENSG00000143891	ME1	0	0.4236679065627558	0.49324202972798353	0.279180621796349	0.683988167980223
WDPCP	ENSG00000143951	ME1	0	-0.5543521728251818	0.3093209790293576	-0.380656302670109	0.451129498345415
MEIS1	ENSG00000143995	ME1	0	-0.44885081814529015	0.43330535865452613	-0.340724947101991	0.585735919005811
DQX1	ENSG00000144045	ME1	0	0.7380247416528674	0.27356135227081413	0.440626636280745	0.48549529369542
SLC20A1	ENSG00000144136	ME1	0	0.2456995831020699	0.2836134393148647	0.237714003963388	0.412352330842414
LIPT1	ENSG00000144182	ME1	0	-0.08892402420182098	0.8397734176969021	-0.0232973986738463	0.970190917822385
FAHD2B	ENSG00000144199	ME1	0	-0.3055609815257236	0.4724201899309916	-0.21416428227372	0.682110166202798
CCDC150	ENSG00000144395	ME1	0	-0.6206826792324434	0.1926637984222722	-0.496484404231799	0.320520719688497
SPAG16	ENSG00000144451	ME1	0	-0.6787360791580609	0.10186421354143675	-0.52336893085582	0.237786289756142
RHBDD1	ENSG00000144468	ME1	0	0.008113987776341298	0.9839010424623242	0.0619774220096714	0.885393516389471
DIS3L2	ENSG00000144535	ME1	0	-0.24531562759960154	0.48398005033839653	-0.206157834785836	0.650874245107263
CPNE9	ENSG00000144550	ME1	0	1.3060430860916512	0.14389118843512863	0.598595084527084	0.358917653913548
SLC25A38	ENSG00000144659	ME1	0	0.2019762842612709	0.43965835101441564	0.117222322545722	0.743983833885842
NXPE3	ENSG00000144815	ME1	0	-0.18361643040057649	0.6385336940394273	-0.156555220067471	0.762997130727062
MYH15	ENSG00000144821	ME1	0	-0.5272387914882838	0.4672209777714331	-0.285004441343188	0.68527419272612
PLA1A	ENSG00000144837	ME1	0	1.1681684417916074	0.040828760401006546	0.754482836201989	0.149053422249853
IGSF11	ENSG00000144847	ME1	0	-0.09057912131827878	0.8654595511094985	0.00582003709164305	0.994045074881051
TCTA	ENSG00000145022	ME1	0	-0.3865796404639521	0.23208368107858587	-0.436781243185792	0.193108302092656
DCAF1	ENSG00000145041	ME1	0	0.224232872663281	0.144751169634517	0.195662511637734	0.306880582638633
CENPC	ENSG00000145241	ME1	0	-0.44365057158707005	0.2901424274065393	-0.293978258157554	0.485707466557853
CORIN	ENSG00000145244	ME1	0	0.5716332049736919	0.42774018327053875	0.340393574809291	0.625864821065755
SCD5	ENSG00000145284	ME1	0	-0.6168098680562603	0.16009626296765972	-0.433413040442726	0.291423425731942
ENOPH1	ENSG00000145293	ME1	0	-0.4662802124123422	0.25907603131693047	-0.307403642717258	0.460571733789875
TRMT10A	ENSG00000145331	ME1	0	-0.341799440479278	0.4392694268657654	-0.25460031249166	0.625757934465395
DDIT4L	ENSG00000145358	ME1	0	1.0571599530715667	0.23963268868433824	0.408123706006217	0.583330879055853
TIFA	ENSG00000145365	ME1	0	0.7162971510882188	0.28031660817239884	0.519408784542698	0.391663932957296
SETD7	ENSG00000145391	ME1	0	-0.16779558873236125	0.6839111620129272	-0.0748726060040382	0.899233569415486
MARCHF1	ENSG00000145416	ME1	0	-0.14673051932720188	0.7885710729603532	NA	NA
SKP2	ENSG00000145604	ME1	0	-0.47644519564036714	0.1302616516731674	-0.41136861734318	0.250799482419295
CRHBP	ENSG00000145708	ME1	0	-0.566379511133508	0.3852808262676862	-0.37457597207719	0.545673544657807
CXCL14	ENSG00000145824	ME1	0	0.9331166947561131	0.21778909423559603	0.470418100847308	0.479026102843253
RNF145	ENSG00000145860	ME1	0	0.4091798134405604	0.08990974014597188	0.328688111936046	0.251643542838514
NHP2	ENSG00000145912	ME1	0	-0.32263380810558884	0.07776664398295045	-0.263765507420879	0.219674595514369
CDKAL1	ENSG00000145996	ME1	0	-0.239851176841588	0.45804338353368496	-0.177101984877014	0.67207751876546
TNFRSF21	ENSG00000146072	ME1	0	-0.5956625683418876	0.2658727675994207	-0.44523969707486	0.422881371402245
RNF44	ENSG00000146083	ME1	0	0.257420830031791	0.21090546700649654	0.22356348016174	0.393612578882502
RASGEF1C	ENSG00000146090	ME1	0	-0.39087928206714034	0.39281752883165794	-0.323809594646242	0.536741035094486
ABT1	ENSG00000146109	ME1	0	0.1780116892767488	0.3927974282453422	0.118776724342903	0.667706819939531
PPP1R18	ENSG00000146112	ME1	0	0.9685800167907301	0.04520891869503515	0.65415247494432	0.179276848805912
DAAM2	ENSG00000146122	ME1	0	-0.47565291165786033	0.41574009787296173	-0.310577969347082	0.597931559180392
NFKBIE	ENSG00000146232	ME1	0	0.6188211700178039	0.1539989714244334	0.432410713373636	0.364661820407656
RARS2	ENSG00000146282	ME1	0	-0.12491015842437599	0.4353148428415614	-0.0977730685831431	0.641760538136966
ARHGAP18	ENSG00000146376	ME1	0	0.21935569180176304	0.6918522224559851	0.182091267139593	0.783407786626204
ABRACL	ENSG00000146386	ME1	0	0.3168642719668953	0.5682508867490037	0.227539636282996	0.728196807643289
AIG1	ENSG00000146416	ME1	0	-0.3582025636805907	0.233323880301592	-0.265945727793453	0.454466922385071
VIP	ENSG00000146469	ME1	0	1.1289986191327688	0.2247879071286987	0.639804144841848	0.321489159133495
C7orf50	ENSG00000146540	ME1	0	-0.43012948496390996	0.24110782268734843	-0.468883656758407	0.219651744304486
CREB5	ENSG00000146592	ME1	0	-0.21841382993050576	0.7397549182908483	-0.124393255989916	0.87521506770779
TRIM4	ENSG00000146833	ME1	0	0.17516897189580957	0.5410334275386919	0.167582799389871	0.657455553999494
TMEM209	ENSG00000146842	ME1	0	-0.6831741776833982	0.0927424880492442	-0.528394879667161	0.179941587328391
LUC7L2	ENSG00000146963	ME1	0	-0.2442481665238169	0.4502433054313552	-0.210519304235496	0.61453744474618
CCNB3	ENSG00000147082	ME1	0	-0.47200505232178575	0.6307577051362216	-0.278840949212668	0.729042017828189
CCDC120	ENSG00000147144	ME1	0	0.6688755629660539	0.0706730093944278	0.449888154663324	0.23660437857134
GCNA	ENSG00000147174	ME1	0	1.5467082592597396	0.019764788079733774	NA	NA
IGSF1	ENSG00000147255	ME1	0	-0.33187586005313185	0.6543531171709202	-0.183970486438677	0.818225438795781
RBMX	ENSG00000147274	ME1	0	-0.3386441903583299	0.2624070525803645	-0.260310080332795	0.480692219460033
MFHAS1	ENSG00000147324	ME1	0	0.29225041300735155	0.4687031012860646	0.23379133786134	0.64639263729317
ZNF185	ENSG00000147394	ME1	0	-0.28006332885717555	0.5708117349144172	-0.153438652349706	0.796529319881236
ST18	ENSG00000147488	ME1	0	-0.03134214885903424	0.9697962859889611	0.0631155275983696	0.936284815753381
GOLGA7	ENSG00000147533	ME1	0	-0.1241223332432348	0.7961911313547972	-9.01231619068349e-4	0.998923785899109
GINS4	ENSG00000147536	ME1	0	-0.43430835328084744	0.6327859230221754	-0.26403790230589	0.73420575731121
ADHFE1	ENSG00000147576	ME1	0	-0.4631868894363599	0.4464517836017311	-0.301485878371218	0.635477998164118
MRPS28	ENSG00000147586	ME1	0	-0.43959302370318554	0.14375800148992088	-0.342302043696577	0.271160349042775
TERF1	ENSG00000147601	ME1	0	-0.362871354993821	0.3897031677557814	-0.243304200387166	0.605026034253616
TATDN1	ENSG00000147687	ME1	0	-0.4226542678517475	0.07755470362494259	-0.323854699827334	0.197162881764493
CEP78	ENSG00000148019	ME1	0	-0.3915858594024486	0.17715366103657473	-0.305539965147756	0.361742797289439
IDNK	ENSG00000148057	ME1	0	-0.2858520743864645	0.4801153344341311	-0.168309244350718	0.737611514068341
PLPPR1	ENSG00000148123	ME1	0	-0.30027771642795315	0.6885556255086049	-0.170682052448612	0.834544364081501
INIP	ENSG00000148153	ME1	0	-0.2748058962887417	0.3503334200809293	-0.197027750334013	0.580408430124798
SNX30	ENSG00000148158	ME1	0	-0.21294676924118805	0.6635731190136174	-0.115835498671156	0.853474576811684
GBGT1	ENSG00000148288	ME1	0	0.6718537670975361	0.1983882895305385	0.414370218078503	0.457164184387825
SH3GLB2	ENSG00000148341	ME1	0	-0.1657552171916057	0.7437190410958641	-0.120528141754519	0.857190723241215
PTGES	ENSG00000148344	ME1	0	0.3933783875652495	0.6198207930226818	-0.0517384391220462	0.956528194842243
PROSER2	ENSG00000148426	ME1	0	0.6154090696172123	0.27862763130021373	0.241244632891768	0.687880854909848
FAM13C	ENSG00000148541	ME1	0	-0.3390986203533425	0.5604370812738331	-0.175389671156862	0.781549145447627
CDHR1	ENSG00000148600	ME1	0	0.5363560298447996	0.32488744656186214	0.478391969875232	0.376199206529402
ADD3	ENSG00000148700	ME1	0	-0.3727755018037387	0.4924782395043879	-0.198194304622162	0.747327436406604
VAX1	ENSG00000148704	ME1	0	-0.10292744152870952	0.9472803859987735	-0.0417254858277649	0.970162160246498
NKX6-2	ENSG00000148826	ME1	0	0.013894596747812267	0.9858265640210964	-0.110988895946581	0.881805601566322
GAS2	ENSG00000148935	ME1	0	-0.4196537138989745	0.3246358141004846	-0.326456240508973	0.498937596081955
PGAP2	ENSG00000148985	ME1	0	-0.158443215063784	0.6979502106962696	-0.143239826435561	0.789878392410479
CELF1	ENSG00000149187	ME1	0	0.17766226789932696	0.3830054014533343	0.0949746006274151	0.727668385552983
ENDOD1	ENSG00000149218	ME1	0	-0.4831040868958714	0.3240698937141382	-0.331261791307397	0.503435044590967
CCDC82	ENSG00000149231	ME1	0	-0.4185426209957807	0.19714942202941974	-0.314998151402254	0.388579461977965
NCAM1	ENSG00000149294	ME1	0	-0.049417280552781655	0.9252805218088397	-0.0132895859370039	0.986309674809925
GRIK4	ENSG00000149403	ME1	0	-0.34599678549512075	0.348926386819977	-0.276546554410998	0.53237891644547
TKFC	ENSG00000149476	ME1	0	-0.16499044524596276	0.6912578579911234	-0.101515500017333	0.859265643932013
FADS1	ENSG00000149485	ME1	0	-0.2757365160944018	0.537695203436261	-0.148132738032732	0.796529319881236
PLCH2	ENSG00000149527	ME1	0	-0.2271795126903702	0.7738527701114973	-0.125696337925991	0.885225421931476
FEZ1	ENSG00000149557	ME1	0	-0.3380561862119079	0.43550753720096874	-0.239793048517622	0.646891657865178
KIRREL3	ENSG00000149571	ME1	0	-0.02763486449974213	0.9679642180249158	-0.0192002308070967	0.982083271625627
SIDT2	ENSG00000149577	ME1	0	-0.29014998761131416	0.45626424757826906	-0.298843449140877	0.500688426818139
KIAA1755	ENSG00000149633	ME1	0	-0.38981849910606475	0.4866058361876764	-0.303629039543259	0.627388256209511
PLCB3	ENSG00000149782	ME1	0	0.5432904341588308	0.19907912184733564	0.287455357334637	0.552012132142497
TM7SF2	ENSG00000149809	ME1	0	-0.31811984992527087	0.5885077973007682	-0.28780331541449	0.64947476417799
FXYD4	ENSG00000150201	ME1	0	-0.3807365900053125	0.7066742161010747	-0.226313288898375	0.793709672133229
TMEM218	ENSG00000150433	ME1	0	-0.2936020644067109	0.24104604715462594	-0.22832101343323	0.431521617848781
KIAA1328	ENSG00000150477	ME1	0	-0.20166878259225593	0.5062536926907137	-0.164499706869734	0.682212721824518
FAM124A	ENSG00000150510	ME1	0	-0.260856080968022	0.6366254915518671	-0.209456475398641	0.750914735526942
CCDC102B	ENSG00000150636	ME1	0	-0.64389322946713	0.12338941789467685	-0.502013348233313	0.248499099101427
DLG2	ENSG00000150672	ME1	0	-0.2554943008053649	0.6196996406876735	-0.157373707125026	0.803592812214865
DOCK1	ENSG00000150760	ME1	0	-0.1168085889190281	0.7864622944064852	-0.0303220958721913	0.961546490108662
DIXDC1	ENSG00000150764	ME1	0	-0.2693595512070557	0.4935512973816062	-0.166838124736014	0.730626819698681
PIP4K2A	ENSG00000150867	ME1	0	-0.27938314994826124	0.6244658317771566	-0.181232782671775	0.790839631915583
UBE3B	ENSG00000151148	ME1	0	-0.1778032888063935	0.5403226163664872	-0.12149867919998	0.759705600466048
ANK3	ENSG00000151150	ME1	0	-0.15660941345965954	0.746237933254118	-0.0395383021342652	0.952560745777185
DIP2C	ENSG00000151240	ME1	0	0.050156488109984014	0.9082850418473092	0.108322366052883	0.817987046094207
FAM177A1	ENSG00000151327	ME1	0	-0.4096210500122735	0.1941990771396069	-0.311729985824526	0.393394357884943
NUBPL	ENSG00000151413	ME1	0	-0.404019214486114	0.2658727675994207	-0.312658507530869	0.451037757033819
ANO4	ENSG00000151572	ME1	0	-0.06956453473997234	0.9310593381144201	0.0238868317186767	0.979320824060024
DPYSL4	ENSG00000151640	ME1	0	0.11016178494953928	0.8177672495074146	-0.0131944468505853	0.985353899192032
MFSD6	ENSG00000151690	ME1	0	-0.4144275968438916	0.3481549055655642	-0.265006129589037	0.579065417248654
RNF144A	ENSG00000151692	ME1	0	-0.04665878689379715	0.9283777808020154	-0.0203711723734233	0.976877996105711
GUF1	ENSG00000151806	ME1	0	-0.2876557898712529	0.21911590322493535	-0.268023595508365	0.357375597148443
SCHIP1	ENSG00000151967	ME1	0	-0.16329468938213565	0.6666551051932581	-0.127842762032739	0.803642671797405
TLCD4	ENSG00000152078	ME1	0	-0.25075404072667434	0.44478725487701715	NA	NA
C18orf25	ENSG00000152242	ME1	0	0.14807407908110604	0.6506298067106696	0.130937884368764	0.76810035853432
SPOCK1	ENSG00000152377	ME1	0	-0.06644028277611114	0.9402299530132744	0.0523130186353295	0.952225477898285
FAM151B	ENSG00000152380	ME1	0	0.24549834739543563	0.7377390536251648	0.0974656725489281	0.911967693503874
ZNF773	ENSG00000152439	ME1	0	-0.08359253379573521	0.8255370574217146	-0.0384907775513781	0.944185165745121
PAN3	ENSG00000152520	ME1	0	-0.11380352248341592	0.7099068069058411	-0.0463651399689655	0.917208985928485
RASGRP3	ENSG00000152689	ME1	0	-0.39023676128476803	0.3113268883452171	-0.307735571502165	0.498310792091965
SAR1B	ENSG00000152700	ME1	0	-0.297626749731579	0.24417907089652183	-0.228042858651961	0.469257060212338
CNTNAP4	ENSG00000152910	ME1	0	-0.3881375173565142	0.5398579780526497	-0.238478557242512	0.734774175451927
DAB2	ENSG00000153071	ME1	0	0.39591899491683574	0.25348234252450863	0.338033043375075	0.415661067049052
RBMS1	ENSG00000153250	ME1	0	0.1803435595950585	0.7215222284245175	-0.0239798621372849	0.974243015933819
SLC25A27	ENSG00000153291	ME1	0	-0.305458666013985	0.2255739375877329	-0.259499780760428	0.411663381363257
ASAP1	ENSG00000153317	ME1	0	0.23225135845444414	0.5011353020882197	0.258137320381639	0.522550644721481
LINC00467	ENSG00000153363	ME1	0	-0.5732771080323583	0.33870237531030756	-0.410259095915357	0.488202734359061
LPCAT1	ENSG00000153395	ME1	0	0.39319480467575013	0.18017269344655154	0.261262618268257	0.463420652773531
NMRAL1	ENSG00000153406	ME1	0	-0.24435911238037875	0.5474244713787904	-0.210275086369668	0.683988167980223
ING1	ENSG00000153487	ME1	0	0.4539712397405793	0.10853510864232777	0.360838175049336	0.273205239659812
PTPRD	ENSG00000153707	ME1	0	-0.23601541924864622	0.7307988518777903	-0.0993587337291261	0.898914309420931
CEBPG	ENSG00000153879	ME1	0	0.7336557423216061	0.11724087896815669	0.508364335574818	0.304460208408278
LGI4	ENSG00000153902	ME1	0	-0.279183020474587	0.5844141885044004	-0.230921449040376	0.703837109473886
DGKE	ENSG00000153933	ME1	0	0.2413267279144717	0.4229703393925151	0.134491297989291	0.738283180653847
AK5	ENSG00000154027	ME1	0	-0.24231119274767032	0.656452941115623	-0.119105260467369	0.860358757330784
IMPACT	ENSG00000154059	ME1	0	-0.4780960393547436	0.10588277584354373	-0.384699433654899	0.246405304711593
RETREG1	ENSG00000154153	ME1	0	-0.4107537820061166	0.36746297611519835	NA	NA
CEP112	ENSG00000154240	ME1	0	0.2783195852414273	0.5401870873628514	0.230492159616378	0.678399966321785
ABCA5	ENSG00000154265	ME1	0	-0.2250514409465096	0.43829542564059043	-0.149358772343666	0.691691360314408
C4orf19	ENSG00000154274	ME1	0	-0.037722392132752074	0.9668124354843867	0.0156767288168759	0.98783654118197906
DISP1	ENSG00000154309	ME1	0	0.3976302069687695	0.3253324793140616	0.272679610660273	0.579197980094213
SH3RF1	ENSG00000154447	ME1	0	-0.1879885100149632	0.6788654443571637	-0.0732585716798658	0.902647942147658
C10orf90	ENSG00000154493	ME1	0	-0.2611941154468544	0.668883934939465	-0.156081181034684	0.829935508043362
CXADR	ENSG00000154639	ME1	0	-0.2389449614595312	0.548202006010319	-0.209390109712389	0.67658240667565
C21orf91	ENSG00000154642	ME1	0	-0.5559653994601583	0.22597955708739784	-0.438140794335825	0.380641603050033
PI4K2A	ENSG00000155252	ME1	0	0.2737350313976074	0.5158091923060041	0.118702638118337	0.842724184622764
RBM45	ENSG00000155636	ME1	0	-0.211887073825686	0.3670575424786176	-0.162618358817928	0.592592013845646
KCTD18	ENSG00000155729	ME1	0	-0.14618647032542853	0.5826530561217186	-0.142472955986548	0.688540767989301
FLACC1	ENSG00000155749	ME1	0	1.302603904333028	0.11353570986529257	NA	NA
C2CD6	ENSG00000155754	ME1	0	-1.0868346443917778	0.07051028259026443	NA	NA
FZD7	ENSG00000155760	ME1	0	1.1812353791715549	0.09738560565577865	0.692134709079978	0.246801362392892
SLC24A2	ENSG00000155886	ME1	0	-0.22606678719222978	0.6658632340782419	-0.117880991031492	0.85831315384293
PXYLP1	ENSG00000155893	ME1	0	-0.14541091456024238	0.7171544760938262	-0.0600097097096699	0.915224789085345
MCU	ENSG00000156026	ME1	0	0.22408542131640172	0.5419225411490393	0.228873429556761	0.611489419529777
CFAP70	ENSG00000156042	ME1	0	-0.3165253078231527	0.6532696126182318	-0.164597968418624	0.836986814962514
DPY19L4	ENSG00000156162	ME1	0	-0.13646791762702337	0.7038969693723693	-0.0539364287098846	0.913542499124642
ART3	ENSG00000156219	ME1	0	-0.19959516645889358	0.8598608338543031	-0.0709504495544232	0.945397183583797
CCT8	ENSG00000156261	ME1	0	0.222764594616329	0.5102105635497414	0.276837363471079	0.463420652773531
PPP2R2B	ENSG00000156475	ME1	0	-0.5953736420194737	0.09258416813481914	-0.439068615073358	0.20718474472436
FAM122C	ENSG00000156500	ME1	0	-0.3328763402446752	0.5844848657850905	-0.184548548369332	0.787800925622635
ZFAND3	ENSG00000156639	ME1	0	-0.17166320250249587	0.37140233088039554	-0.130319092827618	0.608970737658339
KAT6B	ENSG00000156650	ME1	0	-0.25563206571974884	0.41439995130119334	-0.200621688251871	0.616550030495922
SAMD8	ENSG00000156671	ME1	0	-0.5634498775511739	0.0814679450809982	-0.45657887561768	0.199027627573098
MPV17L	ENSG00000156968	ME1	0	-0.4072996009846486	0.3240698937141382	-0.319836424617289	0.504254956921578
EXOG	ENSG00000157036	ME1	0	-0.35898399372459905	0.2158305013824509	-0.28412538006853	0.41871627436184
ODR4	ENSG00000157181	ME1	0	-0.2970910696109134	0.3407925877817953	NA	NA
CPT2	ENSG00000157184	ME1	0	-0.4101477630825316	0.14389813972044604	-0.375071654449626	0.258457059963255
CLDN12	ENSG00000157224	ME1	0	0.47946860976897304	0.3295341041642401	0.232940734346048	0.696114847785328
FZD1	ENSG00000157240	ME1	0	0.35458445694047913	0.5414903560850856	0.203315106126347	0.769878101457364
TMED6	ENSG00000157315	ME1	0	0.8834450047356314	0.38250926167570837	0.360331841520408	0.640455261770694
AFAP1L1	ENSG00000157510	ME1	0	0.5180878937562677	0.4084462211709286	0.170246076751519	0.818734483576442
TMEM164	ENSG00000157600	ME1	0	0.20391370957013122	0.6553192703987254	0.0797423236276245	0.906259449723573
SVOPL	ENSG00000157703	ME1	0	-0.6895685432379389	0.6065613186363481	-0.328301000153985	0.685935240252944
SNX22	ENSG00000157734	ME1	0	-0.31417201576231524	0.5945763934640446	-0.290399649723412	0.646689881897579
AP3S2	ENSG00000157823	ME1	0	-0.20799846440930997	0.20505736974056735	-0.191834193078224	0.360965690679657
DPYSL5	ENSG00000157851	ME1	0	-0.3389016582458057	0.584302873292656	-0.258023017077677	0.707148076025899
SKI	ENSG00000157933	ME1	0	0.34394382250704986	0.14644336141783773	0.254007367425967	0.369273617031211
LDLRAP1	ENSG00000157978	ME1	0	-0.02413533671585223	0.97882656268921	-0.166254200419248	0.814185294752585
AGAP1	ENSG00000157985	ME1	0	0.005411297872780473	0.9901829354696032	0.0276263660733988	0.961728280533975
PAFAH2	ENSG00000158006	ME1	0	-0.2898358218499446	0.26718212787502194	-0.246430330833636	0.449387977898065
PTPDC1	ENSG00000158079	ME1	0	-0.5593461015054468	0.31542965017262675	-0.39825565412742	0.482255727027654
SLC13A3	ENSG00000158296	ME1	0	-0.39904884444246574	0.5626102294715757	-0.238791864230328	0.743406948889265
RHBDL2	ENSG00000158315	ME1	0	-0.33498736669095996	0.4925656530758296	-0.257212878173445	0.659128882180224
SHROOM4	ENSG00000158352	ME1	0	-0.15092497710893296	0.7696458237108844	-0.080588225298983407	0.908414519465143
TMED4	ENSG00000158604	ME1	0	-0.27049266890771567	0.43433461170349175	-0.16865592111669	0.677711899742032
SLC45A3	ENSG00000158715	ME1	0	-0.06097380396277139	0.9315310973938478	-0.0410286739307436	0.961453860520316
F11R	ENSG00000158769	ME1	0	0.3015980981626365	0.546861664440645	0.112712889219813	0.868298375120958
ZNF276	ENSG00000158805	ME1	0	5.1862098101429757e-5	0.9999575549948726	0.00934724855059536	0.988460916567137
ADAMTS4	ENSG00000158859	ME1	0	-0.523194346514232	0.4088528210833125	-0.354010895457949	0.577591628482934
SLC5A11	ENSG00000158865	ME1	0	0.02998085372128491	0.9762751357929783	0.0157332319321946	0.988597468946326
RAPGEF6	ENSG00000158987	ME1	0	-0.2936330004076919	0.3927974282453422	-0.254461360124963	0.546371802649509
IFNGR2	ENSG00000159128	ME1	0	0.5665976344985753	0.09067816093142002	0.395090334429339	0.289867154238861
CIART	ENSG00000159208	ME1	0	0.5389197664992379	0.3015556078523572	0.372085797621391	0.51284064404149
CBR1	ENSG00000159228	ME1	0	-0.09946695254267818	0.8745894006452316	-0.00808497444490758	0.992940643606688
HLCS	ENSG00000159267	ME1	0	-0.3592824738919525	0.23240573658336025	-0.292389371955829	0.418133355348927
PTMS	ENSG00000159335	ME1	0	1.2404497454494967	0.027750590179739475	0.718824283602185	0.153878425128873
EFCAB14	ENSG00000159658	ME1	0	-0.21569774064727637	0.3852808262676862	-0.163699089607312	0.615540020152457
TPPP3	ENSG00000159713	ME1	0	-0.6548285399997577	0.2958503409951178	-0.432268045975556	0.473128931121556
FAM131B	ENSG00000159784	ME1	0	-0.186824516406839	0.7313402039175638	-0.123621979556342	0.860369654984442
PSKH1	ENSG00000159792	ME1	0	-0.21789375306498598	0.6514079542186139	-0.284529566225373	0.56119439588366
BSDC1	ENSG00000160058	ME1	0	-0.07091178783547794	0.6114319876484113	-0.0869827910637934	0.62997168469678
SLC37A1	ENSG00000160190	ME1	0	0.3375976168169373	0.370502682114914	0.215792686178501	0.654068307223754
C21orf58	ENSG00000160298	ME1	0	-0.33235601656399005	0.2968882318696172	-0.304468523049291	0.422574029357661
DIP2A	ENSG00000160305	ME1	0	-0.12398544486782717	0.6698897715479695	-0.0543892013728994	0.899255181744648
S100B	ENSG00000160307	ME1	0	-0.6806290683915965	0.25545092453774926	-0.501415261756636	0.389858417725086
ADAMTS13	ENSG00000160323	ME1	0	-0.1472255780577229	0.7116791001717636	-0.144347766536149	0.780509126505042
ZNF714	ENSG00000160352	ME1	0	-0.3190534946154786	0.5158562328645463	-0.23095970734105	0.684313378290643
TAOK1	ENSG00000160551	ME1	0	-0.2119400473526931	0.3076802646034227	-0.152189672230328	0.556587426936163
SIK3	ENSG00000160584	ME1	0	-0.1794647300182333	0.6916156080815155	-0.106303069672071	0.863872315924723
S100A1	ENSG00000160678	ME1	0	-0.2736082774479905	0.4860215876273446	-0.250005046787595	0.608208404917479
UBE2Q1	ENSG00000160714	ME1	0	0.25229360055851136	0.3408726629994745	0.136501166945	0.69565433763107
PAQR6	ENSG00000160781	ME1	0	-0.48841151721012926	0.36903456014053865	-0.511730465702438	0.304460208408278
MYL3	ENSG00000160808	ME1	0	-0.5879299228701118	0.31746128094723974	-0.427315873150668	0.473249015895551
TONSL	ENSG00000160949	ME1	0	0.3440836887318875	0.4935512973816062	0.176637833608541	0.775840342882203
SH2B2	ENSG00000160999	ME1	0	0.9578476433139771	0.05988785014112459	0.552479186912149	0.259072409822943
NAPEPLD	ENSG00000161048	ME1	0	-0.38801181382373867	0.4247181233308787	-0.234338621205953	0.641283288745732
TUBA3FP	ENSG00000161149	ME1	0	0.653466951263721	0.4275542738165808	0.364098249752494	0.61511220187692806
EMC10	ENSG00000161671	ME1	0	-0.20146179159029037	0.5409101817952302	-0.168920358164608	0.700539202117949
JOSD2	ENSG00000161677	ME1	0	-0.24700319858207131	0.5295269551202401	-0.297998916352845	0.473849627647028
DBF4B	ENSG00000161692	ME1	0	-0.4356097311568976	0.3090460592751219	-0.388282399542707	0.418788105695986
CCNF	ENSG00000162063	ME1	0	0.5603087406327698	0.24417907089652183	0.337297770347586	0.519921686473853
PAQR4	ENSG00000162073	ME1	0	-0.20709954837890032	0.7468378671550069	-0.142613393791049	0.853901729690837
ADCY9	ENSG00000162104	ME1	0	0.45225828964380477	0.23567336401415762	0.360965839927884	0.421648297948339
TTC9C	ENSG00000162222	ME1	0	0.21383500974044117	0.3695928649845642	0.180908849435333	0.563567440792377
NXF1	ENSG00000162231	ME1	0	0.3719970331860945	0.19244167760905287	0.283565550856599	0.41871627436184
CZIB	ENSG00000162384	ME1	0	-0.3475264472287173	0.1792406973689258	NA	NA
RBP7	ENSG00000162444	ME1	0	-0.36195935459053546	0.5628830909656636	-0.216116135009568	0.75642307939458
KIAA1522	ENSG00000162522	ME1	0	0.9830805044961947	0.0635563814271066	0.446394242562421	0.355874924948962
SLAMF9	ENSG00000162723	ME1	0	-0.9534131156397613	NA	-0.40060546461804	NA
IGSF8	ENSG00000162729	ME1	0	-0.11825513788059284	0.8081461791917722	-0.0817671377532803	0.902647942147658
PEX19	ENSG00000162735	ME1	0	-0.29520955257725373	0.04291816313634834	-0.247267955396883	0.14146169065142
C1orf115	ENSG00000162817	ME1	0	0.401749627633564	0.5986781911653686	0.128358873020326	0.885225421931476
CAPN13	ENSG00000162949	ME1	0	-0.5727152947052561	0.44181258077118063	-0.370536895847977	0.592592013845646
SLC66A3	ENSG00000162976	ME1	0	-0.32027922675631476	0.25498268991666917	NA	NA
LRATD1	ENSG00000162981	ME1	0	0.34684291072962736	0.5376123565333967	NA	NA
SGCB	ENSG00000163069	ME1	0	-0.18107758861853399	0.5191487391475557	-0.138895751175423	0.717819185300156
STPG2	ENSG00000163116	ME1	0	-0.04602171839524311	0.9803298579271457	-0.0181815371835604	NA
IWS1	ENSG00000163166	ME1	0	-0.32277611967895586	0.42735550725794225	-0.190146903515506	0.686117138663232
TGFA	ENSG00000163235	ME1	0	-0.505367860733809	0.3154144971895882	-0.364054821467116	0.489731797547535
DCAF16	ENSG00000163257	ME1	0	-0.5666019750806006	0.31525065588264317	-0.36632186165874697	0.498937596081955
SLC22A15	ENSG00000163393	ME1	0	-0.24219753011063083	0.7074700017388564	-0.109244695253196	0.88336216593756
EIF4E3	ENSG00000163412	ME1	0	-0.3138069397616342	0.360377637830521	-0.261626841147962	0.538323491759559
STK36	ENSG00000163482	ME1	0	0.46310273454923373	0.16183919460838303	0.394476116146434	0.307025856472205
ADORA1	ENSG00000163485	ME1	0	-0.2751828782053389	0.6135472291868521	-0.177232372735904	0.789837723887592
TGFBR2	ENSG00000163513	ME1	0	0.20230654438190807	0.7185540096008106	0.195757930650803	0.764470672464524
HDAC11	ENSG00000163517	ME1	0	-0.33525441818781465	0.48601049472095054	-0.301559143050459	0.58959908453419
NFASC	ENSG00000163531	ME1	0	-0.10764481518702713	0.8066667433429837	-0.023911314595451	0.969027325829338
CLASP2	ENSG00000163539	ME1	0	-0.3266254339017234	0.5306102249451267	-0.184519367991613	0.745054398323625
NEPRO	ENSG00000163608	ME1	0	-0.1849911580849398	0.42863238086761973	-0.121902512302494	0.694440180983071
CCDC191	ENSG00000163617	ME1	0	-0.454916243624477	0.3463843099424938	-0.302493107439431	0.561333048847489
ALB	ENSG00000163631	ME1	0	-1.0213561214258122	0.2001465718401111	-0.651792141568942	0.289867154238861
C4orf36	ENSG00000163633	ME1	0	-0.33416525642699224	0.38838330937087506	-0.239800362159228	0.587071792696177
C3orf67	ENSG00000163689	ME1	0	-0.19291096542540914	0.8551757134898623	-0.0770091618790711	0.939761114886197
APBB2	ENSG00000163697	ME1	0	-0.15986370157976085	0.664510652795946	-0.103923612207889	0.843705883012923
TTC14	ENSG00000163728	ME1	0	-0.21565801159583267	0.5952228118440384	-0.0943314984668435	0.854674623210238
TM4SF18	ENSG00000163762	ME1	0	1.1570564860141324	0.07645944222512537	0.773470695201496	0.176553612390936
DTX3L	ENSG00000163840	ME1	0	0.5259864563379442	0.3256162092556583	0.235148721723575	0.710975168776014
SMIM12	ENSG00000163866	ME1	0	0.21150889951934176	0.469437847535529	0.0857084767550743	0.840940651065192
AIMP1	ENSG00000164022	ME1	0	-0.2396143096941976	0.3085022740314179	-0.191290671949104	0.527629228779745
H2AZ1	ENSG00000164032	ME1	0	0.5268934141949936	0.15680318603845575	NA	NA
SLC9B1	ENSG00000164037	ME1	0	-0.34524933874414715	0.6405347523660494	-0.215061099862663	0.769878101457364
CDC25A	ENSG00000164045	ME1	0	0.48666358379210556	0.5698176749337152	0.215917632218846	0.797303782622718
INTU	ENSG00000164066	ME1	0	-0.5907564078039077	0.46134354263389127	-0.336176904301579	0.643434073440228
ABHD18	ENSG00000164074	ME1	0	-0.1683742512856891	0.616395145821155	-0.100082822610421	0.827502014772655
PPM1M	ENSG00000164088	ME1	0	0.5343271608202178	0.14389813972044604	0.324473733955617	0.422574029357661
CEP44	ENSG00000164118	ME1	0	-0.21354881877871582	0.5474244713787904	-0.144363771942706	0.755224356007776
TMEM144	ENSG00000164124	ME1	0	-0.5663297124437291	0.48589122833561804	-0.349018865897236	0.617831194007172
IL15	ENSG00000164136	ME1	0	0.39465772921651243	0.4805727607350949	0.210736135193365	0.751136429460225
HHIP	ENSG00000164161	ME1	0	-0.3167534615959805	0.6532696126182318	-0.183933137978883	0.81023907338946
ITGA2	ENSG00000164171	ME1	0	-0.5375332837369587	0.3978693058255907	-0.361490176089257	0.498507780948872
EDIL3	ENSG00000164176	ME1	0	-0.2190814781409461	0.7521517252246313	-0.0781095991268626	0.919950302018171
STARD4	ENSG00000164211	ME1	0	0.4455577743582186	0.3927974282453422	0.297774300065744	0.617131033237309
CCDC112	ENSG00000164221	ME1	0	-0.3603477955544746	0.4533342608855464	-0.230022353116724	0.661675372888325
GRPEL2	ENSG00000164284	ME1	0	0.23555087208432593	0.5611605616287632	0.125165059563255	0.820338196753852
RHOBTB3	ENSG00000164292	ME1	0	-0.43109321041957865	0.36094485526720427	-0.266406929096276	0.615078916657215
SERINC5	ENSG00000164300	ME1	0	-0.3346420034826975	0.3107744960442868	-0.25893345146828	0.515013833165665
ENPP6	ENSG00000164303	ME1	0	-0.43236216759136215	0.5945540776617182	-0.257224792110536	0.738722805397796
SEPTIN8	ENSG00000164402	ME1	0	-0.1441741322660164	0.7789560393320745	NA	NA
STK17A	ENSG00000164543	ME1	0	0.3632003829212228	0.48507848997541475	0.310364398441796	0.597177098652666
KIAA1324L	ENSG00000164659	ME1	0	-0.5033046297408784	0.3802690142025278	-0.325733633417149	0.56601991826536
MED30	ENSG00000164758	ME1	0	-0.2549262223319852	0.38165356920574495	-0.185543405834567	0.600171477233799
DEFA5	ENSG00000164816	ME1	0	1.8159426631689695	NA	0.217960985593615	NA
ALDH7A1	ENSG00000164904	ME1	0	-0.7549998953108292	0.13495309802865865	-0.517435347785836	0.273205239659812
NUDT2	ENSG00000164978	ME1	0	-0.37812180048690586	0.21540472738730254	-0.362489033925595	0.311406993211084
SVEP1	ENSG00000165124	ME1	0	-0.26171942784227564	0.7360033277115606	-0.154918348423104	0.854837713734844
TRPV6	ENSG00000165125	ME1	0	-0.7552208257450648	0.22716333031531075	-0.556755391758947	0.33993587152619
LLCFC1	ENSG00000165131	ME1	0	-0.7481134638500733	0.41478304039371205	NA	NA
AQP7	ENSG00000165269	ME1	0	0.2545672494435674	0.857102343904924	-0.0389155771437233	0.972635614130645
CFL2	ENSG00000165410	ME1	0	-0.3984859242784963	0.41055439744453526	-0.239514664822096	0.639299560725303
ZCCHC24	ENSG00000165424	ME1	0	-0.18344655990466777	0.7059923267232119	-0.187375358298131	0.74885117859734
CRYL1	ENSG00000165475	ME1	0	-0.5071601461525633	0.21906957754034742	-0.357752300811075	0.413028476386036
REEP3	ENSG00000165476	ME1	0	-0.28936584436934076	0.528335281031652	-0.147724201577589	0.778906766379418
HEPACAM	ENSG00000165478	ME1	0	-0.3758875073624748	0.6521760099822612	-0.234624280744973	0.75390400336992
ZNF22-AS1	ENSG00000165511	ME1	0	0.19386529278430117	0.6637335334095348	NA	NA
AMER2	ENSG00000165566	ME1	0	-0.2145595138783413	0.7641767833180011	-0.107061576758729	0.899926499843647
BEND7	ENSG00000165626	ME1	0	0.3067128105751519	0.5808033915855642	0.16598721540188	0.812358964079142
VSTM4	ENSG00000165633	ME1	0	-0.35850282816772155	0.336310333382101	-0.285391003583766	0.528041365206228
ZNF503	ENSG00000165655	ME1	0	0.5458654856834246	0.29676312586019826	0.268487263890237	0.655202535759178
TSC1	ENSG00000165699	ME1	0	0.007110289098966113	0.9806050393991291	0.0760261004434231	0.75424852683563
BORCS5	ENSG00000165714	ME1	0	-0.276923893882507	0.3897031677557814	-0.22957873085274	0.57408664568307
BMS1	ENSG00000165733	ME1	0	0.39315366908666566	0.16026811158627516	0.307802006306393	0.366572853833005
NDRG2	ENSG00000165795	ME1	0	-0.4918295057133082	0.270872334703809	-0.3753536002843	0.45762034918468
CASP7	ENSG00000165806	ME1	0	0.5280135881507035	0.3659923513414189	0.398119786784445	0.507344103847479
PACSIN3	ENSG00000165912	ME1	0	-0.3193438671684315	0.5094379625520609	-0.230373563540352	0.694440180983071
ABTB2	ENSG00000166016	ME1	0	-0.1376397175156365	0.7617326666162164	-0.132131790525482	0.820528990289875
HTRA1	ENSG00000166033	ME1	0	-0.2250885345292466	0.5635631349974288	-0.145152897064858	0.778906766379418
JAM3	ENSG00000166086	ME1	0	-0.13478849576797491	0.8107360922897292	-0.0628660037659662	0.932319265514146
CMTM5	ENSG00000166091	ME1	0	-0.7437590662739318	0.3922162531676769	-0.443216954466832	0.527210299591295
FBN1	ENSG00000166147	ME1	0	-0.2233618380627759	0.669836514060553	-0.112336198252929	0.864776246160221
POLL	ENSG00000166169	ME1	0	-0.23138325417030597	0.457181420854236	-0.211415633789914	0.598849980125395
HPS6	ENSG00000166189	ME1	0	0.08989228142833638	0.8263516627996741	0.0314794978196317	0.959214526691262
SENP8	ENSG00000166192	ME1	0	-0.3571614980778069	0.28031660817239884	-0.24429527364688	0.468534224201917
TBATA	ENSG00000166220	ME1	0	-1.8094577291210467	NA	-0.558641334751171	NA
FRS2	ENSG00000166225	ME1	0	-0.21039652099838785	0.5541147777773835	-0.162353937203034	0.731007784051776
COX11	ENSG00000166260	ME1	0	-0.2826207318551578	0.2700911400322223	-0.223090344982745	0.476149161991194
FAM227B	ENSG00000166262	ME1	0	-0.7372414426806003	0.23607356434177051	-0.501383408032944	0.370423773156948
CUL5	ENSG00000166266	ME1	0	-0.30658652185880814	0.2800898790414568	-0.217910582607664	0.477016768224186
SMPD1	ENSG00000166311	ME1	0	-0.1492776980635979	0.6375522214651277	-0.152004100357096	0.715188397150054
APBB1	ENSG00000166313	ME1	0	-0.20053350231817696	0.5510151435005034	-0.137747796451581	0.757343250709456
C11orf65	ENSG00000166323	ME1	0	-0.61962549226894	0.2883643648591206	-0.470509178792665	0.412312766675542
MSS51	ENSG00000166343	ME1	0	0.29302972387338494	0.3618737501549177	0.230764773689436	0.556650047158725
ATP9B	ENSG00000166377	ME1	0	-0.3150468347873059	0.48239702896775766	-0.231521376354695	0.673587168120532
ZMAT1	ENSG00000166432	ME1	0	-0.45365506491034036	0.5158562328645463	-0.253909682891438	0.694535124482002
CENPN	ENSG00000166451	ME1	0	-0.17279033582362854	0.6532679376446062	-0.132531384457386	0.794370113707881
CCDC68	ENSG00000166510	ME1	0	0.09169710342772455	0.9145971801918521	-0.0383808205327508	0.966984200093292
ZNF3	ENSG00000166526	ME1	0	-0.1838881729727198	0.5942862622713135	-0.157827815063742	0.73420575731121
TK2	ENSG00000166548	ME1	0	-0.1478612999563864	0.5952228118440384	-0.139338748143038	0.712966855091393
NDEL1	ENSG00000166579	ME1	0	0.08248973443860469	0.8159217698645768	0.0797318826135754	0.872080406689627
ZCCHC18	ENSG00000166707	ME1	0	0.1277347311197482	0.8271097126187019	0.05670853992272	0.94264516947783
ZNF592	ENSG00000166716	ME1	0	-0.09487367281265009	0.733684555031996	-0.149707274142635	0.624527511383298
CLPX	ENSG00000166855	ME1	0	-0.1743697839572229	0.46844332230194935	-0.123349309522445	0.709791658072868
TAC3	ENSG00000166863	ME1	0	-0.5549315150080816	0.6859046960005502	-0.246372530315236	0.778295602724539
MYO1A	ENSG00000166866	ME1	0	0.3145884696248602	0.8807311030860449	0.10992207076035	0.910269131443059
CHP2	ENSG00000166869	ME1	0	-0.3438945495918456	0.7428319238397965	-0.215730946381354	0.807463950024135
PATL1	ENSG00000166889	ME1	0	0.41800001140143705	0.08607627709237073	0.361799502947609	0.213903833747563
ATP23	ENSG00000166896	ME1	0	0.34507307321652414	0.6049820216351858	0.377441439931926	0.537343933949988
GREM1	ENSG00000166923	ME1	0	0.07977281245512587	0.942763971703057	0.155478103428047	0.860843899373346
TSC22D4	ENSG00000166925	ME1	0	-0.3844835805567146	0.26703655282034494	-0.367168388105042	0.361733195099801
MARS1	ENSG00000166986	ME1	0	0.4434315718968706	0.10220771518552513	NA	NA
NKX3-1	ENSG00000167034	ME1	0	0.7246250782255188	0.20997879205995734	0.421028650634277	0.473128931121556
FAM102A	ENSG00000167106	ME1	0	-0.11282916559659295	0.8423317115454603	-0.062437138983275	0.93237550177464
CERCAM	ENSG00000167123	ME1	0	-0.10770034647428876	0.9247144099309028	-0.0510723872859015	0.961453860520316
DOLPP1	ENSG00000167130	ME1	0	-0.19032896619261722	0.5410334275386919	-0.219379118850696	0.553942123220723
COQ7	ENSG00000167186	ME1	0	-0.1534825043680165	0.46356741998373474	-0.108751711384594	0.702327282882222
FN3K	ENSG00000167363	ME1	0	-0.07093229730338159	0.8914295333948565	0.0303245751976779	0.961642942404847
ZNF226	ENSG00000167380	ME1	0	-0.6250361807067765	0.12365759961462226	-0.458498593591282	0.270224272565222
ZNF641	ENSG00000167528	ME1	0	0.1962573263235903	0.48239702896775766	0.154345272278026	0.687880854909848
TUBA1A	ENSG00000167552	ME1	0	-0.7574064439915471	0.20394482344947412	-0.519724547812105	0.339915127562209
GPD1	ENSG00000167588	ME1	0	-0.8794376654029603	0.34022112735043636	-0.497343845960497	0.470778412102476
NFKBID	ENSG00000167604	ME1	0	1.0076641579169088	0.04084016546409523	0.651900192004466	0.175235672251804
TTYH1	ENSG00000167614	ME1	0	-0.49400599190087136	0.3268183741941736	-0.407548650181132	0.453757142375001
TRAPPC9	ENSG00000167632	ME1	0	-0.3097431334877907	0.34504916876748987	-0.242757439295949	0.554582853236046
PPP1R14A	ENSG00000167641	ME1	0	-0.5326336502622238	0.44912937903726285	-0.362353507885612	0.599682416263647
SEMA6B	ENSG00000167680	ME1	0	0.7751659202640305	0.08829289645456824	0.505819050301588	0.280231036199355
CYB5D2	ENSG00000167740	ME1	0	-0.2812416436263678	0.33938227771370433	-0.25613680454232	0.485307039533764
KLK1	ENSG00000167748	ME1	0	3.9104971748872175	NA	0.492554842241669	NA
KLK6	ENSG00000167755	ME1	0	-0.2124573246995028	0.7645054154875209	-0.126608501294761	0.878218611587995
ZNF83	ENSG00000167766	ME1	0	-0.3623446417521359	0.24155933155263498	-0.273682178050722	0.460057553635002
NDUFV1	ENSG00000167792	ME1	0	-0.14923310306568338	0.5510151435005034	-0.123542218915848	0.725452137139324
TMEM68	ENSG00000167904	ME1	0	-0.20579452488000613	0.30485947779002764	-0.161616578480355	0.513422484206967
FAM234A	ENSG00000167930	ME1	0	-0.1043679061723491	0.8512826828388457	-0.176279085607302	0.754959719559711
BEST1	ENSG00000167995	ME1	0	-0.12556423051671353	0.8778385454373027	-0.0399321770975761	0.966257747391995
PLAAT5	ENSG00000168004	ME1	0	-0.6258097045676498	0.2991592556379428	NA	NA
PAFAH1B2	ENSG00000168092	ME1	0	-0.1803431481745922	0.4247181233308787	-0.20241413374819	0.463412702402757
COA6	ENSG00000168275	ME1	0	0.28443109631892155	0.5306102249451267	0.250232351840377	0.645541867990437
PXK	ENSG00000168297	ME1	0	-0.24235322928520142	0.7247289548876781	-0.113268742029599	0.887846826029468
MOBP	ENSG00000168314	ME1	0	-0.8780656408199127	0.10386257463188461	-0.722644476838492	0.159162585122221
HR	ENSG00000168453	ME1	0	-0.3946087012240858	0.39637820154948705	-0.317912477093796	0.556587426936163
TNXB	ENSG00000168477	ME1	0	0.4409042839151834	0.3802690142025278	0.444611687428106	0.377820231367228
LGI3	ENSG00000168481	ME1	0	-0.2995043892837712	0.5589988061938302	-0.236165263201949	0.698661513601006
SFTPC	ENSG00000168484	ME1	0	-0.36656571448939124	0.5410334275386919	-0.336667456163412	0.588781543131683
ING2	ENSG00000168556	ME1	0	0.2741968519720534	0.27494083441723466	0.303911735951739	0.284597846993695
LDLRAD4	ENSG00000168675	ME1	0	-0.31045650139135617	0.5391281684268774	-0.19333298374335	0.750914735526942
FAM178B	ENSG00000168754	ME1	0	-0.16674960668720284	0.8575562135565593	-0.0884604826886746	0.927213242066412
SEMA4C	ENSG00000168758	ME1	0	-0.04783298396347611	0.9476069564153455	0.0429737434163049	0.95537693546131
SNTB2	ENSG00000168807	ME1	0	0.35880577423228127	0.34443827689309653	0.265674365093344	0.574252982466552
STX18	ENSG00000168818	ME1	0	-0.3256593788013631	0.22335918902017	-0.279961021256402	0.399917658412226
ZNF608	ENSG00000168916	ME1	0	-0.39625963752370424	0.4396437025364232	-0.272681480672897	0.622809544946908
UPF3A	ENSG00000169062	ME1	0	-0.21516428452420555	0.4860215876273446	-0.133613221211776	0.746831193928431
VXN	ENSG00000169085	ME1	0	-0.2703279130307752	0.48239702896775766	NA	NA
NSMCE1	ENSG00000169189	ME1	0	-0.18319997811252758	0.5249878626561784	-0.185841186670608	0.615129019836247
SH3TC2	ENSG00000169247	ME1	0	-0.45799929476600804	0.5673382222145196	-0.281081041951359	0.705324525017844
CRADD	ENSG00000169372	ME1	0	-0.26713719063159114	0.34539725299921975	-0.206797951723149	0.552012132142497
PTK2	ENSG00000169398	ME1	0	-0.32533483671959357	0.552258281653531	-0.20039435038403	0.752878848508964
ZEB2	ENSG00000169554	ME1	0	-0.47792423138965967	0.33938227771370433	-0.339485381058401	0.53481895807495194
GJB1	ENSG00000169562	ME1	0	-0.43098206519846993	0.47521566443728774	-0.301261494770649	0.645536660798991
DTWD2	ENSG00000169570	ME1	0	-0.3571754742359269	0.3991229940492974	-0.255644878902333	0.576566881276555
C15orf40	ENSG00000169609	ME1	0	-0.43959953193463747	0.0840603231617646	-0.393792215745566	0.18851952797308
OTUD7A	ENSG00000169918	ME1	0	-0.07176459701371515	0.8903963537085985	-0.0656774361289728	0.922006799511602
KLF13	ENSG00000169926	ME1	0	-0.08078103150376002	0.879322005183843	-0.069224943465841	0.9200450318475
TMEM42	ENSG00000169964	ME1	0	-0.06930127065250671	0.8262046133378036	-0.117391979886298	0.752878848508964
ALCAM	ENSG00000170017	ME1	0	-0.18331701613648643	0.6454245659135652	-0.0976276014078333	0.858160106472139
NIPA1	ENSG00000170113	ME1	0	-0.2874533802448595	0.43839813022550556	-0.211228937296976	0.658075892058826
FOXD4	ENSG00000170122	ME1	0	0.6749131241004834	0.536211253286644	0.283714638647055	0.736638170155222
PWWP2A	ENSG00000170234	ME1	0	-0.20070805336522388	0.5848990001045997	-0.0929246102535127	0.846952491828884
GON7	ENSG00000170270	ME1	0	0.26137297566968726	0.6032797912003485	0.151051685210742	0.81551957020683
FAXDC2	ENSG00000170271	ME1	0	-0.5063512130278428	0.4152027370178181	-0.349109608308751	0.58959908453419
NFRKB	ENSG00000170322	ME1	0	0.22775576421268362	0.16726637514577758	0.198454084603451	0.336843090118073
TMED10	ENSG00000170348	ME1	0	-0.13902528447379695	0.7122120296457921	-0.0251646366848463	0.961642942404847
SP7	ENSG00000170374	ME1	0	-0.6709258337106899	0.5904310606983586	-0.338965272737735	0.673825046967195
MGMT	ENSG00000170430	ME1	0	-0.33933428966756696	0.2645967616451781	-0.288822241503623	0.440155665038702
RIOX1	ENSG00000170468	ME1	0	0.20488250531934413	0.5992779537560118	NA	NA
NPAS2	ENSG00000170485	ME1	0	0.5609090950099663	0.19907912184733564	0.291259232863083	0.557355689578427
KRT83	ENSG00000170523	ME1	0	-0.6034013199305082	0.5533226655489889	-0.324601296249431	0.685746040455588
SMAGP	ENSG00000170545	ME1	0	0.7372339943589129	0.21170113638146232	0.413813296476531	0.481717804543443
SYT9	ENSG00000170743	ME1	0	-0.14461926959408153	0.7501931913146308	-0.0912930303344797	0.883510218059662
FOXN2	ENSG00000170802	ME1	0	-0.16771021839168537	0.7004448892238122	-0.0954605462166171	0.87521506770779
GPR27	ENSG00000170837	ME1	0	-0.6639803652216343	0.17986439635993537	-0.586096017404081	0.235107106895751
KIAA0232	ENSG00000170871	ME1	0	-0.12129405353313175	0.6255014198762051	-0.119157389507849	0.728390077885285
MTSS1	ENSG00000170873	ME1	0	-0.28374524473379453	0.35254532655757914	-0.180794695469999	0.604098821571976
GSTA4	ENSG00000170899	ME1	0	-0.4085983699332398	0.09552497933076363	-0.353047569944281	0.235107106895751
PAQR8	ENSG00000170915	ME1	0	-0.2886164226140043	0.5947835653324551	-0.227462178881718	0.722988214504844
TPT1-AS1	ENSG00000170919	ME1	0	-0.12331494639527214	0.6759236253720465	-0.118884273899292	0.766960779921495
ZNF415	ENSG00000170954	ME1	0	-0.15990499005149572	0.7266526853040347	-0.0748893082089016	0.908102703630752
OR2K2	ENSG00000171133	ME1	0	-1.0030241406312488	0.22035935581277863	-0.629915653158204	0.314491527748336
CDC42BPG	ENSG00000171219	ME1	0	1.2243899577165795	0.22342054891142624	0.541654130264369	0.426577691648925
TMEM37	ENSG00000171227	ME1	0	-0.689559685945364	0.25422524147903386	-0.4933185176712	0.384007051808755
ZNF439	ENSG00000171291	ME1	0	-0.20096380002236067	0.6048086298568963	-0.11199551691049	0.824417830855409
CHST11	ENSG00000171310	ME1	0	0.562649412047706	0.052469527223037105	0.494770054459761	0.144471358249409
KRT15	ENSG00000171346	ME1	0	1.9526154043996513	0.07086535997933499	0.788863120630681	0.19734759522929
LURAP1	ENSG00000171357	ME1	0	-0.3775655130031628	0.4399228065792409	-0.280231176882222	0.604816725022107
TPPP	ENSG00000171368	ME1	0	-0.07844915526958195	0.9025294527053368	-0.00408878291976216	0.996949505264
APLN	ENSG00000171388	ME1	0	-0.3762598744547926	0.5216858784720698	-0.186119382637818	0.778174315311747
DSEL	ENSG00000171451	ME1	0	-0.0962341060979738	0.8421077141839018	-0.04893642175802	0.940974438687589
WIPF2	ENSG00000171475	ME1	0	0.167572304520921	0.2971513050951625	0.11095251114014	0.598849980125395
BPTF	ENSG00000171634	ME1	0	-0.08917830728089385	0.8495467931962347	0.013876528078584	0.982476032230844
TMEM51	ENSG00000171729	ME1	0	0.7878933095222543	0.21866156036143816	0.473870373560505	0.443575904664431
LRRC34	ENSG00000171757	ME1	0	-0.8351129470953427	0.032158587917288116	-0.660915979555313	0.0794132890128598
NHLH1	ENSG00000171786	ME1	0	0.7435522643937331	0.24766123561150133	0.485091242249537	0.425393268304159
ZNF570	ENSG00000171827	ME1	0	-0.08005897610189927	0.8266765376019104	-0.0579345082376871	0.912758782212275
NINJ2	ENSG00000171840	ME1	0	-0.3562210300358208	0.5383893401539495	-0.237806026800056	0.715931483961163
TLN2	ENSG00000171914	ME1	0	-0.1930261316935401	0.5671387482624624	-0.12153194894723	0.789486701702167
MAL	ENSG00000172005	ME1	0	-0.59886660558574345	0.3356840928018275	-0.41909558544051	0.494547607828935
MTBP	ENSG00000172167	ME1	0	-0.5267895198063428	0.2544579093987713	-0.370343624926791	0.446781553438208
MALT1	ENSG00000172175	ME1	0	0.4833816803427279	0.23825545309944168	0.408879808452316	0.376398076146527
MBOAT1	ENSG00000172197	ME1	0	-0.5560660164687453	0.4086428287432849	-0.37506956617113	0.556587426936163
FGGY	ENSG00000172456	ME1	0	-0.44884802416288716	0.33673544191003746	-0.298582098515021	0.57547707465123
CARNS1	ENSG00000172508	ME1	0	-0.7084218591569498	0.43287783991052536	-0.412983960844106	0.572140001743218
NIPAL4	ENSG00000172548	ME1	0	-0.6431173106528938	0.26458291722136595	-0.484744046586304	0.399862220274761
SLFN11	ENSG00000172716	ME1	0	0.29954101813372486	0.5766862874358969	0.326022421300552	0.559395476890314
ZNF596	ENSG00000172748	ME1	0	-0.49445588837952203	0.4088528210833125	-0.328394322423401	0.599441558672021
CYP7B1	ENSG00000172817	ME1	0	-0.09910365248065614	0.9395697756194892	0.0129397422966216	0.991686383390593
CES4A	ENSG00000172824	ME1	0	-0.20811700343319586	0.7511853938375458	-0.140002720106508	0.85831315384293
CES2	ENSG00000172831	ME1	0	-0.28740557722265575	0.38390893207328924	-0.209359076976809	0.614291197164086
METAP1D	ENSG00000172878	ME1	0	-0.28731265039435977	0.40056732834026737	-0.230315424192144	0.5925948499099
GXYLT2	ENSG00000172986	ME1	0	-0.21331827188180888	0.712249660740866	-0.113799845222346	0.876110041862201
RELA	ENSG00000173039	ME1	0	0.7777024309492004	0.03137010017089275	0.59731951067526	0.119015538802824
NOC3L	ENSG00000173145	ME1	0	-0.2789800922763908	0.1968797719802233	-0.239699159886432	0.355084727760241
ESRRA	ENSG00000173153	ME1	0	0.3191897387013481	0.36108395173713786	0.140752911009138	0.75424852683563
COMMD1	ENSG00000173163	ME1	0	-0.22845409928469995	0.3118738160272576	-0.217954376163131	0.446032750409356
CKS1B	ENSG00000173207	ME1	0	0.2873263477249601	0.5067072454918944	0.184190002656836	0.736638170155222
VANGL1	ENSG00000173218	ME1	0	0.10086755924185072	0.8980897583638535	-0.106045960555098	0.897383667145941
DMRT2	ENSG00000173253	ME1	0	-0.3122022454354885	0.6246820585401262	-0.180900320475999	0.800815756874201
STOX2	ENSG00000173320	ME1	0	-0.2742668491565878	0.6072660069516602	-0.14840652322006	0.809389598921499
TRIB1	ENSG00000173334	ME1	0	0.5734823077407522	0.332777197319279	0.310135581145638	0.633060230338854
TNFRSF10C	ENSG00000173535	ME1	0	0.4948023352468422	0.469437847535529	0.244652852223965	0.741752364112993
NABP1	ENSG00000173559	ME1	0	0.7006418083233255	0.09801932715537866	0.596597366870014	0.179987277885083
EIF1AX	ENSG00000173674	ME1	0	-0.39204320279554794	0.21778909423559603	-0.340121675090133	0.372288467560973
TOMM20	ENSG00000173726	ME1	0	-0.47344307965589694	0.0935168305616225	-0.36606857936342	0.235107106895751
CNP	ENSG00000173786	ME1	0	-0.5336048609112466	0.4215404068769871	-0.359661904526786	0.587306816774659
HAP1	ENSG00000173805	ME1	0	1.017039156125773	0.0987033077603298	0.634004941871291	0.268881278904009
ENDOV	ENSG00000173818	ME1	0	-0.14115002101174706	0.5985253294961257	-0.15951096985504	0.638180360410519
LRRC63	ENSG00000173988	ME1	0	-0.3145615458206701	0.6253654068049868	-0.214584262045602	0.766602147577292
GNG5	ENSG00000174021	ME1	0	0.4246234137054977	0.2796107825083918	0.254970584222608	0.595071806386196
FAM53A	ENSG00000174137	ME1	0	-0.26164192994402496	0.6745844104529888	-0.196264841995616	0.783949946046395
SLC16A11	ENSG00000174326	ME1	0	-0.30305886537141774	0.6466051085505986	-0.205516370858644	0.778779864524281
C11orf45	ENSG00000174370	ME1	0	0.2945329999950537	0.7393580467794716	0.166812898069914	0.853083732765102
STARD6	ENSG00000174448	ME1	0	-1.000031353690719	0.5200105246989032	-0.384845619244494	NA
AKIRIN1	ENSG00000174574	ME1	0	-0.28459612989412453	0.15572181117159067	-0.245296981487566	0.324238730501043
TRAM1L1	ENSG00000174599	ME1	0	-0.4922788058539707	0.4162358548651408	-0.327398316571479	0.558906827910119
UGT8	ENSG00000174607	ME1	0	-0.29233690159770237	0.6642863242416338	-0.17099195221202	0.821607220003028
PABPC5	ENSG00000174740	ME1	0	-0.27848529603296984	0.632996135925148	-0.229452212849054	0.72979616609346
YIF1A	ENSG00000174851	ME1	0	-0.23159836471338743	0.5343184559890678	-0.203876140779471	0.670739439191589
KCTD13	ENSG00000174943	ME1	0	-0.008217605812111015	0.9854816010089912	0.0132199363067109	0.983806203069375
ZDHHC14	ENSG00000175048	ME1	0	-0.2140133118268413	0.6068181958011303	-0.227398534543275	0.645754127316702
VCPIP1	ENSG00000175073	ME1	0	0.09976166881213344	0.7125736248853092	0.084303772611552	0.827591117040545
PACS1	ENSG00000175115	ME1	0	0.30559226689189734	0.25845258048779696	0.242818291259884	0.479039051764014
MARCKSL1	ENSG00000175130	ME1	0	-0.5252522581580202	0.36685216424940603	-0.359635693937484	0.549597264390752
ARHGAP1	ENSG00000175220	ME1	0	-0.04879609743096365	0.9390203236673066	-0.0469256826474025	0.951775403701653
CHST1	ENSG00000175264	ME1	0	0.8036576509412464	0.1251011188595582	0.567195663135878	0.280231036199355
CCNE2	ENSG00000175305	ME1	0	-0.3259658626203965	0.6132377770975518	-0.193525481396992	0.769021341285329
EIF3F	ENSG00000175390	ME1	0	-0.20504545149073405	0.27540181097411603	-0.159990692202876	0.503911950374925
KCNE3	ENSG00000175538	ME1	0	0.7392394276877885	0.23910460075926487	0.420834919483784	0.498937596081955
PAAF1	ENSG00000175575	ME1	0	-0.42593248365958186	0.24036007580372065	-0.451484558574658	0.246801362392892
TOM1L2	ENSG00000175662	ME1	0	-0.2514147147496236	0.3604504655601523	-0.233178336530717	0.504254956921578
TTLL11	ENSG00000175764	ME1	0	-0.3728214704059328	0.5388585477614404	-0.2387801650233	0.706098650944019
SLC35E3	ENSG00000175782	ME1	0	-0.28375013991192766	0.4805727607350949	-0.230977711316398	0.647495701831682
PRIMA1	ENSG00000175785	ME1	0	-0.2644601851754591	0.6331487054492767	-0.226938717757523	0.724873519362282
JAKMIP2	ENSG00000176049	ME1	0	-0.12996018539489798	0.7192979062350853	-0.0728530930173682	0.891021891804348
ZBTB8OS	ENSG00000176261	ME1	0	0.06478040119574786	0.8772052592736764	-0.0435475522635046	0.934239969524895
PRR18	ENSG00000176381	ME1	0	-0.5246246551103556	0.5373297246483614	-0.332335809306089	0.663587013981323
KCMF1	ENSG00000176407	ME1	0	0.08723584985443485	0.8233929334897454	0.121522462475399	0.801091838595049
PLAAT3	ENSG00000176485	ME1	0	-0.29173277206168635	0.4565188536277821	NA	NA
GNG7	ENSG00000176533	ME1	0	-0.06335285840744052	0.9086124374446924	-0.155560294969609	0.769500171914409
KBTBD11	ENSG00000176595	ME1	0	-0.20884787270629931	0.6450521817994114	-0.134052555180811	0.825687606819044
MYO1D	ENSG00000176658	ME1	0	-0.2961882733975895	0.5848990001045997	-0.208771616635604	0.745068309516877
BOK	ENSG00000176720	ME1	0	0.09926969423954893	0.8772052592736764	-0.0292370879550454	0.970162160246498
TCEANC	ENSG00000176896	ME1	0	-0.045611395016432285	0.9208945671575607	-0.00561996999561731	0.993852687378891
POLE	ENSG00000177084	ME1	0	0.7557034620125024	0.019764788079733774	0.572731219590063	0.0918116340200974
DSCAML1	ENSG00000177103	ME1	0	-0.09056284457420401	0.8814985893336598	-0.0307010560390525	0.969027325829338
RPS6KA3	ENSG00000177189	ME1	0	0.4532932514580119	0.2978049215719734	0.423277177327175	0.370569990519455
FZD8	ENSG00000177283	ME1	0	0.5666143937967996	0.2267845972210443	0.344608762015352	0.507211545136498
ARIH2	ENSG00000177479	ME1	0	-0.07320815041601858	0.8609175099369797	0.0133969463727064	0.981925420320061
SAMD12	ENSG00000177570	ME1	0	-0.11889935799855758	0.8223151843505783	-0.0516122260467698	0.942809977830635
NAALADL2	ENSG00000177694	ME1	0	-0.3896891707800055	0.6120771289346356	-0.230466931426223	0.764470672464524
KCNJ10	ENSG00000177807	ME1	0	-0.22266355455607184	0.6242738662124082	-0.115347718662185	0.847908255040206
CHID1	ENSG00000177830	ME1	0	-0.19998278815562492	0.5460278014317768	-0.201253204434399	0.631210254752062
ZNF518A	ENSG00000177853	ME1	0	-0.5471338085324999	0.31928418048943336	-0.346470069880462	0.489731797547535
TMEM187	ENSG00000177854	ME1	0	-0.21015630653544143	0.5568514555544394	-0.253334347791259	0.530114026547689
RIC8A	ENSG00000177963	ME1	0	0.1221453425677103	0.6307577051362216	0.0199065255862244	0.959630433196096
LCN15	ENSG00000177984	ME1	0	-0.5438612725562674	0.5515540984090067	-0.348532350160985	0.648718605186535
PARD6G	ENSG00000178184	ME1	0	0.4605287556759154	0.32953986244874633	0.303573581603064	0.579197980094213
SLITRK1	ENSG00000178235	ME1	0	-0.14734764528047445	0.8027195419137909	-0.0308678379727707	0.966721705585036
PLEKHM3	ENSG00000178385	ME1	0	-0.13327217549400774	0.7611715925987956	-0.0228580863142861	0.968547725779085
DNAJC22	ENSG00000178401	ME1	0	-0.16320138103340234	0.8333930054732072	-0.0908298553589553	0.917494290666159
NT5DC1	ENSG00000178425	ME1	0	-0.30291580963858655	0.6428855552421427	-0.180684246791858	0.800815756874201
C5orf64	ENSG00000178722	ME1	0	-0.6094048738026705	0.3287614174711975	-0.434701021191973	0.473128931121556
TMEM139	ENSG00000178826	ME1	0	-0.32467443249654976	0.5634919623629392	-0.266699831857466	0.675936955810347
LINC00324	ENSG00000178977	ME1	0	1.0563148077178428	0.18143768881989833	0.570910805208871	0.370423773156948
RCC2	ENSG00000179051	ME1	0	0.4250431013462144	0.12464678518974469	0.332579695248505	0.307684179532501
TMTC2	ENSG00000179104	ME1	0	-0.2976958839960384	0.6329775284652391	-0.153843039004478	0.82155528074961
SAMD4B	ENSG00000179134	ME1	0	0.04401131327829584	0.9300071971693856	0.0493340296513771	0.937983757552168
GIMAP7	ENSG00000179144	ME1	0	0.17568928441436635	0.7967763400953254	0.0212524485113029	0.982083271625627
TMEM125	ENSG00000179178	ME1	0	-0.7580331306512428	0.3435279101390242	-0.48336311150819	0.473128931121556
TMEM151A	ENSG00000179292	ME1	0	-0.19724200416513538	0.7698196820183921	-0.167063723166962	0.827157174489398
PACS2	ENSG00000179364	ME1	0	-0.07076933526436446	0.8998412164511366	-0.116550286290962	0.856938889621481
VWA1	ENSG00000179403	ME1	0	-0.2548461139848134	0.6529022673016808	-0.208339306090945	0.753923946551937
MKRN3	ENSG00000179455	ME1	0	-0.40167323488025064	0.5082540696404501	-0.255100520966811	0.699579732522043
EIF3J-DT	ENSG00000179523	ME1	0	-0.12211845594266839	0.6668027282029696	NA	NA
LBX2	ENSG00000179528	ME1	0	1.7951311884807917	0.08646129102759563	0.81305877702518	0.179987277885083
LACC1	ENSG00000179630	ME1	0	-0.5230971556760045	0.3968136358720968	-0.341478181415391	0.59226500261179
GIPC3	ENSG00000179855	ME1	0	1.3372850145428476	0.04084016546409523	0.699908540359392	0.204884555289635
R3HDM2	ENSG00000179912	ME1	0	-0.06138034009028153	0.7781279051024919	-0.0575811405232243	0.856938889621481
PUF60	ENSG00000179950	ME1	0	-0.21674838232200674	0.41854866388907247	-0.150450617113391	0.669127722953798
ANKRD18A	ENSG00000180071	ME1	0	-0.18220166773784463	0.8645366913589143	-0.0694207400007718	0.94719410848996
RCC1	ENSG00000180198	ME1	0	1.0566767870248597	0.08067997840338637	0.640920130775466	0.248499099101427
LINC00304	ENSG00000180422	ME1	0	0.55533425256993	0.5584390314305556	0.158159099014699	0.864028512943763
HARBI1	ENSG00000180423	ME1	0	-0.11059256051951769	0.817150984543777	-0.0457715412367653	0.942809977830635
GLIPR1L2	ENSG00000180481	ME1	0	-0.5449538977026586	0.3150934285698817	-0.400150182725119	0.473249015895551
MIGA1	ENSG00000180488	ME1	0	-0.3010957683458455	0.5844848657850905	-0.14643315305111201	0.807495188522976
C9orf139	ENSG00000180539	ME1	0	-0.6220363326118744	0.2544882895278763	-0.486582250649415	0.376935054959201
FUT7	ENSG00000180549	ME1	0	0.6233644587087419	0.5306102249451267	0.264007304132032	0.751996064107846
SSTR2	ENSG00000180616	ME1	0	1.3562929840414395	0.04084016546409523	0.756529849747444	0.178805326381404
TMEM64	ENSG00000180694	ME1	0	-0.32418091781985475	0.4332876312332911	-0.275555264866012	0.584783237799638
SHISA2	ENSG00000180730	ME1	0	-0.36510657920110823	0.647070087737721	-0.213745813831296	0.778100950353146
GPR157	ENSG00000180758	ME1	0	0.7958314485011051	0.23567336401415762	0.386195750541986	0.556587426936163
ZDHHC20	ENSG00000180776	ME1	0	-0.37695105987259014	0.5680603249485746	-0.212986386803368	0.762034391568629
HOXC9	ENSG00000180806	ME1	0	1.4551048915236142	NA	NA	NA
MAP6D1	ENSG00000180834	ME1	0	-0.1913474461297183	0.7946874994962898	-0.118938620193726	0.888542446895413
CUEDC1	ENSG00000180891	ME1	0	-0.34412641976134534	0.4727059538046143	-0.268788482260361	0.639096380909792
GPR62	ENSG00000180929	ME1	0	-0.2644960734226656	0.7134606687525937	-0.196199679353385	0.801754961113771
ZNF572	ENSG00000180938	ME1	0	-0.22911915052205786	0.6979502106962696	-0.146186579336914	0.835199355865147
MRPL14	ENSG00000180992	ME1	0	0.17972105269408645	0.5794308376972429	0.0440669978517212	0.927213242066412
LSMEM1	ENSG00000181016	ME1	0	2.0008205151341905	0.008890748550383416	1.0518254258862	0.0697368606550363
DHTKD1	ENSG00000181192	ME1	0	-0.3340996448326419	0.21861630724702102	-0.265629495366643	0.409722752010859
NME9	ENSG00000181322	ME1	0	-0.39408495217483247	0.2614193649932106	-0.320196489896722	0.435200348050468
AATK	ENSG00000181409	ME1	0	-0.020534964319917515	0.9803298579271457	0.0100542707577138	0.992311291218764
RNF135	ENSG00000181481	ME1	0	0.5345598063894351	0.22204188760753285	0.305449895366617	0.549705326168241
PLAG1	ENSG00000181690	ME1	0	-0.1788763834712081	0.7695527103974047	-0.128907577737644	0.862814456349702
DIPK2A	ENSG00000181744	ME1	0	-0.17043653188481567	0.6835419282013881	NA	NA
MACIR	ENSG00000181751	ME1	0	-0.19262328980800772	0.6464126690430039	NA	NA
GPR3	ENSG00000181773	ME1	0	0.7675329925530184	0.23505700405029575	0.500864030125796	0.413861714404452
SLC9A9	ENSG00000181804	ME1	0	-0.17186888541730963	0.6936839601303871	-0.076264807735196	0.899255105208831
IDH2	ENSG00000182054	ME1	0	-0.45259564846412387	0.1604707731245744	-0.366701965576105	0.335180331504759
TNRC18	ENSG00000182095	ME1	0	0.24245688282271527	0.4016074117237536	0.143014237869785	0.708832811355798
NOP10	ENSG00000182117	ME1	0	0.33595660445847325	0.41345443588177644	0.254180130308664	0.615540020152457
FAM89A	ENSG00000182118	ME1	0	0.3236871988554481	0.4580765724883692	0.195522387834084	0.730223816522424
ZNF708	ENSG00000182141	ME1	0	-0.04985553046305071	0.9476134546829316	0.0377709446687399	0.962759870463084
P2RY8	ENSG00000182162	ME1	0	1.3686312634767663	0.1664210538203155	0.665873039073928	0.292985436708703
UNC5C	ENSG00000182168	ME1	0	-0.21114833097722013	0.6536718492491926	-0.144249596498573	0.8130655326027
UBA7	ENSG00000182179	ME1	0	0.2994574764692928	0.5694577672245666	0.156002579032439	0.818183388749829
LDOC1	ENSG00000182195	ME1	0	-0.18306237919411497	0.5773563038057076	-0.119334598058643	0.790878638751602
CLN8	ENSG00000182372	ME1	0	-0.25614096506600587	0.4712353884019165	-0.211979161696688	0.645541867990437
ADI1	ENSG00000182551	ME1	0	-0.4122419624424026	0.04084016546409523	-0.373026922854277	0.130753804306146
EPHB3	ENSG00000182580	ME1	0	0.2013983720756759	0.741244343154084	0.160266641724459	0.825687606819044
SNORC	ENSG00000182600	ME1	0	-0.5566753782062341	0.4715518655348143	NA	NA
TMEM198B	ENSG00000182796	ME1	0	-0.2750318499541092	0.4684323935638053	-0.239789370179766	0.614291197164086
TCEAL7	ENSG00000182916	ME1	0	-0.4694154750943622	0.2725419791897762	-0.312315997434051	0.479039051764014
C11orf54	ENSG00000182919	ME1	0	-0.43707397924937186	0.1988106296049984	-0.330885517704843	0.361733195099801
CEP63	ENSG00000182923	ME1	0	-0.18756564696378303	0.3428409737005245	-0.1390767198844	0.58959908453419
ZNF662	ENSG00000182983	ME1	0	-0.28945178211484757	0.43330535865452613	-0.277420382268116	0.528669582098901
AFMID	ENSG00000183077	ME1	0	-0.19873989060313432	0.6878534847040484	-0.135429516967078	0.834180961276878
ARHGEF37	ENSG00000183111	ME1	0	-0.3937178516291084	0.4278500039395903	-0.319089895613443	0.576566881276555
CTNNA3	ENSG00000183230	ME1	0	-0.6955400731114655	0.35907464716776216	-0.434214826407348	0.51671530359949
TMEM121B	ENSG00000183307	ME1	0	0.5238095306886689	0.14053129713936874	NA	NA
BCOR	ENSG00000183337	ME1	0	-0.10402380837427684	0.8254572584466897	-0.0163658234222796	0.981076162622371
CABCOCO1	ENSG00000183346	ME1	0	-0.28921336196883735	0.7694187657255744	NA	NA
CCDC159	ENSG00000183401	ME1	0	0.0933861638840006	0.8682844316620997	-0.0419398741443364	0.952560745777185
SF3A3	ENSG00000183431	ME1	0	0.19164398419165707	0.349808613835584	0.107717377391893	0.694535124482002
BMP8A	ENSG00000183682	ME1	0	-0.3538639609570127	0.5341250328669838	-0.266778497063732	0.671209528842957
TBK1	ENSG00000183735	ME1	0	0.22210652210837065	0.32729276384665007	0.201569630387149	0.488202734359061
FOXL2	ENSG00000183770	ME1	0	0.4023611462618066	0.6268191622878785	0.0769851089513718	0.934357534271439
SLC35F3	ENSG00000183780	ME1	0	1.3856946499549065	0.042085789323644464	0.856228616007839	0.13089242384456
TOB2	ENSG00000183864	ME1	0	0.026735820470647622	0.962750931857309	0.0579571547451993	0.930400207686088
ARSI	ENSG00000183876	ME1	0	-0.6264507899374379	0.4532857445401372	-0.405565048189028	0.576566881276555
TTC32	ENSG00000183891	ME1	0	-0.2992641821183659	0.6220034255470729	-0.160737680104319	0.817705069478009
DENND5A	ENSG00000184014	ME1	0	-0.23447277295212351	0.3551505608993474	-0.186773703805669	0.577591628482934
CNTN2	ENSG00000184144	ME1	0	-0.33617742623739283	0.6156668306946381	-0.221990113361913	0.764041672827857
KCNJ12	ENSG00000184185	ME1	0	0.5119534777426733	0.5399552425085647	0.1736274334083	0.846976475643335
GPR173	ENSG00000184194	ME1	0	-0.26193363655906016	0.43501858487383155	-0.245624493916704	0.559353822732905
PCDH9	ENSG00000184226	ME1	0	-0.24666918672177104	0.6598569560424266	-0.115116581259271	0.867171970240248
ZDHHC23	ENSG00000184307	ME1	0	0.4291332306350318	0.5150995047040383	0.292353636746515	0.676119630295408
PLA2G6	ENSG00000184381	ME1	0	-0.18180701687826534	0.7500860219768761	-0.124716172937439	0.864131413192117
TOP1MT	ENSG00000184428	ME1	0	0.5107465134191989	0.23963268868433824	0.26344777530411	0.602497085929229
C1QTNF8	ENSG00000184471	ME1	0	-1.0607654505239248	0.3727416653338075	-0.519322211800846	0.457310278494771
TMEM255B	ENSG00000184497	ME1	0	1.0322854201586822	0.06039720248290758	0.55784333042259	0.268881278904009
ZBTB40	ENSG00000184677	ME1	0	0.36959931356334014	0.035671061196210344	0.301440815019797	0.115075911466501
CLCNKB	ENSG00000184908	ME1	0	-0.5398597699718832	0.6447852722176862	-0.287373309035729	NA
NUTM2A	ENSG00000184923	ME1	0	0.4797360876330753	0.6764943566669616	0.259092595494166	0.764470672464524
SORCS2	ENSG00000184985	ME1	0	-0.8042030906893106	0.18017269344655154	-0.585496929918956	0.29871775187155
MAFF	ENSG00000185022	ME1	0	1.9727312958622631	0.009270204059292396	1.02011682818169	0.0794132890128598
ANKS1B	ENSG00000185046	ME1	0	-0.17407158861417077	0.7911152394446663	-0.0552133123596678	0.94480794574585
ADSS1	ENSG00000185100	ME1	0	-0.38373299728648425	0.5273226983288682	NA	NA
NRBP2	ENSG00000185189	ME1	0	-0.6138373909892354	0.3670575424786176	-0.406135964118303	0.506608752272256
ZNF445	ENSG00000185219	ME1	0	-0.14066861340250997	0.5606048274362411	-0.0991787258486645	0.766602147577292
PGBD2	ENSG00000185220	ME1	0	0.232016717449868	0.6136040993030438	0.0851709017406672	0.896323596558585
NOTUM	ENSG00000185269	ME1	0	0.9660155554000066	0.24503787703178984	0.461627918655068	0.500862517802973
ARL15	ENSG00000185305	ME1	0	0.3119748819431506	0.34228836157235154	0.238367146990795	0.568358413694444
IFNLR1	ENSG00000185436	ME1	0	0.9188556446138081	0.07086535997933499	0.660930131912047	0.180022943816489
FAM131C	ENSG00000185519	ME1	0	-0.3227016181215562	0.710127938323606	-0.175005420459979	0.844178734332378
INKA1	ENSG00000185614	ME1	0	0.5587922228523614	0.35225181282314816	NA	NA
ADARB2	ENSG00000185736	ME1	0	-0.43823974794937576	0.4595151277621848	-0.32025783996012003	0.615540020152457
ADAMTSL5	ENSG00000185761	ME1	0	0.7149064168777287	0.31746128094723974	0.282163638003456	0.695949522912621
PIGP	ENSG00000185808	ME1	0	-0.2906146903986439	0.30745464966885383	-0.245270281110548	0.493053062175217
PCYT2	ENSG00000185813	ME1	0	-0.23555341036299046	0.5408743892276925	-0.333948673432627	0.352945608104627
LAMP1	ENSG00000185896	ME1	0	-0.15958552171306742	0.6157852707616795	-0.123564833158677	0.781484493074393
ZNF529	ENSG00000186020	ME1	0	-0.11178869377709862	0.6531565308883963	-0.133533908805339	0.673461794155629
CYP2R1	ENSG00000186104	ME1	0	-0.14153467475380166	0.43839813022550556	-0.149176460093146	0.518693609718976
POLR3C	ENSG00000186141	ME1	0	-0.2087730321774509	0.4302304355879924	-0.154483680988676	0.660444646936952
WWOX	ENSG00000186153	ME1	0	-0.12609511759200068	0.7338469313518325	-0.0671210211668633	0.900790280891487
POLR1D	ENSG00000186184	ME1	0	0.11513388721800692	0.6367367291584932	0.0445416695354799	0.906998163694215
KLHL32	ENSG00000186231	ME1	0	-0.32859623304202745	0.6370066122044892	-0.162317940807166	0.82787190552224
BACE1	ENSG00000186318	ME1	0	-0.6312966602822176	0.2685587101088331	-0.440840978814639	0.406813799056412
NUDT17	ENSG00000186364	ME1	0	0.32367234544940665	0.3395496331821395	0.242051394030286	0.566369696954694
GLDN	ENSG00000186417	ME1	0	-0.3840216965452698	0.6156694852879593	-0.225195292348576	0.771785023966748
CEACAM19	ENSG00000186567	ME1	0	0.47987433205140795	0.43050628647523526	0.0503684820092838	0.949887288864992
ARAP1	ENSG00000186635	ME1	0	0.43455683843960874	0.027750590179739475	0.394929602119136	0.0975546755065838
ZSCAN30	ENSG00000186814	ME1	0	-0.19520382552958773	0.5191487391475557	-0.156907974422814	0.699867686161716
POFUT2	ENSG00000186866	ME1	0	0.2098012703840223	0.44838795524775654	0.174000592483181	0.638502240010414
C3orf70	ENSG00000187068	ME1	0	-0.45548619137825946	0.17038174930563998	-0.354280215903971	0.353281649735017
ENTPD5	ENSG00000187097	ME1	0	-0.7361181328090799	0.10435493339000033	-0.551548819140244	0.166896770829371
AKR1C1	ENSG00000187134	ME1	0	1.196946288520989	0.12687334026049954	0.711114367719207	0.246801362392892
VSTM2B	ENSG00000187135	ME1	0	-0.441258065907481	0.5298193634705144	-0.319908831840979	0.648323688859063
SHTN1	ENSG00000187164	ME1	0	-0.3516666676200879	0.4383213577306066	-0.283607432963007	0.601033895930407
FNBP1	ENSG00000187239	ME1	0	-0.29186683885778086	0.4182648283019876	-0.208623840704811	0.641961850428457
TAF9B	ENSG00000187325	ME1	0	-0.4261264941326347	0.15475929183686044	-0.316325790224656	0.325026048014654
MAGI2	ENSG00000187391	ME1	0	-0.3377161281012815	0.43186815427443553	-0.226511728454838	0.651751149666835
PTMA	ENSG00000187514	ME1	0	-0.09867271303561713	0.7471085054500599	-0.0303356916379502	0.949815939115127
IFT140	ENSG00000187535	ME1	0	0.33293943753656613	0.3161352201659069	0.185221522809771	0.647299169981442
VMAC	ENSG00000187650	ME1	0	-0.3896324002710621	0.42819683531200287	-0.271390323200202	0.589671509930286
B3GLCT	ENSG00000187676	ME1	0	0.4722951718102721	0.22760258236866926	0.369199316884002	0.419339102980162
TRPV2	ENSG00000187688	ME1	0	0.42360296591793534	0.6205451921563475	0.164950944407694	0.856589951888632
C2orf88	ENSG00000187699	ME1	0	-0.39192447332379304	0.43330535865452613	-0.272443048117821	0.63566091064906
SEMA4D	ENSG00000187764	ME1	0	-0.32800511567376484	0.5766454914077177	-0.233157104669297	0.729671238678448
LIN28B	ENSG00000187772	ME1	0	0.5869865318821278	NA	0.201839169455566	NA
DIPK1C	ENSG00000187773	ME1	0	-0.05015203791417577	0.9454392845673634	NA	NA
DNAH17	ENSG00000187775	ME1	0	-0.5005368690007446	0.45811443598021245	-0.325407055697629	0.634026052414992
FANCM	ENSG00000187790	ME1	0	-0.5678882611894411	0.2652148306854364	-0.405750203872389	0.411054424146185
PALM3	ENSG00000187867	ME1	0	0.8931634549943976	0.09260540333116164	0.569899671486406	0.269429665895925
LCN10	ENSG00000187922	ME1	0	0.5758554185321259	0.5609605819974902	0.25191030914503	0.764470672464524
COL4A5	ENSG00000188153	ME1	0	-0.5274919360021045	0.5251462633728821	-0.32973150332093	0.645754127316702
C15orf62	ENSG00000188277	ME1	0	0.5796541665753805	0.3392687423167574	0.364876735144349	0.561390883060389
FAM92A	ENSG00000188343	ME1	0	0.041830499187140734	0.9481916877009983	NA	NA
C22orf34	ENSG00000188511	ME1	0	0.6842195638364155	0.26179479714975046	0.336661224465921	0.58959908453419
FAM83G	ENSG00000188522	ME1	0	0.9573827049053465	0.24614893527074247	0.353922069917067	0.632913513366118
NBR1	ENSG00000188554	ME1	0	-0.3415636866776331	0.3089401733222761	-0.217457430339624	0.556587426936163
NKAIN2	ENSG00000188580	ME1	0	-0.6758230624895301	0.31367969269015666	-0.446630890635627	0.470445974043787
DPYD	ENSG00000188641	ME1	0	-0.17050274324943734	0.7581843738273962	-0.0177588673884235	0.980942757256314
RHCE	ENSG00000188672	ME1	0	-1.4297376754710154	0.09499508008852986	-0.831929165331925	0.168057738693016
ZDHHC9	ENSG00000188706	ME1	0	-0.35765407168966423	0.48239702896775766	-0.256689723941423	0.669034285130126
NHLRC3	ENSG00000188811	ME1	0	-0.4702529370769351	0.3356441842746923	-0.307621098603327	0.553942123220723
LINC00910	ENSG00000188825	ME1	0	-0.1457837914576824	0.8324417436739743	-0.111723544641416	0.889911126892135
APOD	ENSG00000189058	ME1	0	-0.11154870721766483	0.8335616170087168	-0.0666251900941511	0.926546602154372
JPT1	ENSG00000189159	ME1	0	0.19181918533344777	0.7333827151169559	NA	NA
ZKSCAN3	ENSG00000189298	ME1	0	-0.19811175214672933	0.6615021147671563	-0.142716204871736	0.807271816386379
KAZN	ENSG00000189337	ME1	0	-0.2825134201052365	0.5430490204345196	-0.180309175864079	0.746690588486163
OR2L13	ENSG00000196071	ME1	0	-0.9348183391026166	0.1543190240142171	-0.632021111229148	0.27348518402342
AKR1C3	ENSG00000196139	ME1	0	0.8693819420481144	0.19923954480480122	0.384251124060667	0.552909592642009
KIF19	ENSG00000196169	ME1	0	-0.2009389753496315	0.8379988281556833	-0.11460050934883	0.906944714660969
TMEM63A	ENSG00000196187	ME1	0	-0.26828074200837954	0.7138710094311457	-0.164075701585569	0.840940651065192
NLGN3	ENSG00000196338	ME1	0	-0.26628948073546205	0.6066807026319786	-0.163645187660011	0.79292938858691
ZNF565	ENSG00000196357	ME1	0	0.02652220005919511	0.9593890938276568	0.0762624867489819	0.895084068364774
ELAVL3	ENSG00000196361	ME1	0	-0.1325426684075115	0.7368413784354392	-0.0987242549065298	0.858606647583704
TSC22D2	ENSG00000196428	ME1	0	0.2533558938049336	0.3482901228076576	0.265546694896563	0.415661067049052
C20orf96	ENSG00000196476	ME1	0	0.4215124021103329	0.2652148306854364	0.305060165949258	0.498937596081955
ZNF502	ENSG00000196653	ME1	0	-0.01802476432405521	0.97882656268921	0.0352632982545946	0.961642942404847
TRAPPC4	ENSG00000196655	ME1	0	-0.29199368678233995	0.14658200628585738	-0.311957338856078	0.182156742602398
TECPR2	ENSG00000196663	ME1	0	-0.27113175087681807	0.5686801862818782	-0.184399468170011	0.753724097590341
ZFP62	ENSG00000196670	ME1	0	-0.1769391846428738	0.600259121184277	-0.0870369180524071	0.854876092593883
ERI2	ENSG00000196678	ME1	0	-0.2899705483612031	0.600327260992397	-0.165698205020494	0.789893372920674
ZNF33B	ENSG00000196693	ME1	0	0.18393749734897685	0.706051321277556	0.138940427484043	0.827157174489398
GM2A	ENSG00000196743	ME1	0	-0.37665063024359285	0.3621125814958864	-0.235202844308899	0.601077844483148
CD47	ENSG00000196776	ME1	0	-0.27345362994448813	0.37265308246986334	-0.174861251866603	0.635694821040523
CTBP1-DT	ENSG00000196810	ME1	0	-0.3167664296182955	0.36344962410895365	NA	NA
MVB12B	ENSG00000196814	ME1	0	-0.25624042581499223	0.6146725428270422	-0.212428611201889	0.732063520658904
ILRUN	ENSG00000196821	ME1	0	0.2487667642610273	0.5237759427407003	NA	NA
ZFP28	ENSG00000196867	ME1	0	-0.1979100200029354	0.47239246881070834	-0.125374636454758	0.724618614197938
ANKRD36B	ENSG00000196912	ME1	0	-0.463778293190144	0.6426342144161111	-0.279414544343919	0.717391597182285
SCOC-AS1	ENSG00000196951	ME1	0	-0.4616549086643711	0.3550403278157864	-0.363223036674957	0.504254956921578
ANXA4	ENSG00000196975	ME1	0	-0.292930026889975	0.3872140247975079	-0.194337830505908	0.639096380909792
SLC25A29	ENSG00000197119	ME1	0	-0.21904485759596487	0.6995972112210512	-0.166418875652451	0.809122532236273
ZNF682	ENSG00000197124	ME1	0	-0.36626495638636014	0.386439215609909	-0.284569942403365	0.560349841018196
LRRC8B	ENSG00000197147	ME1	0	-0.4723697638209467	0.43330535865452613	-0.31832673553699	0.604816725022107
ABCB8	ENSG00000197150	ME1	0	-0.18431168364913764	0.4834172497616502	-0.177016372504138	0.612304126955587
SND1	ENSG00000197157	ME1	0	-0.27392376360423454	0.17038174930563998	-0.207171111575308	0.384007051808755
ZNF165	ENSG00000197279	ME1	0	0.939581521075387	0.24958283219850863	0.381525037499349	0.599441558672021
BLM	ENSG00000197299	ME1	0	0.5013159770587914	0.2702960549824823	0.269351206912811	0.611373429869879
DACT3	ENSG00000197380	ME1	0	-0.1568729848332231	0.6279393407535778	-0.135438857656167	0.759351140908522
OPALIN	ENSG00000197430	ME1	0	-0.9455177631080759	0.3897031677557814	-0.449202729709761	0.536319722034953
GSTK1	ENSG00000197448	ME1	0	0.14363488373196445	0.566942692165356	0.0764712582905037	0.838176831928791
HNRNPAB	ENSG00000197451	ME1	0	0.3231573852426914	0.1383627593967015	0.338415652073307	0.190567049718033
PDGFA	ENSG00000197461	ME1	0	-0.210432695519606	0.5619747836368212	-0.175633078427813	0.71364199944133
TTC30A	ENSG00000197557	ME1	0	-0.34057635483579574	0.29222105734657655	-0.25228346258989	0.497120070349877
PIGN	ENSG00000197563	ME1	0	-0.3150685683155517	0.35980851842702327	-0.227739111090443	0.589945067635067
FAR1	ENSG00000197601	ME1	0	-0.47278333662074945	0.27011378404606323	-0.357457941318152	0.459267285808464
MYH6	ENSG00000197616	ME1	0	-1.2331966420013938	NA	-0.560624057720256	NA
EME2	ENSG00000197774	ME1	0	0.5178172874080295	0.1995021158419276	0.379070664934639	0.411054424146185
INKA2	ENSG00000197852	ME1	0	0.7706861379662293	0.04084016546409523	NA	NA
GPAA1	ENSG00000197858	ME1	0	-0.07673894717915962	0.8452108499812364	-0.0857106803822916	0.869333557072558
KIF13B	ENSG00000197892	ME1	0	-0.27756013306838134	0.5433397960582951	-0.189800183132411	0.736638170155222
TEAD4	ENSG00000197905	ME1	0	1.042195494245183	0.04520891869503515	0.595096669867683	0.220909755713341
ZNF311	ENSG00000197935	ME1	0	-0.5852629277815586	0.3872140247975079	-0.402745993867447	0.520155652338559
S100A6	ENSG00000197956	ME1	0	0.9609744549143752	0.12687334026049954	0.559504467435738	0.343481797399178
MBP	ENSG00000197971	ME1	0	-0.5825103689510196	0.20243422962896926	-0.528348146618765	0.268881278904009
ELOVL2	ENSG00000197977	ME1	0	-0.7526185035185996	0.29322339422147004	-0.485149771025829	0.431264484839715
C1orf122	ENSG00000197982	ME1	0	-0.35656240313364795	0.2890330572819994	-0.371452829061791	0.324690528479029
LPAR1	ENSG00000198121	ME1	0	-0.23316578502449445	0.5772739859618301	-0.208736581290831	0.69047896410428
ZNF251	ENSG00000198169	ME1	0	-0.10467679365606558	0.786822188289281	-0.0245223825350031	0.966016813819059
ZNF334	ENSG00000198185	ME1	0	-0.5425352573745366	0.2031518252863077	-0.411149515897903	0.384886238703378
AFDN-DT	ENSG00000198221	ME1	0	-0.6632119966382806	0.2725419791897762	NA	NA
HYLS1	ENSG00000198331	ME1	0	0.2964481726108243	0.5387418356154052	0.221349036995957	0.703837109473886
PIM3	ENSG00000198355	ME1	0	1.3979542836388972	0.0077869192837471835	0.927748984061883	0.0487805701676407
ZNF26	ENSG00000198393	ME1	0	-0.11647668713182084	0.6912578579911234	-0.0623122055969696	0.883504204214758
ITSN2	ENSG00000198399	ME1	0	0.3178612142858726	0.06594162860395424	0.301375581153248	0.156889224351821
NRARP	ENSG00000198435	ME1	0	0.3969610335761252	0.4529161570212077	0.148110270229374	0.82637327639427
MAFK	ENSG00000198517	ME1	0	0.7414338541588453	0.0987033077603298	0.445484669904812	0.321489159133495
GPN1	ENSG00000198522	ME1	0	0.010268028651069861	0.9775571007108657	0.0445720206365911	0.915901132268932
ZNF536	ENSG00000198597	ME1	0	-0.6024377085230398	0.4271003262199174	-0.410280412080315	0.51284064404149
CCDC69	ENSG00000198624	ME1	0	0.4438162387736308	0.4613755682478157	0.174979412289003	0.812148573871208
C6orf89	ENSG00000198663	ME1	0	-0.1942397526328412	0.26325560360320827	-0.174374812743667	0.44298895385727
CEP290	ENSG00000198707	ME1	0	-0.24820186006115866	0.4070820255794088	-0.168892544758802	0.660444646936952
TEX45	ENSG00000198723	ME1	0	-0.4701075541652186	0.5186983551673534	NA	NA
SLC5A3	ENSG00000198743	ME1	0	1.2692635751305363	0.1566840353737565	0.636283124861552	0.324690528479029
PLXNB3	ENSG00000198753	ME1	0	-0.46905777517917224	0.5158562328645463	-0.320069620445286	0.64078732272778
LRIG2	ENSG00000198799	ME1	0	-0.10890421333775124	0.7527454118092363	-0.0766275678211097	0.876951845284893
GRM3	ENSG00000198822	ME1	0	-0.3716692534453184	0.5895628804089403	-0.21946777241033	0.753435125429504
GJC2	ENSG00000198835	ME1	0	-0.2193165164310901	0.766152537393527	-0.177663968924136	0.824697815753468
SHISA4	ENSG00000198892	ME1	0	-0.30299624209033355	0.4670315951310184	-0.275113741642602	0.587071792696177
RNA5S9	ENSG00000201321	ME1	0	2.583878519241	NA	0.312465267280036	NA
RN7SKP239	ENSG00000201684	ME1	0	3.0409454251219286	NA	0.596451792024852	NA
BTBD7P1	ENSG00000203414	ME1	0	2.3680677255702176	NA	0.272773810598784	NA
INF2	ENSG00000203485	ME1	0	-0.06396518999454316	0.9048627157059839	-0.0991142660323432	0.875631681784166
IBA57-DT	ENSG00000203684	ME1	0	-0.45995638988918874	0.48296980955287117	NA	NA
LINC02487	ENSG00000203688	ME1	0	-2.0949863545819793	NA	NA	NA
MIR29B2CHG	ENSG00000203709	ME1	0	0.9606587420452126	0.12260992531889729	NA	NA
TMEM244	ENSG00000203756	ME1	0	-0.4187528216214451	0.7597088278112559	-0.202828639357914	NA
FAM229B	ENSG00000203778	ME1	0	-0.4901713852286605	0.19486243296462658	-0.378933576100456	0.374513372342193
EEF1AKMT2	ENSG00000203791	ME1	0	-0.45484204952405416	0.19923954480480122	NA	NA
DDO	ENSG00000203797	ME1	0	-0.30051220754008856	0.5306102249451267	-0.179467441313593	0.753435125429504
SAMD13	ENSG00000203943	ME1	0	-0.3064929796534809	0.6897604139245209	-0.200665726945496	0.799682581070713
RUFY2	ENSG00000204130	ME1	0	-0.6279915704036345	0.12493571310080491	-0.474851657193639	0.268881278904009
HSD17B8	ENSG00000204228	ME1	0	-0.601719090098395	0.23371201799749436	-0.404444427015452	0.412780431983298
COL11A2	ENSG00000204248	ME1	0	-0.319643796396671	0.5366724029426201	-0.235621184475165	0.699277664928218
SPIN3	ENSG00000204271	ME1	0	-0.3121396645112422	0.24110782268734843	-0.25501431913298	0.425350032482122
TMEM235	ENSG00000204278	ME1	0	-0.17386981058126796	0.8512826828388457	-0.0838963111758359	0.930990434598695
FKBPL	ENSG00000204315	ME1	0	0.3143080003764543	0.5014447417474536	0.181026537318203	0.756402524431502
SMIM5	ENSG00000204323	ME1	0	-0.3281744480930713	0.5534486426683318	-0.276361865689168	0.657455553999494
PKP4-AS1	ENSG00000204380	ME1	0	0.09231149293745441	0.9126417849477518	NA	NA
LAYN	ENSG00000204381	ME1	0	-5.841162399090621e-4	0.9993660918618549	0.034942161737019	0.954474508597701
NEU1	ENSG00000204386	ME1	0	0.454471923107968	0.2267845972210443	0.370002238333352	0.404630945738315
SNHG32	ENSG00000204387	ME1	0	-0.5077532357270335	0.052469527223037105	NA	NA
CASP12	ENSG00000204403	ME1	0	1.0134582345699328	0.4020184708279118	0.41232148665894103	NA
MBD5	ENSG00000204406	ME1	0	-0.14493043082696586	0.6241708779238873	-0.0533812404961393	0.882318256320909
MICB	ENSG00000204516	ME1	0	1.5596801508877234	0.04119088123996698	0.859927882476336	0.141871599300795
MICA	ENSG00000204520	ME1	0	0.27920577910039784	0.6904693345088709	0.0386531715685012	0.966751778236042
MRPS18B	ENSG00000204568	ME1	0	-0.16787664659574977	0.41388234949584657	-0.143837019934305	0.604816725022107
DDR1	ENSG00000204580	ME1	0	-0.20977524425641836	0.6084785560449506	-0.121170012738979	0.825687606819044
TRIM31	ENSG00000204616	ME1	0	1.4957560202663374	NA	0.238288047006576	NA
ZFP57	ENSG00000204644	ME1	0	-1.1046638540640796	0.07846013341390244	-0.79019537314712	0.153725993783925
MOG	ENSG00000204655	ME1	0	-0.5498475723076064	0.41114661829136395	-0.3576612775552	0.583330879055853
DCTN1	ENSG00000204843	ME1	0	-0.2635941785892392	0.3527997885561446	-0.178267161869009	0.610793847051044
IGFL2	ENSG00000204866	ME1	0	-0.07962968635577156	0.9584923552087015	-0.0269383761775165	NA
LINC02397	ENSG00000205056	ME1	0	2.352192689363656	0.12935729312663757	NA	NA
TMEM88B	ENSG00000205116	ME1	0	-0.28561331730081746	0.7714628693106006	-0.166642966299421	0.854269927445309
SCGB2B2	ENSG00000205209	ME1	0	-0.36970430985342023	0.5473959792503126	-0.268260950302318	0.683988167980223
PDE7A	ENSG00000205268	ME1	0	-0.006671541030955147	0.9901113766770475	0.0513768880414815	0.934473581611097
ATP6AP1L	ENSG00000205464	ME1	0	-0.499343406904302	0.26114688717863677	-0.396533947506926	0.425350032482122
TMEM256	ENSG00000205544	ME1	0	-0.2906353466775242	0.3541251328381103	-0.319298642270198	0.366951665000168
LINC01310	ENSG00000205632	ME1	0	-0.7037162379038108	0.3255186858693424	-0.491096507158259	0.442786599715528
ITPRIPL2	ENSG00000205730	ME1	0	0.45762431908654266	0.42774018327053875	0.385488038324275	0.514073018874881
C16orf96	ENSG00000205832	ME1	0	-0.1937176202326005	0.7268146141155936	-0.131667107552065	0.851388439133735
SRRM2-AS1	ENSG00000205913	ME1	0	-1.1027950250551553	0.1153964366758377	-0.732135984609253	0.205416538635077
NYNRIN	ENSG00000205978	ME1	0	0.6759709888183575	0.26793915237989013	0.327280961744206	0.613863905752119
JPT2	ENSG00000206053	ME1	0	-0.2888779327873553	0.5768871499387109	NA	NA
HACD2	ENSG00000206527	ME1	0	-0.16165251343732528	0.6531040196905754	-0.0728299398231256	0.884366516597016
MIR25	ENSG00000207547	ME1	0	1.1982562941592354	0.1622494198678481	0.655664693694239	0.292499138650568
MIR657	ENSG00000207736	ME1	0	0.20995280271035016	0.8363958401790808	0.158530370729661	0.864349401615689
SELENOH	ENSG00000211450	ME1	0	0.028016294243065485	0.9476134546829316	NA	NA
GNRHR2	ENSG00000211451	ME1	0	-0.2706748047823619	0.5780417579408254	-0.2337938122283	0.683988167980223
SLC48A1	ENSG00000211584	ME1	0	-0.39225324315976057	0.39793156887780495	-0.329547042817278	0.535252884789696
TAS2R15P	ENSG00000212125	ME1	0	-0.2576195266820023	0.8181083129950373	-0.151184521140067	0.87521506770779
TAS2R14	ENSG00000212127	ME1	0	-0.7545473933267817	0.21851602622125588	-0.538208332579949	0.348404741310301
LINC02693	ENSG00000212719	ME1	0	0.21381774899650563	0.417134752272002	NA	NA
FGFR1OP	ENSG00000213066	ME1	0	0.1776526179908314	0.5394964877851381	0.09522651556654	0.817705069478009
PDCL3P5	ENSG00000213089	ME1	0	-0.047146967830233304	0.9779685700730669	-0.0184206550334509	NA
TRIM59	ENSG00000213186	ME1	0	-0.5159351824498594	0.39637820154948705	-0.355098026806647	0.567698686521293
PGK1P2	ENSG00000213290	ME1	0	-0.5449697068792319	0.5404527400169109	-0.342616810400004	0.651884494739937
ARHGAP19	ENSG00000213390	ME1	0	-0.4131308691172003	0.3054557731265624	-0.354801118097555	0.449055769138867
SEC14L1P1	ENSG00000213693	ME1	0	-0.16913901915961133	NA	-0.057826680488443	NA
AP1G2	ENSG00000213983	ME1	0	0.7656143903048805	0.049164118240496615	0.593687582019602	0.156889224351821
GANC	ENSG00000214013	ME1	0	-0.06905855930325956	0.8717096029298267	4.96488296637994e-4	0.99918281822979
TTLL3	ENSG00000214021	ME1	0	-0.3842751634028312	0.25009631174048735	-0.278534358312422	0.46049947346949
SMIM7	ENSG00000214046	ME1	0	-0.35314049013176163	0.0936714133095917	-0.350901461871958	0.174210330790004
PLAC9P1	ENSG00000214100	ME1	0	-1.4094711150193373	0.21042773582168603	NA	NA
PRCD	ENSG00000214140	ME1	0	-0.33848455658970983	0.6224473372753487	-0.252705706852686	0.730626819698681
C17orf67	ENSG00000214226	ME1	0	1.071426078846033	0.04084016546409523	0.689440266907159	0.16270701917491
FIS1	ENSG00000214253	ME1	0	-0.31508158331000885	0.34392262248794836	-0.3013983991829	0.452888969717243
MBLAC1	ENSG00000214309	ME1	0	0.14464442599349325	0.682909742413534	0.0837244326421356	0.866015801612172
VPS33B-DT	ENSG00000214432	ME1	0	0.022826743628462088	0.9845381749085903	NA	NA
RCN1P2	ENSG00000214455	ME1	0	-0.12494534450864647	0.8807014365168409	-0.0479335542754392	0.959630433196096
SEPTIN7P2	ENSG00000214765	ME1	0	-0.21118417124387204	0.5809081062069468	NA	NA
HLA-F-AS1	ENSG00000214922	ME1	0	0.5073190136657771	0.47343831793838115	0.336356388888885	0.630371858892633
TBC1D26	ENSG00000214946	ME1	0	-0.5139221621409344	NA	-0.369502781425753	0.622809544946908
TBC1D26	ENSG00000214946	ME1	0	-0.5139221621409344	NA	-0.219686259426654	NA
CD27-AS1	ENSG00000215039	ME1	0	-0.2441843130812218	0.521434100577176	-0.199003935188418	0.686117138663232
DHRS4-AS1	ENSG00000215256	ME1	0	-0.37701367019744264	0.09172397071147036	-0.327356797818033	0.212841005511216
AATBC	ENSG00000215458	ME1	0	0.8120874871196779	0.3350479565854941	0.453997178107089	0.510404488523977
PTGES3P2	ENSG00000217643	ME1	0	-0.24920640812506295	0.8027195419137909	-0.15474647046	0.867894685825741
ZNF602P	ENSG00000219392	ME1	0	-1.058916915392034	0.09172397071147036	-0.730697756123836	0.179276848805912
FTH1P8	ENSG00000219507	ME1	0	-0.7207201509491307	0.2567119669219566	-0.529242202863302	0.366951665000168
FAM228B	ENSG00000219626	ME1	0	-0.18437853966589357	0.6457007779724682	-0.19030217930197	0.700813328215907
ARIH2OS	ENSG00000221883	ME1	0	-0.6278349545137848	0.1999054739728368	-0.500940886247316	0.321489159133495
ZBED8	ENSG00000221886	ME1	0	-0.1379399363647146	0.7014224980484851	-0.0820148090137643	0.87521506770779
MYBPHL	ENSG00000221986	ME1	0	-0.2084788156037672	0.8153359924552689	-0.146548372981301	0.87188990269621
PPT2	ENSG00000221988	ME1	0	0.5124993824684981	0.12365759961462226	0.27892351730567	0.41920188500616
VN1R42P	ENSG00000223476	ME1	0	-0.7293004360061113	NA	-0.240872876652106	NA
VPS52	ENSG00000223501	ME1	0	-0.2170679809569905	0.5081490322615394	-0.126249217271388	0.765541312711464
ADH5P3	ENSG00000223694	ME1	0	0.5951588414957251	NA	0.108777131159618	NA
LINC01422	ENSG00000223704	ME1	0	-0.35343404411131524	0.6936839601303871	-0.203931899035218	0.793896686859446
LINC01422	ENSG00000223704	ME1	0	-0.35343404411131524	0.6936839601303871	-0.273332942456827	NA
CCDC18-AS1	ENSG00000223745	ME1	0	-0.5184843172817134	0.3776137695703337	-0.368735545117804	0.549597264390752
CHROMR	ENSG00000223960	ME1	0	0.31857436371354353	0.48755439238601017	NA	NA
DNAJC27-AS1	ENSG00000224165	ME1	0	-0.44756921717530945	0.41169020838403536	-0.345334328233437	0.56109994713537
LINC01357	ENSG00000224167	ME1	0	1.5407497124964942	NA	NA	NA
HAGLR	ENSG00000224189	ME1	0	-0.395724029655955	0.5554255800684476	-0.292916764799876	0.677609605650244
PRR29	ENSG00000224383	ME1	0	0.7469208083979457	0.33396843083212713	0.212570984766551	0.789486701702167
PRKAR2A-AS1	ENSG00000224424	ME1	0	-0.29989418090903763	0.5895628804089403	-0.21811824321355	0.73982202953506
HNRNPA1P48	ENSG00000224578	ME1	0	-0.650046884681985	0.19956913415344074	-0.501960569908257	0.329008462014739
LAMTOR5-AS1	ENSG00000224699	ME1	0	-0.17075676978862467	0.7310699888059512	-0.149747646687709	0.807834467311482
POT1-AS1	ENSG00000224897	ME1	0	-0.6596145198158382	0.1926637984222722	-0.605245975678543	0.214632435447824
LINC00863	ENSG00000224914	ME1	0	-0.1511201442744546	0.8283919907368353	-0.0983756096758744	0.904733536960231
LINC00320	ENSG00000224924	ME1	0	-0.25684835143629137	0.759345679328739	-0.141139893047922	0.87521506770779
TMEM246-AS1	ENSG00000225376	ME1	0	-0.34185668041676404	0.6834117864679675	-0.232044697692255	0.774341819981214
GBP1P1	ENSG00000225492	ME1	0	0.35632788910697105	0.6566902080217525	-0.00283570261353649	0.998297748841637
C2CD4D	ENSG00000225556	ME1	0	0.06089290264417397	0.9472803859987735	0.0766138549201057	0.930651194950103
SBDSP1	ENSG00000225648	ME1	0	-0.4666967809785286	0.14067675873544533	-0.366545054856122	0.310042059900168
PACRG-AS3	ENSG00000225683	ME1	0	0.058444484596536866	0.95424438704036	0.0633507306966044	0.949866831505031
PTPRD-AS1	ENSG00000225706	ME1	0	-0.37478735645872907	0.5477551324155595	-0.240679379769127	0.721238494116413
FAM66E	ENSG00000225725	ME1	0	-1.1176403871152494	NA	-0.277104357576523	NA
FTCDNL1	ENSG00000226124	ME1	0	-0.5249969334898557	0.379487483487624	-0.346172820690235	0.56119439588366
TEX22	ENSG00000226174	ME1	0	-0.22713001192509444	0.7040880443200653	-0.199202612544875	0.767808620207722
SGMS1-AS1	ENSG00000226200	ME1	0	-0.4884621918862664	0.4672209777714331	-0.352147590048136	0.60238358862818
CUTALP	ENSG00000226752	ME1	0	-0.5981455941254178	0.31793274072161487	NA	NA
C14orf132	ENSG00000227051	ME1	0	-0.285402729699927	0.49652396246585395	-0.26853839730578	0.594661407710717
LMCD1-AS1	ENSG00000227110	ME1	0	-0.6992506874829078	0.3350226060864829	-0.467520421894218	0.420082706132692
LINC01630	ENSG00000227115	ME1	0	-0.18539614038319951	0.8122606374825561	-0.147715598092815	0.861280573867556
ZNF717	ENSG00000227124	ME1	0	-0.24785180270419951	0.48239702896775766	-0.171856665993898	0.698661513601006
WDR11-AS1	ENSG00000227165	ME1	0	-0.608300674867002	0.19244167760905287	-0.46154200235434	0.347404377707679
TP73-AS1	ENSG00000227372	ME1	0	0.005244091298895375	0.9897215563828763	-0.00984342215022457	0.986985361838118
HPN-AS1	ENSG00000227392	ME1	0	-0.046341745715743655	0.9588021785529599	0.0181002887755226	0.986331053429633
ATP5MC1P4	ENSG00000227440	ME1	0	1.7580041234903812	0.1313617149861227	NA	NA
SCAMP4	ENSG00000227500	ME1	0	-0.11548198149062938	0.7910869426592573	-0.138059857519111	0.794850094462477
LINC02803	ENSG00000227740	ME1	0	0.3995425303737691	0.6679765091350123	NA	NA
FAM66A	ENSG00000227888	ME1	0	-0.6984512915841371	NA	-0.316266188925878	NA
GAS2L1P2	ENSG00000228376	ME1	0	0.42627568623739465	0.6122034406311857	0.218143330944436	0.79347153985631
LAMA5-AS1	ENSG00000228812	ME1	0	-0.04323090878403286	0.9733978973721475	-0.0268787767001548	0.981768776881417
SEPTIN7-AS1	ENSG00000228878	ME1	0	-0.37897249273726774	0.4914026696851158	NA	NA
UBAC2-AS1	ENSG00000228889	ME1	0	-0.49783817367226074	0.34379107234660783	-0.402177859021141	0.466647524692163
KANSL1L-AS1	ENSG00000229127	ME1	0	-0.14645826480388294	0.8714078384976632	NA	NA
ATXN1-AS1	ENSG00000229931	ME1	0	-0.198558410546277	0.8105750189236074	NA	NA
PHBP9	ENSG00000230224	ME1	0	-0.20324467100170462	NA	-0.0865916037688055	NA
MTCO1P42	ENSG00000230327	ME1	0	1.0936681771622254	NA	0.265530257477656	NA
LINC01786	ENSG00000230415	ME1	0	0.12221267046721318	0.8932748400953133	NA	NA
PROX1-AS1	ENSG00000230461	ME1	0	-0.6537279669384899	0.33196655315700785	-0.429207266236684	0.491551268803344
PROX1-AS1	ENSG00000230461	ME1	0	-0.6537279669384899	0.33196655315700785	-0.320294956761698	NA
LINC00486	ENSG00000230876	ME1	0	-0.6104343867270301	0.6993862022771983	-0.272278142915288	0.747884572676566
HHATL-AS1	ENSG00000230970	ME1	0	-0.3933913543409516	0.5671337232562843	-0.388096271586383	0.53237891644547
TSSK1A	ENSG00000231086	ME1	0	0.6923605609515112	0.33870237531030756	0.373900568225685	0.577591628482934
LINC01816	ENSG00000231327	ME1	0	-0.21473453055923716	0.7392194277099228	NA	NA
LINC01445	ENSG00000231427	ME1	0	-0.3200069358484415	0.6984856635471604	-0.230874659767594	0.775719509153898
FAHD2CP	ENSG00000231584	ME1	0	-0.6910553951203597	0.28653950192856725	-0.463735193329147	0.451129498345415
LRRC8C-DT	ENSG00000231999	ME1	0	-0.5600765983146688	0.22485948013194573	NA	NA
RFX3-AS1	ENSG00000232104	ME1	0	-0.8927277857399311	0.27348215954581906	-0.563344115415766	0.37092746726641
SEMA3B-AS1	ENSG00000232352	ME1	0	-0.2507638241149908	0.7562667706586139	-0.139103516279811	0.874526635607041
LINC02777	ENSG00000232453	ME1	0	-0.2320727051204853	0.6648936992019585	NA	NA
LINC01549	ENSG00000232560	ME1	0	-0.822978792873777	0.3628510191071211	-0.486896310051853	0.478153204030648
NUTM2HP	ENSG00000232706	ME1	0	-1.231533150010711	NA	-0.493919904365014	NA
DIRC3-AS1	ENSG00000233143	ME1	0	-0.4913992231500065	NA	-0.182661496220406	NA
LINC00642	ENSG00000233208	ME1	0	0.6688440558744159	0.6969444293931408	0.128163231449452	NA
IFITM3P7	ENSG00000233419	ME1	0	-1.8949976801028818	NA	NA	NA
CYP2T1P	ENSG00000233622	ME1	0	-0.3817103515656635	0.586768095707635	-0.290892213616942	0.683988167980223
H2BC15	ENSG00000233822	ME1	0	-0.5430048660018143	0.39116856708377346	NA	NA
LINC02574	ENSG00000233975	ME1	0	1.1379597687230294	NA	NA	NA
EIF2AK3-DT	ENSG00000234028	ME1	0	-0.5618876940281472	0.23922021487959425	NA	NA
OR7E155P	ENSG00000234655	ME1	0	-0.36690726043009636	0.7676740715093234	-0.198903558133402	NA
SDCBP2-AS1	ENSG00000234684	ME1	0	-0.5200208156913907	0.3357958413935703	-0.384705782526637	0.498937596081955
LINC01135	ENSG00000234807	ME1	0	-0.5178915498363363	0.47343831793838115	-0.335362273614172	0.62955668867942
LINC00940	ENSG00000235049	ME1	0	-0.9678081736203038	0.2345775040230107	-0.619554353243423	0.325421427948196
ID2-AS1	ENSG00000235092	ME1	0	-0.37684737848940947	0.5807745302192167	-0.223053304530334	0.752856516616407
ANKRD65	ENSG00000235098	ME1	0	-0.2461621243248622	0.6663891192962623	-0.165593830573217	0.809599605895294
LINC00601	ENSG00000235180	ME1	0	-0.10676630201664022	0.9348726428276437	-0.035795599705054	0.974628741978794
TRAPPC13P1	ENSG00000235447	ME1	0	-0.7812274534429174	0.3905309713948498	-0.471544301318042	0.479863405641293
CASP17P	ENSG00000235505	ME1	0	0.6077555609367696	0.48583391012751354	NA	NA
L3MBTL2-AS1	ENSG00000235513	ME1	0	-0.72999323354239265	0.2393589560414658	NA	NA
LINC01102	ENSG00000235597	ME1	0	-0.5914296071736378	0.4711161769775446	-0.362829802122764	0.612898083543268
FAM21EP	ENSG00000235618	ME1	0	-0.6348577278898924	0.18086568229499528	-0.490377143109414	0.292499138650568
LINC00894	ENSG00000235703	ME1	0	-0.2540651661361022	0.5952228118440384	-0.184891731471762	0.753659775974708
DICER1-AS1	ENSG00000235706	ME1	0	-0.30680930870937634	0.5538675177645705	-0.262662648750169	0.662960797452663
MSH2-OT1	ENSG00000235760	ME1	0	-0.08958973967144242	0.9535836118801502	NA	NA
PEF1-AS1	ENSG00000235790	ME1	0	-0.04993804981083291	0.9586383038989357	NA	NA
GSN-AS1	ENSG00000235865	ME1	0	-0.084310255209746	0.9163981986556177	-0.0407038853118292	0.965270064220327
CPB2-AS1	ENSG00000235903	ME1	0	-0.38737451624242375	0.6848782554158683	-0.240971524285688	0.775901650229647
COX10-AS1	ENSG00000236088	ME1	0	-0.045239215581815186	0.9293834102199896	-1.46710669944371e-4	0.999796465870507
ZBED5	ENSG00000236287	ME1	0	-0.08957484611655314	0.6632007851383184	-0.047754675694435	0.877334771458629
GACAT3	ENSG00000236289	ME1	0	-0.9063707340975666	0.455688836199584	-0.436089468474492	0.558906827910119
VLDLR-AS1	ENSG00000236404	ME1	0	-0.27765854108633253	0.5557007707143019	-0.210399165251966	0.710022311581584
ELOA-AS1	ENSG00000236810	ME1	0	0.13472610399229004	0.843952492484554	NA	NA
LINC01554	ENSG00000236882	ME1	0	-0.7215130007584168	0.27597331551607074	-0.490704790584645	0.420671251510495
ZEB1-AS1	ENSG00000237036	ME1	0	0.2519638375048892	0.6838664566812905	0.108790516813554	0.89031189017207
B3GNT9	ENSG00000237172	ME1	0	-0.29434305838282354	0.5696809209045524	-0.200213151652407	0.745068309516877
RGL2	ENSG00000237441	ME1	0	0.3631888609287386	0.2342829128460227	0.178141287034999	0.610191282887315
KCNQ1DN	ENSG00000237941	ME1	0	-0.37037682861146837	0.7293020670967549	-0.203853468645152	0.821607220003028
PRKCQ-AS1	ENSG00000237943	ME1	0	-0.3227496636688695	0.6361289418146105	-0.185808419545982	0.80342452331123
LINC00649	ENSG00000237945	ME1	0	0.3455044513220455	0.746993756946163	0.125841650622757	0.900218584812083
PAXBP1-AS1	ENSG00000238197	ME1	0	-0.38484975296883606	0.45221147182863214	-0.250817814586478	0.665702914476857
LINC01877	ENSG00000238217	ME1	0	-0.7791752331367036	0.39610423185542476	NA	NA
OR7E7P	ENSG00000238228	ME1	0	-0.18068070494603486	0.8869572209220316	-0.0826827193887943	0.937005104433573
LINC00707	ENSG00000238266	ME1	0	-0.006080381493779784	0.9959452253070509	-0.00653203506695841	0.995799996581218
CASTOR3	ENSG00000239521	ME1	0	-0.49608124385569313	0.19907912184733564	NA	NA
CDRT4	ENSG00000239704	ME1	0	-0.8483729167757574	0.11619158521190469	-0.653577631254758	0.200506235643366
WBP1	ENSG00000239779	ME1	0	-0.2777271150001681	0.38194601037774073	-0.235736353142438	0.556587426936163
LNCSRLR	ENSG00000240032	ME1	0	0.7626111195043178	NA	NA	NA
NSUN6	ENSG00000241058	ME1	0	-0.3545940619880754	0.2796107825083918	-0.299260303526521	0.454157709299119
LINC00877	ENSG00000241163	ME1	0	-0.20730443842265744	0.7235125490973418	-0.114210935452709	0.877216554971042
EGFL8	ENSG00000241404	ME1	0	0.1651530987093636	0.7062484281514647	0.0679994023659618	0.912692927417586
PTPRG-AS1	ENSG00000241472	ME1	0	-0.8357300978891343	0.19241703093863416	-0.590340180879115	0.300964359321247
TMEFF1	ENSG00000241697	ME1	0	-0.6142026741360398	0.5626778063514593	-0.360601328338925	0.641283288745732
LINC00893	ENSG00000241769	ME1	0	-0.029364714635486486	0.9713239833274971	0.00914187659489461	0.993043062260535
PISD	ENSG00000241878	ME1	0	0.34078868149375674	0.22421126549551926	0.254499153935481	0.466962997104564
LINC01743	ENSG00000242042	ME1	0	2.8750110472680386	NA	NA	NA
ARPIN	ENSG00000242498	ME1	0	-0.34674442819983314	0.2971513050951625	-0.269077374220814	0.49968045636898
RTL5	ENSG00000242732	ME1	0	0.1253349531840238	0.6220577047697466	NA	NA
LINC00882	ENSG00000242759	ME1	0	-0.5748455199885305	0.2289712781522246	-0.411950617966097	0.387154653798306
SOX2-OT	ENSG00000242808	ME1	0	-0.6385341381209493	0.28594870820084384	-0.44722364709584	0.444362641079425
MARK3P3	ENSG00000243022	ME1	0	1.9219335146524428	NA	NA	NA
PTPRVP	ENSG00000243323	ME1	0	-0.45563217622700247	0.6279393407535778	-0.261312423684626	0.751606011773446
DUBR	ENSG00000243701	ME1	0	-0.60694396154069	0.18987326476647823	-0.450002639159608	0.336119769245809
MRPS6	ENSG00000243927	ME1	0	1.4194598909372613	0.04064284378653296	0.822988258923011	0.149053422249853
PARAL1	ENSG00000243961	ME1	0	2.689574748278815	NA	NA	NA
DBNDD2	ENSG00000244274	ME1	0	-0.37937777228187797	0.5295269551202401	-0.256323199247291	0.696133214201683
GATA2-AS1	ENSG00000244300	ME1	0	1.1765071351193714	0.09260540333116164	0.544766639884989	0.358637328880484
AOX3P	ENSG00000244301	ME1	0	0.1983257795313164	0.8466153873797722	0.176531667055694	0.846153678310112
ETV5	ENSG00000244405	ME1	0	0.902093173884945	0.027265244241975593	0.705084154040632	0.0993389402873465
MIATNB	ENSG00000244625	ME1	0	-0.36609529234298455	0.5084189335229127	-0.363407625819639	0.510417866986179
LIFR-AS1	ENSG00000244968	ME1	0	-0.3726075941750214	0.5628830909656636	-0.198472186787484	0.759388541710693
LINC02453	ENSG00000245017	ME1	0	-0.38015452365963914	0.7111728864173806	NA	NA
MALINC1	ENSG00000245146	ME1	0	-0.5280413128399358	0.22853006932654893	NA	NA
LINC00461	ENSG00000245526	ME1	0	-0.5788965159206424	0.20129522932924981	-0.417035931752626	0.388579461977965
SCAMP1-AS1	ENSG00000245556	ME1	0	-0.6777363004969109	0.0847096453128849	-0.551390420279139	0.180022943816489
BDNF-AS	ENSG00000245573	ME1	0	-0.691011066504417	0.23240573658336025	-0.46817985104439	0.370884872959494
DACT3-AS1	ENSG00000245598	ME1	0	-0.48829031780950893	0.5410334275386919	-0.340031055464783	0.643242821123189
LINC02226	ENSG00000245729	ME1	0	-1.1687635593217243	0.16597332219741304	NA	NA
DRAIC	ENSG00000245750	ME1	0	-0.6342690817669874	0.2567119669219566	-0.45143016991244	0.41243821473502
LINC01184	ENSG00000245937	ME1	0	-0.32948060215181396	0.3295341041642401	-0.315509679052885	0.432188986620429
UBR5-AS1	ENSG00000246263	ME1	0	-0.47253381381545645	0.0935168305616225	-0.409169398271508	0.193828987585324
EXTL3-AS1	ENSG00000246339	ME1	0	-0.07236541675575954	0.9430614736138685	-0.0196407500810422	0.985925981242545
LINC00920	ENSG00000246898	ME1	0	-0.6883805797115374	0.4225058118096544	-0.403976239364747	0.577591628482934
PGAM5	ENSG00000247077	ME1	0	0.3662703545151528	0.21587235845058836	0.251197019546433	0.482255727027654
TWF2	ENSG00000247596	ME1	0	0.29466020084616584	0.46627943483733214	0.120525157267342	0.82821338083347
STX18-AS1	ENSG00000247708	ME1	0	-0.22738611789219063	0.605778790291336	-0.181508520677161	0.74457731166104
MARCOL	ENSG00000248109	ME1	0	-0.3930035594240425	NA	NA	NA
LINC02283	ENSG00000248184	ME1	0	-0.8655228960141244	0.2055222711165113	NA	NA
LINC02511	ENSG00000248869	ME1	0	0.06117203068216865	NA	NA	NA
HHIP-AS1	ENSG00000248890	ME1	0	0.031933233448863695	0.9524470592861155	0.075815403881291	0.900218584812083
LINC01411	ENSG00000249306	ME1	0	-0.7983815365149893	0.19244167760905287	-0.591531668058856	0.295235865554549
NOP14-AS1	ENSG00000249673	ME1	0	-0.4791200636518681	0.21042773582168603	-0.380665146567413	0.384886238703378
SRD5A3-AS1	ENSG00000249700	ME1	0	-0.28905255090225646	0.5529099569515838	-0.235200409073042	0.685862581604321
LINC02021	ENSG00000249846	ME1	0	-0.3498875367318227	0.7566974067074763	NA	NA
HS3ST5	ENSG00000249853	ME1	0	-0.32397444804927406	0.4420915768818114	-0.233665278043763	0.647784799033272
LINC02199	ENSG00000250198	ME1	0	0.02815344883192664	0.9809302251247607	NA	NA
ATP6V1E2	ENSG00000250565	ME1	0	-0.15918652439826492	0.7439023463577543	-0.132600083669431	0.832005282150576
ZBED3-AS1	ENSG00000250802	ME1	0	-0.21088367720439494	0.7689697803905455	-0.168384457324064	0.831885034715603
LINC00492	ENSG00000250958	ME1	0	1.5181047220436013	NA	0.166254529161619	NA
THAP9-AS1	ENSG00000251022	ME1	0	-0.38457467410832513	0.35678280055674666	-0.258052962805679	0.599374941335328
MRPS30-DT	ENSG00000251141	ME1	0	-0.5367923253582069	0.2881912285104966	NA	NA
RASGRF2-AS1	ENSG00000251450	ME1	0	-0.7858701429464703	0.20300186015065508	-0.558511816743541	0.333871919515751
RNU1-103P	ENSG00000252311	ME1	0	-0.9801929118906394	NA	-0.465203571461901	NA
AZIN1-AS1	ENSG00000253320	ME1	0	-0.42781915626934414	0.4376104170985787	-0.285914344306205	0.636951709996446
LNCOC1	ENSG00000253741	ME1	0	-0.815739198742207	0.35839634932399117	NA	NA
LINC01170	ENSG00000253807	ME1	0	-0.6098258986232102	0.4168426957286497	-0.419107985874003	0.538323491759559
LINC01608	ENSG00000253877	ME1	0	-0.49561813269408916	0.632996135925148	-0.292140321187328	0.714939230701279
LINC01299	ENSG00000254081	ME1	0	-0.8367006798738051	0.5247316859492013	-0.416428525378863	0.580243455255471
UBTFL9	ENSG00000254567	ME1	0	-0.30460294277816913	NA	-0.138003360359161	NA
WAC-AS1	ENSG00000254635	ME1	0	-0.5482403267209602	0.0635563814271066	-0.477400580627719	0.16270701917491
ARMS2	ENSG00000254636	ME1	0	1.5085895898082828	0.2425599327570008	0.487870215401833	NA
FPGT	ENSG00000254685	ME1	0	-0.19584853842850286	0.5045136551031945	-0.157468772057353	0.685935240252944
GVINP1	ENSG00000254838	ME1	0	0.7693610855685825	0.3423279386612414	0.412984484195632	0.557995004078011
ALG1L9P	ENSG00000254978	ME1	0	0.6127429594376934	NA	-0.138298680220862	0.884632323684583
ALG1L9P	ENSG00000254978	ME1	0	0.6127429594376934	NA	0.243538623078971	NA
SETP17	ENSG00000255222	ME1	0	1.9171712269378822	NA	0.590055064571699	NA
PXN-AS1	ENSG00000255857	ME1	0	-0.22111024446121533	0.632996135925148	-0.192922101185444	0.737089935899616
TRAPPC2B	ENSG00000256060	ME1	0	0.01411488122779535	0.9809302251247607	-0.071914284954247	0.911147572413687
A2MP1	ENSG00000256069	ME1	0	-0.17581145607188156	0.7894846099980402	-0.183575566501896	0.793896686859446
CYP2B7P	ENSG00000256612	ME1	0	-0.5057689063494429	0.5388585477614404	-0.312442844409458	0.677711899742032
CLEC12B	ENSG00000256660	ME1	0	0.007445107191711964	0.9959452253070509	0.0357206271057985	0.974628741978794
KLRA1P	ENSG00000256667	ME1	0	-0.32315086468232274	0.6632839418077477	-0.210336692415511	0.789245079787044
ZNF253	ENSG00000256771	ME1	0	-0.10352144043920221	0.8297954583229904	-0.0164232446663595	0.981020254521225
C17orf100	ENSG00000256806	ME1	0	-0.30419720703263126	0.4189058362612599	-0.260549525883879	0.573088624983948
ODC1-DT	ENSG00000257135	ME1	0	-0.5676039783497037	0.5142185400914118	NA	NA
LINC00609	ENSG00000257585	ME1	0	-0.450972707241457	0.4925715511226596	-0.309989233935803	0.646926647985701
CUX1	ENSG00000257923	ME1	0	-0.29897939107363614	0.10401947956538475	-0.299366042468592	0.184840498413785
LHX5-AS1	ENSG00000257935	ME1	0	0.9760631110213533	0.46356741998373474	0.302304544320396	0.712285791176715
NT5CP1	ENSG00000258524	ME1	0	0.4906796995899004	NA	0.12627821362546	NA
LINC02332	ENSG00000259054	ME1	0	1.357689982052899	NA	NA	NA
LINC00639	ENSG00000259070	ME1	0	-0.5304097482426827	0.5911755775432965	-0.337793143993777	0.649607003909961
SMIM6	ENSG00000259120	ME1	0	-0.4089953868960261	0.5604370812738331	-0.276584349555957	0.701878499784434
ZNF710-AS1	ENSG00000259291	ME1	0	-0.579289809450353	0.3528859718588153	NA	NA
LINC02352	ENSG00000259448	ME1	0	-0.41649396487932683	0.46839434399107627	NA	NA
CPEB1-AS1	ENSG00000259462	ME1	0	-0.3133183435238108	0.5923382267938239	-0.243773324443348	0.710940654528399
PRELID1P4	ENSG00000259592	ME1	0	-0.8894363296536182	NA	-0.415433367831708	NA
LINGO1-AS1	ENSG00000259666	ME1	0	-0.001502340715098658	0.9993660918618549	0.00202559414192216	NA
IDH2-DT	ENSG00000259685	ME1	0	-0.3900525820767192	0.6658632340782419	NA	NA
CRIM1-DT	ENSG00000260025	ME1	0	0.1940863545965249	0.7476601562389518	NA	NA
DDX59-AS1	ENSG00000260088	ME1	0	-0.47333643828680744	0.6394819066528367	NA	NA
LINC02166	ENSG00000260259	ME1	0	0.08930934357529784	0.9333622721900945	NA	NA
CYCSP39	ENSG00000260690	ME1	0	0.5569780804007556	NA	0.0659251827379149	NA
CEROX1	ENSG00000260807	ME1	0	-0.0753073610816199	0.8974083560483622	NA	NA
PDCD6IPP2	ENSG00000261377	ME1	0	-0.41509535931982183	0.4132673782138691	-0.308379446104726	0.58959908453419
LINC02177	ENSG00000261617	ME1	0	-0.23937838335975556	0.8407555487284183	NA	NA
C15orf65	ENSG00000261652	ME1	0	0.3783603093561266	0.555029562115461	0.210483149629055	0.770711594030627
LINC01978	ENSG00000262188	ME1	0	-0.46074292150992346	0.47226943114278586	NA	NA
LINC01979	ENSG00000262585	ME1	0	-0.32145727010799197	0.6532696126182318	NA	NA
C19orf84	ENSG00000262874	ME1	0	1.7670234909609284	0.21899062965179206	0.523829302101801	NA
LINC00667	ENSG00000263753	ME1	0	-0.09330399090284275	0.8181083129950373	-0.0924999740663514	0.866301809445705
LINC00909	ENSG00000264247	ME1	0	-0.27602254187646585	0.42613812165780907	-0.166517682885906	0.670310512160985
RBP3	ENSG00000265203	ME1	0	-0.15807240057420202	0.839955693770924	-0.105019447981528	0.905884983731508
ZNF488	ENSG00000265763	ME1	0	-0.17917737250890858	0.818388705274705	-0.134813157204922	0.876110041862201
MYO15B	ENSG00000266714	ME1	0	-0.08385205827086874	0.8802523116730222	-0.0293016175033261	0.968842891404365
LINC00663	ENSG00000266904	ME1	0	-0.3590576569997247	0.4162434125843373	NA	NA
ZNF793-AS1	ENSG00000266916	ME1	0	-0.11360610967524705	0.795771458126127	-0.0346243946392769	0.956910699755845
KCNJ2-AS1	ENSG00000267365	ME1	0	-0.3640839547543599	0.6329775284652391	-0.235337856527323	0.757478918414151
ZNF56	ENSG00000267419	ME1	0	-0.5251031187826573	0.1995021158419276	NA	NA
DNAH17-AS1	ENSG00000267432	ME1	0	-0.640766737627543	0.5179438220845468	-0.363765984183899	0.639060483555973
ZNF571-AS1	ENSG00000267470	ME1	0	-0.37157235104446085	0.4795381110809176	-0.27352031031114	0.650874245107263
NBPF12	ENSG00000268043	ME1	0	-0.1915435455155464	0.7295317398517581	-0.0914701690073942	0.887846826029468
RAB11B-AS1	ENSG00000269386	ME1	0	-0.38400305304734683	0.48583391012751354	-0.351276451564258	0.548434792134136
SPIB	ENSG00000269404	ME1	0	0.6065531195893709	NA	0.219529427057634	NA
MTRNR2L13	ENSG00000270394	ME1	0	0.7336361488277792	NA	0.145611197325309	NA
HCG17	ENSG00000270604	ME1	0	-0.7743981304256278	0.34659955046426405	-0.510924272056705	NA
FGF14-AS2	ENSG00000272143	ME1	0	-0.16924876705575823	0.7475612862706474	-0.186753567197011	0.757308383920195
POLR2J4	ENSG00000272655	ME1	0	0.8240451405830321	0.12661035759564357	0.456506009925761	0.378305302749716
POLR2J4	ENSG00000272655	ME1	0	0.8240451405830321	0.12661035759564357	-0.0536584952037816	0.949866831505031
SAP30-DT	ENSG00000272870	ME1	0	-0.522376140163995	0.2540026983289159	NA	NA
CDC37L1-DT	ENSG00000273061	ME1	0	-0.1381175796093515	0.8262642378822134	NA	NA
TMEM271	ENSG00000273238	ME1	0	0.998675000068461	0.11222813040470812	NA	NA
CNNM3-DT	ENSG00000273265	ME1	0	-0.8171399093766042	0.32341664063320447	NA	NA
LINC02019	ENSG00000273356	ME1	0	0.9856995975374355	0.08857394988574922	NA	NA
CWC25	ENSG00000273559	ME1	0	0.3382482082626648	0.11862531048738514	0.292880290543829	0.268881278904009
EPOP	ENSG00000273604	ME1	0	0.9461277631523184	0.1483203997478353	NA	NA
SOCS7	ENSG00000274211	ME1	0	0.23426089055610175	0.17030302355696192	0.178368366024325	0.384886238703378
ARHGAP23	ENSG00000275832	ME1	0	-0.1948292581254507	0.7022366887757445	-0.158590054474731	0.804913927726206
DUSP14	ENSG00000276023	ME1	0	0.3130492446364782	0.4275542738165808	0.195020394853705	0.702279785412891
RAB7B	ENSG00000276600	ME1	0	-1.3538612863049786	0.08022943658921704	-0.847044671056255	0.149053422249853
SRCIN1	ENSG00000277363	ME1	0	-0.09074545583231376	0.8925830475684973	-0.062310274613912	0.939761114886197
GPIHBP1	ENSG00000277494	ME1	0	-0.3504476697260273	0.7229666421423755	-0.235868945051069	0.783253470213418
ZNF426-DT	ENSG00000278611	ME1	0	-0.39958695010495554	0.41966307635016736	NA	NA
RN7SL3	ENSG00000278771	ME1	0	0.6109727287756193	0.555029562115461	NA	NA
BIRC6-AS2	ENSG00000279897	ME1	0	-0.5923236900476574	NA	-0.264708919254606	NA
MIR4697HG	ENSG00000280237	ME1	0	0.4911617044902658	0.2607942622926081	0.320161838354047	0.531904289281011
DNAJB5-DT	ENSG00000281491	ME1	0	1.5030764888031598	0.23963268868433824	NA	NA
PACRG-AS1	ENSG00000281692	ME1	0	-0.01935463323694041	0.9862914019304951	0.00975049210384853	0.993852687378891
LINC01144	ENSG00000281912	ME1	0	-0.15607289420593734	0.8013125208716825	-0.107596434874627	0.887846826029468
BISPR	ENSG00000282851	ME1	0	0.7906372906426624	0.27597331551607074	0.345752035017665	0.617420225602832
GTF2IP12	ENSG00000283050	ME1	0	-0.2005933022165273	0.7451010480091599	-0.0853313857002342	0.911147572413687
TEX52	ENSG00000283297	ME1	0	-0.495650304418839	0.528655039680991	NA	NA
LINC02775	ENSG00000283518	ME1	0	0.0726793172551451	NA	NA	NA
LMLN2	ENSG00000283654	ME1	0	-0.66107849846695	0.4635097932346369	NA	NA
GAS7	ENSG00000007237	ME1	0	-0.40247385224785076	0.4560277640691988	-0.281732989530631	0.641594702855315
PLEKHH1	ENSG00000054690	ME1	0	-0.5608241651346378	0.4362018588705698	-0.364566279574985	0.588781543131683
MED29	ENSG00000063322	ME1	0	-0.5270221627355622	0.10430198535417834	-0.430328830534642	0.248499099101427
PLEKHH3	ENSG00000068137	ME1	0	0.5529469849177472	0.1497581072227499	0.355651880052691	0.402417477467657
MPP5	ENSG00000072415	ME1	0	-0.0903335434450446	0.8377469553903502	0.0194841802855578	0.972034419984749
PAFAH1B3	ENSG00000079462	ME1	0	0.5129671054905461	0.21170113638146232	0.384742595951271	0.418133355348927
TAF1C	ENSG00000103168	ME1	0	0.3946495886740799	0.09863547349191892	0.3582339535642	0.220394857893206
MTHFSD	ENSG00000103248	ME1	0	-0.1954780225391763	0.5322815273848909	-0.180773633648598	0.657455553999494
TMEM87A	ENSG00000103978	ME1	0	-0.21597714028312714	0.5985594294542214	-0.117568368209765	0.821607220003028
PLIN3	ENSG00000105355	ME1	0	-0.13198172575310957	0.8885278741251805	-0.0458780136176269	0.961642942404847
POU2AF1	ENSG00000110777	ME1	0	-0.023965427752737703	0.98098496806986335	-0.0179232203947685	0.987088366077752
PRR4	ENSG00000111215	ME1	0	-0.49668174086336314	0.3514595719261193	-0.409412753985813	0.460569274372505
TRIM25	ENSG00000121060	ME1	0	0.829986734976486	0.1773933476918922	0.248445501257355	0.69565433763107
PEPD	ENSG00000124299	ME1	0	-0.018564147789020914	0.9594219134566028	0.0497203246025928	0.899702265606697
AL365205.1	ENSG00000124593	ME1	0	0.8844354047023744	0.0987033077603298	NA	NA
GAMT	ENSG00000130005	ME1	0	-0.2629810833938609	0.6299898273930327	-0.225379054394386	0.724192382219585
MRPL34	ENSG00000130312	ME1	0	0.2701777494181898	0.4116437158777269	0.226243331306746	0.592649337444548
ZNF132	ENSG00000131849	ME1	0	-0.12448501612500967	0.7485734542862392	-0.0737492227155178	0.893433007578155
UNK	ENSG00000132478	ME1	0	-0.015418790087866773	0.9658919793287176	0.0136265251713599	0.977340238515534
SECISBP2L	ENSG00000138593	ME1	0	-0.4884848961116873	0.4676927083058314	-0.305740499208752	0.616663086087945
TMX1	ENSG00000139921	ME1	0	0.3180383817004334	0.4496204085632865	0.334415960643512	0.471261060436442
RCN3	ENSG00000142552	ME1	0	0.9090955238708707	0.087521787025349	0.566398193180006	0.268881278904009
RILPL2	ENSG00000150977	ME1	0	0.5654564790025601	0.1483203997478353	0.343560813487766	0.428432429174219
ZNF547	ENSG00000152433	ME1	0	0.2626651514782252	0.5109023879589607	0.153887035660119	0.76695921062736
TXNDC11	ENSG00000153066	ME1	0	0.2138185541794407	0.40341374773505845	0.111980863789987	0.74030001038623
MRPL17	ENSG00000158042	ME1	0	0.041011685418732055	0.9161470516551502	-0.0110031671592181	0.985276400900248
RDH13	ENSG00000160439	ME1	0	0.0911769068475389	0.8802523116730222	-0.125230110241203	0.831747111016972
PGAP3	ENSG00000161395	ME1	0	-0.280699357407392	0.4270729073068171	-0.346262852172484	0.333718707726342
NAB2	ENSG00000166886	ME1	0	0.6461817304856502	0.05471889214575183	0.458537964546515	0.209403322250427
MS4A14	ENSG00000166928	ME1	0	1.49578177082372	0.09199062315548993	0.7175333636006	0.248499099101427
ZNF146	ENSG00000167635	ME1	0	-0.18495321289028893	0.6892491276683124	-0.089053211085692	0.885225421931476
KRT86	ENSG00000170442	ME1	0	-0.747137072610412	0.29500315764428325	-0.508481491416512	0.417715685049476
EIF1AD	ENSG00000175376	ME1	0	0.549544733450168	0.08648171637309704	0.391388406524991	0.264128699940813
NA	ENSG00000175509	ME1	0	1.8147166113051367	NA	NA	NA
ZNF404	ENSG00000176222	ME1	0	-0.4771845562838811	0.37463280150911316	-0.35728526403641	0.539926368389352
ZNF135	ENSG00000176293	ME1	0	-0.3955844686502158	0.3317692378085781	-0.308654963616829	0.516408051629733
GEMIN4	ENSG00000179409	ME1	0	0.2856323617129957	0.31682274907184615	0.208521434606106	0.572253728505718
AL450998.2	ENSG00000179743	ME1	0	-0.18521748158744766	0.6271830769735791	NA	NA
S1PR5	ENSG00000180739	ME1	0	-0.20785976777745196	0.7887569534364325	-0.110313374034144	0.900790280891487
KBTBD3	ENSG00000182359	ME1	0	-0.2897137006663719	0.48051318252374126	-0.2072936233291	0.681285357894611
HEXIM1	ENSG00000186834	ME1	0	0.6619810261540697	0.22390250524859245	0.346331100813736	0.558906827910119
NA	ENSG00000187185	ME1	0	1.4776020730528592	NA	NA	NA
PRR19	ENSG00000188368	ME1	0	0.7382551994545431	0.15475929183686044	0.521840789601397	0.314845271020192
NA	ENSG00000188477	ME1	0	0.8220718300317156	0.5611605616287632	NA	NA
PLEKHG4	ENSG00000196155	ME1	0	-0.5969935716123862	0.2318900004665299	-0.455515211797618	0.383425402867965
ZNF471	ENSG00000196263	ME1	0	-0.42206558608001654	0.25422524147903386	-0.32528130413205403	0.451408400309953
ZNF418	ENSG00000196724	ME1	0	-0.2798542145375994	0.5828760620202605	-0.151489809369056	0.804388967327379
ZNF470	ENSG00000197016	ME1	0	-0.16980008397778756	0.5369155000158673	-0.161228592157942	0.657455553999494
AC244090.1	ENSG00000197180	ME1	0	-0.3586987758813059	0.32971430202995866	NA	NA
NA	ENSG00000197815	ME1	0	-0.19283187236520374	0.8940752433062474	NA	NA
ZNF677	ENSG00000197928	ME1	0	-0.17888840143423015	0.6246714656422516	-0.0764438353363864	0.866015801612172
ZNF649	ENSG00000198093	ME1	0	-0.35640012136697774	0.4684323935638053	-0.233876687666351	0.679445537382541
ZNF607	ENSG00000198182	ME1	0	-0.1176457790292278	0.6668027282029696	-0.100730695578091	0.792657886959625
NA	ENSG00000205740	ME1	0	-1.0171608170100988	0.12610302683472724	NA	NA
NA	ENSG00000206129	ME1	0	0.33370704030169696	0.8066455232959101	NA	NA
NA	ENSG00000206532	ME1	0	-0.9943623743187263	0.29508756017667925	NA	NA
NA	ENSG00000207146	ME1	0	-0.4394933154909672	0.7621286956112959	NA	NA
AL359091.1	ENSG00000207955	ME1	0	-0.7867085647290448	0.39127490635755385	NA	NA
NA	ENSG00000213060	ME1	0	1.6089265738475	0.20394482344947412	NA	NA
AC019080.1	ENSG00000213963	ME1	0	-0.5052853601040547	0.25036435127119594	NA	NA
[truncated: 1,828 more rows]

## Sheet: GO results ME1
TOP 20 significantly enriched gene ontology - biological processes (GO-BP) terms for module ME1
Enrichment FDR	nGenes	Pathway Genes	Fold Enrichment	Pathway	Genes
2.55578e-09	39	141	3.64467	Ensheathment of neurons	PLLP PMP22 PLP1 MYRF GAL3ST1 TNFRSF21 MAL MBP CLDN11 HEXB MPP5 FA2H NDRG1 MAG ASPA QKI NKX6-2 LGI4 S100B NFASC SERINC5 TSC1 JAM3 NAB2 SH3TC2 TPPP UGT8 KCNJ10 CNTN2 LPAR1 ARHGEF10 MOBP EPB41L3 DICER1 ABCA2 SKI SIRT2 ACSBG1 KLK6
2.55578e-09	39	141	3.64467	Axon ensheathment	PLLP PMP22 PLP1 MYRF GAL3ST1 TNFRSF21 MAL MBP CLDN11 HEXB MPP5 FA2H NDRG1 MAG ASPA QKI NKX6-2 LGI4 S100B NFASC SERINC5 TSC1 JAM3 NAB2 SH3TC2 TPPP UGT8 KCNJ10 CNTN2 LPAR1 ARHGEF10 MOBP EPB41L3 DICER1 ABCA2 SKI SIRT2 ACSBG1 KLK6
3.53145e-09	290	2583	1.4794	Nervous system development	RHOA MAG RAD1 PADI2 PLP1 SYPL2 S100A1 NDRG2 CNP MBP YWHAE SIRT2 USH1C GAS7 CDKL5 SEMA3B RUFY3 IFT88 ZIC2 GPM6B ERBB3 FBXW11 FRYL PLXNA2 SYNJ2 PAFAH1B3 ULK2 EFNB1 SEMA6A TYRO3 PLLP GSK3A PMP22 UNC119 ARHGEF2 STMN1 ACVR1C MYRF VASP OMG GAL3ST1 LAMA5 UNK BTBD3 HAPLN2 MEIS2 ZFHX2 TUBB2B SEMA6D HECW2 ADCYAP1 EPHA2 WDPCP MEIS1 TNFRSF21 DAAM2 VAX1 KIRREL3 TAOK1 NDEL1 SEMA6B HEL-S-303 SEMA4C VXN MAL HAP1…
3.74164e-09	38	139	3.60231	Myelination	PLLP PMP22 PLP1 MYRF GAL3ST1 TNFRSF21 MAL MBP HEXB MPP5 FA2H NDRG1 MAG ASPA QKI NKX6-2 LGI4 S100B NFASC SERINC5 TSC1 JAM3 NAB2 SH3TC2 TPPP UGT8 KCNJ10 CNTN2 LPAR1 ARHGEF10 MOBP EPB41L3 DICER1 ABCA2 SKI SIRT2 ACSBG1 KLK6
5.4241e-08	208	1757	1.55993	Neurogenesis	USH1C GAS7 CDKL5 SEMA3B RUFY3 IFT88 GPM6B FRYL PLXNA2 ULK2 EFNB1 SEMA6A GSK3A ARHGEF2 STMN1 PLP1 MYRF VASP OMG LAMA5 UNK BTBD3 ZFHX2 TUBB2B SEMA6D HECW2 ADCYAP1 EPHA2 DAAM2 VAX1 TAOK1 NDEL1 SEMA6B SEMA4C VXN HAP1 DSCAML1 SLITRK1 UNC5C EPHB3 CNTN2 SEMA4D LPAR1 PLXNB3 TMEFF1 TWF2 ZNF488 SRCIN1 SCARF1 EPOP SEMA7A MYO7A ALS2 BMP7 RASAL1 RAP2A ZNF365 CPNE9 SPOCK1 CLASP2 SHTN1 KIF13B ITSN2 CFLAR ARHGAP…
6.79483e-07	112	815	1.81081	Cellular component morphogenesis	GAS7 CDKL5 SEMA3B RUFY3 PLXNA2 ULK2 EFNB1 SEMA6A PMP22 VASP NECTIN2 LAMA5 BTBD3 SEMA6D HECW2 EPHA2 TAOK1 SEMA6B SEMA4C DSCAML1 SLITRK1 UNC5C EPHB3 CNTN2 SEMA4D PLXNB3 TMEFF1 SRCIN1 SEMA7A ALS2 SNX1 BMP7 RASAL1 RAP2A CPNE9 CLASP2 KIF13B ITSN2 ARHGAP33 SPAG9 PLEKHO1 TBPL1 DIP2B NEO1 RHOA MPP5 MAP3K13 PICALM DNM2 PSEN1 LRP2 CAPN3 DPYSL2 MAG STMN1 PROX1 NRP2 LDB3 PANK2 NUMB NEK3 ADAM10 ZNF365 VAX1 FE…
6.30923e-06	99	721	1.80931	Cell part morphogenesis	GAS7 CDKL5 SEMA3B RUFY3 PLXNA2 ULK2 EFNB1 SEMA6A VASP LAMA5 BTBD3 SEMA6D HECW2 EPHA2 TAOK1 SEMA6B SEMA4C DSCAML1 SLITRK1 UNC5C EPHB3 CNTN2 SEMA4D PLXNB3 TMEFF1 SRCIN1 SEMA7A ALS2 SNX1 BMP7 RASAL1 RAP2A CPNE9 CLASP2 KIF13B ITSN2 ARHGAP33 SPAG9 PLEKHO1 DIP2B NEO1 RHOA MAP3K13 PICALM DNM2 PSEN1 LRP2 DPYSL2 MAG STMN1 NRP2 PANK2 NECTIN2 NUMB NEK3 ADAM10 ZNF365 VAX1 FEZ1 KIRREL3 DPYSL4 IMPACT DPYSL5 NF…
1.71439e-05	133	1085	1.61523	Cell morphogenesis	GAS7 CDKL5 SEMA3B RUFY3 RHOA FRYL PLXNA2 ULK2 EFNB1 SEMA6A HPN ARHGEF2 VASP CDC42EP1 LAMA5 UNK BTBD3 ERMN SEMA6D HECW2 CDH24 EPHA2 RHOB TAOK1 RHOBTB3 SEMA6B SEMA4C DSCAML1 SLITRK1 UNC5C EPHB3 CNTN2 SEMA4D C15orf62 PLXNB3 TMEFF1 SRCIN1 SEMA7A ALS2 SNX1 BMP7 RASAL1 RAP2A CPNE9 F11R CLASP2 KIF13B ITSN2 GREM1 ARHGAP33 SPAG9 PLEKHO1 VAMP3 HEXB DIP2B NEO1 MAP3K13 PICALM DNM2 PSEN1 LRP2 FAT1 TYRO3 DPYSL…
1.71439e-05	45	245	2.42024	Glial cell differentiation	PLP1 MYRF DAAM2 ZNF488 RHOA MPP5 TP73 HDAC10 FA2H NDRG1 MAG ASPA NKX2-2 NR1D1 LDLR PPARG MYCN CRB1 ZNF365 TNFRSF21 NKX6-2 LGI4 SLC45A3 S100B HDAC11 NAB2 SH3TC2 TPPP RELA CNP BOK KCNJ10 GPR157 CNTN2 OPALIN LPAR1 ARHGEF10 MOBP PSEN1 EIF2B3 ERBB3 DICER1 ABCA2 SKI SIRT2
1.71439e-05	17	46	4.86972	Oligodendrocyte development	PLP1 MYRF ZNF488 HDAC10 FA2H MAG ASPA NKX2-2 NKX6-2 HDAC11 TPPP KCNJ10 CNTN2 LPAR1 MOBP EIF2B3 ABCA2
1.71439e-05	189	1691	1.47276	Cell projection organization	USH1C GAS7 CDKL5 FLJ22688 SEMA3B RUFY3 IFT88 GPM6B IFT80 FRYL PLXNA2 ULK2 EFNB1 SEMA6A GSK3A CILK1 STMN1 WDR35 PLP1 B9D2 BBS2 VASP RHOJ OMG CDC42EP1 LAMA5 SPATA6 BTBD3 ERMN SEMA6D HECW2 ADCYAP1 CCDC40 EPHA2 WDPCP SPAG16 RILPL2 ASAP1 PTPDC1 TAOK1 NDEL1 SEMA6B SEMA4C AKIRIN1 DSCAML1 SLITRK1 UNC5C EPHB3 CNTN2 IFT140 SEMA4D C15orf62 TTC30A HYLS1 PLXNB3 TMEFF1 TWF2 SRCIN1 SCARF1 RHOU SEMA7A ALS2 SNX1 …
1.71439e-05	183	1624	1.48483	Generation of neurons	USH1C GAS7 CDKL5 SEMA3B RUFY3 IFT88 GPM6B FRYL PLXNA2 ULK2 EFNB1 SEMA6A GSK3A ARHGEF2 STMN1 PLP1 VASP OMG LAMA5 UNK BTBD3 ZFHX2 TUBB2B SEMA6D HECW2 ADCYAP1 EPHA2 DAAM2 VAX1 TAOK1 NDEL1 SEMA6B SEMA4C VXN DSCAML1 SLITRK1 UNC5C EPHB3 CNTN2 SEMA4D PLXNB3 TMEFF1 TWF2 SRCIN1 SCARF1 EPOP SEMA7A MYO7A ALS2 BMP7 RASAL1 RAP2A ZNF365 CPNE9 SPOCK1 CLASP2 SHTN1 KIF13B ITSN2 CFLAR ARHGAP33 SPAG9 TIMP2 RASGRF1 …
1.71439e-05	26	102	3.35881	Oligodendrocyte differentiation	PLP1 MYRF DAAM2 ZNF488 TP73 HDAC10 FA2H MAG ASPA NKX2-2 PPARG ZNF365 TNFRSF21 NKX6-2 SLC45A3 HDAC11 TPPP CNP BOK KCNJ10 CNTN2 OPALIN LPAR1 MOBP EIF2B3 ABCA2
2.28766e-05	94	700	1.76947	Plasma membrane bounded cell projection morphogenesis	GAS7 CDKL5 SEMA3B RUFY3 PLXNA2 ULK2 EFNB1 SEMA6A VASP LAMA5 BTBD3 SEMA6D HECW2 EPHA2 TAOK1 SEMA6B SEMA4C DSCAML1 SLITRK1 UNC5C EPHB3 CNTN2 SEMA4D PLXNB3 TMEFF1 SRCIN1 SEMA7A ALS2 SNX1 BMP7 RASAL1 RAP2A CPNE9 CLASP2 KIF13B ITSN2 ARHGAP33 SPAG9 PLEKHO1 DIP2B NEO1 RHOA MAP3K13 PICALM DNM2 PSEN1 LRP2 DPYSL2 MAG STMN1 NRP2 NUMB NEK3 ADAM10 ZNF365 VAX1 KIRREL3 DPYSL4 IMPACT DPYSL5 NFASC NDEL1 ALCAM CNP…
2.63174e-05	94	704	1.75941	Cell projection morphogenesis	GAS7 CDKL5 SEMA3B RUFY3 PLXNA2 ULK2 EFNB1 SEMA6A VASP LAMA5 BTBD3 SEMA6D HECW2 EPHA2 TAOK1 SEMA6B SEMA4C DSCAML1 SLITRK1 UNC5C EPHB3 CNTN2 SEMA4D PLXNB3 TMEFF1 SRCIN1 SEMA7A ALS2 SNX1 BMP7 RASAL1 RAP2A CPNE9 CLASP2 KIF13B ITSN2 ARHGAP33 SPAG9 PLEKHO1 DIP2B NEO1 RHOA MAP3K13 PICALM DNM2 PSEN1 LRP2 DPYSL2 MAG STMN1 NRP2 NUMB NEK3 ADAM10 ZNF365 VAX1 KIRREL3 DPYSL4 IMPACT DPYSL5 NFASC NDEL1 ALCAM CNP…
2.63174e-05	184	1650	1.46942	Plasma membrane bounded cell projection organization	USH1C GAS7 CDKL5 FLJ22688 SEMA3B RUFY3 IFT88 GPM6B IFT80 FRYL PLXNA2 ULK2 EFNB1 SEMA6A GSK3A CILK1 STMN1 WDR35 PLP1 B9D2 BBS2 VASP OMG CDC42EP1 LAMA5 SPATA6 BTBD3 SEMA6D HECW2 ADCYAP1 CCDC40 EPHA2 WDPCP SPAG16 RILPL2 ASAP1 PTPDC1 TAOK1 NDEL1 SEMA6B SEMA4C AKIRIN1 DSCAML1 SLITRK1 UNC5C EPHB3 CNTN2 IFT140 SEMA4D C15orf62 TTC30A HYLS1 PLXNB3 TMEFF1 TWF2 SRCIN1 SCARF1 SEMA7A ALS2 SNX1 BMP7 PMP22 RASA…
0.000136755	53	336	2.0785	Gliogenesis	PLP1 MYRF DAAM2 ZNF488 HEXB RHOA MPP5 TP73 LRP2 HDAC10 FA2H NDRG1 MAG ASPA NKX2-2 NR1D1 LDLR PPARG MYCN CRB1 ZNF365 ADCYAP1 TNFRSF21 NKX6-2 LGI4 SLC45A3 S100B HDAC11 NAB2 SH3TC2 TPPP RELA CNP BOK KCNJ10 GPR157 PLAG1 IDH2 CNTN2 OPALIN LPAR1 GJC2 ETV5 ARHGEF10 MOBP PSEN1 SKI EIF2B3 ERBB3 DICER1 ABCA2 MBOAT7 SIRT2
0.000138553	164	1473	1.46708	Neuron differentiation	USH1C GAS7 CDKL5 SEMA3B RUFY3 IFT88 GPM6B FRYL PLXNA2 ULK2 EFNB1 SEMA6A GSK3A ARHGEF2 STMN1 PLP1 VASP OMG LAMA5 UNK BTBD3 ZFHX2 SEMA6D HECW2 ADCYAP1 EPHA2 VAX1 TAOK1 NDEL1 SEMA6B SEMA4C VXN DSCAML1 SLITRK1 UNC5C EPHB3 CNTN2 SEMA4D PLXNB3 TMEFF1 TWF2 SRCIN1 SCARF1 EPOP SEMA7A MYO7A ALS2 BMP7 RASAL1 RAP2A ZNF365 CPNE9 SPOCK1 CLASP2 KIF13B ITSN2 CFLAR ARHGAP33 SPAG9 TIMP2 RASGRF1 DIP2B NEO1 RHOA MPP…
0.000154783	124	1045	1.56357	Neuron projection development	USH1C GAS7 CDKL5 SEMA3B RUFY3 IFT88 GPM6B FRYL PLXNA2 ULK2 EFNB1 SEMA6A GSK3A STMN1 PLP1 VASP OMG LAMA5 BTBD3 SEMA6D HECW2 ADCYAP1 EPHA2 TAOK1 NDEL1 SEMA6B SEMA4C DSCAML1 SLITRK1 UNC5C EPHB3 CNTN2 SEMA4D PLXNB3 TMEFF1 TWF2 SRCIN1 SCARF1 SEMA7A ALS2 BMP7 RASAL1 RAP2A ZNF365 CPNE9 SPOCK1 CLASP2 KIF13B ITSN2 CFLAR ARHGAP33 SPAG9 RASGRF1 DIP2B NEO1 RHOA MAP3K13 PICALM DNM2 PSEN1 LRP2 DPYSL2 IFT27 MAG…
0.00017133	89	686	1.70954	Neuron projection morphogenesis	GAS7 CDKL5 SEMA3B RUFY3 PLXNA2 ULK2 EFNB1 SEMA6A VASP LAMA5 BTBD3 SEMA6D HECW2 EPHA2 TAOK1 SEMA6B SEMA4C DSCAML1 SLITRK1 UNC5C EPHB3 CNTN2 SEMA4D PLXNB3 TMEFF1 SRCIN1 SEMA7A ALS2 BMP7 RASAL1 RAP2A CPNE9 CLASP2 KIF13B ITSN2 ARHGAP33 SPAG9 DIP2B NEO1 RHOA MAP3K13 PICALM DNM2 PSEN1 LRP2 DPYSL2 MAG STMN1 NRP2 NUMB NEK3 ADAM10 ZNF365 VAX1 KIRREL3 DPYSL4 IMPACT DPYSL5 NFASC NDEL1 ALCAM CNP UGT8 SHTN1 T…

## Sheet: GO results ME100
TOP 20 significantly enriched gene ontology - biological processes (GO-BP) terms for module ME100
Enrichment FDR	nGenes	Pathway Genes	Fold Enrichment	Pathway	Genes
0.0299077	2	7	224.591	Glycine biosynthetic process	HEL-S-51e DHFR2
0.0554191	2	23	68.3538	Glycine metabolic process	HEL-S-51e DHFR2
0.0554191	2	20	78.6069	Serine family amino acid biosynthetic process	HEL-S-51e DHFR2
0.0554191	7	1094	5.02969	Carboxylic acid metabolic process	FGFR4 DHFR2 HEL-S-51e MORC2 BPGM ERLIN1 CEL
0.0554191	7	1127	4.88242	Oxoacid metabolic process	FGFR4 DHFR2 HEL-S-51e MORC2 BPGM ERLIN1 CEL
0.0554191	2	20	78.6069	Tetrahydrofolate metabolic process	DHFR2 HEL-S-51e
0.0554191	2	20	78.6069	Folic acid metabolic process	DHFR2 HEL-S-51e
0.0574037	7	1159	4.74761	Organic acid metabolic process	FGFR4 DHFR2 HEL-S-51e MORC2 BPGM ERLIN1 CEL
0.0588322	2	28	56.1478	Folic acid-containing compound metabolic process	DHFR2 HEL-S-51e
0.06069	4	333	9.44227	Organic acid biosynthetic process	FGFR4 HEL-S-51e DHFR2 ERLIN1
0.06069	4	325	9.67469	Carboxylic acid biosynthetic process	FGFR4 HEL-S-51e DHFR2 ERLIN1
0.06069	3	142	16.6071	Positive regulation of chromatin organization	TADA2A MORC2 PHF1
0.0641223	7	1281	4.29546	Cellular amide metabolic process	B4GALT3 LVRN DHFR2 HEL-S-51e CEL SESN2 ACBD6
0.0745515	2	42	37.4319	Postsynaptic membrane organization	CEL GPHN
0.0745515	2	41	38.3448	One-carbon metabolic process	HEL-S-51e DHFR2
0.0745515	2	40	39.3034	Pteridine-containing compound metabolic process	DHFR2 HEL-S-51e
0.0794692	5	675	5.82273	Monocarboxylic acid metabolic process	FGFR4 MORC2 BPGM ERLIN1 CEL
0.0828735	2	47	33.4497	Serine family amino acid metabolic process	HEL-S-51e DHFR2
0.0930644	1	2	393.034	Establishment of synaptic specificity at neuromuscular junction	GPHN
0.0930644	1	2	393.034	Phenylalanine transport	SLC3A2

## Sheet: GO results ME11
TOP 20 significantly enriched gene ontology - biological processes (GO-BP) terms for module ME11
Enrichment FDR	nGenes	Pathway Genes	Fold Enrichment	Pathway	Genes
0.00939055	96	4035	1.48591	Transcription, DNA-templated	ZNF263 SS18L2 YAF2 TCF3 NFKB2 SMARCA2 TOX4 MRGBP GMEB2 FOXF1 KAT8 IKBKB CHCHD2 NRF1 GTF2H3 MAX SAFB2 ZNF341 ZNF141 PHF21A ZNF280D TET1 SOX13 TAF5 TBX6 OTULIN CXXC1 ZNF689 RPS6KA4 CREBRF PSIP1 ZNF610 THAP11 TNIP2 FLJ23436 FOXA3 ZNF217 ETV4 SOX12 ZBTB7A GATA2 ZNF467 ZNF530 ZNF74 ZNF17 SUPT5H SERTAD1 HOXC4 ZNF69 REPIN1 RING1 TRIM27 ZNRD1 GTF2H5 PCGF2 ZNF501 MED18 RFX1 MAP2K3 PSMD10 PRKD2 ENG KAT2A M…
0.00939055	92	3837	1.49748	Regulation of transcription, DNA-templated	ZNF263 SS18L2 YAF2 TCF3 NFKB2 SMARCA2 TOX4 MRGBP GMEB2 FOXF1 KAT8 IKBKB CHCHD2 NRF1 GTF2H3 MAX SAFB2 ZNF341 ZNF141 PHF21A ZNF280D TET1 SOX13 TAF5 TBX6 OTULIN CXXC1 ZNF689 RPS6KA4 CREBRF PSIP1 ZNF610 THAP11 TNIP2 FLJ23436 FOXA3 ZNF217 ETV4 SOX12 ZBTB7A GATA2 ZNF467 ZNF530 ZNF74 ZNF17 SUPT5H SERTAD1 HOXC4 ZNF69 REPIN1 RING1 TRIM27 GTF2H5 PCGF2 ZNF501 MED18 RFX1 MAP2K3 PSMD10 PRKD2 ENG KAT2A MEPCE T…
0.00939055	71	2747	1.61423	Regulation of transcription by RNA polymerase II	ZNF263 SS18L2 TCF3 NFKB2 SMARCA2 TOX4 MRGBP GMEB2 FOXF1 KAT8 IKBKB CHCHD2 NRF1 GTF2H3 MAX SAFB2 PHF21A TET1 SOX13 TBX6 ZNF689 CREBRF PSIP1 ZNF610 THAP11 TNIP2 FLJ23436 FOXA3 ETV4 SOX12 ZBTB7A GATA2 ZNF467 ZNF530 ZNF74 ZNF17 SUPT5H HOXC4 ZNF69 REPIN1 TRIM27 GTF2H5 PCGF2 ZNF501 MED18 RFX1 PSMD10 PRKD2 ENG KAT2A ZNF141 MEPCE ZNF217 THAP5 GPS2 ERCC1 HDAC7 HLTF IFT74 MYEF2 UBE3A ZNF341 ZNF280D SERTAD1…
0.00939055	75	2919	1.6047	Transcription by RNA polymerase II	ZNF263 SS18L2 TCF3 NFKB2 SMARCA2 TOX4 MRGBP GMEB2 FOXF1 KAT8 IKBKB CHCHD2 NRF1 GTF2H3 MAX SAFB2 PHF21A TET1 SOX13 TAF5 TBX6 ZNF689 CREBRF PSIP1 ZNF610 THAP11 TNIP2 FLJ23436 FOXA3 ETV4 SOX12 ZBTB7A GATA2 ZNF467 ZNF530 ZNF74 ZNF17 SUPT5H HOXC4 ZNF69 REPIN1 TRIM27 GTF2H5 PCGF2 ZNF501 MED18 RFX1 PSMD10 PRKD2 ENG KAT2A ZNF141 MEPCE POLR2H ZNF217 THAP5 GPS2 ERCC1 HDAC7 HLTF IFT74 MYEF2 UBE3A ZNF341 ZNF…
0.00939055	107	4597	1.4537	Regulation of biosynthetic process	ZNF263 SS18L2 YAF2 TCF3 NFKB2 SMARCA2 TOX4 MRGBP GMEB2 FOXF1 KAT8 IKBKB CHCHD2 NRF1 GTF2H3 MAX SAFB2 ZNF341 ZNF141 PHF21A ZNF280D TET1 SOX13 TAF5 TBX6 OTULIN CXXC1 ZNF689 RPS6KA4 CREBRF PSIP1 ZNF610 THAP11 TNIP2 FLJ23436 FOXA3 ZNF217 ETV4 SOX12 ZBTB7A GATA2 ZNF467 ZNF530 ZNF74 ZNF17 EIF4EBP1 SUPT5H SERTAD1 HOXC4 ZNF69 REPIN1 RING1 TRIM27 GTF2H5 PCGF2 ZNF501 MED18 RFX1 MAP2K3 PSMD10 PRKD2 ENG KAT2…
0.00939055	103	4359	1.47576	Regulation of macromolecule biosynthetic process	ZNF263 SS18L2 YAF2 TCF3 NFKB2 SMARCA2 TOX4 MRGBP GMEB2 FOXF1 KAT8 IKBKB CHCHD2 NRF1 GTF2H3 MAX SAFB2 ZNF341 ZNF141 PHF21A ZNF280D TET1 SOX13 TAF5 TBX6 OTULIN CXXC1 ZNF689 RPS6KA4 CREBRF PSIP1 ZNF610 THAP11 TNIP2 FLJ23436 FOXA3 ZNF217 ETV4 SOX12 ZBTB7A GATA2 ZNF467 ZNF530 ZNF74 ZNF17 EIF4EBP1 SUPT5H SERTAD1 HOXC4 ZNF69 REPIN1 RING1 TRIM27 GTF2H5 PCGF2 ZNF501 MED18 RFX1 MAP2K3 PSMD10 PRKD2 ENG KAT2…
0.00939055	105	4410	1.48702	Regulation of nucleobase-containing compound metabolic process	ZNF263 SS18L2 YAF2 TCF3 NFKB2 SMARCA2 TOX4 MRGBP GMEB2 FOXF1 KAT8 MYEF2 IKBKB CHCHD2 NRF1 GTF2H3 MAX SAFB2 ZNF341 ZNF141 PHF21A ZNF280D TET1 SOX13 TAF5 TBX6 OTULIN CXXC1 ZNF689 RPS6KA4 CREBRF PSIP1 ZNF610 THAP11 TNIP2 FLJ23436 FOXA3 ZNF217 ETV4 SOX12 ZBTB7A GATA2 ZNF467 ZNF530 ZNF74 ZNF17 SUPT5H SERTAD1 HOXC4 ZNF69 REPIN1 RING1 TRIM27 GTF2H5 PCGF2 ZNF501 MED18 RFX1 CDK11A MAP2K3 ACIN1 PSMD10 PRKD…
0.00939055	105	4531	1.44731	Regulation of cellular biosynthetic process	ZNF263 SS18L2 YAF2 TCF3 NFKB2 SMARCA2 TOX4 MRGBP GMEB2 FOXF1 KAT8 IKBKB CHCHD2 NRF1 GTF2H3 MAX SAFB2 ZNF341 ZNF141 PHF21A ZNF280D TET1 SOX13 TAF5 TBX6 OTULIN CXXC1 ZNF689 RPS6KA4 CREBRF PSIP1 ZNF610 THAP11 TNIP2 FLJ23436 FOXA3 ZNF217 ETV4 SOX12 ZBTB7A GATA2 ZNF467 ZNF530 ZNF74 ZNF17 EIF4EBP1 SUPT5H SERTAD1 HOXC4 ZNF69 REPIN1 RING1 TRIM27 GTF2H5 PCGF2 ZNF501 MED18 RFX1 MAP2K3 PSMD10 PRKD2 ENG KAT2…
0.00939055	96	4054	1.47895	RNA biosynthetic process	ZNF263 SS18L2 YAF2 TCF3 NFKB2 SMARCA2 TOX4 MRGBP GMEB2 FOXF1 KAT8 IKBKB CHCHD2 NRF1 GTF2H3 MAX SAFB2 ZNF341 ZNF141 PHF21A ZNF280D TET1 SOX13 TAF5 TBX6 OTULIN CXXC1 ZNF689 RPS6KA4 CREBRF PSIP1 ZNF610 THAP11 TNIP2 FLJ23436 FOXA3 ZNF217 ETV4 SOX12 ZBTB7A GATA2 ZNF467 ZNF530 ZNF74 ZNF17 SUPT5H SERTAD1 HOXC4 ZNF69 REPIN1 RING1 TRIM27 ZNRD1 GTF2H5 PCGF2 ZNF501 MED18 RFX1 MAP2K3 PSMD10 PRKD2 ENG KAT2A M…
0.00939055	99	4126	1.49855	Regulation of RNA metabolic process	ZNF263 SS18L2 YAF2 TCF3 NFKB2 SMARCA2 TOX4 MRGBP GMEB2 FOXF1 KAT8 MYEF2 IKBKB CHCHD2 NRF1 GTF2H3 MAX SAFB2 ZNF341 ZNF141 PHF21A ZNF280D TET1 SOX13 TAF5 TBX6 OTULIN CXXC1 ZNF689 RPS6KA4 CREBRF PSIP1 ZNF610 THAP11 TNIP2 FLJ23436 FOXA3 ZNF217 ETV4 SOX12 ZBTB7A GATA2 ZNF467 ZNF530 ZNF74 ZNF17 SUPT5H SERTAD1 HOXC4 ZNF69 REPIN1 RING1 TRIM27 GTF2H5 PCGF2 ZNF501 MED18 RFX1 CDK11A MAP2K3 ACIN1 PSMD10 PRKD…
0.00939055	96	4037	1.48518	Nucleic acid-templated transcription	ZNF263 SS18L2 YAF2 TCF3 NFKB2 SMARCA2 TOX4 MRGBP GMEB2 FOXF1 KAT8 IKBKB CHCHD2 NRF1 GTF2H3 MAX SAFB2 ZNF341 ZNF141 PHF21A ZNF280D TET1 SOX13 TAF5 TBX6 OTULIN CXXC1 ZNF689 RPS6KA4 CREBRF PSIP1 ZNF610 THAP11 TNIP2 FLJ23436 FOXA3 ZNF217 ETV4 SOX12 ZBTB7A GATA2 ZNF467 ZNF530 ZNF74 ZNF17 SUPT5H SERTAD1 HOXC4 ZNF69 REPIN1 RING1 TRIM27 ZNRD1 GTF2H5 PCGF2 ZNF501 MED18 RFX1 MAP2K3 PSMD10 PRKD2 ENG KAT2A M…
0.00939055	92	3839	1.4967	Regulation of nucleic acid-templated transcription	ZNF263 SS18L2 YAF2 TCF3 NFKB2 SMARCA2 TOX4 MRGBP GMEB2 FOXF1 KAT8 IKBKB CHCHD2 NRF1 GTF2H3 MAX SAFB2 ZNF341 ZNF141 PHF21A ZNF280D TET1 SOX13 TAF5 TBX6 OTULIN CXXC1 ZNF689 RPS6KA4 CREBRF PSIP1 ZNF610 THAP11 TNIP2 FLJ23436 FOXA3 ZNF217 ETV4 SOX12 ZBTB7A GATA2 ZNF467 ZNF530 ZNF74 ZNF17 SUPT5H SERTAD1 HOXC4 ZNF69 REPIN1 RING1 TRIM27 GTF2H5 PCGF2 ZNF501 MED18 RFX1 MAP2K3 PSMD10 PRKD2 ENG KAT2A MEPCE T…
0.00939055	103	4326	1.48702	Regulation of cellular macromolecule biosynthetic process	ZNF263 SS18L2 YAF2 TCF3 NFKB2 SMARCA2 TOX4 MRGBP GMEB2 FOXF1 KAT8 IKBKB CHCHD2 NRF1 GTF2H3 MAX SAFB2 ZNF341 ZNF141 PHF21A ZNF280D TET1 SOX13 TAF5 TBX6 OTULIN CXXC1 ZNF689 RPS6KA4 CREBRF PSIP1 ZNF610 THAP11 TNIP2 FLJ23436 FOXA3 ZNF217 ETV4 SOX12 ZBTB7A GATA2 ZNF467 ZNF530 ZNF74 ZNF17 EIF4EBP1 SUPT5H SERTAD1 HOXC4 ZNF69 REPIN1 RING1 TRIM27 GTF2H5 PCGF2 ZNF501 MED18 RFX1 MAP2K3 PSMD10 PRKD2 ENG KAT2…
0.00939055	92	3844	1.49476	Regulation of RNA biosynthetic process	ZNF263 SS18L2 YAF2 TCF3 NFKB2 SMARCA2 TOX4 MRGBP GMEB2 FOXF1 KAT8 IKBKB CHCHD2 NRF1 GTF2H3 MAX SAFB2 ZNF341 ZNF141 PHF21A ZNF280D TET1 SOX13 TAF5 TBX6 OTULIN CXXC1 ZNF689 RPS6KA4 CREBRF PSIP1 ZNF610 THAP11 TNIP2 FLJ23436 FOXA3 ZNF217 ETV4 SOX12 ZBTB7A GATA2 ZNF467 ZNF530 ZNF74 ZNF17 SUPT5H SERTAD1 HOXC4 ZNF69 REPIN1 RING1 TRIM27 GTF2H5 PCGF2 ZNF501 MED18 RFX1 MAP2K3 PSMD10 PRKD2 ENG KAT2A MEPCE T…
0.0122125	106	4636	1.428	Aromatic compound biosynthetic process	ZNF263 SS18L2 YAF2 COASY TCF3 NFKB2 SMARCA2 TOX4 MRGBP GMEB2 FOXF1 KAT8 IKBKB CHCHD2 IMPDH1 NRF1 GTF2H3 MAX PPCS SAFB2 ZNF341 ZNF141 PHF21A RSAD1 ZNF280D TET1 SOX13 ALAD TAF5 TBX6 OTULIN CXXC1 ZNF689 RPS6KA4 CREBRF PSIP1 ZNF610 THAP11 TNIP2 FLJ23436 FOXA3 PAH ZNF217 ETV4 SOX12 ZBTB7A GATA2 ZNF467 ZNF530 ZNF74 ZNF17 SUPT5H SERTAD1 HOXC4 ZNF69 REPIN1 RING1 TRIM27 ZNRD1 GTF2H5 NUDT3 PCGF2 ZNF501 MED…
0.0147606	105	4609	1.42281	Macromolecule modification	PDK2 CDK11A MAP2K3 JADE2 ST3GAL6 MKRN2 FKBP12-Exip3 SH2D3C JOSD1 TRMU MRGBP ZDHHC15 IKBKB TRMT1 RASIP1 FTSJ3 GTF2H3 NOP2 TET1 MEPCE TAF5 OTULIN ZDHHC5 PINK1 RPS6KA4 MAPKAPK2 ENGASE MLKL CSNK1G1 DPAGT1 PPP2R2D ZDHHC21 SGF29 PUS1 SLC35C1 PRKAG1 UBE2E2 SPRY4 DZIP3 RING1 TRIM27 APOBEC3DE GTF2H5 TNFRSF14 PCGF2 HHAT CDC25B PSMD10 AXIN1 KAT8 PRKD2 ENG KAT2A UBE3A USP4 TRIM47 TRMO IGF1R GALNT13 CXXC1 TAB…
0.0163351	105	4627	1.41728	Heterocycle biosynthetic process	ZNF263 SS18L2 YAF2 COASY TCF3 NFKB2 SMARCA2 TOX4 MRGBP GMEB2 FOXF1 KAT8 IKBKB CHCHD2 IMPDH1 NRF1 GTF2H3 MAX PPCS SAFB2 ZNF341 ZNF141 PHF21A RSAD1 ZNF280D TET1 SOX13 ALAD TAF5 TBX6 OTULIN CXXC1 ZNF689 RPS6KA4 CREBRF PSIP1 ZNF610 THAP11 TNIP2 FLJ23436 FOXA3 ZNF217 ETV4 SOX12 ZBTB7A GATA2 ZNF467 ZNF530 ZNF74 ZNF17 SUPT5H SERTAD1 HOXC4 ZNF69 REPIN1 RING1 TRIM27 ZNRD1 GTF2H5 NUDT3 PCGF2 ZNF501 MED18 R…
0.0177581	41	1357	1.88699	Chromosome organization	JADE2 SMARCA2 MRGBP WRAP73 TAF5 RPS6KA4 MAD2L1 SGF29 SERTAD1 HMGN2 RING1 PCGF2 ACIN1 KAT8 GRWD1 TWNK KAT2A WRAP53 CXXC1 PLK1 PRMT6 H3C1 ERCC1 HDAC7 HLTF MLH1 PHF21A TET1 BAHD1 USP21 PINK1 FOXA3 ZBTB7A GATA2 FAM47E PRKD2 PIH1D1 TENT4A POLD1 GTF2H3 GTF2H5
0.0194348	103	4549	1.41412	Nucleobase-containing compound biosynthetic process	ZNF263 SS18L2 YAF2 COASY TCF3 NFKB2 SMARCA2 TOX4 MRGBP GMEB2 FOXF1 KAT8 IKBKB CHCHD2 IMPDH1 NRF1 GTF2H3 MAX PPCS SAFB2 ZNF341 ZNF141 PHF21A ZNF280D TET1 SOX13 TAF5 TBX6 OTULIN CXXC1 ZNF689 RPS6KA4 CREBRF PSIP1 ZNF610 THAP11 TNIP2 FLJ23436 FOXA3 ZNF217 ETV4 SOX12 ZBTB7A GATA2 ZNF467 ZNF530 ZNF74 ZNF17 SUPT5H SERTAD1 HOXC4 ZNF69 REPIN1 RING1 TRIM27 ZNRD1 GTF2H5 NUDT3 PCGF2 ZNF501 MED18 RFX1 MAP2K3 …
0.0237384	14	266	3.28709	Protein acylation	JADE2 MRGBP ZDHHC15 TAF5 ZDHHC5 ZDHHC21 SGF29 HHAT KAT8 KAT2A P8 GATA2 PIH1D1 RPS6KA4

## Sheet: GO results ME26
TOP 20 significantly enriched gene ontology - biological processes (GO-BP) terms for module ME26
Enrichment FDR	nGenes	Pathway Genes	Fold Enrichment	Pathway	Genes
0.000519611	86	4394	1.69645	Organelle organization	SMARCB1 USP36 UBE2J2 PFN2 MARK2 WDR62 ABCD1 CENPT ACD CLUAP1 VPS18 DOT1L MIER2 C5orf21 NPRL2 RHOT1 KDM4B TMOD2 TOMM40 WASF3 PSTPIP1 PML SEC16A ATAD3B GFM2 NCKAP5L C2orf33 CNTROB GAA HCFC1 MUS81 H1-10 SMYD3 ATAD3A ZNF335 KMT2B CDC42EP5 BCL2L1 UPF1 CROCC MUL1 SETD1A UBN1 INPP5K BRD4 TAOK2 KDM1B EHMT1 BAG6 EXOC5 AKT2 CDC37 SCP2 TRIM28 CAPN10 RERE ARF1 CRTC2 RAD54L2 PNPLA2 NELFA E2F4 SHANK3 ATP2C1 PT…
0.00372793	10	126	6.87911	Histone lysine methylation	SMYD3 ZNF335 KMT2B SETD1A DOT1L KDM4B EHMT1 NELFA BRD4 SMARCB1
0.00684765	10	141	6.14729	Peptidyl-lysine methylation	SMYD3 ZNF335 KMT2B SETD1A DOT1L EHMT1 KDM4B NELFA BRD4 SMARCB1
0.00907699	10	154	5.62836	Histone methylation	SMYD3 ZNF335 KMT2B SETD1A DOT1L EHMT1 KDM4B NELFA BRD4 SMARCB1
0.00907699	17	433	3.40302	Peptidyl-lysine modification	SUMO1 TRIM28 SMYD3 ZNF335 KMT2B MUL1 SETD1A DOT1L HCFC1 EHMT1 BAG6 KDM4B CRTC2 NELFA BRD4 SMARCB1 POM121C
0.0170422	25	894	2.42385	Chromatin organization	SMARCB1 DOT1L MIER2 C5orf21 KDM4B HCFC1 H1-10 SMYD3 ZNF335 KMT2B SETD1A UBN1 PML BRD4 KDM1B EHMT1 TRIM28 RERE CRTC2 NELFA BAG6 USP36 SUPV3L1 CENPT ACD
0.0170422	65	3490	1.61432	Positive regulation of cellular metabolic process	BICRA DAZAP1 ACD MED25 NPRL2 MEF2D PAK4 TRIM28 NR1H2 PML TAOK2 CRTC2 KDM1B CYCS PIDD1 TMEM259 H1-10 MRTFA ZNF335 KMT2B SMAD1 UPF1 UBE2D1 ARAF MUL1 DOT1L SUMO1 ZBTB17 JUND GRSF1 CAB39 FOXK2 BRD4 SUPV3L1 FOXK1 PLEKHF1 FTS HCFC1 PNPLA2 E2F4 SMARCB1 PFN2 ABCD1 AKT2 CLYBL ADRM1 INPP5K RERE USF1 NELFA SOCS1 SMYD3 ZNF71 NFKBIB AGER ELL NSUN5 TTBK1 ZC3H18 FAM122A BAG6 ANKRD31 PIK3CB MARK2 HACD3
0.0170422	81	4609	1.52329	Macromolecule modification	USP36 UBE2D1 MUL1 ZDHHC8 N4BP1 AKT2 MIER2 CCNG1 SUMO1 UCHL3 GTPBP3 NSUN5 PAK4 TRIM28 INPP5K CTU1 TTBK1 TAOK2 PPP2R5E UBE2J2 FTS CTU2 SMYD3 ZNF335 CDK11B KMT2B MARK2 ARAF SETD1A DOT1L KDM4B CAB39 PML BRD4 KDM1B HCFC1 CLK3 EHMT1 TTC3 P4HB ZGPAT BAG6 BTBD1 PFN2 PTPN23 TYK2 CDC37 RNGTT NPRL2 P3H1 STK35 SORL1 TBCK CRTC2 PPP1R35 MTMR14 DUS1L SMAD1 NELFA SOCS1 FAM122A MRTFA RAB40C CTDP1 AGER STRAP VPS18…
0.0170422	14	334	3.63316	Macromolecule methylation	GTPBP3 NSUN5 SMYD3 ZNF335 KMT2B SETD1A DOT1L EHMT1 KDM4B TRIM28 KDM1B NELFA BRD4 SMARCB1
0.0170422	62	3287	1.63491	Positive regulation of nitrogen compound metabolic process	BICRA DAZAP1 ACD MED25 MEF2D PAK4 TRIM28 NR1H2 PML TAOK2 CRTC2 KDM1B CYCS PIDD1 TMEM259 H1-10 MRTFA ZNF335 KMT2B SMAD1 UPF1 UBE2D1 ARAF MUL1 DOT1L SUMO1 ZBTB17 JUND GRSF1 CAB39 SORL1 FOXK2 BRD4 SUPV3L1 FOXK1 FTS HCFC1 E2F4 SMARCB1 PFN2 AKT2 CLYBL ADRM1 INPP5K RERE USF1 NELFA SOCS1 SMYD3 ZNF71 NFKBIB AGER ELL NSUN5 TTBK1 ZC3H18 FAM122A BAG6 ANKRD31 PIK3CB MARK2 HACD3
0.0187597	28	1126	2.15537	RNA processing	STRAP DAZAP1 SNRPA PES1 SF3A2 CACTIN RNGTT INTS11 GTPBP3 NSUN5 GRSF1 CTU1 SUPV3L1 RRP1 U2AF1L4 CTU2 SART1 CPSF1 USP36 CLK3 CDK11B C5orf21 DUS1L UTP14C TBRG4 NCOR2 NOC4L SMAD1
0.0187597	76	4357	1.51192	Cellular protein modification process	USP36 UBE2D1 MUL1 ZDHHC8 N4BP1 AKT2 MIER2 CCNG1 SUMO1 UCHL3 PAK4 TRIM28 INPP5K TTBK1 TAOK2 PPP2R5E UBE2J2 FTS SMYD3 ZNF335 CDK11B KMT2B MARK2 ARAF SETD1A DOT1L KDM4B CAB39 PML BRD4 KDM1B HCFC1 CLK3 EHMT1 TTC3 P4HB ZGPAT BAG6 BTBD1 PFN2 PTPN23 TYK2 CDC37 RNGTT NPRL2 P3H1 STK35 SORL1 CTU1 TBCK CRTC2 PPP1R35 MTMR14 SMAD1 CTU2 NELFA SOCS1 FAM122A MRTFA RAB40C CTDP1 AGER STRAP VPS18 CACTIN SMARCB1 PIK…
0.0187597	10	195	4.44496	Protein methylation	SMYD3 ZNF335 KMT2B SETD1A DOT1L EHMT1 KDM4B NELFA BRD4 SMARCB1
0.0187597	10	195	4.44496	Protein alkylation	SMYD3 ZNF335 KMT2B SETD1A DOT1L EHMT1 KDM4B NELFA BRD4 SMARCB1
0.0187597	72	4101	1.52176	Positive regulation of metabolic process	BICRA DAZAP1 ACD MED25 NPRL2 MEF2D PAK4 TRIM28 NR1H2 PML TAOK2 CRTC2 KDM1B CYCS PIDD1 TMEM259 H1-10 MRTFA ZNF335 KMT2B SMAD1 UPF1 UBE2D1 ARAF MUL1 DOT1L RLN2 SCAP SUMO1 SCP2 ZBTB17 FRMD8 JUND GRSF1 CAB39 SORL1 FOXK2 BRD4 SUPV3L1 FOXK1 PLEKHF1 FTS HCFC1 PNPLA2 E2F4 SMARCB1 PFN2 ABCD1 AKT2 CLYBL ADRM1 INPP5K RERE USF1 EHMT1 NELFA SOCS1 SMYD3 ZNF71 NFKBIB AGER PIK3CB ELL NSUN5 TTBK1 ZC3H18 FAM122A N…
0.0187597	17	517	2.85011	Covalent chromatin modification	MIER2 SMYD3 ZNF335 KMT2B SETD1A DOT1L KDM4B PML KDM1B HCFC1 EHMT1 TRIM28 CRTC2 NELFA USP36 BRD4 SMARCB1
0.0187597	11	236	4.04002	Positive regulation of intracellular transport	USP36 UBE2J2 SCP2 SEC16A TRIM28 C2orf33 AKT2 CAPN10 ARF1 PTPN23 SORL1
0.0187597	76	4357	1.51192	Protein modification process	USP36 UBE2D1 MUL1 ZDHHC8 N4BP1 AKT2 MIER2 CCNG1 SUMO1 UCHL3 PAK4 TRIM28 INPP5K TTBK1 TAOK2 PPP2R5E UBE2J2 FTS SMYD3 ZNF335 CDK11B KMT2B MARK2 ARAF SETD1A DOT1L KDM4B CAB39 PML BRD4 KDM1B HCFC1 CLK3 EHMT1 TTC3 P4HB ZGPAT BAG6 BTBD1 PFN2 PTPN23 TYK2 CDC37 RNGTT NPRL2 P3H1 STK35 SORL1 CTU1 TBCK CRTC2 PPP1R35 MTMR14 SMAD1 CTU2 NELFA SOCS1 FAM122A MRTFA RAB40C CTDP1 AGER STRAP VPS18 CACTIN SMARCB1 PIK…
0.0187597	3	8	32.5038	SnRNA transcription by RNA polymerase III	SNAPC3 SNAPC4 ELL
0.0187597	51	2583	1.71139	Cellular catabolic process	USP36 UPF1 PNPLA4 JKAMP UBE2D1 ABCD1 N4BP1 HIBADH NPRL2 ADRM1 VPS36 HMGCLL1 SUPV3L1 TYSND1 UBE2J2 GNPDA2 C7orf21 GUSB GAA PNPLA2 TMEM259 TTC3 BAG6 SUMO1 GRSF1 PML FOXK1 PLEKHF1 PIK3CB MUL1 VPS18 CDC37 UCHL3 TBRG4 SORL1 FOXK2 SEC16A PLEKHM1 PTPN23 ARAF AKT2 ZC3H18 MUS81 FAM122A WDR81 SCP2 VTA1 MARK2 TOMM40 MTMR14 BCL2L1

## Sheet: GO results ME28
TOP 20 significantly enriched gene ontology - biological processes (GO-BP) terms for module ME28
Enrichment FDR	nGenes	Pathway Genes	Fold Enrichment	Pathway	Genes
6.96825e-45	133	3752	3.62362	Immune system process	CD74 FYB1 TREM2 SIRPB1 HCK TLR8 JAK3 TMEM176B CD86 HEL-S-62p RAC2 C5AR2 IRF8 FCGR2A FCGR1A SAMSN1 VSIG4 SLA CD1D FCER1G RUNX1 CTSS CCR1 SYK PLD4 ARHH RAF3 RNASE3 RNASE6 GPR183 FPR1 C3AR1 CLEC7A IL16 NRROS CD19 TLR7 C5AR1 FCGR1B FCGR3A MAFB LYN LILRB2 BTK LCP2 CD84 ALPK1 BLNK CD33 WNT5A NCKAP1L TLR2 IL18 C1QC ITGB2 PRKCD NOD2 CD300A CIITA CLECL1 ZFP36L1 HLA-DPA1 HLA-DOA AIF1 HLA-DPB1 HLA-DMA HLA-D…
6.21881e-41	112	2768	4.13624	Immune response	CD74 FYB1 HCK TLR8 CD86 HEL-S-62p C5AR2 FCGR2A FCGR1A VSIG4 SLA CD1D FCER1G CTSS CCR1 SYK RAF3 RNASE3 RNASE6 GPR183 FPR1 C3AR1 NRROS CD19 TLR7 C5AR1 FCGR1B FCGR3A LYN BTK LCP2 CD84 ALPK1 BLNK CD33 WNT5A TLR2 IRF8 IL18 NOD2 CD300A CIITA HLA-DPA1 HLA-DPB1 PTPRC LILRB2 RNASET2 APBB1IP TREM2 HMOX1 JAK3 CTSC LY86 LOXL3 ADCY7 FGL2 RAC2 DOCK2 VAV1 SIGLEC10 SAMSN1 C1QC PRKCD PLD4 ITGAM CD14 CLEC7A KLHL6 …
2.70298e-40	85	1475	5.89089	Leukocyte activation	CD74 TREM2 SIRPB1 JAK3 CD86 SAMSN1 VSIG4 FCER1G SYK GPR183 CLEC7A LYN CD84 CD33 IL18 CD1D PRKCD NOD2 CD300A CD19 CLECL1 AIF1 LILRB2 BTK LCP2 APBB1IP BLNK HMOX1 DOCK8 CTSC CD83 LOXL3 BATF3 FGL2 RAC2 DOCK2 TLR2 IRF8 VAV1 ITGB2 ARHH C1QA TLR1 TLR6 ZFP36L1 C5AR1 MAFB MILR1 ITGAM WNT5A NCKAP1L IKZF1 HLA-DPA1 HLA-DPB1 HLA-DMB PTPRC RUNX1 IL21R RNASET2 PYGL COTL1 ATP8B4 PIK3CG MAP3K8 BIN2 HEL-S-62p SIGL…
2.78284e-39	88	1658	5.42565	Cell activation	PLEK CD74 TREM2 SIRPB1 JAK3 CD86 SAMSN1 VSIG4 FCER1G TREML1 SYK GPR183 CLEC7A LYN CD84 CD33 TLR2 IL18 CD1D PRKCD NOD2 CD300A TLR1 TLR6 CD19 CLECL1 AIF1 LILRB2 BTK LCP2 APBB1IP BLNK HMOX1 DOCK8 CTSC CD83 LOXL3 BATF3 FGL2 RAC2 DOCK2 IRF8 VAV1 ITGB2 ARHH C1QA ZFP36L1 C5AR1 MAFB MILR1 ITGAM WNT5A NCKAP1L IKZF1 HLA-DPA1 HLA-DPB1 HLA-DMB PTPRC TGFBR1 RUNX1 IL21R RNASET2 PYGL COTL1 ATP8B4 PIK3CG MAP3K8 …
1.22459e-33	60	785	7.81332	Myeloid leukocyte activation	TREM2 FCER1G SYK LYN CD84 CD33 PRKCD CD300A BTK LCP2 HMOX1 CTSC BATF3 RAC2 DOCK2 TLR2 IL18 VSIG4 ARHH C1QA TLR1 TLR6 C5AR1 MILR1 ITGB2 ITGAM WNT5A CD74 AIF1 RNASET2 PYGL SIRPB1 COTL1 ATP8B4 PIK3CG BIN2 NCKAP1L HEL-S-62p FGL2 SIGLEC9 GPR84 ITGAX SLC2A5 CD53 FCGR2A PLAC8 CTSS CYBB RAF3 RNASE3 CD14 FPR1 C3AR1 HPSE OLR1 PTPRC LILRB2 ALOX5 LAIR1 OSCAR
5.6645e-32	60	843	7.27574	Leukocyte activation involved in immune response	CD74 FCER1G SYK GPR183 LYN CD84 CD300A CD19 BTK APBB1IP TREM2 HMOX1 LOXL3 FGL2 RAC2 DOCK2 IRF8 IL18 CLEC7A MILR1 ITGB2 ITGAM HLA-DMB JAK3 CD86 RNASET2 PYGL SIRPB1 COTL1 ATP8B4 CD33 PIK3CG CTSC BIN2 NCKAP1L HEL-S-62p SIGLEC9 TLR2 GPR84 ITGAX SLC2A5 CD53 FCGR2A PLAC8 CTSS PRKCD CYBB RAF3 RNASE3 CD14 FPR1 C3AR1 HPSE OLR1 C5AR1 PTPRC LILRB2 ALOX5 LAIR1 OSCAR
6.30145e-32	75	1449	5.29111	Immune effector process	CD74 TLR8 HEL-S-62p VSIG4 CD1D FCER1G SYK GPR183 TLR7 LYN CD84 IL18 CD300A RAF3 RNASE6 CD19 BTK APBB1IP TREM2 HMOX1 CTSC LOXL3 FGL2 RAC2 DOCK2 ITGAX IRF8 VAV1 C1QC PRKCD NOD2 CLEC7A C1QB C1QA MILR1 TLR2 ITGB2 ITGAM WNT5A HLA-DMB PTPRC JAK3 CD86 RNASET2 PYGL SIRPB1 HCK COTL1 ATP8B4 CD33 PIK3CG BIN2 NCKAP1L SIGLEC9 C5AR2 GPR84 SLC2A5 CD53 FCGR2A PLAC8 FCGR1A CTSS CYBB RNASE3 CD14 FPR1 C3AR1 HPSE OL…
6.30145e-32	60	847	7.24138	Cell activation involved in immune response	CD74 FCER1G SYK GPR183 LYN CD84 CD300A CD19 BTK APBB1IP TREM2 HMOX1 LOXL3 FGL2 RAC2 DOCK2 IRF8 IL18 CLEC7A MILR1 ITGB2 ITGAM HLA-DMB JAK3 CD86 RNASET2 PYGL SIRPB1 COTL1 ATP8B4 CD33 PIK3CG CTSC BIN2 NCKAP1L HEL-S-62p SIGLEC9 TLR2 GPR84 ITGAX SLC2A5 CD53 FCGR2A PLAC8 CTSS PRKCD CYBB RAF3 RNASE3 CD14 FPR1 C3AR1 HPSE OLR1 C5AR1 PTPRC LILRB2 ALOX5 LAIR1 OSCAR
7.11228e-29	82	1962	4.27237	Regulation of immune system process	CD74 FYB1 TREM2 SIRPB1 JAK3 TMEM176B CD86 HEL-S-62p RAC2 C5AR2 FCGR2A FCGR1A SAMSN1 VSIG4 CD1D FCER1G SYK ARHH FPR1 C3AR1 CLEC7A CD19 C5AR1 FCGR1B FCGR3A MAFB LYN LILRB2 BTK LCP2 CD84 BLNK TLR8 CD33 WNT5A IL18 C1QC CCR1 NOD2 CD300A GPR183 CLECL1 ZFP36L1 HLA-DOA AIF1 HLA-DPB1 PTPRC HMOX1 DOCK8 CTSC CD83 LOXL3 CSF3R ADCY7 FGL2 VAV1 KLHL6 C1QB C1QA HCLS1 MILR1 ITGB2 ITGAM SCIN NCKAP1L RUNX1 Ells1 HL…
1.07324e-28	60	975	6.29072	Leukocyte mediated immunity	CD1D FCER1G SYK LYN CD84 IL18 CD300A BTK CD74 HMOX1 CTSC HEL-S-62p RAC2 VAV1 C1QC PRKCD NOD2 CLEC7A C1QB C1QA CD19 MILR1 ITGB2 ITGAM JAK3 PTPRC RNASET2 PYGL SIRPB1 TLR8 COTL1 ATP8B4 CD33 PIK3CG BIN2 NCKAP1L FGL2 SIGLEC9 DOCK2 TLR2 GPR84 ITGAX SLC2A5 CD53 FCGR2A PLAC8 CTSS CYBB RAF3 RNASE3 CD14 FPR1 C3AR1 HPSE OLR1 C5AR1 LILRB2 ALOX5 LAIR1 OSCAR
3.7495e-27	49	639	7.83879	Leukocyte degranulation	SYK LYN CD84 CD300A BTK HMOX1 RAC2 MILR1 ITGB2 ITGAM RNASET2 PYGL SIRPB1 HCK COTL1 ATP8B4 CD33 PIK3CG CTSC BIN2 NCKAP1L HEL-S-62p FGL2 SIGLEC9 DOCK2 TLR2 GPR84 ITGAX SLC2A5 CD53 FCGR2A PLAC8 FCER1G CTSS PRKCD CYBB RAF3 RNASE3 CD14 FPR1 C3AR1 HPSE OLR1 C5AR1 PTPRC LILRB2 ALOX5 LAIR1 OSCAR
8.46017e-27	49	652	7.68249	Myeloid cell activation involved in immune response	FCER1G SYK LYN CD84 CD300A BTK TREM2 HMOX1 RAC2 DOCK2 MILR1 ITGB2 ITGAM RNASET2 PYGL SIRPB1 COTL1 ATP8B4 CD33 PIK3CG CTSC BIN2 NCKAP1L HEL-S-62p FGL2 SIGLEC9 TLR2 GPR84 ITGAX SLC2A5 CD53 FCGR2A PLAC8 CTSS PRKCD CYBB RAF3 RNASE3 CD14 FPR1 C3AR1 HPSE OLR1 C5AR1 PTPRC LILRB2 ALOX5 LAIR1 OSCAR
8.46017e-27	84	2221	3.8662	Defense response	TREM2 HCK TLR8 LOXL3 C5AR2 TLR2 CASP5 VSIG4 SLA FCER1G CCR1 SYK CYBB NOD2 RAF3 RNASE3 RNASE6 CD14 FPR1 C3AR1 CLEC7A OLR1 TLR10 TLR1 TLR6 CIITA TLR5 TLR7 C5AR1 LYN IL18 PRKCD CD74 ALPK1 WNT5A IRF8 IL16 HLA-DPA1 ALOX5 BTK RNASET2 CD84 PTGS1 COTL1 JAK3 PIK3CG CTSC LY86 ADCY7 HEL-S-62p FGL2 ALOX5AP ITGAX VAV1 SIGLEC10 PLAC8 FCGR1A PIK3AP1 CD1D C1QC ITGB2 PLD4 ITGAM C1QA NRROS CD163 FFAR4 LILRA4 AIF1 …
1.30975e-25	48	660	7.43449	Myeloid leukocyte mediated immunity	SYK LYN CD84 CD300A BTK HMOX1 HEL-S-62p RAC2 MILR1 ITGB2 ITGAM RNASET2 PYGL SIRPB1 COTL1 ATP8B4 CD33 PIK3CG CTSC BIN2 NCKAP1L FGL2 SIGLEC9 DOCK2 TLR2 GPR84 ITGAX SLC2A5 CD53 FCGR2A PLAC8 FCER1G CTSS PRKCD CYBB RAF3 RNASE3 CD14 FPR1 C3AR1 HPSE OLR1 C5AR1 PTPRC LILRB2 ALOX5 LAIR1 OSCAR
2.92951e-24	60	1188	5.16284	Positive regulation of immune system process	CD74 FYB1 TREM2 SIRPB1 JAK3 CD86 HEL-S-62p C5AR2 VSIG4 CD1D FCER1G SYK FPR1 C3AR1 CLEC7A CD19 C5AR1 LYN BTK LCP2 CD84 BLNK TLR8 WNT5A IL18 CCR1 NOD2 CD300A GPR183 CLECL1 ZFP36L1 AIF1 HLA-DPB1 PTPRC LILRB2 HMOX1 DOCK8 CTSC CD83 RAC2 VAV1 C1QC KLHL6 C1QB C1QA HCLS1 ITGB2 ITGAM NCKAP1L RUNX1 ARHH HLA-DPA1 HLA-DMB TLR6 HCK MAP3K8 FCGR2A FCGR1A PRKCD FCGR3A
3.61885e-24	47	678	7.08634	Regulation of cell activation	TREM2 SIRPB1 JAK3 CD86 SAMSN1 VSIG4 FCER1G SYK CLEC7A LYN CD84 CD33 IL18 CD1D NOD2 CD300A GPR183 CD19 CLECL1 AIF1 LILRB2 BTK CD74 HMOX1 DOCK8 CTSC CD83 LOXL3 PLEK FGL2 RAC2 PRKCD ZFP36L1 MILR1 ITGB2 ITGAM WNT5A NCKAP1L ARHH HLA-DPA1 HLA-DPB1 HLA-DMB PTPRC RUNX1 TLR6 MAP3K8 VAV1
2.94297e-23	52	903	5.88667	Regulated exocytosis	SYK LYN CD84 CD300A BTK HMOX1 PLEK RAC2 MILR1 ITGB2 ITGAM SCIN RNASET2 PYGL SIRPB1 HCK COTL1 ATP8B4 CD33 PIK3CG CTSC BIN2 SRGN NCKAP1L HEL-S-62p FGL2 SIGLEC9 DOCK2 TLR2 GPR84 ITGAX SLC2A5 CD53 FCGR2A PLAC8 FCER1G CTSS PRKCD CYBB RAF3 RNASE3 CD14 FPR1 C3AR1 HPSE OLR1 C5AR1 PTPRC LILRB2 ALOX5 LAIR1 OSCAR
4.71268e-23	61	1303	4.78563	Regulation of immune response	CD74 FYB1 HEL-S-62p C5AR2 FCGR2A FCGR1A VSIG4 CD1D FCER1G SYK FPR1 C3AR1 CD19 C5AR1 FCGR1B FCGR3A LYN BTK LCP2 CD84 BLNK TLR8 CD33 WNT5A IL18 CD300A HLA-DPB1 PTPRC LILRB2 TREM2 HMOX1 LOXL3 ADCY7 FGL2 RAC2 VAV1 SAMSN1 C1QC NOD2 KLHL6 C1QB C1QA ITGB2 ITGAM NCKAP1L HLA-DMB LILRA4 JAK3 CD86 PIAS1 HCK SIGLEC9 GPR84 RUNX1 TREML1 PRKCD SIGLEC7 CD163 HLA-DPA1 LAIR1 OSCAR
1.07234e-22	44	629	7.15082	Regulation of leukocyte activation	TREM2 SIRPB1 JAK3 CD86 SAMSN1 VSIG4 SYK CLEC7A LYN CD84 CD33 IL18 CD1D NOD2 CD300A GPR183 CD19 CLECL1 AIF1 LILRB2 BTK CD74 HMOX1 DOCK8 CTSC CD83 LOXL3 FGL2 RAC2 ZFP36L1 MILR1 ITGB2 ITGAM WNT5A NCKAP1L ARHH HLA-DPA1 HLA-DPB1 HLA-DMB PTPRC RUNX1 TLR6 MAP3K8 VAV1
2.63156e-22	52	950	5.59543	Inflammatory response	TREM2 LOXL3 C5AR2 TLR2 CASP5 CCR1 CD14 FPR1 C3AR1 CLEC7A OLR1 TLR10 TLR1 TLR6 CIITA TLR5 C5AR1 IL18 PRKCD NOD2 TLR7 IL16 ALOX5 BTK PTGS1 HCK TLR8 PIK3CG CTSC LY86 ADCY7 HEL-S-62p ALOX5AP PIK3AP1 ITGB2 SYK PLD4 NRROS CD163 FFAR4 LYN HMOX1 WNT5A SIGLEC10 CYBB AIF1 BLNK GPR84 FCGR2A FCGR1A FCGR3A PTPRC

## Sheet: GO results ME30
TOP 20 significantly enriched gene ontology - biological processes (GO-BP) terms for module ME30
Enrichment FDR	nGenes	Pathway Genes	Fold Enrichment	Pathway	Genes
7.79985e-21	66	1658	4.18175	Cell activation	CD4 TYROBP LAT2 TNFSF13B SASH3 TICAM1 CD180 TNFAIP8L2 LGALS9 GRN HAVCR2 LCP1 IL17RA CD300LF SPN CARD11 LST1 LILRA2 FGR WAS POU2F2 SPI1 NCK2 ELF4 CORO1A PYCARD LYL1 TGFB1 TCIRG1 SH2B3 LTBR PTPN6 RPL22 WDFY4 PRAM1 CMTM7 IHH TLR3 STAT6 PTAFR PLCG2 NFAM1 CEBPA PIK3R6 STXBP2 ITGAL NFATC2 RASAL3 VAMP8 RPS6KA1 SELPLG LAPTM5 RIPK3 ACP3 CYBA GNA15 DGKA STK10 EBI3 ARHGAP9 GMFG ARRB2 PIK3R5 DOK3 ARHGAP45 ST…
1.68822e-18	59	1475	4.20203	Leukocyte activation	CD4 TYROBP LAT2 TNFSF13B SASH3 TICAM1 CD180 TNFAIP8L2 LGALS9 GRN HAVCR2 LCP1 CD300LF SPN CARD11 LST1 LILRA2 FGR WAS POU2F2 SPI1 NCK2 ELF4 CORO1A PYCARD LYL1 TGFB1 TCIRG1 LTBR PTPN6 RPL22 WDFY4 PRAM1 CMTM7 IHH TLR3 STAT6 PTAFR PLCG2 NFAM1 CEBPA PIK3R6 STXBP2 ITGAL NFATC2 RASAL3 VAMP8 SELPLG LAPTM5 RIPK3 ACP3 CYBA STK10 EBI3 ARHGAP9 GMFG DOK3 ARHGAP45 STING1
2.18566e-18	95	3752	2.65987	Immune system process	FGR CD4 TYROBP LAT2 PTK6 TNFSF13B SELPLG TRIM38 GNLY SASH3 WFDC3 TICAM1 IRF5 PRAM1 CD180 CCR5 CXCL16 TNFAIP8L2 LGALS9 CMKLR1 CSF1R SPN NFAM1 CEBPA STING1 ITGAL GRN PYCARD HAVCR2 LCP1 PLA2G7 SERPINB9 CD300LF PLCG2 CARD11 LST1 LILRA2 PIK3R6 WAS POU2F2 CYBA SPI1 NCK2 STK10 ELF4 CORO1A LYL1 TGFB1 DNASE2 SLC15A3 TCIRG1 SH2B3 LTBR PTPN6 RPL22 VAMP8 TNFSF10 HCST WDFY4 CMTM3 FLI1 CMTM7 LY96 RNF166 GAB3 I…
1.96204e-17	79	2768	2.9982	Immune response	FGR TYROBP LAT2 PTK6 TRIM38 GNLY SASH3 WFDC3 TICAM1 PRAM1 CD180 CCR5 CMKLR1 SPN NFAM1 STING1 GRN PYCARD HAVCR2 LCP1 CXCL16 LGALS9 SERPINB9 PLCG2 LILRA2 PIK3R6 CD4 WAS CYBA SPI1 ELF4 TNFSF13B TGFB1 DNASE2 SLC15A3 TCIRG1 LTBR PTPN6 TNFSF10 HCST IRF5 CMTM3 LY96 RNF166 TNFAIP8L2 TLR3 STAT6 PTAFR IL17RA CSF1R CARD9 CARD11 GPX1 LST1 LILRA1 STXBP2 ITGAL NFATC2 CORO1A VAMP8 ARRB2 LAPTM5 RIPK3 ACP3 POU2F2…
4.89746e-15	37	678	5.73285	Regulation of cell activation	TYROBP TNFSF13B SASH3 TICAM1 TNFAIP8L2 LGALS9 CD4 GRN HAVCR2 CD300LF CARD11 LST1 LILRA2 FGR SPI1 CORO1A PYCARD TGFB1 SH2B3 PTPN6 PRAM1 IHH STAT6 PTAFR SPN NFAM1 CEBPA PIK3R6 NCK2 NFATC2 RASAL3 VAMP8 RPS6KA1 STXBP2 LAPTM5 RIPK3 EBI3
9.69386e-15	40	825	5.09337	Lymphocyte activation	CD4 TYROBP LAT2 TNFSF13B SASH3 TICAM1 CD180 TNFAIP8L2 LGALS9 HAVCR2 LCP1 SPN CARD11 LST1 FGR WAS POU2F2 SPI1 NCK2 ELF4 CORO1A PYCARD LYL1 TGFB1 TCIRG1 PTPN6 RPL22 WDFY4 CMTM7 IHH STAT6 PLCG2 NFAM1 PIK3R6 ITGAL NFATC2 RASAL3 LAPTM5 RIPK3 EBI3
1.18185e-13	34	629	5.67842	Regulation of leukocyte activation	TYROBP TNFSF13B SASH3 TICAM1 TNFAIP8L2 LGALS9 CD4 GRN HAVCR2 CD300LF CARD11 LST1 FGR SPI1 CORO1A PYCARD TGFB1 PTPN6 PRAM1 IHH STAT6 PTAFR SPN NFAM1 CEBPA PIK3R6 NCK2 NFATC2 RASAL3 VAMP8 STXBP2 LAPTM5 RIPK3 EBI3
1.6025e-12	96	4708	2.14207	Regulation of response to stimulus	TRIM38 TICAM1 LGALS9 CD4 GRN LAT2 SH3BP1 LTBR TNFSF10 SASH3 HCST RHBDF2 PRAM1 CD180 AOAH ARRB2 PIK3R5 LY96 TNFAIP8L2 HEL-S-308 CMKLR1 CARD9 S100A4 SPN CARD11 GPSM3 NFAM1 PIK3R6 STING1 ACE2 TLR3 MAP4K1 TYROBP WAS CYBA NCK2 PYCARD IL10RA ARHGDIB PTPN6 HAVCR2 PLA2G7 FBP1 TMC8 RASGRP4 PLCG2 LILRA2 FGR SPI1 SSH1 CYTH4 TNFSF13B TGFB1 DNASE2 SLC15A3 SH2B3 PSD4 CMTM3 PRDM15 IHH STAT6 PTAFR RGS19 ALOX15B …
4.61218e-12	57	1962	3.05193	Regulation of immune system process	TYROBP LAT2 TNFSF13B SASH3 TICAM1 PRAM1 TNFAIP8L2 LGALS9 CMKLR1 SPN NFAM1 STING1 CD4 GRN PYCARD HAVCR2 PLA2G7 CD300LF PLCG2 CARD11 LST1 LILRA2 PIK3R6 FGR SPI1 STK10 CORO1A TGFB1 DNASE2 PTPN6 HCST CMTM3 IHH TLR3 STAT6 PTAFR CARD9 GPX1 CEBPA CSF1R WAS NCK2 NFATC2 RASAL3 VAMP8 ARRB2 SERPINB9 STXBP2 LAPTM5 RIPK3 ITGAL LHB EBI3 RHBDF2 ARPC1B LILRA1 INPP5D
4.63428e-12	61	2221	2.88523	Defense response	FGR GRN PTK6 TRIM38 GNLY WFDC3 TICAM1 AOAH CCR5 TNFAIP8L2 STAT6 CMKLR1 SPN GPSM3 STING1 ACE2 TLR3 STAB1 TYROBP CYBA PYCARD CXCL16 LAPTM5 LGALS9 LILRA2 PIK3R6 CD4 WAS SPI1 ELF4 TGFB1 ABI3 SLC15A3 TCIRG1 PTPN6 VAMP8 IRF5 CD180 HAVCR2 LY96 RNF166 PTAFR IL17RA CSF1R CARD9 GPX1 CEBPA CORO1A ARRB2 SERPINB9 RIPK3 ITGAL NFAM1 LHB RHBDF2 PLA2G7 NCF1 PLCG2 CARD11 LILRA1 ADORA3
2.42444e-11	64	2510	2.67858	Positive regulation of response to stimulus	TRIM38 TICAM1 LGALS9 CD4 LAT2 LTBR TNFSF10 SASH3 HCST PRAM1 CD180 ARRB2 PIK3R5 LY96 CMKLR1 CARD9 S100A4 CARD11 GPSM3 NFAM1 PIK3R6 STING1 TLR3 MAP4K1 TYROBP WAS CYBA PYCARD IL10RA PLA2G7 RASGRP4 PLCG2 LILRA2 FGR SPI1 NCK2 SSH1 TNFSF13B SLC15A3 PTPN6 HAVCR2 CMTM3 PRDM15 IHH STAT6 PTAFR ALOX15B GPX1 CEBPA CSF1R ACP3 NFATC2 ABI3 VAMP8 NCF1 GRN LAPTM5 CD300LF KHDC3L PTK6 BMF DOK1 ARPC1B INPP5D
4.70464e-11	44	1303	3.54738	Regulation of immune response	LAT2 SASH3 PRAM1 CMKLR1 SPN NFAM1 STING1 TYROBP GRN PYCARD HAVCR2 LGALS9 PLCG2 LILRA2 PIK3R6 FGR CD4 SPI1 TNFSF13B TGFB1 DNASE2 PTPN6 HCST CMTM3 STAT6 PTAFR CARD9 CARD11 GPX1 WAS NFATC2 VAMP8 ARRB2 SERPINB9 STXBP2 LAPTM5 RIPK3 ITGAL LHB RHBDF2 ARPC1B CD300LF LILRA1 INPP5D
6.86155e-11	29	574	5.30744	T cell activation	CD4 TNFAIP8L2 LGALS9 HAVCR2 LCP1 SPN CARD11 WAS SPI1 ELF4 TNFSF13B CORO1A PYCARD TGFB1 TCIRG1 PTPN6 RPL22 SASH3 WDFY4 IHH STAT6 PIK3R6 ITGAL NCK2 RASAL3 LAPTM5 RIPK3 NFATC2 EBI3
9.20501e-11	65	2667	2.56029	Biological process involved in interspecies interaction between organisms	FGR PTK6 TRIM38 GNLY WFDC3 TICAM1 CD180 LY96 ATG16L2 SPN STING1 STAB1 CD4 TYROBP GRN CYBA PYCARD IRF5 ACE2 CXCL16 LGALS9 SERPINB9 LILRA2 PIK3R6 ITGAL WAS POU2F2 SPI1 ELF4 SLC1A5 TGFB1 IL10RA SLC15A3 SELPLG LTBR PTPN6 VAMP8 XPO5 WDFY4 HAVCR2 ABI2 IL2RG RNF166 CCR5 ASGR2 TNFAIP8L2 TLR3 FAM111A PTAFR IL17RA CSF1R CARD9 PLCG2 GPX1 CEBPA CORO1A ARRB2 RIPK3 RPL3 RPL22 RPL10 NCF1 RPL15 CARD11 RPL10A
1.19649e-10	25	427	6.15051	Positive regulation of cell activation	TYROBP TNFSF13B SASH3 TICAM1 LGALS9 CARD11 LILRA2 FGR CD4 CORO1A PYCARD TGFB1 HAVCR2 IHH STAT6 PTAFR CEBPA PIK3R6 NCK2 NFATC2 RASAL3 VAMP8 RPS6KA1 EBI3 PTPN6
1.37564e-10	41	1188	3.62549	Positive regulation of immune system process	TYROBP LAT2 TNFSF13B SASH3 TICAM1 PRAM1 CMKLR1 NFAM1 STING1 CD4 PYCARD PLA2G7 LGALS9 PLCG2 CARD11 LILRA2 FGR SPI1 CORO1A TGFB1 PTPN6 HAVCR2 CMTM3 IHH STAT6 PTAFR CARD9 CEBPA PIK3R6 CSF1R NCK2 NFATC2 RASAL3 VAMP8 STXBP2 LAPTM5 SPN WAS EBI3 ARPC1B INPP5D
7.44271e-10	23	388	6.22723	Leukocyte proliferation	TYROBP TNFSF13B SASH3 CD180 LGALS9 LST1 ELF4 CORO1A PYCARD TGFB1 TCIRG1 PTPN6 TICAM1 HAVCR2 IHH CARD11 CSF1R NCK2 NFATC2 RASAL3 SPN RIPK3 EBI3
1.05976e-09	67	2975	2.36585	Intracellular signal transduction	TRIM38 TICAM1 LGALS9 CD4 DGKA LAT2 SH3BP1 NFATC2 SH2B3 LTBR ARHGDIB TNFSF10 HCST ARRB2 PIK3R5 CCR5 HEL-S-308 CMKLR1 CHEK2 ARHGAP30 CARD9 S100A4 CARD11 PIK3R6 MAP4K1 GMIP PYCARD PTPN6 ABI2 TLR3 FBP1 PTAFR RASGRP4 ADAP2 PLCG2 NFAM1 SPI1 NCK2 CYTH4 SLC15A3 DOK1 PSD4 HAVCR2 PRDM15 DOK3 ARHGAP45 GPX1 RPS6KA1 RIPK3 FGR WAS RASAL3 LCP1 NCF1 CSF1R LAPTM5 MLXIPL TYROBP ARHGAP4 BMF ARID3A ARHGAP9 FGD3 IL2R…
1.94784e-09	23	409	5.9075	Positive regulation of leukocyte activation	TYROBP TNFSF13B SASH3 TICAM1 LGALS9 CARD11 FGR CD4 CORO1A PYCARD TGFB1 HAVCR2 IHH STAT6 PTAFR CEBPA PIK3R6 NCK2 NFATC2 RASAL3 VAMP8 EBI3 PTPN6
2.34981e-09	28	628	4.68379	Positive regulation of cytokine production	TICAM1 STING1 IRF5 CYBA PYCARD TLR3 LGALS9 IL17RA SPN LILRA2 FGR POU2F2 TGFB1 SASH3 HAVCR2 LY96 PTAFR CARD9 PLCG2 CARD11 NFAM1 ALOX15B CSF1R TYROBP LAPTM5 CD4 EBI3 STAT6

## Sheet: GO results ME35
	No pathway significantly enriched at the cutoff FDR 0.1. High level groupping (independent of signifficance) is shown.
Nr. of genes	High level GO category	Genes
31	Cellular localization	SEC62 PCM1 TBC1D10A ABCD3 CCDC91 AP3B1 SRP9 PHAX LMAN2 ARV1 TMED9 NUP62 GABARAPL2 PIK3R1 NADK BAK1 EPM2A DYNC1LI2 PTPN11 OAZ2 BLOC1S4 TMEM230 ARMC1 TESK1 FAM149B1 DPY30 SKP1 DERA ACBD5 FERMT3 HMGB1
28	Response to stress	FERMT3 BAK1 GABARAPL2 TRIM11 ZMYND11 PPP2R5C DROSHA TMCO1 PIK3R1 HMGB1 AKNA FOXM1 KDM6B AP3B1 GGN PTPN11 BLOC1S4 CBX1 LARS1 MAPKBP1 MAPK7 KDM2A SLC30A9 CUL7 SKP1 AK3 HIGD1A NUP62
27	Macromolecule localization	SEC62 PCM1 TBC1D10A ABCD3 SRP9 PHAX ARV1 TMED9 NUP62 GABARAPL2 PIK3R1 NADK GRAMD1A TESK1 EPM2A WASHC3 CCDC91 PLA2G12A ATG4D AP3B1 CETN3 LMAN2 PTPN11 OAZ2 FAM149B1 SKP1 ACBD5
26	Cellular component biogenesis	GABARAPL2 PCM1 ESF1 TESK1 WASHC3 PPAN TRAF7 WDR74 FERMT3 HIGD1A COA5 BAK1 PTPN11 LYRM7 HMGB1 EPM2A DROSHA PIK3R1 CSDE1 NDUFB5 FAM149B1 NDUFS4 NUP62 SKP1 TIMMDC1 PDE6D
26	Regulation of molecular function	WNK1 TBC1D10A URI1 PIK3R1 SERPINI1 BAK1 EPM2A SKP1 TRAF7 ZFP91 HMGB1 PPP2R5C HEL-S-34 SOS2 RIN3 TESK1 AP3B1 SPACIA2 PDE6D PTPN11 OAZ2 NUP62 RARA LARS1 GABARAPL2 MAPK7
24	Catabolic process	ANKIB1 DERA GABARAPL2 SKP1 ABCD3 WWP1 DIS3L OAZ2 DXO CUL7 GRAMD1A ACBD5 EPM2A DROSHA PLA2G12A ATG4D ZNRF1 HMGB1 CSDE1 PPP2R5C RNF20 PHAX DYNC1LI2 NUP62
24	Regulation of response to stimulus	HEL-S-34 TRAF7 RARA PTPN11 HMGB1 NUP62 WNK1 MNT SOS2 AKNA DROSHA HLX PIK3R1 MAPK7 ADGRG1 ZMYND11 BAK1 RIN3 URI1 FOXM1 LARS1 MAPKBP1 PPP2R5C SKP1
23	Regulation of biological quality	FERMT3 WNK1 TMCO1 ARV1 BAK1 RIN3 DTD2 PIK3R1 HMGB1 NADK SOS2 RARA KDM6B AP3B1 LARS1 PTPN11 BLOC1S4 ADGRG1 SLC30A9 PHAX SKP1 DXO AK3
20	Regulation of signaling	HEL-S-34 TRAF7 PTPN11 HMGB1 NUP62 NADK MNT SOS2 RARA PIK3R1 MAPK7 ADGRG1 ZMYND11 BAK1 WNK1 URI1 FOXM1 LARS1 MAPKBP1 PPP2R5C
19	Immune system process	TRIM11 ZMYND11 RARA HMGB1 BAK1 WNK1 SOS2 DROSHA KDM6B AP3B1 HLX PIK3R1 IRAK1BP1 PTPN11 RIN3 DERA SKP1 DYNC1LI2 DPY30
19	Biological process involved in interspecies interaction between organisms	TRIM11 CSDE1 ZMYND11 DROSHA HMGB1 BAK1 CUL7 SKP1 WWP1 RARA PIK3R1 NUP62 SLC52A2 URI1 MAPKBP1 CBX1 MOGS DYNC1LI2 PTPN11
18	Regulation of multicellular organismal process	AGGF1 RARA HMGB1 WNK1 PCM1 SOS2 DROSHA KDM6B AP3B1 HLX PIK3R1 TRIM11 MAPK7 PTPN11 SETD3 CUL7 MAPKBP1 DPY30
17	Cell population proliferation	FOXM1 PPP2R5C AGGF1 ADGRG1 NUP62 BAK1 PCM1 SOS2 AKNA EPM2A RARA HLX PTPN11 HMGB1 NDUFS4 FAM98B MNT
17	Response to external stimulus	GABARAPL2 TRIM11 ZMYND11 DROSHA HMGB1 BAK1 AKNA RARA PTPN11 WNK1 RIN3 URI1 LARS1 MAPKBP1 SKP1 PIK3R1 MAPK7
17	Regulation of localization	WNK1 PIK3R1 FERMT3 RNF20 PTPN11 HMGB1 NADK BAK1 TESK1 EPM2A LMAN2 OAZ2 ADGRG1 NUP62 PCM1 RIN3 ARV1
17	Regulation of developmental process	AGGF1 RARA HMGB1 PCM1 SOS2 DROSHA AP3B1 HLX PIK3R1 TRIM11 MAPK7 PTPN11 SETD3 CUL7 TESK1 FOXM1 DPY30
16	Anatomical structure morphogenesis	AGGF1 ADGRG1 BAK1 CUL7 RARA KDM6B AP3B1 WDR74 HLX MAPK7 PTPN11 HMGB1 WNK1 TESK1 FERMT3 PIK3R1
15	Cell adhesion	FERMT3 RARA AGGF1 HMGB1 ADGRG1 AKNA AP3B1 HLX PIK3R1 SERPINI1 PTPN11 BLOC1S4 MAPK7 WNK1 TESK1
15	Biological adhesion	FERMT3 RARA AGGF1 HMGB1 ADGRG1 AKNA AP3B1 HLX PIK3R1 SERPINI1 PTPN11 BLOC1S4 MAPK7 WNK1 TESK1
13	Regulation of cell adhesion	FERMT3 RARA HMGB1 ADGRG1 AKNA AP3B1 HLX PIK3R1 SERPINI1 PTPN11 MAPK7 WNK1 TESK1
12	Regulation of immune system process	RARA HMGB1 WNK1 SOS2 DROSHA AP3B1 HLX PIK3R1 RIN3 SKP1 DPY30 PTPN11

## Sheet: GO results ME41
	No pathway significantly enriched at the cutoff FDR 0.1. High level groupping (independent of signifficance) is shown.
Nr. of genes	High level GO category	Genes
15	Regulation of response to stimulus	TRAF2 BMP2K EYA3 LEPROT TAF9 KLK14 SIRT7 ZCCHC3 CHRNA10 PPP1R2 DNASE1 CFD DNM1L SIAH1 H4C5
14	Catabolic process	DNM1L BNIPL DNASE1L2 SIAH1 DNASE1 TMEM150C CTSO REXO4 TAF9 TRAF2 ACADSB QRICH2 ACR GALNS
13	Response to stress	TRAF2 EYA3 UCP3 REXO4 TAF9 ASH2L SIRT7 ZCCHC3 DNM1L DNASE1 CFD MIZF H4C5
12	Regulation of signaling	TRAF2 BMP2K EYA3 LEPROT TAF9 KLK14 ZCCHC3 DNM1L CHRNA10 PPP1R2 SIAH1 H4C5
12	Cellular component biogenesis	DNM1L CLDN15 CLDN9 PET100 H4C5 SIRT7 TAF9 TRAF2 REXO4 QRICH2 ASH2L PYGO2
11	Immune system process	ZCCHC3 H4C5 MTHFD1 TRAF2 DNASE1 CFD DNM1L ASH2L DPP8 MLEC GALNS
10	Cellular localization	LEPROT DNM1L TIMM23B SYTL2 DOP1B SIRT7 ZWILCH MLEC GALNS CFD
9	Macromolecule localization	LEPROT REP15 TIMM23B DNM1L SYTL2 DOP1B SIRT7 MIZF ZWILCH
9	Regulation of molecular function	SH3BP5L PPP1R2 TRAF2 SYTL2 ACR DNM1L BMP2K PYGO2 JTB
8	Response to external stimulus	ZCCHC3 DNM1L CHRNA10 UCP3 DNASE1 TMEM150C CFD SIAH1
7	Reproduction	KLK14 PYGO2 ACR CBX2 SIRT7 SIAH1 QRICH2
7	Regulation of immune system process	ZCCHC3 H4C5 TRAF2 DNASE1 CFD DNM1L ASH2L
7	Immune response	ZCCHC3 DNASE1 CFD TRAF2 DPP8 MLEC GALNS
7	Anatomical structure morphogenesis	KLK14 DNM1L MTHFD1 CHRNA10 CRYGS EYA3 SIAH1
7	Reproductive process	KLK14 PYGO2 ACR CBX2 SIRT7 SIAH1 QRICH2
7	Regulation of biological quality	CHRNA10 TAF9 DNM1L MTHFD1 TRAF2 SIAH1 H4C5
6	Immune effector process	ZCCHC3 TRAF2 DNASE1 CFD MLEC GALNS
6	System process	CHRNA10 CRYGS DNM1L TMEM150C DOP1B EYA3
6	Cell cycle process	JTB ZWILCH SIRT7 CDK2AP2 MIZF H4C5
6	Regulation of multicellular organismal process	BMP2K H4C5 DNM1L ZCCHC3 TRAF2 ASH2L
