# Supplementary material for: Multi‐omic landscaping of human midbrains identifies disease‐relevant molecular targets and pathways in advanced‐stage Parkinson's disease
Source: Clin Transl Med. 2022 Jan 28;12(1):e692. doi: 10.1002/ctm2.692 (PMC8797064; doi:10.1002/ctm2.692)
Supplement: Supplementary file 6 — Supplementary Dataset 6—Extended clinical information for all subjects. [file CTM2-12-e692-s002.xlsx]

## Sheet: Clinical Info All Subjects
	BRAIN SAMPLES					Clincal Information - Selected Patients
	PD Patients	Cohort	Age	Gender	Onset of disease	PMI	Duration	BrainWeight	Cause of death	RIN	pH	NeuroPathological Findings - Subtype	BRAAK STAGE
	PD1	discovery	82	F	67	12	15	1091	Bronchopneumonia	7.1	-	Lewy body disease (alpha-synucleinopathy), brain-stem predominant (LBDBS)	5
	PD2	discovery	76	F	69	12	7	1123	End-stage Parkinson’s disease	6	-	Lewy body disease (Alpha-synucleopathy) neocortical predominant (LBDN)	6
	PD3	discovery	72	M	52	8	20	1759	End-stage Parkinson’s disease	7	-	Lewy body disease (Alpha-synucleopathy) neocortical predominant (LBDN)	6
	PD4	discovery	74	M	50	20	25	1286	Bronchopneumonia, End-stage Parkinson’s disease	6.2	-	Lewy body disease (Alpha-synucleopathy) neocortical predominant (LBDN)	6
	PD5	discovery	74	M	64	21	10	1180	End-stage Parkinson’s disease	6.7	-	Lewy body disease (alpha-synucleinopathy), brain-stem predominant (LBDBS)	6
	PD6	discovery	85	F	70	15	15	1192	Chest infection, end-stage Parkinson's disease	6.6	-	Lewy body disease (Alpha-synucleopathy) neocortical predominant (LBDN)	6
	PD7	discovery	75	M	65	3	10	1346	End-stage Parkinson’s disease	6.8	-	Lewy body disease (Alpha-synucleopathy) neocortical predominant (LBDN)	6
	PD8	discovery	71	M	64	24	7	1381	End-stage Parkinson’s disease and cerebrovascular disease	6.1	-	Lewy body disease (Alpha-synucleopathy) early-neocortical predominant (LBDE)	5
	PD9	discovery	72	M	63	11	8	1343	Bronchopneumonia, End-stage Parkinson’s disease	4.8	-	Lewy body disease (Alpha-synucleopathy) neocortical predominant (LBDN)	6
	PD10	discovery	87	M	80	19	11	1371	Aspiration pneumonia and small bowel obstruction	6.7	-	Lewy body disease (Alpha-synucleopathy) neocortical predominant (LBDN)	6
	PD11	discovery	84	F	66	19	18	1220	End-stage Parkinson’s disease	6.9	-	Lewy body disease (Alpha-synucleopathy) neocortical predominant (LBDN)	6
	PD12	discovery	81	M	71	11	10	1351	End-stage Parkinson’s disease	6.9	-	Lewy body disease (Alpha-synucleopathy) neocortical predominant (LBDN)	6
	PD13	discovery	85	F	68	7	18	1113	Sepsis	6.1	-	Lewy body disease (Alpha-synucleopathy) neocortical predominant (LBDN)	6
	PD014	replication	76	M	70	15	7	1310	End-stage Parkinson’s disease	5	-	Lewy body disease (alpha-synucleinopathy), brain-stem predominant (LBDBS)	6
	PD015	replication	82	F	68	18	14	1.231	Chest infection, cerebrovascular accident	3.5	-	Lewy body disease (alpha-synucleinopathy), brain-stem predominant (LBDBS)	6
	PD016	replication	85	M	75	17	9	1374	Bronchopneumonia	6.8	-	Lewy body disease (alpha-synucleinopathy), brain-stem predominant (LBDBS)	6
	PD017	replication	87	M	78	21	9	760(hemisp)	End stage PDD with bronchopneumonia	8.2	-	Lewy body disease (Alpha-synucleopathy) neocortical predominant (LBDN)	6
	PD018	replication	73	M	54	10	19	1496	End-stage Parkinson’s disease	7.4	6.57	Lewy body disease (Alpha-synucleopathy) neocortical predominant (LBDN)	6
	PD019	replication	93	F	78	24	15	1214	End-stage Parkinson’s disease	7.3	7.05	Lewy body disease (Alpha-synucleopathy) neocortical predominant (LBDN)	6
	CTRL Patients	Cohort	Age	Gender	Onset of disease	PMI	Duration	Weight	Cause of death	RIN	pH
	CTR1	discovery	78	F	-	23	-	1418	n.a.	7.5	-
	CTR2	discovery	90	M	-	12	-	1279	Respiratory failure secondary to bronchial cancer	7.8	-
	CTR3	discovery	61	F	-	15	-	1167	Ovarian cancer	7.3	-
	CTR4	discovery	92	F	-	24	-	1139	n.a.	8	-
	CTR5	discovery	96	F	-	24	-	1448	Old age	4.4	-
	CTR6	discovery	75	M	-	24	-	1469	End stage renal failure, multiple myeloma	6.4	5.25
	CTR7	discovery	66	M	-	16	-	1441	Pancreatic cancer	5.8	5.7
	CTR8	discovery	63	F	-	21	-	1217	Acute renal failure, pneumonia	7.7	-
	CTR9	discovery	84	F	-	22	-	1124	Heart failure and chronic kidney impairment	6.8	-
	CTR10	discovery	76	M	-	25	-	1449	Chronic obstructive pulmonary disease	6.3	6.65
	CTR11	replication	60	F	-	13	-	1132	Ovarian cancer	7.6
	CTR12	replication	89	F	-	13	-	1064	Advanced uterine cancer, renal failure	7.3
